# Supplementary material for: The ALT pathway generates telomere fusions that can be detected in the blood of cancer patients
Source: Nat Commun. 2024 Jan 2;15:82. doi: 10.1038/s41467-023-44287-8 (PMC10762111; doi:10.1038/s41467-023-44287-8)
Supplement: Supplementary file 4 — Supplementary Data 1-5 [file 41467_2023_44287_MOESM4_ESM.xlsx]

## Sheet: Legends
Supplementary Data 1. Telomere fusion rates for all samples analysed.
Supplementary Data 2. Analysis of the length of the fragments containing ALT-TFs. Significance was assessed using the Pearson's Chi-squared test and FDR correction.
Supplementary Data 3. List of breakpoint sequences detected in pure ALT-TFs.
Supplementary Data 4. List of 117 variables used to train the Random Forest models designed to predict the ALT status of tumours, and for the detection of cancer based on the features of the ALT-TFs detected in blood samples.
Supplementary Data 5. Summary of the Random Forest model results used to predict cancer status.

## Sheet: Supplementary Data 1
Sample	Coverage	Purity	chr 9 (endogeonous)	In-out rate	Inward rate	Outward rate	TF total rate	icgc_donor_id/project_donor_id	Specimen.Type.Summary	Specimen.Type.Summary_short	Study	Project	donor_sex	ploidy	age	deNonneville2020_alt	wgd	tel_content_log2	TMM_associated_mut_summary	chromothripsis	telomerase_associated_mutations	ALT_associated_mutations
SRR3080064	37.0457	1	0.971772	0	0.0269937	0	0.0269937	NA	TOPMed	TOPMed	TOPMed	TOPMed	NA	NA	NA	Not avail.	NA	NA	Not avail.	NA	NA	NA
SRR3080066	34.0472	1	0.528678	0	0	0	0	NA	TOPMed	TOPMed	TOPMed	TOPMed	NA	NA	NA	Not avail.	NA	NA	Not avail.	NA	NA	NA
SRR3080067	39.7207	1	1.10774	0	0.0251758	0.0251758	0.0503516	NA	TOPMed	TOPMed	TOPMed	TOPMed	NA	NA	NA	Not avail.	NA	NA	Not avail.	NA	NA	NA
SRR3080069	31.2444	1	0.576103	0	0	0	0	NA	TOPMed	TOPMed	TOPMed	TOPMed	NA	NA	NA	Not avail.	NA	NA	Not avail.	NA	NA	NA
SRR3080070	31.755	1	0.377893	0	0	0	0	NA	TOPMed	TOPMed	TOPMed	TOPMed	NA	NA	NA	Not avail.	NA	NA	Not avail.	NA	NA	NA
SRR3080071	36.8864	1	0.92175	0	0	0	0	NA	TOPMed	TOPMed	TOPMed	TOPMed	NA	NA	NA	Not avail.	NA	NA	Not avail.	NA	NA	NA
SRR3080073	35.3563	1	0.905072	0	0	0	0	NA	TOPMed	TOPMed	TOPMed	TOPMed	NA	NA	NA	Not avail.	NA	NA	Not avail.	NA	NA	NA
SRR3080074	33.1552	1	0.603224	0	0	0	0	NA	TOPMed	TOPMed	TOPMed	TOPMed	NA	NA	NA	Not avail.	NA	NA	Not avail.	NA	NA	NA
SRR3080075	38.7141	1	0.619929	0	0	0.0258304	0.0258304	NA	TOPMed	TOPMed	TOPMed	TOPMed	NA	NA	NA	Not avail.	NA	NA	Not avail.	NA	NA	NA
SRR3080078	38.2505	1	0.784304	0	0	0	0	NA	TOPMed	TOPMed	TOPMed	TOPMed	NA	NA	NA	Not avail.	NA	NA	Not avail.	NA	NA	NA
SRR3080080	36.1233	1	0.664391	0	0.027683	0	0.027683	NA	TOPMed	TOPMed	TOPMed	TOPMed	NA	NA	NA	Not avail.	NA	NA	Not avail.	NA	NA	NA
SRR3080084	34.9439	1	0.74405	0	0.0286173	0	0.0286173	NA	TOPMed	TOPMed	TOPMed	TOPMed	NA	NA	NA	Not avail.	NA	NA	Not avail.	NA	NA	NA
SRR3080085	39.0969	1	0.971944	0	0	0	0	NA	TOPMed	TOPMed	TOPMed	TOPMed	NA	NA	NA	Not avail.	NA	NA	Not avail.	NA	NA	NA
SRR3080086	32.5659	1	0.491311	0	0	0	0	NA	TOPMed	TOPMed	TOPMed	TOPMed	NA	NA	NA	Not avail.	NA	NA	Not avail.	NA	NA	NA
SRR3080095	32.6436	1	0.428875	0	0	0	0	NA	TOPMed	TOPMed	TOPMed	TOPMed	NA	NA	NA	Not avail.	NA	NA	Not avail.	NA	NA	NA
SRR3080096	36.0598	1	0.83195	0	0	0	0	NA	TOPMed	TOPMed	TOPMed	TOPMed	NA	NA	NA	Not avail.	NA	NA	Not avail.	NA	NA	NA
SRR3080097	34.0411	1	0.763783	0	0	0.0293763	0.0293763	NA	TOPMed	TOPMed	TOPMed	TOPMed	NA	NA	NA	Not avail.	NA	NA	Not avail.	NA	NA	NA
SRR3080099	33.3596	1	1.37891	0	0.0299764	0.0299764	0.0599528	NA	TOPMed	TOPMed	TOPMed	TOPMed	NA	NA	NA	Not avail.	NA	NA	Not avail.	NA	NA	NA
SRR3080100	34.5035	1	0.811512	0	0	0	0	NA	TOPMed	TOPMed	TOPMed	TOPMed	NA	NA	NA	Not avail.	NA	NA	Not avail.	NA	NA	NA
SRR3080103	37.2916	1	0.750839	0	0	0.0268157	0.0268157	NA	TOPMed	TOPMed	TOPMed	TOPMed	NA	NA	NA	Not avail.	NA	NA	Not avail.	NA	NA	NA
SRR3080106	44.1413	1	0.770254	0	0	0.0226545	0.0226545	NA	TOPMed	TOPMed	TOPMed	TOPMed	NA	NA	NA	Not avail.	NA	NA	Not avail.	NA	NA	NA
SRR3080107	31.6061	1	0.885905	0	0	0	0	NA	TOPMed	TOPMed	TOPMed	TOPMed	NA	NA	NA	Not avail.	NA	NA	Not avail.	NA	NA	NA
SRR3080108	35.2835	1	0.45347	0	0	0	0	NA	TOPMed	TOPMed	TOPMed	TOPMed	NA	NA	NA	Not avail.	NA	NA	Not avail.	NA	NA	NA
SRR3080109	37.2304	1	1.55787	0	0.0268598	0	0.0268598	NA	TOPMed	TOPMed	TOPMed	TOPMed	NA	NA	NA	Not avail.	NA	NA	Not avail.	NA	NA	NA
SRR3080110	32.8649	1	0.608552	0	0	0	0	NA	TOPMed	TOPMed	TOPMed	TOPMed	NA	NA	NA	Not avail.	NA	NA	Not avail.	NA	NA	NA
SRR3080113	33.3214	1	0.600216	0	0	0	0	NA	TOPMed	TOPMed	TOPMed	TOPMed	NA	NA	NA	Not avail.	NA	NA	Not avail.	NA	NA	NA
SRR3080115	34.9908	1	1.02884	0	0	0	0	NA	TOPMed	TOPMed	TOPMed	TOPMed	NA	NA	NA	Not avail.	NA	NA	Not avail.	NA	NA	NA
SRR3080116	37.7646	1	0.847354	0	0	0.0529596	0.0529596	NA	TOPMed	TOPMed	TOPMed	TOPMed	NA	NA	NA	Not avail.	NA	NA	Not avail.	NA	NA	NA
SRR3080119	33.9247	1	0.530587	0	0	0	0	NA	TOPMed	TOPMed	TOPMed	TOPMed	NA	NA	NA	Not avail.	NA	NA	Not avail.	NA	NA	NA
SRR3080121	42.0876	1	0.807839	0	0	0.02376	0.02376	NA	TOPMed	TOPMed	TOPMed	TOPMed	NA	NA	NA	Not avail.	NA	NA	Not avail.	NA	NA	NA
SRR3080122	42.3844	1	0.896557	0	0	0	0	NA	TOPMed	TOPMed	TOPMed	TOPMed	NA	NA	NA	Not avail.	NA	NA	Not avail.	NA	NA	NA
SRR3080124	39.7037	1	0.856344	0	0	0.0251866	0.0251866	NA	TOPMed	TOPMed	TOPMed	TOPMed	NA	NA	NA	Not avail.	NA	NA	Not avail.	NA	NA	NA
SRR3080125	40.2413	1	0.695803	0	0	0	0	NA	TOPMed	TOPMed	TOPMed	TOPMed	NA	NA	NA	Not avail.	NA	NA	Not avail.	NA	NA	NA
SRR3080126	37.2292	1	0.859541	0	0.0268607	0	0.0268607	NA	TOPMed	TOPMed	TOPMed	TOPMed	NA	NA	NA	Not avail.	NA	NA	Not avail.	NA	NA	NA
SRR3080128	33.3493	1	0.779627	0	0	0.0299857	0.0299857	NA	TOPMed	TOPMed	TOPMed	TOPMed	NA	NA	NA	Not avail.	NA	NA	Not avail.	NA	NA	NA
SRR3080132	36.6431	1	0.654966	0	0	0	0	NA	TOPMed	TOPMed	TOPMed	TOPMed	NA	NA	NA	Not avail.	NA	NA	Not avail.	NA	NA	NA
SRR3080133	35.3073	1	0.396518	0	0.0283227	0	0.0283227	NA	TOPMed	TOPMed	TOPMed	TOPMed	NA	NA	NA	Not avail.	NA	NA	Not avail.	NA	NA	NA
SRR3080134	30.9782	1	0.710178	0	0	0	0	NA	TOPMed	TOPMed	TOPMed	TOPMed	NA	NA	NA	Not avail.	NA	NA	Not avail.	NA	NA	NA
SRR3080136	34.0916	1	1.17331	0	0	0.0293327	0.0293327	NA	TOPMed	TOPMed	TOPMed	TOPMed	NA	NA	NA	Not avail.	NA	NA	Not avail.	NA	NA	NA
SRR3080143	50.0069	1	0.679907	0	0	0.0199973	0.0199973	NA	TOPMed	TOPMed	TOPMed	TOPMed	NA	NA	NA	Not avail.	NA	NA	Not avail.	NA	NA	NA
SRR3080145	32.6498	1	0.428792	0	0	0	0	NA	TOPMed	TOPMed	TOPMed	TOPMed	NA	NA	NA	Not avail.	NA	NA	Not avail.	NA	NA	NA
SRR3080146	33.9807	1	0.647426	0	0	0	0	NA	TOPMed	TOPMed	TOPMed	TOPMed	NA	NA	NA	Not avail.	NA	NA	Not avail.	NA	NA	NA
SRR3080147	31.561	1	0.506955	0	0	0	0	NA	TOPMed	TOPMed	TOPMed	TOPMed	NA	NA	NA	Not avail.	NA	NA	Not avail.	NA	NA	NA
SRR3080148	33.9321	1	0.589412	0	0	0	0	NA	TOPMed	TOPMed	TOPMed	TOPMed	NA	NA	NA	Not avail.	NA	NA	Not avail.	NA	NA	NA
SRR3080150	32.8699	1	0.973536	0	0	0	0	NA	TOPMed	TOPMed	TOPMed	TOPMed	NA	NA	NA	Not avail.	NA	NA	Not avail.	NA	NA	NA
SRR3080157	31.8516	1	0.627912	0	0	0	0	NA	TOPMed	TOPMed	TOPMed	TOPMed	NA	NA	NA	Not avail.	NA	NA	Not avail.	NA	NA	NA
SRR3080159	35.4438	1	0.677128	0	0.0282137	0	0.0282137	NA	TOPMed	TOPMed	TOPMed	TOPMed	NA	NA	NA	Not avail.	NA	NA	Not avail.	NA	NA	NA
SRR3080161	36.8393	1	0.542898	0	0.0542898	0	0.0542898	NA	TOPMed	TOPMed	TOPMed	TOPMed	NA	NA	NA	Not avail.	NA	NA	Not avail.	NA	NA	NA
SRR3080166	31.6706	1	0.884101	0	0.031575	0	0.031575	NA	TOPMed	TOPMed	TOPMed	TOPMed	NA	NA	NA	Not avail.	NA	NA	Not avail.	NA	NA	NA
SRR3080168	32.464	1	0.924101	0	0	0.0308034	0.0308034	NA	TOPMed	TOPMed	TOPMed	TOPMed	NA	NA	NA	Not avail.	NA	NA	Not avail.	NA	NA	NA
SRR3080169	40.5471	1	0.64123	0	0.0246627	0	0.0246627	NA	TOPMed	TOPMed	TOPMed	TOPMed	NA	NA	NA	Not avail.	NA	NA	Not avail.	NA	NA	NA
SRR3080171	34.591	1	0.404729	0	0	0	0	NA	TOPMed	TOPMed	TOPMed	TOPMed	NA	NA	NA	Not avail.	NA	NA	Not avail.	NA	NA	NA
SRR3080172	35.7957	1	0.670472	0	0	0	0	NA	TOPMed	TOPMed	TOPMed	TOPMed	NA	NA	NA	Not avail.	NA	NA	Not avail.	NA	NA	NA
SRR3080176	35.5392	1	0.731586	0	0.0281379	0.0281379	0.0562758	NA	TOPMed	TOPMed	TOPMed	TOPMed	NA	NA	NA	Not avail.	NA	NA	Not avail.	NA	NA	NA
SRR3080178	40.4586	1	0.593199	0	0	0	0	NA	TOPMed	TOPMed	TOPMed	TOPMed	NA	NA	NA	Not avail.	NA	NA	Not avail.	NA	NA	NA
SRR3080179	30.7428	1	0.845726	0	0	0	0	NA	TOPMed	TOPMed	TOPMed	TOPMed	NA	NA	NA	Not avail.	NA	NA	Not avail.	NA	NA	NA
SRR3080183	33.2533	1	1.02246	0	0.0300722	0.0601444	0.0902167	NA	TOPMed	TOPMed	TOPMed	TOPMed	NA	NA	NA	Not avail.	NA	NA	Not avail.	NA	NA	NA
SRR3080185	32.9985	1	0.848524	0	0	0	0	NA	TOPMed	TOPMed	TOPMed	TOPMed	NA	NA	NA	Not avail.	NA	NA	Not avail.	NA	NA	NA
SRR3080186	37.0029	1	0.594548	0	0.0270249	0.0270249	0.0540498	NA	TOPMed	TOPMed	TOPMed	TOPMed	NA	NA	NA	Not avail.	NA	NA	Not avail.	NA	NA	NA
SRR3080187	35.719	1	0.783896	0	0	0	0	NA	TOPMed	TOPMed	TOPMed	TOPMed	NA	NA	NA	Not avail.	NA	NA	Not avail.	NA	NA	NA
SRR3080191	39.8533	1	0.802945	0	0.025092	0	0.025092	NA	TOPMed	TOPMed	TOPMed	TOPMed	NA	NA	NA	Not avail.	NA	NA	Not avail.	NA	NA	NA
SRR3080192	36.8016	1	1.41298	0	0	0	0	NA	TOPMed	TOPMed	TOPMed	TOPMed	NA	NA	NA	Not avail.	NA	NA	Not avail.	NA	NA	NA
SRR3080193	34.1937	1	0.818864	0	0	0.0584903	0.0584903	NA	TOPMed	TOPMed	TOPMed	TOPMed	NA	NA	NA	Not avail.	NA	NA	Not avail.	NA	NA	NA
SRR3080195	40.2828	1	1.09228	0	0	0	0	NA	TOPMed	TOPMed	TOPMed	TOPMed	NA	NA	NA	Not avail.	NA	NA	Not avail.	NA	NA	NA
SRR3080196	36.106	1	1.05246	0	0	0	0	NA	TOPMed	TOPMed	TOPMed	TOPMed	NA	NA	NA	Not avail.	NA	NA	Not avail.	NA	NA	NA
SRR3080202	55.2444	1	0.687853	0	0	0	0	NA	TOPMed	TOPMed	TOPMed	TOPMed	NA	NA	NA	Not avail.	NA	NA	Not avail.	NA	NA	NA
SRR3080203	33.0498	1	1.33132	0	0.0302573	0.0302573	0.0605147	NA	TOPMed	TOPMed	TOPMed	TOPMed	NA	NA	NA	Not avail.	NA	NA	Not avail.	NA	NA	NA
SRR3080206	34.4977	1	0.637723	0	0	0.0289874	0.0289874	NA	TOPMed	TOPMed	TOPMed	TOPMed	NA	NA	NA	Not avail.	NA	NA	Not avail.	NA	NA	NA
SRR3080210	34.4184	1	0.929736	0	0	0.0290542	0.0290542	NA	TOPMed	TOPMed	TOPMed	TOPMed	NA	NA	NA	Not avail.	NA	NA	Not avail.	NA	NA	NA
SRR3080214	35.8135	1	1.28443	0	0	0	0	NA	TOPMed	TOPMed	TOPMed	TOPMed	NA	NA	NA	Not avail.	NA	NA	Not avail.	NA	NA	NA
SRR3080216	34.1238	1	0.820542	0	0	0	0	NA	TOPMed	TOPMed	TOPMed	TOPMed	NA	NA	NA	Not avail.	NA	NA	Not avail.	NA	NA	NA
SRR3080217	33.8878	1	0.885274	0	0.0295091	0	0.0295091	NA	TOPMed	TOPMed	TOPMed	TOPMed	NA	NA	NA	Not avail.	NA	NA	Not avail.	NA	NA	NA
SRR3080220	38.677	1	0.827366	0	0	0	0	NA	TOPMed	TOPMed	TOPMed	TOPMed	NA	NA	NA	Not avail.	NA	NA	Not avail.	NA	NA	NA
SRR3080221	36.9942	1	0.810938	0	0	0.0270313	0.0270313	NA	TOPMed	TOPMed	TOPMed	TOPMed	NA	NA	NA	Not avail.	NA	NA	Not avail.	NA	NA	NA
SRR3080222	33.5382	1	0.775235	0	0.0298167	0	0.0298167	NA	TOPMed	TOPMed	TOPMed	TOPMed	NA	NA	NA	Not avail.	NA	NA	Not avail.	NA	NA	NA
SRR3080223	40.2162	1	0.845431	0	0.0248656	0.0248656	0.0497312	NA	TOPMed	TOPMed	TOPMed	TOPMed	NA	NA	NA	Not avail.	NA	NA	Not avail.	NA	NA	NA
SRR3080224	32.1754	1	0.932388	0	0	0.0310796	0.0310796	NA	TOPMed	TOPMed	TOPMed	TOPMed	NA	NA	NA	Not avail.	NA	NA	Not avail.	NA	NA	NA
SRR3080225	34.0126	1	0.999628	0	0	0	0	NA	TOPMed	TOPMed	TOPMed	TOPMed	NA	NA	NA	Not avail.	NA	NA	Not avail.	NA	NA	NA
SRR3080229	35.4246	1	1.01624	0	0	0	0	NA	TOPMed	TOPMed	TOPMed	TOPMed	NA	NA	NA	Not avail.	NA	NA	Not avail.	NA	NA	NA
SRR3080230	38.8781	1	0.617314	0	0	0.0257214	0.0257214	NA	TOPMed	TOPMed	TOPMed	TOPMed	NA	NA	NA	Not avail.	NA	NA	Not avail.	NA	NA	NA
SRR3080234	32.5859	1	1.22753	0	0.0306882	0	0.0306882	NA	TOPMed	TOPMed	TOPMed	TOPMed	NA	NA	NA	Not avail.	NA	NA	Not avail.	NA	NA	NA
SRR3080235	36.375	1	1.31959	0	0	0.0549828	0.0549828	NA	TOPMed	TOPMed	TOPMed	TOPMed	NA	NA	NA	Not avail.	NA	NA	Not avail.	NA	NA	NA
SRR3080243	31.6693	1	0.757831	0	0	0	0	NA	TOPMed	TOPMed	TOPMed	TOPMed	NA	NA	NA	Not avail.	NA	NA	Not avail.	NA	NA	NA
SRR3080246	35.9192	1	0.779528	0	0	0	0	NA	TOPMed	TOPMed	TOPMed	TOPMed	NA	NA	NA	Not avail.	NA	NA	Not avail.	NA	NA	NA
SRR3080252	34.2064	1	0.935499	0	0.0292343	0.0292343	0.0584687	NA	TOPMed	TOPMed	TOPMed	TOPMed	NA	NA	NA	Not avail.	NA	NA	Not avail.	NA	NA	NA
SRR3080254	34.1848	1	0.409539	0	0	0	0	NA	TOPMed	TOPMed	TOPMed	TOPMed	NA	NA	NA	Not avail.	NA	NA	Not avail.	NA	NA	NA
SRR3080256	35.3945	1	1.01711	0	0	0.0565059	0.0565059	NA	TOPMed	TOPMed	TOPMed	TOPMed	NA	NA	NA	Not avail.	NA	NA	Not avail.	NA	NA	NA
SRR3080259	30.6816	1	0.391114	0	0	0	0	NA	TOPMed	TOPMed	TOPMed	TOPMed	NA	NA	NA	Not avail.	NA	NA	Not avail.	NA	NA	NA
SRR3080261	34.8295	1	0.746493	0	0.0287113	0.0287113	0.0574226	NA	TOPMed	TOPMed	TOPMed	TOPMed	NA	NA	NA	Not avail.	NA	NA	Not avail.	NA	NA	NA
SRR3080262	34.5823	1	0.578331	0	0.0289166	0	0.0289166	NA	TOPMed	TOPMed	TOPMed	TOPMed	NA	NA	NA	Not avail.	NA	NA	Not avail.	NA	NA	NA
SRR3080263	40.2643	1	0.894092	0	0.0248359	0	0.0248359	NA	TOPMed	TOPMed	TOPMed	TOPMed	NA	NA	NA	Not avail.	NA	NA	Not avail.	NA	NA	NA
SRR3080265	34.9033	1	0.687615	0	0	0	0	NA	TOPMed	TOPMed	TOPMed	TOPMed	NA	NA	NA	Not avail.	NA	NA	Not avail.	NA	NA	NA
SRR3080267	32.0229	1	1.06174	0	0	0.0312277	0.0312277	NA	TOPMed	TOPMed	TOPMed	TOPMed	NA	NA	NA	Not avail.	NA	NA	Not avail.	NA	NA	NA
SRR3080268	35.4918	1	0.619861	0	0.0281755	0.0845265	0.112702	NA	TOPMed	TOPMed	TOPMed	TOPMed	NA	NA	NA	Not avail.	NA	NA	Not avail.	NA	NA	NA
SRR3080269	32.3492	1	0.68008	0	0	0	0	NA	TOPMed	TOPMed	TOPMed	TOPMed	NA	NA	NA	Not avail.	NA	NA	Not avail.	NA	NA	NA
SRR3080271	41.2388	1	0.727471	0	0	0	0	NA	TOPMed	TOPMed	TOPMed	TOPMed	NA	NA	NA	Not avail.	NA	NA	Not avail.	NA	NA	NA
SRR3080272	45.4733	1	1.01158	0	0.0439818	0	0.0439818	NA	TOPMed	TOPMed	TOPMed	TOPMed	NA	NA	NA	Not avail.	NA	NA	Not avail.	NA	NA	NA
SRR3080274	33.1543	1	0.904859	0	0	0.0603239	0.0603239	NA	TOPMed	TOPMed	TOPMed	TOPMed	NA	NA	NA	Not avail.	NA	NA	Not avail.	NA	NA	NA
SRR3080275	34.189	1	0.818977	0	0	0.0292492	0.0292492	NA	TOPMed	TOPMed	TOPMed	TOPMed	NA	NA	NA	Not avail.	NA	NA	Not avail.	NA	NA	NA
SRR3080276	30.8335	1	0.71351	0	0	0	0	NA	TOPMed	TOPMed	TOPMed	TOPMed	NA	NA	NA	Not avail.	NA	NA	Not avail.	NA	NA	NA
SRR3080277	36.2008	1	0.718215	0	0	0	0	NA	TOPMed	TOPMed	TOPMed	TOPMed	NA	NA	NA	Not avail.	NA	NA	Not avail.	NA	NA	NA
SRR3080279	36.9628	1	0.649301	0	0	0.0270542	0.0270542	NA	TOPMed	TOPMed	TOPMed	TOPMed	NA	NA	NA	Not avail.	NA	NA	Not avail.	NA	NA	NA
SRR3080282	38.5949	1	0.725485	0	0	0	0	NA	TOPMed	TOPMed	TOPMed	TOPMed	NA	NA	NA	Not avail.	NA	NA	Not avail.	NA	NA	NA
SRR3080283	37.7998	1	0.740745	0	0.0264552	0	0.0264552	NA	TOPMed	TOPMed	TOPMed	TOPMed	NA	NA	NA	Not avail.	NA	NA	Not avail.	NA	NA	NA
SRR3080284	34.5635	1	0.752239	0	0	0.0578645	0.0578645	NA	TOPMed	TOPMed	TOPMed	TOPMed	NA	NA	NA	Not avail.	NA	NA	Not avail.	NA	NA	NA
SRR3080286	35.2785	1	0.6803	0	0	0	0	NA	TOPMed	TOPMed	TOPMed	TOPMed	NA	NA	NA	Not avail.	NA	NA	Not avail.	NA	NA	NA
SRR3080287	36.3453	1	0.825417	0	0.0550278	0.0275139	0.0825417	NA	TOPMed	TOPMed	TOPMed	TOPMed	NA	NA	NA	Not avail.	NA	NA	Not avail.	NA	NA	NA
SRR3080288	34.2555	1	0.759002	0	0	0	0	NA	TOPMed	TOPMed	TOPMed	TOPMed	NA	NA	NA	Not avail.	NA	NA	Not avail.	NA	NA	NA
SRR3080292	34.4749	1	0.522119	0	0	0.0870198	0.0870198	NA	TOPMed	TOPMed	TOPMed	TOPMed	NA	NA	NA	Not avail.	NA	NA	Not avail.	NA	NA	NA
SRR3080293	35.3056	1	0.793074	0	0	0.0283241	0.0283241	NA	TOPMed	TOPMed	TOPMed	TOPMed	NA	NA	NA	Not avail.	NA	NA	Not avail.	NA	NA	NA
SRR3080295	48.736	1	1.19008	0	0	0	0	NA	TOPMed	TOPMed	TOPMed	TOPMed	NA	NA	NA	Not avail.	NA	NA	Not avail.	NA	NA	NA
SRR3080298	35.0649	1	0.684444	0	0	0.0285185	0.0285185	NA	TOPMed	TOPMed	TOPMed	TOPMed	NA	NA	NA	Not avail.	NA	NA	Not avail.	NA	NA	NA
SRR3080299	32.8248	1	1.21859	0	0	0	0	NA	TOPMed	TOPMed	TOPMed	TOPMed	NA	NA	NA	Not avail.	NA	NA	Not avail.	NA	NA	NA
SRR3080300	36.0891	1	0.99753	0	0.0277092	0	0.0277092	NA	TOPMed	TOPMed	TOPMed	TOPMed	NA	NA	NA	Not avail.	NA	NA	Not avail.	NA	NA	NA
SRR3080301	34.5705	1	1.04135	0	0	0	0	NA	TOPMed	TOPMed	TOPMed	TOPMed	NA	NA	NA	Not avail.	NA	NA	Not avail.	NA	NA	NA
SRR3080302	32.7195	1	0.794632	0	0	0	0	NA	TOPMed	TOPMed	TOPMed	TOPMed	NA	NA	NA	Not avail.	NA	NA	Not avail.	NA	NA	NA
SRR3080307	40.1538	1	0.99617	0	0	0.0249042	0.0249042	NA	TOPMed	TOPMed	TOPMed	TOPMed	NA	NA	NA	Not avail.	NA	NA	Not avail.	NA	NA	NA
SRR3080308	33.1921	1	0.421787	0	0	0	0	NA	TOPMed	TOPMed	TOPMed	TOPMed	NA	NA	NA	Not avail.	NA	NA	Not avail.	NA	NA	NA
SRR3080309	33.9555	1	0.765708	0	0	0	0	NA	TOPMed	TOPMed	TOPMed	TOPMed	NA	NA	NA	Not avail.	NA	NA	Not avail.	NA	NA	NA
SRR3080310	38.4059	1	0.624904	0	0	0	0	NA	TOPMed	TOPMed	TOPMed	TOPMed	NA	NA	NA	Not avail.	NA	NA	Not avail.	NA	NA	NA
SRR3080313	30.7826	1	0.909606	0	0.0649719	0	0.0649719	NA	TOPMed	TOPMed	TOPMed	TOPMed	NA	NA	NA	Not avail.	NA	NA	Not avail.	NA	NA	NA
SRR3080314	38.1887	1	0.576086	0	0	0	0	NA	TOPMed	TOPMed	TOPMed	TOPMed	NA	NA	NA	Not avail.	NA	NA	Not avail.	NA	NA	NA
SRR3080319	37.8446	1	0.739868	0	0	0	0	NA	TOPMed	TOPMed	TOPMed	TOPMed	NA	NA	NA	Not avail.	NA	NA	Not avail.	NA	NA	NA
SRR3080321	46.5887	1	0.729791	0	0	0	0	NA	TOPMed	TOPMed	TOPMed	TOPMed	NA	NA	NA	Not avail.	NA	NA	Not avail.	NA	NA	NA
SRR3080323	37.2528	1	0.697934	0	0.0268436	0	0.0268436	NA	TOPMed	TOPMed	TOPMed	TOPMed	NA	NA	NA	Not avail.	NA	NA	Not avail.	NA	NA	NA
SRR3080326	38.4652	1	1.09189	0	0	0	0	NA	TOPMed	TOPMed	TOPMed	TOPMed	NA	NA	NA	Not avail.	NA	NA	Not avail.	NA	NA	NA
SRR3080331	34.9949	1	0.857268	0	0	0	0	NA	TOPMed	TOPMed	TOPMed	TOPMed	NA	NA	NA	Not avail.	NA	NA	Not avail.	NA	NA	NA
SRR3080333	37.3397	1	1.12481	0	0	0	0	NA	TOPMed	TOPMed	TOPMed	TOPMed	NA	NA	NA	Not avail.	NA	NA	Not avail.	NA	NA	NA
SRR3080335	34.6653	1	0.865418	0	0	0	0	NA	TOPMed	TOPMed	TOPMed	TOPMed	NA	NA	NA	Not avail.	NA	NA	Not avail.	NA	NA	NA
SRR3080337	31.6538	1	0.758202	0	0.0315918	0	0.0315918	NA	TOPMed	TOPMed	TOPMed	TOPMed	NA	NA	NA	Not avail.	NA	NA	Not avail.	NA	NA	NA
SRR3080339	35.229	1	0.794799	0	0	0.0283857	0.0283857	NA	TOPMed	TOPMed	TOPMed	TOPMed	NA	NA	NA	Not avail.	NA	NA	Not avail.	NA	NA	NA
SRR3080342	39.683	1	0.655192	0	0.0251997	0	0.0251997	NA	TOPMed	TOPMed	TOPMed	TOPMed	NA	NA	NA	Not avail.	NA	NA	Not avail.	NA	NA	NA
SRR3080344	32.0929	1	1.18406	0	0.0311596	0	0.0311596	NA	TOPMed	TOPMed	TOPMed	TOPMed	NA	NA	NA	Not avail.	NA	NA	Not avail.	NA	NA	NA
SRR3080346	48.7111	1	0.78011	0	0.0205292	0	0.0205292	NA	TOPMed	TOPMed	TOPMed	TOPMed	NA	NA	NA	Not avail.	NA	NA	Not avail.	NA	NA	NA
SRR3080349	34.3419	1	0.757093	0	0	0.0291189	0.0291189	NA	TOPMed	TOPMed	TOPMed	TOPMed	NA	NA	NA	Not avail.	NA	NA	Not avail.	NA	NA	NA
SRR3080350	31.5125	1	1.1424	0	0	0.0317335	0.0317335	NA	TOPMed	TOPMed	TOPMed	TOPMed	NA	NA	NA	Not avail.	NA	NA	Not avail.	NA	NA	NA
SRR3080353	41.9863	1	0.952692	0	0.0476346	0	0.0476346	NA	TOPMed	TOPMed	TOPMed	TOPMed	NA	NA	NA	Not avail.	NA	NA	Not avail.	NA	NA	NA
SRR3080354	31.5667	1	1.01373	0	0	0.031679	0.031679	NA	TOPMed	TOPMed	TOPMed	TOPMed	NA	NA	NA	Not avail.	NA	NA	Not avail.	NA	NA	NA
SRR3080358	39.7323	1	0.855726	0	0.0251684	0	0.0251684	NA	TOPMed	TOPMed	TOPMed	TOPMed	NA	NA	NA	Not avail.	NA	NA	Not avail.	NA	NA	NA
SRR3080359	32.5856	1	1.10478	0	0	0	0	NA	TOPMed	TOPMed	TOPMed	TOPMed	NA	NA	NA	Not avail.	NA	NA	Not avail.	NA	NA	NA
SRR3080360	36.0863	1	1.05303	0	0	0	0	NA	TOPMed	TOPMed	TOPMed	TOPMed	NA	NA	NA	Not avail.	NA	NA	Not avail.	NA	NA	NA
SRR3080361	33.1961	1	1.14471	0	0.030124	0	0.030124	NA	TOPMed	TOPMed	TOPMed	TOPMed	NA	NA	NA	Not avail.	NA	NA	Not avail.	NA	NA	NA
SRR3080362	36.0461	1	0.943238	0	0	0	0	NA	TOPMed	TOPMed	TOPMed	TOPMed	NA	NA	NA	Not avail.	NA	NA	Not avail.	NA	NA	NA
SRR3080366	34.8965	1	0.859685	0	0.0286562	0	0.0286562	NA	TOPMed	TOPMed	TOPMed	TOPMed	NA	NA	NA	Not avail.	NA	NA	Not avail.	NA	NA	NA
SRR3080369	38.3326	1	0.469575	0	0	0.0260875	0.0260875	NA	TOPMed	TOPMed	TOPMed	TOPMed	NA	NA	NA	Not avail.	NA	NA	Not avail.	NA	NA	NA
SRR3080370	33.3154	1	0.720388	0	0	0	0	NA	TOPMed	TOPMed	TOPMed	TOPMed	NA	NA	NA	Not avail.	NA	NA	Not avail.	NA	NA	NA
SRR3080372	38.3933	1	0.62511	0	0.0260462	0	0.0260462	NA	TOPMed	TOPMed	TOPMed	TOPMed	NA	NA	NA	Not avail.	NA	NA	Not avail.	NA	NA	NA
SRR3080373	36.5929	1	0.437243	0	0.0273277	0	0.0273277	NA	TOPMed	TOPMed	TOPMed	TOPMed	NA	NA	NA	Not avail.	NA	NA	Not avail.	NA	NA	NA
SRR3080376	37.861	1	0.581072	0	0	0.0528248	0.0528248	NA	TOPMed	TOPMed	TOPMed	TOPMed	NA	NA	NA	Not avail.	NA	NA	Not avail.	NA	NA	NA
SRR3080378	35.3198	1	0.509629	0	0	0.0566255	0.0566255	NA	TOPMed	TOPMed	TOPMed	TOPMed	NA	NA	NA	Not avail.	NA	NA	Not avail.	NA	NA	NA
SRR3080380	35.3204	1	1.24574	0	0	0	0	NA	TOPMed	TOPMed	TOPMed	TOPMed	NA	NA	NA	Not avail.	NA	NA	Not avail.	NA	NA	NA
SRR3080381	33.3777	1	1.07857	0	0	0	0	NA	TOPMed	TOPMed	TOPMed	TOPMed	NA	NA	NA	Not avail.	NA	NA	Not avail.	NA	NA	NA
SRR3080382	41.8764	1	0.573115	0	0.0238798	0.0238798	0.0477596	NA	TOPMed	TOPMed	TOPMed	TOPMed	NA	NA	NA	Not avail.	NA	NA	Not avail.	NA	NA	NA
SRR3080383	31.6507	1	1.13741	0	0	0	0	NA	TOPMed	TOPMed	TOPMed	TOPMed	NA	NA	NA	Not avail.	NA	NA	Not avail.	NA	NA	NA
SRR3080384	39.2385	1	0.611644	0	0	0.0509703	0.0509703	NA	TOPMed	TOPMed	TOPMed	TOPMed	NA	NA	NA	Not avail.	NA	NA	Not avail.	NA	NA	NA
SRR3080385	32.551	1	0.798747	0	0	0	0	NA	TOPMed	TOPMed	TOPMed	TOPMed	NA	NA	NA	Not avail.	NA	NA	Not avail.	NA	NA	NA
SRR3080386	61.0151	1	0.819469	0	0.0163894	0.0163894	0.0327788	NA	TOPMed	TOPMed	TOPMed	TOPMed	NA	NA	NA	Not avail.	NA	NA	Not avail.	NA	NA	NA
SRR3080387	44.8047	1	0.982041	0	0	0	0	NA	TOPMed	TOPMed	TOPMed	TOPMed	NA	NA	NA	Not avail.	NA	NA	Not avail.	NA	NA	NA
SRR3080388	39.9851	1	0.70026	0	0	0.0750279	0.0750279	NA	TOPMed	TOPMed	TOPMed	TOPMed	NA	NA	NA	Not avail.	NA	NA	Not avail.	NA	NA	NA
SRR3080389	44.9114	1	0.757046	0	0	0	0	NA	TOPMed	TOPMed	TOPMed	TOPMed	NA	NA	NA	Not avail.	NA	NA	Not avail.	NA	NA	NA
SRR3080393	32.2843	1	0.681445	0	0.0309748	0.0309748	0.0619495	NA	TOPMed	TOPMed	TOPMed	TOPMed	NA	NA	NA	Not avail.	NA	NA	Not avail.	NA	NA	NA
SRR3080394	31.4426	1	0.699687	0	0	0	0	NA	TOPMed	TOPMed	TOPMed	TOPMed	NA	NA	NA	Not avail.	NA	NA	Not avail.	NA	NA	NA
SRR3080395	36.6434	1	1.14618	0	0.0272901	0.0272901	0.0545801	NA	TOPMed	TOPMed	TOPMed	TOPMed	NA	NA	NA	Not avail.	NA	NA	Not avail.	NA	NA	NA
SRR3080396	35.9625	1	0.500522	0	0.0278068	0	0.0278068	NA	TOPMed	TOPMed	TOPMed	TOPMed	NA	NA	NA	Not avail.	NA	NA	Not avail.	NA	NA	NA
SRR3080397	42.1151	1	0.90229	0	0	0	0	NA	TOPMed	TOPMed	TOPMed	TOPMed	NA	NA	NA	Not avail.	NA	NA	Not avail.	NA	NA	NA
SRR3080398	44.8043	1	0.62494	0	0.0223193	0	0.0223193	NA	TOPMed	TOPMed	TOPMed	TOPMed	NA	NA	NA	Not avail.	NA	NA	Not avail.	NA	NA	NA
SRR3080402	38.2178	1	0.889638	0	0	0	0	NA	TOPMed	TOPMed	TOPMed	TOPMed	NA	NA	NA	Not avail.	NA	NA	Not avail.	NA	NA	NA
SRR3080525	32.379	1	0.926527	0	0	0	0	NA	TOPMed	TOPMed	TOPMed	TOPMed	NA	NA	NA	Not avail.	NA	NA	Not avail.	NA	NA	NA
SRR3080557	46.8486	1	0.640361	0	0	0	0	NA	TOPMed	TOPMed	TOPMed	TOPMed	NA	NA	NA	Not avail.	NA	NA	Not avail.	NA	NA	NA
SRR3080596	31.6454	1	0.948007	0	0	0	0	NA	TOPMed	TOPMed	TOPMed	TOPMed	NA	NA	NA	Not avail.	NA	NA	Not avail.	NA	NA	NA
SRR3080599	38.3867	1	1.09413	0	0.104203	0.0781521	0.182355	NA	TOPMed	TOPMed	TOPMed	TOPMed	NA	NA	NA	Not avail.	NA	NA	Not avail.	NA	NA	NA
SRR3080600	33.4352	1	0.957076	0	0	0	0	NA	TOPMed	TOPMed	TOPMed	TOPMed	NA	NA	NA	Not avail.	NA	NA	Not avail.	NA	NA	NA
SRR3080605	33.2723	1	1.02187	0	0	0.030055	0.030055	NA	TOPMed	TOPMed	TOPMed	TOPMed	NA	NA	NA	Not avail.	NA	NA	Not avail.	NA	NA	NA
SRR3080606	36.7409	1	0.979833	0	0	0	0	NA	TOPMed	TOPMed	TOPMed	TOPMed	NA	NA	NA	Not avail.	NA	NA	Not avail.	NA	NA	NA
SRR3080609	34.5449	1	0.578957	0	0.0578957	0	0.0578957	NA	TOPMed	TOPMed	TOPMed	TOPMed	NA	NA	NA	Not avail.	NA	NA	Not avail.	NA	NA	NA
SRR3080611	38.3918	1	0.885605	0	0	0	0	NA	TOPMed	TOPMed	TOPMed	TOPMed	NA	NA	NA	Not avail.	NA	NA	Not avail.	NA	NA	NA
SRR3080614	31.495	1	1.14304	0	0	0	0	NA	TOPMed	TOPMed	TOPMed	TOPMed	NA	NA	NA	Not avail.	NA	NA	Not avail.	NA	NA	NA
SRR3080620	32.9996	1	0.545461	0	0	0	0	NA	TOPMed	TOPMed	TOPMed	TOPMed	NA	NA	NA	Not avail.	NA	NA	Not avail.	NA	NA	NA
SRR3080621	36.3146	1	0.660891	0	0	0.0275371	0.0275371	NA	TOPMed	TOPMed	TOPMed	TOPMed	NA	NA	NA	Not avail.	NA	NA	Not avail.	NA	NA	NA
SRR3080622	38.3095	1	0.783095	0	0.0522063	0.0261032	0.0783095	NA	TOPMed	TOPMed	TOPMed	TOPMed	NA	NA	NA	Not avail.	NA	NA	Not avail.	NA	NA	NA
SRR3080623	44.5825	1	0.762632	0	0	0	0	NA	TOPMed	TOPMed	TOPMed	TOPMed	NA	NA	NA	Not avail.	NA	NA	Not avail.	NA	NA	NA
SRR3080631	32.325	1	0.804331	0	0	0	0	NA	TOPMed	TOPMed	TOPMed	TOPMed	NA	NA	NA	Not avail.	NA	NA	Not avail.	NA	NA	NA
SRR3080704	32.6238	1	0.36783	0	0	0.0306525	0.0306525	NA	TOPMed	TOPMed	TOPMed	TOPMed	NA	NA	NA	Not avail.	NA	NA	Not avail.	NA	NA	NA
SRR3080727	31.0139	1	1.0318	0	0	0.0322436	0.0322436	NA	TOPMed	TOPMed	TOPMed	TOPMed	NA	NA	NA	Not avail.	NA	NA	Not avail.	NA	NA	NA
SRR3080728	34.2859	1	0.874995	0	0	0	0	NA	TOPMed	TOPMed	TOPMed	TOPMed	NA	NA	NA	Not avail.	NA	NA	Not avail.	NA	NA	NA
SRR3080733	36.5044	1	0.493092	0	0	0	0	NA	TOPMed	TOPMed	TOPMed	TOPMed	NA	NA	NA	Not avail.	NA	NA	Not avail.	NA	NA	NA
SRR3080736	32.4371	1	0.554921	0	0.0308289	0.0308289	0.0616579	NA	TOPMed	TOPMed	TOPMed	TOPMed	NA	NA	NA	Not avail.	NA	NA	Not avail.	NA	NA	NA
SRR3080739	31.6238	1	0.569192	0	0	0.0632435	0.0632435	NA	TOPMed	TOPMed	TOPMed	TOPMed	NA	NA	NA	Not avail.	NA	NA	Not avail.	NA	NA	NA
SRR3080740	37.8191	1	0.740367	0	0	0.0264417	0.0264417	NA	TOPMed	TOPMed	TOPMed	TOPMed	NA	NA	NA	Not avail.	NA	NA	Not avail.	NA	NA	NA
SRR3080741	34.0169	1	0.999504	0	0	0.0293972	0.0293972	NA	TOPMed	TOPMed	TOPMed	TOPMed	NA	NA	NA	Not avail.	NA	NA	Not avail.	NA	NA	NA
SRR3080766	34.5022	1	0.811542	0	0	0	0	NA	TOPMed	TOPMed	TOPMed	TOPMed	NA	NA	NA	Not avail.	NA	NA	Not avail.	NA	NA	NA
SRR3080778	35.5825	1	0.505866	0	0	0	0	NA	TOPMed	TOPMed	TOPMed	TOPMed	NA	NA	NA	Not avail.	NA	NA	Not avail.	NA	NA	NA
SRR3080780	34.3964	1	0.581457	0	0.0290728	0	0.0290728	NA	TOPMed	TOPMed	TOPMed	TOPMed	NA	NA	NA	Not avail.	NA	NA	Not avail.	NA	NA	NA
SRR3080792	37.7639	1	0.688489	0	0	0	0	NA	TOPMed	TOPMed	TOPMed	TOPMed	NA	NA	NA	Not avail.	NA	NA	Not avail.	NA	NA	NA
SRR3080798	34.707	1	0.461002	0	0.0288126	0	0.0288126	NA	TOPMed	TOPMed	TOPMed	TOPMed	NA	NA	NA	Not avail.	NA	NA	Not avail.	NA	NA	NA
SRR3080806	33.0119	1	0.969347	0	0.0302921	0	0.0302921	NA	TOPMed	TOPMed	TOPMed	TOPMed	NA	NA	NA	Not avail.	NA	NA	Not avail.	NA	NA	NA
SRR3080807	31.3263	1	0.893816	0	0	0.063844	0.063844	NA	TOPMed	TOPMed	TOPMed	TOPMed	NA	NA	NA	Not avail.	NA	NA	Not avail.	NA	NA	NA
SRR3080809	32.4152	1	0.925491	0	0	0.0308497	0.0308497	NA	TOPMed	TOPMed	TOPMed	TOPMed	NA	NA	NA	Not avail.	NA	NA	Not avail.	NA	NA	NA
SRR3080825	31.5944	1	1.13944	0	0.0949536	0	0.0949536	NA	TOPMed	TOPMed	TOPMed	TOPMed	NA	NA	NA	Not avail.	NA	NA	Not avail.	NA	NA	NA
SRR3080826	42.9996	1	0.697682	0	0.0232561	0.0232561	0.0465121	NA	TOPMed	TOPMed	TOPMed	TOPMed	NA	NA	NA	Not avail.	NA	NA	Not avail.	NA	NA	NA
SRR3080827	32.5892	1	0.797811	0	0.030685	0	0.030685	NA	TOPMed	TOPMed	TOPMed	TOPMed	NA	NA	NA	Not avail.	NA	NA	Not avail.	NA	NA	NA
SRR3080836	32.2864	1	0.805293	0	0	0	0	NA	TOPMed	TOPMed	TOPMed	TOPMed	NA	NA	NA	Not avail.	NA	NA	Not avail.	NA	NA	NA
SRR3080838	40.9174	1	0.782063	0	0	0	0	NA	TOPMed	TOPMed	TOPMed	TOPMed	NA	NA	NA	Not avail.	NA	NA	Not avail.	NA	NA	NA
SRR3080842	31.0576	1	1.22353	0	0	0.0643964	0.0643964	NA	TOPMed	TOPMed	TOPMed	TOPMed	NA	NA	NA	Not avail.	NA	NA	Not avail.	NA	NA	NA
SRR3080843	37.5503	1	0.852191	0	0.026631	0	0.026631	NA	TOPMed	TOPMed	TOPMed	TOPMed	NA	NA	NA	Not avail.	NA	NA	Not avail.	NA	NA	NA
SRR3080844	32.8123	1	0.365717	0	0	0	0	NA	TOPMed	TOPMed	TOPMed	TOPMed	NA	NA	NA	Not avail.	NA	NA	Not avail.	NA	NA	NA
SRR3080845	30.794	1	0.844319	0	0	0.0324738	0.0324738	NA	TOPMed	TOPMed	TOPMed	TOPMed	NA	NA	NA	Not avail.	NA	NA	Not avail.	NA	NA	NA
SRR3080848	35.4878	1	1.57801	0	0.084536	0.197251	0.281787	NA	TOPMed	TOPMed	TOPMed	TOPMed	NA	NA	NA	Not avail.	NA	NA	Not avail.	NA	NA	NA
SRR3080849	32.7994	1	0.853674	0	0.0304884	0.0304884	0.0609767	NA	TOPMed	TOPMed	TOPMed	TOPMed	NA	NA	NA	Not avail.	NA	NA	Not avail.	NA	NA	NA
SRR3080850	35.2082	1	0.624855	0	0	0.0284025	0.0284025	NA	TOPMed	TOPMed	TOPMed	TOPMed	NA	NA	NA	Not avail.	NA	NA	Not avail.	NA	NA	NA
SRR3080863	43.6641	1	0.732868	0	0	0	0	NA	TOPMed	TOPMed	TOPMed	TOPMed	NA	NA	NA	Not avail.	NA	NA	Not avail.	NA	NA	NA
SRR3080864	42.8904	1	0.932609	0	0	0.0233152	0.0233152	NA	TOPMed	TOPMed	TOPMed	TOPMed	NA	NA	NA	Not avail.	NA	NA	Not avail.	NA	NA	NA
SRR3080867	38.3627	1	1.04268	0	0	0	0	NA	TOPMed	TOPMed	TOPMed	TOPMed	NA	NA	NA	Not avail.	NA	NA	Not avail.	NA	NA	NA
SRR3080868	34.6006	1	0.924839	0	0	0	0	NA	TOPMed	TOPMed	TOPMed	TOPMed	NA	NA	NA	Not avail.	NA	NA	Not avail.	NA	NA	NA
SRR3080869	43.5858	1	0.78007	0	0	0.0229432	0.0229432	NA	TOPMed	TOPMed	TOPMed	TOPMed	NA	NA	NA	Not avail.	NA	NA	Not avail.	NA	NA	NA
SRR3080870	36.6881	1	0.708676	0	0	0.0272568	0.0272568	NA	TOPMed	TOPMed	TOPMed	TOPMed	NA	NA	NA	Not avail.	NA	NA	Not avail.	NA	NA	NA
SRR3080871	37.2419	1	0.698138	0	0	0	0	NA	TOPMed	TOPMed	TOPMed	TOPMed	NA	NA	NA	Not avail.	NA	NA	Not avail.	NA	NA	NA
SRR3080872	39.0065	1	1.17929	0	0.0256367	0	0.0256367	NA	TOPMed	TOPMed	TOPMed	TOPMed	NA	NA	NA	Not avail.	NA	NA	Not avail.	NA	NA	NA
SRR3080878	42.247	1	0.946813	0	0	0.0236703	0.0236703	NA	TOPMed	TOPMed	TOPMed	TOPMed	NA	NA	NA	Not avail.	NA	NA	Not avail.	NA	NA	NA
SRR3080879	34.1944	1	0.994315	0	0	0	0	NA	TOPMed	TOPMed	TOPMed	TOPMed	NA	NA	NA	Not avail.	NA	NA	Not avail.	NA	NA	NA
SRR3080885	35.4211	1	0.79049	0	0	0.0282318	0.0282318	NA	TOPMed	TOPMed	TOPMed	TOPMed	NA	NA	NA	Not avail.	NA	NA	Not avail.	NA	NA	NA
SRR3080887	46.3888	1	0.732936	0	0	0	0	NA	TOPMed	TOPMed	TOPMed	TOPMed	NA	NA	NA	Not avail.	NA	NA	Not avail.	NA	NA	NA
SRR3080893	34.7944	1	0.919688	0	0	0	0	NA	TOPMed	TOPMed	TOPMed	TOPMed	NA	NA	NA	Not avail.	NA	NA	Not avail.	NA	NA	NA
SRR3080897	31.8397	1	0.502518	0	0	0.0314074	0.0314074	NA	TOPMed	TOPMed	TOPMed	TOPMed	NA	NA	NA	Not avail.	NA	NA	Not avail.	NA	NA	NA
SRR3080899	32.6057	1	0.674728	0	0	0	0	NA	TOPMed	TOPMed	TOPMed	TOPMed	NA	NA	NA	Not avail.	NA	NA	Not avail.	NA	NA	NA
SRR3080912	35.735	1	0.895479	0	0.0279837	0	0.0279837	NA	TOPMed	TOPMed	TOPMed	TOPMed	NA	NA	NA	Not avail.	NA	NA	Not avail.	NA	NA	NA
SRR3080913	32.4555	1	0.739473	0	0	0	0	NA	TOPMed	TOPMed	TOPMed	TOPMed	NA	NA	NA	Not avail.	NA	NA	Not avail.	NA	NA	NA
SRR3080914	30.7467	1	0.910667	0	0	0	0	NA	TOPMed	TOPMed	TOPMed	TOPMed	NA	NA	NA	Not avail.	NA	NA	Not avail.	NA	NA	NA
SRR3080915	30.9352	1	0.840468	0	0.0323257	0.0323257	0.0646514	NA	TOPMed	TOPMed	TOPMed	TOPMed	NA	NA	NA	Not avail.	NA	NA	Not avail.	NA	NA	NA
SRR3080923	40.702	1	0.343963	0	0	0.0245688	0.0245688	NA	TOPMed	TOPMed	TOPMed	TOPMed	NA	NA	NA	Not avail.	NA	NA	Not avail.	NA	NA	NA
SRR3080924	51.9521	1	0.846934	0	0	0	0	NA	TOPMed	TOPMed	TOPMed	TOPMed	NA	NA	NA	Not avail.	NA	NA	Not avail.	NA	NA	NA
SRR3080925	36.6475	1	0.436592	0	0	0	0	NA	TOPMed	TOPMed	TOPMed	TOPMed	NA	NA	NA	Not avail.	NA	NA	Not avail.	NA	NA	NA
SRR3080926	31.8854	1	0.815421	0	0	0.0313623	0.0313623	NA	TOPMed	TOPMed	TOPMed	TOPMed	NA	NA	NA	Not avail.	NA	NA	Not avail.	NA	NA	NA
SRR3080927	39.381	1	0.914146	0	0	0	0	NA	TOPMed	TOPMed	TOPMed	TOPMed	NA	NA	NA	Not avail.	NA	NA	Not avail.	NA	NA	NA
SRR3080931	40.2455	1	0.844815	0	0	0	0	NA	TOPMed	TOPMed	TOPMed	TOPMed	NA	NA	NA	Not avail.	NA	NA	Not avail.	NA	NA	NA
SRR3080933	43.0131	1	1.16244	0	0	0	0	NA	TOPMed	TOPMed	TOPMed	TOPMed	NA	NA	NA	Not avail.	NA	NA	Not avail.	NA	NA	NA
SRR3080936	31.0376	1	0.837693	0	0	0	0	NA	TOPMed	TOPMed	TOPMed	TOPMed	NA	NA	NA	Not avail.	NA	NA	Not avail.	NA	NA	NA
SRR3080938	32.6479	1	0.980154	0	0	0.0612596	0.0612596	NA	TOPMed	TOPMed	TOPMed	TOPMed	NA	NA	NA	Not avail.	NA	NA	Not avail.	NA	NA	NA
SRR3080940	32.4192	1	1.04876	0	0	0.0308459	0.0308459	NA	TOPMed	TOPMed	TOPMed	TOPMed	NA	NA	NA	Not avail.	NA	NA	Not avail.	NA	NA	NA
SRR3080941	32.7258	1	0.733365	0	0	0	0	NA	TOPMed	TOPMed	TOPMed	TOPMed	NA	NA	NA	Not avail.	NA	NA	Not avail.	NA	NA	NA
SRR3080954	36.4373	1	0.878221	0	0	0	0	NA	TOPMed	TOPMed	TOPMed	TOPMed	NA	NA	NA	Not avail.	NA	NA	Not avail.	NA	NA	NA
SRR3544875	40.0014	1	0.699976	0	0.0249991	0	0.0249991	NA	TOPMed	TOPMed	TOPMed	TOPMed	NA	NA	NA	Not avail.	NA	NA	Not avail.	NA	NA	NA
SRR3545063	37.8504	1	0.634075	0	0	0.0264198	0.0264198	NA	TOPMed	TOPMed	TOPMed	TOPMed	NA	NA	NA	Not avail.	NA	NA	Not avail.	NA	NA	NA
SRR3545070	31.3738	1	1.14745	0	0.0318737	0	0.0318737	NA	TOPMed	TOPMed	TOPMed	TOPMed	NA	NA	NA	Not avail.	NA	NA	Not avail.	NA	NA	NA
SRR4176865	44.2541	1	1.22023	0	0	0	0	NA	TOPMed	TOPMed	TOPMed	TOPMed	NA	NA	NA	Not avail.	NA	NA	Not avail.	NA	NA	NA
SRR5121104	35.0523	1	0.96998	0	0	0	0	NA	TOPMed	TOPMed	TOPMed	TOPMed	NA	NA	NA	Not avail.	NA	NA	Not avail.	NA	NA	NA
SRR5121107	35.9682	1	0.945278	0	0	0.0556046	0.0556046	NA	TOPMed	TOPMed	TOPMed	TOPMed	NA	NA	NA	Not avail.	NA	NA	Not avail.	NA	NA	NA
SRR5121108	37.02	1	1.02647	0	0	0	0	NA	TOPMed	TOPMed	TOPMed	TOPMed	NA	NA	NA	Not avail.	NA	NA	Not avail.	NA	NA	NA
SRR5122727	35.1937	1	0.852425	0	0.0284142	0	0.0284142	NA	TOPMed	TOPMed	TOPMed	TOPMed	NA	NA	NA	Not avail.	NA	NA	Not avail.	NA	NA	NA
SRR5122756	37.2894	1	0.804519	0	0.0536346	0	0.0536346	NA	TOPMed	TOPMed	TOPMed	TOPMed	NA	NA	NA	Not avail.	NA	NA	Not avail.	NA	NA	NA
SRR5122761	50.7436	1	1.26124	0	0.0591208	0.0197069	0.0788278	NA	TOPMed	TOPMed	TOPMed	TOPMed	NA	NA	NA	Not avail.	NA	NA	Not avail.	NA	NA	NA
SRR5122763	38.4913	1	0.831357	0	0	0	0	NA	TOPMed	TOPMed	TOPMed	TOPMed	NA	NA	NA	Not avail.	NA	NA	Not avail.	NA	NA	NA
SRR5122764	38.6569	1	0.827795	0	0	0	0	NA	TOPMed	TOPMed	TOPMed	TOPMed	NA	NA	NA	Not avail.	NA	NA	Not avail.	NA	NA	NA
SRR5122765	35.5136	1	0.732113	0	0.0563164	0	0.0563164	NA	TOPMed	TOPMed	TOPMed	TOPMed	NA	NA	NA	Not avail.	NA	NA	Not avail.	NA	NA	NA
SRR5122767	43.7622	1	0.822627	0	0	0	0	NA	TOPMed	TOPMed	TOPMed	TOPMed	NA	NA	NA	Not avail.	NA	NA	Not avail.	NA	NA	NA
SRR5122769	33.9266	1	0.707409	0	0	0	0	NA	TOPMed	TOPMed	TOPMed	TOPMed	NA	NA	NA	Not avail.	NA	NA	Not avail.	NA	NA	NA
SRR5122770	46.6801	1	0.985431	0	0.0214224	0	0.0214224	NA	TOPMed	TOPMed	TOPMed	TOPMed	NA	NA	NA	Not avail.	NA	NA	Not avail.	NA	NA	NA
SRR5122771	31.7779	1	0.629367	0	0.0314684	0.0314684	0.0629367	NA	TOPMed	TOPMed	TOPMed	TOPMed	NA	NA	NA	Not avail.	NA	NA	Not avail.	NA	NA	NA
SRR5122773	35.4646	1	0.845913	0	0	0.0845913	0.0845913	NA	TOPMed	TOPMed	TOPMed	TOPMed	NA	NA	NA	Not avail.	NA	NA	Not avail.	NA	NA	NA
SRR5122779	39.7568	1	1.15704	0	0.0251529	0.0503059	0.0754588	NA	TOPMed	TOPMed	TOPMed	TOPMed	NA	NA	NA	Not avail.	NA	NA	Not avail.	NA	NA	NA
SRR5122780	41.3824	1	0.628287	0	0	0.0241649	0.0241649	NA	TOPMed	TOPMed	TOPMed	TOPMed	NA	NA	NA	Not avail.	NA	NA	Not avail.	NA	NA	NA
SRR5122853	35.4457	1	0.677091	0	0.0282121	0	0.0282121	NA	TOPMed	TOPMed	TOPMed	TOPMed	NA	NA	NA	Not avail.	NA	NA	Not avail.	NA	NA	NA
SRR5122855	38.7689	1	1.28969	0	0.0515877	0.0257938	0.0773815	NA	TOPMed	TOPMed	TOPMed	TOPMed	NA	NA	NA	Not avail.	NA	NA	Not avail.	NA	NA	NA
SRR5122867	39.8228	1	1.00445	0	0.0251112	0.0251112	0.0502224	NA	TOPMed	TOPMed	TOPMed	TOPMed	NA	NA	NA	Not avail.	NA	NA	Not avail.	NA	NA	NA
SRR5122868	39.8935	1	1.15307	0	0.0250668	0.0501335	0.0752003	NA	TOPMed	TOPMed	TOPMed	TOPMed	NA	NA	NA	Not avail.	NA	NA	Not avail.	NA	NA	NA
SRR5122870	39.4102	1	0.811972	0	0	0.0253741	0.0253741	NA	TOPMed	TOPMed	TOPMed	TOPMed	NA	NA	NA	Not avail.	NA	NA	Not avail.	NA	NA	NA
SRR5122871	44.6697	1	0.537277	0	0	0.0223865	0.0223865	NA	TOPMed	TOPMed	TOPMed	TOPMed	NA	NA	NA	Not avail.	NA	NA	Not avail.	NA	NA	NA
SRR5122872	38.6304	1	0.828363	0	0.0258863	0	0.0258863	NA	TOPMed	TOPMed	TOPMed	TOPMed	NA	NA	NA	Not avail.	NA	NA	Not avail.	NA	NA	NA
SRR5122873	35.0693	1	0.570299	0	0.0285149	0	0.0285149	NA	TOPMed	TOPMed	TOPMed	TOPMed	NA	NA	NA	Not avail.	NA	NA	Not avail.	NA	NA	NA
SRR5122875	44.2816	1	0.632317	0	0	0.0225828	0.0225828	NA	TOPMed	TOPMed	TOPMed	TOPMed	NA	NA	NA	Not avail.	NA	NA	Not avail.	NA	NA	NA
SRR5122876	40.8884	1	1.02719	0	0	0	0	NA	TOPMed	TOPMed	TOPMed	TOPMed	NA	NA	NA	Not avail.	NA	NA	Not avail.	NA	NA	NA
SRR5122879	42.7983	1	0.981347	0	0	0	0	NA	TOPMed	TOPMed	TOPMed	TOPMed	NA	NA	NA	Not avail.	NA	NA	Not avail.	NA	NA	NA
SRR5122882	41.912	1	0.858943	0	0.0477191	0	0.0477191	NA	TOPMed	TOPMed	TOPMed	TOPMed	NA	NA	NA	Not avail.	NA	NA	Not avail.	NA	NA	NA
SRR5122883	38.3488	1	0.573681	0	0	0	0	NA	TOPMed	TOPMed	TOPMed	TOPMed	NA	NA	NA	Not avail.	NA	NA	Not avail.	NA	NA	NA
SRR5122884	33.7931	1	0.946938	0	0	0	0	NA	TOPMed	TOPMed	TOPMed	TOPMed	NA	NA	NA	Not avail.	NA	NA	Not avail.	NA	NA	NA
SRR5122886	34.8172	1	1.37863	0	0.0287215	0.0574429	0.0861644	NA	TOPMed	TOPMed	TOPMed	TOPMed	NA	NA	NA	Not avail.	NA	NA	Not avail.	NA	NA	NA
SRR5122887	45.2991	1	0.750566	0	0.0220755	0	0.0220755	NA	TOPMed	TOPMed	TOPMed	TOPMed	NA	NA	NA	Not avail.	NA	NA	Not avail.	NA	NA	NA
SRR5122888	42.8158	1	0.747387	0	0	0	0	NA	TOPMed	TOPMed	TOPMed	TOPMed	NA	NA	NA	Not avail.	NA	NA	Not avail.	NA	NA	NA
SRR5122895	43.8708	1	0.638237	0	0.0227942	0	0.0227942	NA	TOPMed	TOPMed	TOPMed	TOPMed	NA	NA	NA	Not avail.	NA	NA	Not avail.	NA	NA	NA
SRR5122897	34.4823	1	1.45002	0	0	0.0580007	0.0580007	NA	TOPMed	TOPMed	TOPMed	TOPMed	NA	NA	NA	Not avail.	NA	NA	Not avail.	NA	NA	NA
SRR5122898	41.9574	1	0.858012	0	0	0	0	NA	TOPMed	TOPMed	TOPMed	TOPMed	NA	NA	NA	Not avail.	NA	NA	Not avail.	NA	NA	NA
SRR5122901	37.8133	1	0.634697	0	0.0264457	0	0.0264457	NA	TOPMed	TOPMed	TOPMed	TOPMed	NA	NA	NA	Not avail.	NA	NA	Not avail.	NA	NA	NA
SRR5122903	53.1549	1	0.865396	0	0.018813	0	0.018813	NA	TOPMed	TOPMed	TOPMed	TOPMed	NA	NA	NA	Not avail.	NA	NA	Not avail.	NA	NA	NA
SRR5122905	43.0073	1	0.604549	0	0	0.0232519	0.0232519	NA	TOPMed	TOPMed	TOPMed	TOPMed	NA	NA	NA	Not avail.	NA	NA	Not avail.	NA	NA	NA
SRR5122909	39.6592	1	0.756445	0	0	0	0	NA	TOPMed	TOPMed	TOPMed	TOPMed	NA	NA	NA	Not avail.	NA	NA	Not avail.	NA	NA	NA
SRR5122916	40.8989	1	1.27143	0	0.0244505	0	0.0244505	NA	TOPMed	TOPMed	TOPMed	TOPMed	NA	NA	NA	Not avail.	NA	NA	Not avail.	NA	NA	NA
SRR5122919	43.8772	1	0.683727	0	0	0	0	NA	TOPMed	TOPMed	TOPMed	TOPMed	NA	NA	NA	Not avail.	NA	NA	Not avail.	NA	NA	NA
SRR5122920	39.6307	1	1.00932	0	0	0	0	NA	TOPMed	TOPMed	TOPMed	TOPMed	NA	NA	NA	Not avail.	NA	NA	Not avail.	NA	NA	NA
SRR5122922	36.0777	1	0.886975	0	0	0	0	NA	TOPMed	TOPMed	TOPMed	TOPMed	NA	NA	NA	Not avail.	NA	NA	Not avail.	NA	NA	NA
SRR5122924	40.9963	1	1.21962	0	0	0	0	NA	TOPMed	TOPMed	TOPMed	TOPMed	NA	NA	NA	Not avail.	NA	NA	Not avail.	NA	NA	NA
SRR5122928	42.4691	1	0.753489	0	0	0	0	NA	TOPMed	TOPMed	TOPMed	TOPMed	NA	NA	NA	Not avail.	NA	NA	Not avail.	NA	NA	NA
SRR5122929	36.8026	1	0.923849	0	0	0.027172	0.027172	NA	TOPMed	TOPMed	TOPMed	TOPMed	NA	NA	NA	Not avail.	NA	NA	Not avail.	NA	NA	NA
SRR5122941	35.5064	1	1.12656	0	0	0.0281639	0.0281639	NA	TOPMed	TOPMed	TOPMed	TOPMed	NA	NA	NA	Not avail.	NA	NA	Not avail.	NA	NA	NA
SRR5122942	43.0897	1	0.835467	0	0	0.0232074	0.0232074	NA	TOPMed	TOPMed	TOPMed	TOPMed	NA	NA	NA	Not avail.	NA	NA	Not avail.	NA	NA	NA
SRR5122944	43.5905	1	1.14704	0	0.0229408	0	0.0229408	NA	TOPMed	TOPMed	TOPMed	TOPMed	NA	NA	NA	Not avail.	NA	NA	Not avail.	NA	NA	NA
SRR5137563	34.6489	1	0.92355	0	0	0	0	NA	TOPMed	TOPMed	TOPMed	TOPMed	NA	NA	NA	Not avail.	NA	NA	Not avail.	NA	NA	NA
SRR5137564	38.5063	1	1.03879	0	0.0259698	0	0.0259698	NA	TOPMed	TOPMed	TOPMed	TOPMed	NA	NA	NA	Not avail.	NA	NA	Not avail.	NA	NA	NA
SRR5137565	49.5188	1	0.484665	0	0.121166	0	0.121166	NA	TOPMed	TOPMed	TOPMed	TOPMed	NA	NA	NA	Not avail.	NA	NA	Not avail.	NA	NA	NA
SRR5137566	37.8686	1	0.633771	0	0	0	0	NA	TOPMed	TOPMed	TOPMed	TOPMed	NA	NA	NA	Not avail.	NA	NA	Not avail.	NA	NA	NA
SRR5137569	38.6108	1	0.880582	0	0	0	0	NA	TOPMed	TOPMed	TOPMed	TOPMed	NA	NA	NA	Not avail.	NA	NA	Not avail.	NA	NA	NA
SRR5137570	35.8178	1	0.502543	0	0	0	0	NA	TOPMed	TOPMed	TOPMed	TOPMed	NA	NA	NA	Not avail.	NA	NA	Not avail.	NA	NA	NA
SRR5137574	36.7386	1	1.25209	0	0	0.0816581	0.0816581	NA	TOPMed	TOPMed	TOPMed	TOPMed	NA	NA	NA	Not avail.	NA	NA	Not avail.	NA	NA	NA
SRR5138032	39.9047	1	0.651553	0	0	0	0	NA	TOPMed	TOPMed	TOPMed	TOPMed	NA	NA	NA	Not avail.	NA	NA	Not avail.	NA	NA	NA
SRR5138036	42.5052	1	0.894007	0	0	0	0	NA	TOPMed	TOPMed	TOPMed	TOPMed	NA	NA	NA	Not avail.	NA	NA	Not avail.	NA	NA	NA
04694a60-3eb3-5cef-9dca-2d8491fbcf8f_wgs_gdc_realn	35.5481	1	0.843926	0	0	0	0	6eb825a3-3452-517e-bc7f-9b1ea94e9f94	Normal (blood)	TARGET	TARGET-ALL	TARGET	NA	NA	18.3452	Not avail.	NA	NA	Not avail.	NA	NA	NA
05349698-1c7c-451d-8cb2-e2fb2d6c6a15_wgs_gdc_realn	39.8395	1	1.05423	0	0	0	0	2b2db1ec-dd36-5942-a6c2-fae99f8951d3	Normal (blood)	TARGET	TARGET-ALL	TARGET	NA	NA	14.3452	Not avail.	NA	NA	Not avail.	NA	NA	NA
1a2f34bc-07af-4c40-b88d-daa36138aa41_wgs_gdc_realn	39.7793	1	1.30721	0	0	0	0	c9d8646b-74a2-4281-8550-b45fc4df4162	Normal (blood)	TARGET	TARGET-ALL	TARGET	NA	NA	11.4082	Not avail.	NA	NA	Not avail.	NA	NA	NA
21501571-a960-47c7-ae2d-21db34f6ab6d_wgs_gdc_realn	41.2988	1	1.06541	0	0.0242138	0	0.0242138	8c3aa44e-bd74-4ff5-ab30-17c5397e44d6	Normal (blood)	TARGET	TARGET-ALL	TARGET	NA	NA	1.86849	Not avail.	NA	NA	Not avail.	NA	NA	NA
26112e31-7b54-597a-ac74-f450c0729485_wgs_gdc_realn	42.4306	1	1.3198	0	0.0707037	0.0235679	0.0942715	cf409d21-6e81-5c7d-ab4f-c3b87b8001d7	Normal (blood)	TARGET	TARGET-ALL	TARGET	NA	NA	12.5836	Not avail.	NA	NA	Not avail.	NA	NA	NA
292c3e52-eee0-4c39-9d44-d9db3687c700_wgs_gdc_realn	39.4097	1	0.964231	0	0	0	0	2e365aa6-ede7-4b5d-8937-85d694cd3fdc	Normal (blood)	TARGET	TARGET-ALL	TARGET	NA	NA	1.04932	Not avail.	NA	NA	Not avail.	NA	NA	NA
29bd85a8-1f77-437b-9c5f-e38c60443c0b_wgs_gdc_realn	38.9085	1	0.925247	0	0	0	0	3c9708dd-b0b5-5f0f-97c9-e0b186caf5c5	Normal (blood)	TARGET	TARGET-ALL	TARGET	NA	NA	4.22466	Not avail.	NA	NA	Not avail.	NA	NA	NA
2aa4eb97-d26b-4c17-88ee-7e610c8df6c2_wgs_gdc_realn	40.8621	1	1.02785	0	0	0	0	13b25ed5-cf0d-4a0f-bb1b-a3e200cdaebb	Normal (blood)	TARGET	TARGET-ALL	TARGET	NA	NA	2.33151	Not avail.	NA	NA	Not avail.	NA	NA	NA
32fc1070-914d-401a-9db2-061a2d437732_wgs_gdc_realn	42.6582	1	1.17211	0	0.0468843	0	0.0468843	efb56392-f202-506e-bf5c-11d9b6b2792b	Normal (blood)	TARGET	TARGET-ALL	TARGET	NA	NA	5.16164	Not avail.	NA	NA	Not avail.	NA	NA	NA
36671f4f-7f52-4d95-a5da-1d2b5806f2c3_wgs_gdc_realn	30.8937	1	1.10055	0	0	0	0	2b7cf043-588d-4d54-ba44-ae512095f572	Normal (blood)	TARGET	TARGET-ALL	TARGET	NA	NA	15.7589	Not avail.	NA	NA	Not avail.	NA	NA	NA
3ac49320-fa7d-5e8e-a5ea-3ae73ce5dbd7_wgs_gdc_realn	29.6944	1	1.01029	0	0	0.0336764	0.0336764	3fa2af61-4a6f-5e07-ba80-10941d08f99b	Normal (blood)	TARGET	TARGET-ALL	TARGET	NA	NA	6.92055	Not avail.	NA	NA	Not avail.	NA	NA	NA
3ca9b750-0cf5-4d01-a30e-8c6b372e0c7f_wgs_gdc_realn	40.4561	1	0.988726	0	0	0	0	233b180b-f6f9-598e-8c86-ae371ef4e0da	Normal (blood)	TARGET	TARGET-ALL	TARGET	NA	NA	5.69589	Not avail.	NA	NA	Not avail.	NA	NA	NA
3f742acd-2f1a-48b3-a2e6-997381afcdb7_wgs_gdc_realn	40.2153	1	0.994645	0	0	0	0	e5c3c136-70e1-423f-9414-e180088a4cdb	Normal (blood)	TARGET	TARGET-ALL	TARGET	NA	NA	4.59452	Not avail.	NA	NA	Not avail.	NA	NA	NA
45e9d6e5-94f1-4130-aa27-cfd58a3c105f_wgs_gdc_realn	40.2002	1	1.09452	0	0	0	0	0b0d1109-8b3c-4e89-a274-796fd3eb004d	Normal (blood)	TARGET	TARGET-ALL	TARGET	NA	NA	3.23836	Not avail.	NA	NA	Not avail.	NA	NA	NA
4650a0af-92bb-576e-9a83-7c1dbd5344c4_wgs_gdc_realn	36.9137	1	1.95049	0	0.0270902	0.0541804	0.0812706	28a4dc00-d5c7-56ee-9291-6d02746db87b	Normal (blood)	TARGET	TARGET-ALL	TARGET	NA	NA	16.8521	Not avail.	NA	NA	Not avail.	NA	NA	NA
46fbd9d8-017b-45f8-befc-66b1f9e99f3a_wgs_gdc_realn	43.0949	1	0.974593	0	0.0464092	0	0.0464092	47a7bd9e-fad5-5380-a980-c41f093f2864	Normal (blood)	TARGET	TARGET-ALL	TARGET	NA	NA	3.83014	Not avail.	NA	NA	Not avail.	NA	NA	NA
4ad47290-8ca4-42f4-92ea-73a61753897f_wgs_gdc_realn	36.5595	1	1.58645	0	0	0	0	f4bc0412-dde9-4f5f-9dd7-91464c4b4703	Normal (blood)	TARGET	TARGET-ALL	TARGET	NA	NA	13.7589	Not avail.	NA	NA	Not avail.	NA	NA	NA
4fa4d0c5-88ab-41b9-822c-fac6cb10053e_wgs_gdc_realn	35.9205	1	1.33628	0	0.0278393	0	0.0278393	f69bae74-07b6-40ec-9779-7c229ac93796	Normal (blood)	TARGET	TARGET-ALL	TARGET	NA	NA	17.8822	Not avail.	NA	NA	Not avail.	NA	NA	NA
503cbb5c-4fca-5dde-8514-c917b332ad21_wgs_gdc_realn	38.6245	1	1.08739	0	0	0	0	44629d2e-5586-514d-8de6-aa43afdb7ed7	Normal (blood)	TARGET	TARGET-ALL	TARGET	NA	NA	7.88493	Not avail.	NA	NA	Not avail.	NA	NA	NA
52863cfc-9238-4936-8346-c86d3da8526f_wgs_gdc_realn	38.6611	1	0.879436	0	0	0	0	a5d424e0-9715-4421-bf49-eda4be25d127	Normal (blood)	TARGET	TARGET-ALL	TARGET	NA	NA	4.32055	Not avail.	NA	NA	Not avail.	NA	NA	NA
57ef965a-1173-514e-94da-981ed148ff37_wgs_gdc_realn	37.9874	1	1.21093	0	0	0	0	26bb8f2b-4503-51b3-a0e9-f64a5ffe07f6	Normal (blood)	TARGET	TARGET-ALL	TARGET	NA	NA	11.0247	Not avail.	NA	NA	Not avail.	NA	NA	NA
5a580664-9866-4c6c-bf36-ac16da1156b4_wgs_gdc_realn	37.3395	1	1.39263	0	0	0	0	8fcb50ee-205d-4310-9d07-80536434b406	Normal (blood)	TARGET	TARGET-ALL	TARGET	NA	NA	9.93699	Not avail.	NA	NA	Not avail.	NA	NA	NA
5a93115f-ae13-4280-b8fc-ac18726b788e_wgs_gdc_realn	43.0322	1	0.790105	0	0	0.0464768	0.0464768	438d6811-2204-4c7b-b2cd-0648f414741c	Normal (blood)	TARGET	TARGET-ALL	TARGET	NA	NA	2.08767	Not avail.	NA	NA	Not avail.	NA	NA	NA
5b1c14e2-8592-4c0e-85b8-321b0788727f_wgs_gdc_realn	37.1814	1	1.34476	0	0.0268952	0	0.0268952	3867ac20-e29c-45ec-b3bf-92cd47794652	Normal (blood)	TARGET	TARGET-ALL	TARGET	NA	NA	10.4466	Not avail.	NA	NA	Not avail.	NA	NA	NA
60933a22-dab8-5b67-8f18-9708aef7fd82_wgs_gdc_realn	44.098	1	0.725657	0	0.0226768	0.0453536	0.0680303	9d535dcc-288f-505c-adcd-fde3858c8d0c	Normal (blood)	TARGET	TARGET-ALL	TARGET	NA	NA	14.3918	Not avail.	NA	NA	Not avail.	NA	NA	NA
624b3108-5e3f-55dc-9a15-8e331e12a591_wgs_gdc_realn	40.9768	1	1.36663	0	0	0.0488081	0.0488081	618c4b04-c9e3-507a-a3b3-961a93adb0f6	Normal (blood)	TARGET	TARGET-ALL	TARGET	NA	NA	1.00548	Not avail.	NA	NA	Not avail.	NA	NA	NA
63c9589e-9c2f-4431-92fc-be02a2a7564d_wgs_gdc_realn	42.4454	1	1.27222	0	0.0471193	0	0.0471193	08b174bc-1b1f-4985-b9d9-d3883e3d2ff8	Normal (blood)	TARGET	TARGET-ALL	TARGET	NA	NA	3.25205	Not avail.	NA	NA	Not avail.	NA	NA	NA
661442d5-2b8b-5767-a192-70d84d585cbe_wgs_gdc_realn	40.6311	1	0.88602	0	0	0	0	d7c61e0d-c4ee-564c-a9dc-05cfb7f2a47f	Normal (blood)	TARGET	TARGET-ALL	TARGET	NA	NA	5.2274	Not avail.	NA	NA	Not avail.	NA	NA	NA
66f47b55-7360-572d-ab14-82a76ef3301d_wgs_gdc_realn	40.7773	1	0.833796	0	0.0245234	0.0245234	0.0490468	e7f47813-0ed4-51a8-b9fd-ae4ef0aebd3a	Normal (blood)	TARGET	TARGET-ALL	TARGET	NA	NA	17.7753	Not avail.	NA	NA	Not avail.	NA	NA	NA
6b1ecd23-a123-512a-bb52-7ad50547de18_wgs_gdc_realn	44.6969	1	1.25288	0	0.0894917	0	0.0894917	20c531b9-d2be-5465-9326-a745997aa9d0	Normal (blood)	TARGET	TARGET-ALL	TARGET	NA	NA	12.7726	Not avail.	NA	NA	Not avail.	NA	NA	NA
731f1c07-2838-5ab5-b177-4e98f9c28302_wgs_gdc_realn	41.3156	1	1.64587	0	0.0484079	0.024204	0.0726119	189bb84f-ec6b-5b89-a31e-23244b2f135c	Normal (blood)	TARGET	TARGET-ALL	TARGET	NA	NA	22.3808	Not avail.	NA	NA	Not avail.	NA	NA	NA
754035fe-aaac-4f31-b56c-0da58b5788fd_wgs_gdc_realn	38.9835	1	1.02608	0	0	0	0	a74dba1a-afd7-4b0f-9eb4-e21ed8f73b6d	Normal (blood)	TARGET	TARGET-ALL	TARGET	NA	NA	6.02466	Not avail.	NA	NA	Not avail.	NA	NA	NA
7a1906eb-ed73-45a7-9bba-40dbc4dd6cbb_wgs_gdc_realn	39.3402	1	1.22013	0	0	0	0	9557bb23-2a4a-4ed5-8a98-a59c24490fbe	Normal (blood)	TARGET	TARGET-ALL	TARGET	NA	NA	2.59726	Not avail.	NA	NA	Not avail.	NA	NA	NA
7cdecc29-7c24-4278-a4ab-5d4fa35d5b20_wgs_gdc_realn	39.6408	1	0.908156	0	0.0252266	0	0.0252266	d6e87518-1890-4c57-91b6-50a0e89e516f	Normal (blood)	TARGET	TARGET-ALL	TARGET	NA	NA	2.6	Not avail.	NA	NA	Not avail.	NA	NA	NA
7dc09076-6137-422f-9161-8122fb6e4f9e_wgs_gdc_realn	39.6043	1	1.06049	0	0	0	0	c0fcb38b-2cd1-48fd-8f72-d865ee531d1c	Normal (blood)	TARGET	TARGET-ALL	TARGET	NA	NA	1	Not avail.	NA	NA	Not avail.	NA	NA	NA
86b3e759-3473-41f8-9bca-d6406913f089_wgs_gdc_realn	42.3439	1	1.32251	0	0.0236162	0.0236162	0.0472324	9356ddaa-daff-44db-acec-15ad56945c1a	Normal (blood)	TARGET	TARGET-ALL	TARGET	NA	NA	5.13151	Not avail.	NA	NA	Not avail.	NA	NA	NA
8718a9b7-785a-54ed-89dd-2df7f2518e31_wgs_gdc_realn	39.8007	1	1.20601	0	0	0.0251252	0.0251252	2a2b8909-77f9-5cbd-b674-3ccacd66e192	Normal (blood)	TARGET	TARGET-ALL	TARGET	NA	NA	6.7726	Not avail.	NA	NA	Not avail.	NA	NA	NA
8d27f966-8e1e-4a92-8960-55a38171d096_wgs_gdc_realn	38.4572	1	1.24814	0	0.0260029	0	0.0260029	1af2f416-fe7e-416a-bdf6-bf7e71971715	Normal (blood)	TARGET	TARGET-ALL	TARGET	NA	NA	3.03014	Not avail.	NA	NA	Not avail.	NA	NA	NA
8df5a111-2699-4098-af5c-aae84c8f9fdd_wgs_gdc_realn	38.5272	1	1.40161	0	0	0	0	bf48c984-a46e-4098-ad73-ce6032931657	Normal (blood)	TARGET	TARGET-ALL	TARGET	NA	NA	4.52603	Not avail.	NA	NA	Not avail.	NA	NA	NA
8e13bc79-ab26-5bce-9b3c-38c34bca13f9_wgs_gdc_realn	41.5448	1	1.34794	0	0	0	0	76387884-d19d-596b-b171-e758b1ac3a17	Normal (blood)	TARGET	TARGET-ALL	TARGET	NA	NA	4.89315	Not avail.	NA	NA	Not avail.	NA	NA	NA
8ec1fd57-c537-5928-a725-e58715adf4c6_wgs_gdc_realn	39.455	1	0.963122	0	0	0.0506906	0.0506906	8c975d40-f498-5a4c-8fb9-597210b51557	Normal (blood)	TARGET	TARGET-ALL	TARGET	NA	NA	17.7836	Not avail.	NA	NA	Not avail.	NA	NA	NA
91cfced6-6583-4e92-8096-48206ed31c84_wgs_gdc_realn	39.2336	1	1.42735	0	0	0	0	c76a3977-006c-4648-b671-25eb2fe62042	Normal (blood)	TARGET	TARGET-ALL	TARGET	NA	NA	9.56438	Not avail.	NA	NA	Not avail.	NA	NA	NA
9819f629-ea2b-57e4-bb5b-9d93e4a79bc4_wgs_gdc_realn	36.4578	1	1.0423	0	0.0548579	0	0.0548579	9861f2b5-935f-5b0b-b40c-87724240ffa3	Normal (blood)	TARGET	TARGET-ALL	TARGET	NA	NA	8.32603	Not avail.	NA	NA	Not avail.	NA	NA	NA
98aa6011-1e97-4483-abc9-a7b7b6e52d05_wgs_gdc_realn	38.4353	1	1.09274	0	0	0	0	481b092d-537b-4a25-addd-b8a9a03240eb	Normal (blood)	TARGET	TARGET-ALL	TARGET	NA	NA	18.0932	Not avail.	NA	NA	Not avail.	NA	NA	NA
99534b1e-2c5c-5e07-ac53-8757813b67f6_wgs_gdc_realn	42.9355	1	1.11796	0	0.0232907	0	0.0232907	b4abb5a2-e369-524a-b617-6f7363fa50bc	Normal (blood)	TARGET	TARGET-ALL	TARGET	NA	NA	3.43288	Not avail.	NA	NA	Not avail.	NA	NA	NA
9aa124be-a8db-58cc-a5f9-408c7dbbc90a_wgs_gdc_realn	34.6965	1	0.691712	0	0	0.0576427	0.0576427	a9bed3cc-7a8f-51ae-9464-f727a44fe327	Normal (blood)	TARGET	TARGET-ALL	TARGET	NA	NA	8.90137	Not avail.	NA	NA	Not avail.	NA	NA	NA
a032cd37-7da6-4013-86c4-2fc585ad93d2_wgs_gdc_realn	41.0196	1	1.07266	0	0	0	0	84126df3-37d5-4347-8814-2636db59a7aa	Normal (blood)	TARGET	TARGET-ALL	TARGET	NA	NA	4.50959	Not avail.	NA	NA	Not avail.	NA	NA	NA
a1d93660-be2e-4d26-80f9-7332c538d23e_wgs_gdc_realn	42.3095	1	1.22904	0	0	0	0	11fca948-286a-48c3-95e7-6f78b659aed9	Normal (blood)	TARGET	TARGET-ALL	TARGET	NA	NA	5.00274	Not avail.	NA	NA	Not avail.	NA	NA	NA
a63677f4-6605-520f-99d0-835d60a48cab_wgs_gdc_realn	43.1909	1	1.15765	0	0.046306	0.023153	0.069459	cdac092a-8353-5944-abb8-5ebaa0d3bbec	Normal (blood)	TARGET	TARGET-ALL	TARGET	NA	NA	7.17534	Not avail.	NA	NA	Not avail.	NA	NA	NA
b2011fd1-a856-42f9-ace9-6e7ebdced773_wgs_gdc_realn	38.5264	1	1.19399	0	0	0	0	cbd9ccb4-c354-405c-b52a-cd2f7a4cefda	Normal (blood)	TARGET	TARGET-ALL	TARGET	NA	NA	1.5589	Not avail.	NA	NA	Not avail.	NA	NA	NA
b54f87bd-f299-5dd4-b781-828e2ca84d2e_wgs_gdc_realn	42.6273	1	1.5483	0	0.0469183	0.0234591	0.0703774	51c7d12a-5313-5ff8-8735-4e928c876542	Normal (blood)	TARGET	TARGET-ALL	TARGET	NA	NA	15.5425	Not avail.	NA	NA	Not avail.	NA	NA	NA
b60d93dc-061a-408f-88e5-8ca148ca103e_wgs_gdc_realn	38.0047	1	0.999876	0	0	0	0	727ca530-6196-4519-90bc-b6706a4c1abf	Normal (blood)	TARGET	TARGET-ALL	TARGET	NA	NA	2.61918	Not avail.	NA	NA	Not avail.	NA	NA	NA
b837e7bb-1cd2-4199-8237-ba674845d824_wgs_gdc_realn	42.8408	1	1.07374	0	0	0.0466844	0.0466844	981790f7-ace2-4fb8-a875-76f0fe52ff64	Normal (blood)	TARGET	TARGET-ALL	TARGET	NA	NA	1.96986	Not avail.	NA	NA	Not avail.	NA	NA	NA
baa30f4a-f29d-42a1-bae3-bdd8d1635c11_wgs_gdc_realn	40.4014	1	0.990065	0	0	0	0	b9d6d5c6-1fcc-480f-9e72-83f8b5a47053	Normal (blood)	TARGET	TARGET-ALL	TARGET	NA	NA	1.37808	Not avail.	NA	NA	Not avail.	NA	NA	NA
baae2bc8-95a0-4d9a-9aa4-8dc37b52ad03_wgs_gdc_realn	38.9449	1	1.02709	0	0	0	0	409a720b-27e1-4633-a163-55432957e189	Normal (blood)	TARGET	TARGET-ALL	TARGET	NA	NA	9.92055	Not avail.	NA	NA	Not avail.	NA	NA	NA
bb20443d-ccb1-4458-8e0f-701158988e68_wgs_gdc_realn	38.7	1	1.60207	0	0	0	0	40c84840-3f9c-4678-924f-9a35e29010f4	Normal (blood)	TARGET	TARGET-ALL	TARGET	NA	NA	5.63562	Not avail.	NA	NA	Not avail.	NA	NA	NA
bbc33ac7-5f23-456a-a1db-89a7e96c4333_wgs_gdc_realn	40.2065	1	1.74101	0	0	0	0	4c046189-5db6-4446-8e69-559555edf4cc	Normal (blood)	TARGET	TARGET-ALL	TARGET	NA	NA	2.54247	Not avail.	NA	NA	Not avail.	NA	NA	NA
bc96fb15-8753-4b3a-96d0-7917d387acd3_wgs_gdc_realn	37.1978	1	0.9678	0	0	0	0	4953d028-bfbb-481f-9503-66117bc441d1	Normal (blood)	TARGET	TARGET-ALL	TARGET	NA	NA	3.75342	Not avail.	NA	NA	Not avail.	NA	NA	NA
bcc6da32-95e8-5bd8-8176-de4a143ebd9a_wgs_gdc_realn	40.0349	1	1.04908	0	0.0749346	0.0749346	0.149869	b0975cda-a877-5f21-bfef-a820368a8087	Normal (blood)	TARGET	TARGET-ALL	TARGET	NA	NA	15.2575	Not avail.	NA	NA	Not avail.	NA	NA	NA
bea8d408-60f9-46f7-9b8e-3324450ecf8a_wgs_gdc_realn	39.9742	1	1.4009	0	0	0	0	5d625039-da87-4eab-a9d4-7dd6c41a09df	Normal (blood)	TARGET	TARGET-ALL	TARGET	NA	NA	1.16438	Not avail.	NA	NA	Not avail.	NA	NA	NA
c04d3ba6-cb73-4c33-b6cb-33793206262a_wgs_gdc_realn	36.983	1	0.91934	0	0	0	0	c0501412-127a-4c97-a37b-14c23f974671	Normal (blood)	TARGET	TARGET-ALL	TARGET	NA	NA	7.55616	Not avail.	NA	NA	Not avail.	NA	NA	NA
c2bc0adc-46d3-4c13-bfd1-26207f1a525c_wgs_gdc_realn	39.9707	1	1.30095	0	0	0	0	96c58395-f236-4993-ba1a-f2aff35255e5	Normal (blood)	TARGET	TARGET-ALL	TARGET	NA	NA	2.49863	Not avail.	NA	NA	Not avail.	NA	NA	NA
c4faf34b-a025-4533-992c-60dabdb25085_wgs_gdc_realn	36.7891	1	1.03292	0	0	0	0	856a7216-ce82-4528-8776-77ff861833db	Normal (blood)	TARGET	TARGET-ALL	TARGET	NA	NA	15.5726	Not avail.	NA	NA	Not avail.	NA	NA	NA
d3c2ddb3-e024-58c2-8e4c-0b14b3e8c2e9_wgs_gdc_realn	37.0217	1	1.29654	0	0	0	0	c4142a42-0b0f-5c3a-b24d-c84812ebe537	Normal (blood)	TARGET	TARGET-ALL	TARGET	NA	NA	13.2521	Not avail.	NA	NA	Not avail.	NA	NA	NA
d3f40700-dd62-5438-9c55-1a19f53869dd_wgs_gdc_realn	39.5121	1	1.36667	0	0	0	0	8353d401-28c2-58aa-9408-4f43b0881ca5	Normal (blood)	TARGET	TARGET-ALL	TARGET	NA	NA	2.58904	Not avail.	NA	NA	Not avail.	NA	NA	NA
daf3d0fc-b97a-41f2-a877-7441279a0083_wgs_gdc_realn	41.2146	1	1.06758	0	0	0	0	e2b252e7-f2c2-472e-8a0a-e1ed6efb183f	Normal (blood)	TARGET	TARGET-ALL	TARGET	NA	NA	1.04932	Not avail.	NA	NA	Not avail.	NA	NA	NA
f06cb966-2389-42b3-8f01-971bee4c5c95_wgs_gdc_realn	39.5037	1	0.961934	0	0	0	0	28fdbc38-f6a3-42e2-91d3-43bee8c6a6b5	Normal (blood)	TARGET	TARGET-ALL	TARGET	NA	NA	13.5836	Not avail.	NA	NA	Not avail.	NA	NA	NA
ff908524-01ae-4460-b81d-9f2dbfe27945_wgs_gdc_realn	37.9529	1	1.37012	0	0	0	0	b1c86310-566e-47b2-8669-d2f802e6bcbc	Normal (blood)	TARGET	TARGET-ALL	TARGET	NA	NA	10.3479	Not avail.	NA	NA	Not avail.	NA	NA	NA
294019a0-b8d2-5581-8806-1d90301336f2_wgs_gdc_realn	52.0771	1	1.03692	0	0	0	0	3e36d3a1-5063-56d7-9171-9c64b2f5c60c	Normal (blood)	TARGET	TARGET-OS	TARGET	NA	NA	15.0575	Not avail.	NA	NA	Not avail.	NA	NA	NA
55e4af0f-c133-4372-8b1f-7e045c038fee_wgs_gdc_realn	52.7663	1	0.720156	0	0	0	0	5d175456-0ef5-4e89-8889-74a0ad4aa3d2	Normal (blood)	TARGET	TARGET-OS	TARGET	NA	NA	51.8329	Not avail.	NA	NA	Not avail.	NA	NA	NA
56364a56-090e-5b3f-8dfc-ac9b5ed6def2_wgs_gdc_realn	12.3404	1	2.10691	0	0	0	0	2ac8ce78-35a9-5f0a-b3e7-43056cce81c1	Normal (blood)	TARGET	TARGET-OS	TARGET	NA	NA	12.3534	Not avail.	NA	NA	Not avail.	NA	NA	NA
68f30a4b-c648-5808-bfc6-88ac7e0477a3_wgs_gdc_realn	50.0308	1	1.03936	0	0	0.0399754	0.0399754	48ebfa2f-76e3-5429-a138-97eddf2c2b80	Normal (blood)	TARGET	TARGET-OS	TARGET	NA	NA	27.9589	Not avail.	NA	NA	Not avail.	NA	NA	NA
69b4f73d-d076-5be9-9692-68b8ec1e9307_wgs_gdc_realn	53.1016	1	1.09225	0	0	0.0188318	0.0188318	5587a16e-6a11-5511-aca8-656921353fec	Normal (blood)	TARGET	TARGET-OS	TARGET	NA	NA	20.863	Not avail.	NA	NA	Not avail.	NA	NA	NA
806f52e3-edd6-4b38-8ede-6122c08bd67f_wgs_gdc_realn	50.2815	1	0.875073	0	0	0	0	8a3df64f-8fa6-490b-9f90-5b63f74f8f4f	Normal (blood)	TARGET	TARGET-OS	TARGET	NA	NA	89.0904	Not avail.	NA	NA	Not avail.	NA	NA	NA
9dacebd4-483c-5aa1-ba8f-0b19e3e092e8_wgs_gdc_realn	10.0685	1	2.18504	0	0.0993201	0	0.0993201	efaac9b8-f2bc-5452-9990-624e6c604509	Normal (blood)	TARGET	TARGET-OS	TARGET	NA	NA	14.3397	Not avail.	NA	NA	Not avail.	NA	NA	NA
A04924_10_lanes_dupsFlagged_gdc_realn	39.6127	1	0.605866	0	0	0.0252444	0.0252444	fb167e2f-37d1-5df9-bf44-f04c6a2c14ee	Normal (blood)	TARGET	TARGET-OS	TARGET	NA	NA	16.4904	Not avail.	NA	NA	Not avail.	NA	NA	NA
A18679_4_lanes_dupsFlagged_gdc_realn	52.6668	1	0.531645	0	0	0	0	a3770e5a-19ab-5337-a352-27c67718c094	Normal (blood)	TARGET	TARGET-OS	TARGET	NA	NA	16.0384	Not avail.	NA	NA	Not avail.	NA	NA	NA
A18680_4_lanes_dupsFlagged_gdc_realn	52.608	1	0.988443	0	0	0	0	1c22d176-31f9-5228-b007-7be0c8328fae	Normal (blood)	TARGET	TARGET-OS	TARGET	NA	NA	16.3781	Not avail.	NA	NA	Not avail.	NA	NA	NA
A18684_4_lanes_dupsFlagged_gdc_realn	51.7321	1	1.31446	0	0	0	0	20768995-afe7-52c5-b305-1fae8253fb88	Normal (blood)	TARGET	TARGET-OS	TARGET	NA	NA	14.3699	Not avail.	NA	NA	Not avail.	NA	NA	NA
A18685_4_lanes_dupsFlagged_gdc_realn	50.1528	1	1.03683	0	0	0	0	3b49a840-f304-588f-9e75-9066f0e68439	Normal (blood)	TARGET	TARGET-OS	TARGET	NA	NA	15.3507	Not avail.	NA	NA	Not avail.	NA	NA	NA
A18686_4_lanes_dupsFlagged_gdc_realn	51.3197	1	0.779429	0	0	0	0	f2c916c2-9193-5196-b86c-240d75c1e826	Normal (blood)	TARGET	TARGET-OS	TARGET	NA	NA	11.2329	Not avail.	NA	NA	Not avail.	NA	NA	NA
A18691_4_lanes_dupsFlagged_gdc_realn	56.046	1	0.99918	0	0.0178425	0	0.0178425	820f8091-cb06-55d0-bf7e-c101bb984e7a	Normal (blood)	TARGET	TARGET-OS	TARGET	NA	NA	13.863	Not avail.	NA	NA	Not avail.	NA	NA	NA
A18692_4_lanes_dupsFlagged_gdc_realn	57.2554	1	0.978074	0	0.0174656	0.0174656	0.0349312	587606bf-9989-55f6-af89-7135ea29d0ef	Normal (blood)	TARGET	TARGET-OS	TARGET	NA	NA	17.3836	Not avail.	NA	NA	Not avail.	NA	NA	NA
c9287317-15e5-521f-97a3-a4e178561f46_wgs_gdc_realn	12.8711	1	1.70926	0	0	0.155387	0.155387	2ac845dc-8544-5809-ae2c-68ab94a24d7c	Normal (blood)	TARGET	TARGET-OS	TARGET	NA	NA	19.9014	Not avail.	NA	NA	Not avail.	NA	NA	NA
d3ab1a6b-8468-5372-8474-89332808e0f5_wgs_gdc_realn	13.4984	1	1.03716	0	0.0740827	0	0.0740827	321e3803-c15c-5467-81d4-2321036f6a35	Normal (blood)	TARGET	TARGET-OS	TARGET	NA	NA	16.9589	Not avail.	NA	NA	Not avail.	NA	NA	NA
d605cd15-7642-5d87-8481-8699eca5ae16_wgs_gdc_realn	56.042	1	1.53456	0	0.0178438	0.0178438	0.0356875	a19cbc7e-9822-54cb-8967-03926a78102d	Normal (blood)	TARGET	TARGET-OS	TARGET	NA	NA	17.863	Not avail.	NA	NA	Not avail.	NA	NA	NA
e232e14a-2018-52b3-b9eb-adaf2bc0e916_wgs_gdc_realn	11.678	1	0.856312	0	0	0	0	759fddcc-fae5-5891-9a7c-a51f2a4e1003	Normal (blood)	TARGET	TARGET-OS	TARGET	NA	NA	11.6411	Not avail.	NA	NA	Not avail.	NA	NA	NA
4fd07200-c3ee-5e75-b9ca-2abdedf379ba_wgs_gdc_realn	37.0489	1	0.917705	0	0	0	0	9d6b9b3b-04eb-54c3-a1c5-5272a239a8fb	Normal (blood)	TARGET	TARGET-RT	TARGET	NA	NA	4.01644	Not avail.	NA	NA	Not avail.	NA	NA	NA
62003760-5365-54ca-83b2-f9a5c2c103c0_wgs_gdc_realn	33.1669	1	1.20602	0	0.0301505	0	0.0301505	7634578d-ba1f-5273-898b-0c15f47e7a37	Normal (blood)	TARGET	TARGET-RT	TARGET	NA	NA	1.09315	Not avail.	NA	NA	Not avail.	NA	NA	NA
A22690_3_lanes_dupsFlagged_gdc_realn	37.2433	1	0.805514	0	0	0	0	3e859917-bef2-55d5-afc0-dffa8e6cd12e	Normal (blood)	TARGET	TARGET-RT	TARGET	NA	NA	0.40274	Not avail.	NA	NA	Not avail.	NA	NA	NA
A22694_3_lanes_dupsFlagged_gdc_realn	40.3669	1	0.941366	0	0	0	0	ea300498-806d-56cf-9cca-adb64f869e7b	Normal (blood)	TARGET	TARGET-RT	TARGET	NA	NA	0.60274	Not avail.	NA	NA	Not avail.	NA	NA	NA
A22696_3_lanes_dupsFlagged_gdc_realn	40.9753	1	0.976199	0	0	0	0	55fa68bc-1775-5fd4-8ec0-362690773747	Normal (blood)	TARGET	TARGET-RT	TARGET	NA	NA	0.473973	Not avail.	NA	NA	Not avail.	NA	NA	NA
A22698_3_lanes_dupsFlagged_gdc_realn	38.4478	1	0.936335	0	0	0.0260093	0.0260093	32951728-1cf0-54ce-9a96-ebc5e0aeec3d	Normal (blood)	TARGET	TARGET-RT	TARGET	NA	NA	0.745205	Not avail.	NA	NA	Not avail.	NA	NA	NA
A22702_3_lanes_dupsFlagged_gdc_realn	42.1541	1	0.948898	0	0	0	0	153c5c30-41d5-5369-873f-d086ead699a4	Normal (blood)	TARGET	TARGET-RT	TARGET	NA	NA	0.386301	Not avail.	NA	NA	Not avail.	NA	NA	NA
A22704_3_lanes_dupsFlagged_gdc_realn	39.9959	1	0.950097	0	0.0250026	0.0500051	0.0750077	e2ac740d-a9e9-58c3-be44-4fff1d6a3719	Normal (blood)	TARGET	TARGET-RT	TARGET	NA	NA	0.175342	Not avail.	NA	NA	Not avail.	NA	NA	NA
A22706_3_lanes_dupsFlagged_gdc_realn	42.9317	1	1.02488	0	0.0232928	0	0.0232928	54bacd1c-a6c0-5c28-9140-750e67395d87	Normal (blood)	TARGET	TARGET-RT	TARGET	NA	NA	0.854795	Not avail.	NA	NA	Not avail.	NA	NA	NA
A22708_3_lanes_dupsFlagged_gdc_realn	36.5431	1	1.0946	0	0	0	0	30ba94a6-bd7a-5d42-add6-c007b37888db	Normal (blood)	TARGET	TARGET-RT	TARGET	NA	NA	2.08493	Not avail.	NA	NA	Not avail.	NA	NA	NA
A22710_3_lanes_dupsFlagged_gdc_realn	36.4716	1	1.15158	0	0	0.0548371	0.0548371	26079d5f-b061-5a39-968c-199e017cb880	Normal (blood)	TARGET	TARGET-RT	TARGET	NA	NA	0.4	Not avail.	NA	NA	Not avail.	NA	NA	NA
A22712_3_lanes_dupsFlagged_gdc_realn	35.1456	1	1.02431	0	0.0284531	0	0.0284531	8afef6e5-753f-5272-b9e1-b491d883316a	Normal (blood)	TARGET	TARGET-RT	TARGET	NA	NA	1.5589	Not avail.	NA	NA	Not avail.	NA	NA	NA
A22724_3_lanes_dupsFlagged_gdc_realn	39.0102	1	0.666493	0	0	0	0	3df951f6-7956-5056-9af5-be3c4e0f6f82	Normal (blood)	TARGET	TARGET-RT	TARGET	NA	NA	0.838356	Not avail.	NA	NA	Not avail.	NA	NA	NA
A22728_3_lanes_dupsFlagged_gdc_realn	36.6298	1	0.764405	0	0	0	0	6ed0b780-1b87-54ce-a036-8e74ece2a705	Normal (blood)	TARGET	TARGET-RT	TARGET	NA	NA	0.939726	Not avail.	NA	NA	Not avail.	NA	NA	NA
A22732_3_lanes_dupsFlagged_gdc_realn	41.2629	1	0.823984	0	0	0	0	7b97d1d3-acf1-5be5-bb8c-9721b355ec71	Normal (blood)	TARGET	TARGET-RT	TARGET	NA	NA	1.58904	Not avail.	NA	NA	Not avail.	NA	NA	NA
A22734_3_lanes_dupsFlagged_gdc_realn	38.6621	1	0.724224	0	0	0	0	1f54d9ce-7ec7-518a-bd4a-ecd0dd7690c2	Normal (blood)	TARGET	TARGET-RT	TARGET	NA	NA	0.279452	Not avail.	NA	NA	Not avail.	NA	NA	NA
A22746_4_lanes_dupsFlagged_gdc_realn	34.9485	1	0.286135	0	0	0	0	ef42d20f-5f3e-58c6-9d52-0a2aa48a162c	Normal (blood)	TARGET	TARGET-RT	TARGET	NA	NA	1.62192	Not avail.	NA	NA	Not avail.	NA	NA	NA
A22752_3_lanes_dupsFlagged_gdc_realn	40.7508	1	1.12881	0	0.0490788	0.0245394	0.0736182	c1d975a0-f9ca-5c95-b6d5-3c79b8e270fe	Normal (blood)	TARGET	TARGET-RT	TARGET	NA	NA	0.561644	Not avail.	NA	NA	Not avail.	NA	NA	NA
A22754_3_lanes_dupsFlagged_gdc_realn	37.2075	1	1.1288	0	0	0.0268763	0.0268763	36231648-a505-5049-be55-4c6df38c5474	Normal (blood)	TARGET	TARGET-RT	TARGET	NA	NA	2.9726	Not avail.	NA	NA	Not avail.	NA	NA	NA
A22756_3_lanes_dupsFlagged_gdc_realn	39.8598	1	0.85299	0	0	0.0250879	0.0250879	917e2af4-8687-5c3f-9696-0611ff6801ed	Normal (blood)	TARGET	TARGET-RT	TARGET	NA	NA	0.769863	Not avail.	NA	NA	Not avail.	NA	NA	NA
A22760_3_lanes_dupsFlagged_gdc_realn	40.4158	1	1.0392	0	0.0742283	0	0.0742283	0f9e1dc9-5003-5628-8c3f-5e599a13c90d	Normal (blood)	TARGET	TARGET-RT	TARGET	NA	NA	14.7562	Not avail.	NA	NA	Not avail.	NA	NA	NA
A22766_3_lanes_dupsFlagged_gdc_realn	39.7068	1	1.00738	0	0.0251846	0	0.0251846	33c9c596-9412-54ff-8902-5b8060fded60	Normal (blood)	TARGET	TARGET-RT	TARGET	NA	NA	0.654795	Not avail.	NA	NA	Not avail.	NA	NA	NA
A47595_2_lanes_dupsFlagged_gdc_realn	46.3629	1	0.733345	0	0	0.021569	0.021569	d464ba83-9d88-5034-be1c-d6e84d5014a5	Normal (blood)	TARGET	TARGET-RT	TARGET	NA	NA	2.49041	Not avail.	NA	NA	Not avail.	NA	NA	NA
A47597_2_lanes_dupsFlagged_gdc_realn	41.5297	1	0.963167	0	0	0.0481583	0.0481583	87d67c5c-2764-55c5-b5e2-2fcea02e0251	Normal (blood)	TARGET	TARGET-RT	TARGET	NA	NA	0.726027	Not avail.	NA	NA	Not avail.	NA	NA	NA
A47598_2_lanes_dupsFlagged_gdc_realn	44.385	1	0.585783	0	0	0.0225301	0.0225301	6730faef-1a6a-58dc-96e9-e260b51e5770	Normal (blood)	TARGET	TARGET-RT	TARGET	NA	NA	2.27397	Not avail.	NA	NA	Not avail.	NA	NA	NA
A47599_2_lanes_dupsFlagged_gdc_realn	43.1586	1	0.64877	0	0.0463407	0	0.0463407	e0815ea1-1ecd-5c27-81cf-e8ed93fa5fbf	Normal (blood)	TARGET	TARGET-RT	TARGET	NA	NA	0.632877	Not avail.	NA	NA	Not avail.	NA	NA	NA
A47600_2_lanes_dupsFlagged_gdc_realn	43.4826	1	0.965903	0	0.0459954	0.0229977	0.0689931	bb8a0b9d-dbc5-50e6-89e0-e129305fa2ad	Normal (blood)	TARGET	TARGET-RT	TARGET	NA	NA	1.67397	Not avail.	NA	NA	Not avail.	NA	NA	NA
A47601_2_lanes_dupsFlagged_gdc_realn	44.0386	1	0.817465	0	0.181659	0.204366	0.386025	a830f857-f5b6-50ce-922a-6182a7d0a272	Normal (blood)	TARGET	TARGET-RT	TARGET	NA	NA	1.04932	Not avail.	NA	NA	Not avail.	NA	NA	NA
A47602_2_lanes_dupsFlagged_gdc_realn	44.0398	1	0.635789	0	0.090827	0.158947	0.249774	ab0f41dc-eb02-531a-bf58-9eae9bb18e53	Normal (blood)	TARGET	TARGET-RT	TARGET	NA	NA	0.386301	Not avail.	NA	NA	Not avail.	NA	NA	NA
A47606_2_lanes_dupsFlagged_gdc_realn	41.3228	1	0.82279	0	0.169398	0.120999	0.290396	319184be-b737-5ccb-93a1-65197c7497d7	Normal (blood)	TARGET	TARGET-RT	TARGET	NA	NA	0.479452	Not avail.	NA	NA	Not avail.	NA	NA	NA
A47608_2_lanes_dupsFlagged_gdc_realn	43.4917	1	0.919716	0	0	0.0459858	0.0459858	432499e1-1911-5a73-8bb9-4c8dedbb7fa9	Normal (blood)	TARGET	TARGET-RT	TARGET	NA	NA	0.180822	Not avail.	NA	NA	Not avail.	NA	NA	NA
A49990_A47603_2_lanes_dupsFlagged_gdc_realn	37.2655	1	0.697696	0	0.0805034	0.214676	0.295179	97b2dd12-5737-5c2b-9088-1915fec43003	Normal (blood)	TARGET	TARGET-RT	TARGET	NA	NA	1.44384	Not avail.	NA	NA	Not avail.	NA	NA	NA
051ffcb4f054cb56186501f378879bd5	64.5197	0.56	0.929949	0	0.110708	0.027677	0.138385	DO218550	Tumour	Tumour	Biliary-AdenoCA	PCAWG	male	2.93	61	ALT-low	1	-0.567766	Other	1
07a920d94cb607e6171890cef2220498	60.6922	0.6	0.823829	0	0.027461	0.0549219	0.0823829	DO218535	Tumour	Tumour	Biliary-AdenoCA	PCAWG	female	2.79	69	ALT-low	1	-0.531569	Other	1
0c9f69467874e2dad1435f9b320eb5df	50.659	0.86	0.750113	0	0.183626	0.252486	0.436112	DO45299	Tumour	Tumour	Biliary-AdenoCA	PCAWG	female	1.98	70	ALT-low	0	-1.86783	ATRX_DAXX_trunc	1		ATRX_DAXX_trunc
16b2dbb1d30da5215cf19b4991a510ed	47.7915	0.37	0.878817	0	0.226208	0.452416	0.678623	DO45297	Tumour	Tumour	Biliary-AdenoCA	PCAWG	female	1.79	61	ALT-low	0	-0.505676	Other	1
1e4ee6a031f54daaecbc0822721fe17f	53.5669	0.33	1.08276	0	0.0565704	0.282852	0.339422	DO45307	Tumour	Tumour	Biliary-AdenoCA	PCAWG	female	2.11	54	ALT-low	0	0.466293	TERT_mod	1	TERTp_mut
240d914e002badf6d2e6b681a945e357	36.1868	1	0.663226	0	0	0.0552688	0.0552688	DO45305	Normal (blood)	Normal	Biliary-AdenoCA	PCAWG	male	1.84	66	ALT-low	0	NA	Not avail.	0	NA	NA
26c9b540ea641a0d7c0bb7204b7f1378	77.3757	0.35	0.956372	0	0.295405	0.480032	0.775437	DO45309	Tumour	Tumour	Biliary-AdenoCA	PCAWG	male	1.93	73	ALT-low	0	1.17391	Other	0
2c1e9b333b63a10f2a95f0e53e2f8a25	78.7463	1	0.787338	0	0.038097	0.038097	0.076194	DO45251	Normal (blood)	Normal	Biliary-AdenoCA	PCAWG	female	2.17	57	ALT-low	0	NA	Not avail.	0	NA	NA
2ec6b917978ffd7545a56250b6522199	61.6411	1	0.843593	0	0.0324459	0.0162229	0.0486688	DO218351	Normal (matched tissue)	Normal	Biliary-AdenoCA	PCAWG	female	2.01	49	ALT-low	0	NA	Not avail.	0	NA	NA
2fb481d77b703b886e8d8b8daa86691d	58.3926	0.57	0.616516	0	0.0901339	0.180268	0.270402	DO217864	Tumour	Tumour	Biliary-AdenoCA	PCAWG	male	1.85	63	ALT-low	0	-0.345775	Other	0
334f452a0fc08046845d9f5e64938c02	42.3166	0.3	0.708942	0	0	0.157543	0.157543	DO45301	Tumour	Tumour	Biliary-AdenoCA	PCAWG	male	1.92	56	ALT-low	0	-0.0940557	Other	0
3a62b4250f4c7227fd5283888f2b598e	69.3567	1	0.951602	0	0.0432546	0.0865093	0.129764	DO218695	Normal (matched tissue)	Normal	Biliary-AdenoCA	PCAWG	male	3.59	60	ALT-low	1	NA	Not avail.	0	NA	NA
407314055a4b4b1ae231a232d9609075	36.3365	1	0.935697	0	0.0275205	0	0.0275205	DO45295	Normal (blood)	Normal	Biliary-AdenoCA	PCAWG	male	1.91	76	ALT-low	0	NA	Not avail.	0	NA	NA
45960bcbf9c4b164bbcb007b780ae426	58.6324	1	0.955103	0	0.0341108	0.0341108	0.0682217	DO218550	Normal (matched tissue)	Normal	Biliary-AdenoCA	PCAWG	male	2.93	61	ALT-low	1	NA	Not avail.	1	NA	NA
45ee17dec214135d0dcfd2aafc75534e	55.033	1	1.23562	0	0.0363418	0.0363418	0.0726837	DO218411	Normal (matched tissue)	Normal	Biliary-AdenoCA	PCAWG	female	3.66	56	ALT-low	1	NA	Not avail.	0	NA	NA
4619b1fb55feca952f33c91589507fa9	31.5895	1	0.633122	0	0	0.0633122	0.0633122	DO45243	Normal (blood)	Normal	Biliary-AdenoCA	PCAWG	female	2.3	74	ALT-low	0	NA	Not avail.	0	NA	NA
49f6d0817c3e066a79031b6e75f3de1f	57.8709	1	0.967672	0	0	0.103679	0.103679	DO217864	Normal (matched tissue)	Normal	Biliary-AdenoCA	PCAWG	male	1.85	63	ALT-low	0	NA	Not avail.	0	NA	NA
4f00a44924e5cdfa34fe9d6c43b8c0d5	37.2772	0.56	0.375565	0	0.143711	0.143711	0.287422	DO45251	Tumour	Tumour	Biliary-AdenoCA	PCAWG	female	2.17	57	ALT-low	0	-0.50005	Other	0
53920d82ba35ac800f7c94ec28331017	39.4832	0.5	0.354581	0	0.0506544	0	0.0506544	DO45243	Tumour	Tumour	Biliary-AdenoCA	PCAWG	female	2.3	74	ALT-low	0	-0.255738	Other	0
5d275a6e3fa69baf0f952af04350435d	33.1106	1	0.543633	0	0.0302018	0.0604037	0.0906055	DO45297	Normal (matched tissue)	Normal	Biliary-AdenoCA	PCAWG	female	1.79	61	ALT-low	0	NA	Not avail.	1	NA	NA
6047b764df227f9e79bfd1b0c10e5c0c	64.7466	1	0.864911	0	0.0308897	0.0463345	0.0772242	DO218535	Normal (matched tissue)	Normal	Biliary-AdenoCA	PCAWG	female	2.79	69	ALT-low	1	NA	Not avail.	1	NA	NA
6549d2179bc314cd73df6cfb60dffc2c	30.3361	1	0.32964	0	0	0.032964	0.032964	DO45259	Normal (blood)	Normal	Biliary-AdenoCA	PCAWG	male	3.47	65	ALT-low	1	NA	Not avail.	0	NA	NA
6e471cf23f8f6c89545f903cc2c5c539	42.4517	1	1.08358	0	0	0	0	DO45309	Normal (blood)	Normal	Biliary-AdenoCA	PCAWG	male	1.93	73	ALT-low	0	NA	Not avail.	0	NA	NA
715e2a206dac1b74e22255b5cc0bf271	59.0161	0.8	1.05056	0	0	0.063542	0.063542	DO45305	Tumour	Tumour	Biliary-AdenoCA	PCAWG	male	1.84	66	ALT-low	0	-1.08651	Other	0
73c4a73954614dda9be097dfb8305bd8	53.5595	0.63	1.19493	0	0	0.148181	0.148181	DO218440	Tumour	Tumour	Biliary-AdenoCA	PCAWG	female	2.77	76	ALT-low	1	-0.474732	Other	1
74603ffb17b69f001392d4eba39eea07	66.926	0.34	1.01605	0	0.0878934	0.0439467	0.13184	DO218227	Tumour	Tumour	Biliary-AdenoCA	PCAWG	male	3.04	37	ALT-low	1	-0.662862	Other	0
774c87d56d1b299fc11420dfa82af30d	32.7087	1	0.428021	0	0	0.0611459	0.0611459	DO45291	Normal (blood)	Normal	Biliary-AdenoCA	PCAWG	male	1.84	69	ALT-low	0	NA	Not avail.	0	NA	NA
792cad237dc07283adb7920e1ffd874d	47.7324	0.84	0.838006	0	0	0.0498813	0.0498813	DO45259	Tumour	Tumour	Biliary-AdenoCA	PCAWG	male	3.47	65	ALT-low	1	0.00852955	Other	0
806db5073d623abfb8cf866664309404	36.9464	0.36	0.378928	0	0.150368	0.150368	0.300736	DO45231	Tumour	Tumour	Biliary-AdenoCA	PCAWG	male	1.98	84	ALT-low	0	-0.668535	Other	0
80ae5df80bd3e08383ed80f48e4dab58	62.5453	1	0.79942	0	0	0.0959305	0.0959305	DO218440	Normal (matched tissue)	Normal	Biliary-AdenoCA	PCAWG	female	2.77	76	ALT-low	1	NA	Not avail.	1	NA	NA
82348b7875cc73f1459d2faa5ac71ae6	32.8691	1	0.608474	0	0	0	0	DO45195	Normal (blood)	Normal	Biliary-AdenoCA	PCAWG	male	1.93	62	ALT-low	0	NA	Not avail.	0	NA	NA
8c89db3631ba6755522be50a5b8e5340	56.8812	0.45	1.2658	0	0.0390678	0.117203	0.156271	DO218417	Tumour	Tumour	Biliary-AdenoCA	PCAWG	female	1.9	53	ALT-low	0	-0.322419	Other	0
8f310909eaf51636057f672899a95031	63.0038	0.77	1.42849	0	0.0206131	0.0618392	0.0824522	DO218351	Tumour	Tumour	Biliary-AdenoCA	PCAWG	female	2.01	49	ALT-low	0	-0.582544	Other	0
a0558c590b729c1c04f9aa6e75b09eae	58.6614	1	1.22738	0	0	0.0340939	0.0340939	DO218491	Normal (matched tissue)	Normal	Biliary-AdenoCA	PCAWG	female	1.82	76	ALT-low	0	NA	Not avail.	0	NA	NA
a51ad19bf9dcf4819371740c732bcba0	63.8267	0.42	1.00271	0	0.0373034	0.0373034	0.0746067	DO218695	Tumour	Tumour	Biliary-AdenoCA	PCAWG	male	3.59	60	ALT-low	1	0.318147	Other	0
a6c5aadff8af7ecfb7b697fdec78091d	62.6896	1	0.989001	0	0.0159516	0	0.0159516	DO218227	Normal (matched tissue)	Normal	Biliary-AdenoCA	PCAWG	male	3.04	37	ALT-low	1	NA	Not avail.	0	NA	NA
aff87d81ad845907d46f5b7126c09cc9	55.7827	0.48	0.860481	0	0.149389	0	0.149389	DO218491	Tumour	Tumour	Biliary-AdenoCA	PCAWG	female	1.82	76	ALT-low	0	-0.41064	TERT_mod	0	TERTp_mut
b018f6be90cae11938762ec934cb8b95	35.3082	1	1.13288	0	0	0	0	DO45301	Normal (matched tissue)	Normal	Biliary-AdenoCA	PCAWG	male	1.92	56	ALT-low	0	NA	Not avail.	0	NA	NA
bae038429ec4b7785bac22581f381f33	60.8208	1	1.01939	0	0.0493252	0.0164417	0.065767	DO218417	Normal (matched tissue)	Normal	Biliary-AdenoCA	PCAWG	female	1.9	53	ALT-low	0	NA	Not avail.	0	NA	NA
bf257295d462336f4e47c2e4f8eabee2	51.6554	0.78	0.774362	0	0	0.0248193	0.0248193	DO218411	Tumour	Tumour	Biliary-AdenoCA	PCAWG	female	3.66	56	ALT-low	1	-1.39922	Other	0
c8ff382f5fb852da6aa7f51c27c356f5	40.3077	1	0.942747	0	0	0.0496183	0.0496183	DO45307	Normal (blood)	Normal	Biliary-AdenoCA	PCAWG	female	2.11	54	ALT-low	0	NA	Not avail.	1	NA	NA
d6ead30748645077747d1e06f2451224	45.3655	0.5	0.573123	0	0	0.0440864	0.0440864	DO45295	Tumour	Tumour	Biliary-AdenoCA	PCAWG	male	1.91	76	ALT-low	0	-0.356765	Other	0
daeaabe3ad65b6b6b494caf2e280a79e	54.7113	0.48	1.06011	0	0	0.0761574	0.0761574	DO217850	Tumour	Tumour	Biliary-AdenoCA	PCAWG	female	1.88	65	ALT-low	0	-0.60001	Other	0
e0b992d6bec14ef4b4ba4b7f07370a11	29.492	1	0.67815	0	0.067815	0.0339075	0.101723	DO45231	Normal (blood)	Normal	Biliary-AdenoCA	PCAWG	male	1.98	84	ALT-low	0	NA	Not avail.	0	NA	NA
e0c6e2409149501f4b1c03a3e97d8ed2	74.9227	0.35	0.293636	0	0.0381345	0.0381345	0.076269	DO45291	Tumour	Tumour	Biliary-AdenoCA	PCAWG	male	1.84	69	ALT-low	0	-0.404204	Other	0
eb62d67453bbc1e8cf861ca19bdf7f5a	40.7792	1	2.20701	0	0	0.0245223	0.0245223	DO217850	Normal (matched tissue)	Normal	Biliary-AdenoCA	PCAWG	female	1.88	65	ALT-low	0	NA	Not avail.	0	NA	NA
f1ee58112806f98531adaace21224beb	44.4517	0.32	0.314949	0	0	0.140602	0.140602	DO45195	Tumour	Tumour	Biliary-AdenoCA	PCAWG	male	1.93	62	ALT-low	0	-0.985403	Other	0
fb87ee796e09e2a4741a05dded7678ed	36.2416	1	0.496667	0	0.0275926	0	0.0275926	DO45299	Normal (matched tissue)	Normal	Biliary-AdenoCA	PCAWG	female	1.98	70	ALT-low	0	NA	Not avail.	1	NA	NA
PCAWG.066b5025-1a70-4db4-bd98-964b8c9939c3	32.4035	0.8	0.802382	0	0	0	0	DO479	Tumour	Tumour	Bladder-TCC	PCAWG	male	3.13	34	ALT-low	1	-0.421016	TERT_mod	0	TERTp_sv
PCAWG.0d3d331c-a865-4ed2-8703-075e0a61501c	37.9832	0.82	1.36902	0	0	0	0	DO522	Tumour	Tumour	Bladder-TCC	PCAWG	female	4.54	64	ALT-low	1	-1.32273	TERT_mod	0	TERTp_mut
PCAWG.12800bfa-a034-4042-8e59-03f7dbd1b478	35.355	0.79	1.24452	0	0	0	0	DO669	Tumour	Tumour	Bladder-TCC	PCAWG	male	3.15	77	ALT-low	1	-0.871107	Other	0
PCAWG.13985b6b-d7b6-4efd-9c53-288f4d269a0c	33.2725	1	1.44263	0	0	0	0	DO555	Normal (blood)	Normal	Bladder-TCC	PCAWG	female	3.17	79	ALT-low	1	NA	Not avail.	0	NA	NA
PCAWG.140a474a-8b92-48a5-b1ee-81e49782bc9c	36.8077	1	1.46709	0	0	0.0271683	0.0271683	DO669	Normal (blood)	Normal	Bladder-TCC	PCAWG	male	3.15	77	ALT-low	1	NA	Not avail.	0	NA	NA
PCAWG.17d4ede4-41e3-4ebe-9081-8bc49ab5661a	42.1429	1	0.901694	0	0	0.0237288	0.0237288	DO472	Normal (blood)	Normal	Bladder-TCC	PCAWG	male	3.43	53	ALT-low	1	NA	Not avail.	0	NA	NA
PCAWG.1834407e-34ba-44fa-81f8-b51fe842553f	39.0789	1	0.870035	0	0	0	0	DO675	Normal (matched tissue)	Normal	Bladder-TCC	PCAWG	female	2.07	81	ALT-low	0	NA	Not avail.	1	NA	NA
PCAWG.20e33f07-681e-4a7a-8764-fd17bf0fbf43	44.193	0.69	1.26717	0	0	0.0327942	0.0327942	DO639	Tumour	Tumour	Bladder-TCC	PCAWG	male	3.11	69	ALT-low	1	-0.809551	TERT_mod	0	TERTp_mut
PCAWG.218ea522-6b61-43a5-b5e1-bfb6afa0a338	38.7936	1	1.18576	0	0.0515548	0	0.0515548	DO828	Normal (blood)	Normal	Bladder-TCC	PCAWG	male	1.85	52	ALT-low	0	NA	Not avail.	0	NA	NA
PCAWG.25c5a60f-61fd-4177-a3b6-e47d26c1780b	48.624	1	0.781507	0	0	0.0411319	0.0411319	DO575	Normal (blood)	Normal	Bladder-TCC	PCAWG	female	2.09	43	ALT-low	0	NA	Not avail.	0	NA	NA
PCAWG.28821945-931e-4151-893d-f955882a6e70	56.0087	0.85	1.10697	0	0	0.0210051	0.0210051	DO498	Tumour	Tumour	Bladder-TCC	PCAWG	male	2	84	ALT-low	0	-0.53279	Other	1
PCAWG.2a1f418f-995a-4881-8908-233aa753ff7e	35.7007	1	1.68064	0	0	0	0	DO536	Normal (blood)	Normal	Bladder-TCC	PCAWG	male	3.53	65	ALT-low	1	NA	Not avail.	0	NA	NA
PCAWG.2aae8471-bb09-406e-aa77-2f6e3ddf2308	48.9741	0.84	1.1843	0	0	0	0	DO575	Tumour	Tumour	Bladder-TCC	PCAWG	female	2.09	43	ALT-low	0	-1.22655	Other	0
PCAWG.2aafaa5c-f5c6-493c-b51a-9707d739b8ba	41.8196	0.99	0.573893	0	0	0	0	DO828	Tumour	Tumour	Bladder-TCC	PCAWG	male	1.85	52	ALT-low	0	-0.791602	TERT_mod	0	TERTp_mut
PCAWG.3972cca7-91dc-4a27-9608-17c35cc4eb48	41.0546	0.81	1.26661	0	0	0	0	DO856	Tumour	Tumour	Bladder-TCC	PCAWG	male	3.56	76	ALT-high	1	-0.869324	TERT_mod	0	TERTp_mut
PCAWG.3e5ad2b0-2633-4501-979e-9e986170b025	41.7482	1	1.82044	0	0.0718594	0.0479063	0.119766	DO548	Normal (blood)	Normal	Bladder-TCC	PCAWG	male	1.88	57	ALT-low	0	NA	Not avail.	0	NA	NA
PCAWG.4716a71d-624f-4588-8005-589c226410e0	35.056	0.6	0.855773	0	0	0	0	DO720	Tumour	Tumour	Bladder-TCC	PCAWG	female	2.59	80	ALT-low	1	0.0519165	TERT_mod	0	TERTp_mut
PCAWG.4afe0dad-2080-4d17-844f-0c86be031952	39.597	0.66	0.757633	0	0.0382643	0	0.0382643	DO695	Tumour	Tumour	Bladder-TCC	PCAWG	male	1.96	73	ALT-low	0	-0.823576	TERT_mod	0	TERTp_mut
PCAWG.4d2df6dd-ac02-41a3-a00d-8d0f3873d212	38.6786	0.9	0.82733	0	0	0.0287267	0.0287267	DO822	Tumour	Tumour	Bladder-TCC	PCAWG	male	1.88	65	ALT-low	0	-1.28577	Other	0
PCAWG.4fa2be0e-2789-43ab-9252-9142fa6a8b73	33.2983	1	1.44152	0	0	0	0	DO483	Normal (blood)	Normal	Bladder-TCC	PCAWG	female	3.29	67	ALT-low	1	NA	Not avail.	1	NA	NA
PCAWG.4fca38ac-cba9-48a6-8fdc-d04e2226980b	37.8918	1	1.05564	0	0	0	0	DO695	Normal (matched tissue)	Normal	Bladder-TCC	PCAWG	male	1.96	73	ALT-low	0	NA	Not avail.	0	NA	NA
PCAWG.556cea63-34dd-4a32-b415-cf47e8b0cb5b	40.2141	1	0.944942	0	0	0.0248669	0.0248669	DO496	Normal (blood)	Normal	Bladder-TCC	PCAWG	female	3.23	53	ALT-low	1	NA	Not avail.	1	NA	NA
PCAWG.57ae00a5-bd20-4975-be9d-165557b9369d	62.7054	0.91	0.510323	0	0.0175248	0	0.0175248	DO548	Tumour	Tumour	Bladder-TCC	PCAWG	male	1.88	57	ALT-low	0	-2.28202	TERT_mod	0	TERTp_mut
PCAWG.593af649-e5c3-41a4-b02e-7b441b6490a1	38.2549	1	0.941057	0	0.0261405	0.0261405	0.0522809	DO498	Normal (blood)	Normal	Bladder-TCC	PCAWG	male	2	84	ALT-low	0	NA	Not avail.	1	NA	NA
PCAWG.5a1ebe5d-5436-4b3e-aa2e-51f5ce84193f	38.9162	0.6	0.925065	0	0	0	0	DO496	Tumour	Tumour	Bladder-TCC	PCAWG	female	3.23	53	ALT-low	1	-0.583648	TERT_mod	1	TERTp_mut
PCAWG.5c56e7c5-4c5b-4435-8a2b-77fcab52257b	37.2448	1	1.39617	0	0	0	0	DO44097	Normal (blood)	Normal	Bladder-TCC	PCAWG	male	3.57	76	ALT-low	1	NA	Not avail.	0	NA	NA
PCAWG.66ae8aa3-0f01-44b2-9cae-5fde3a5bf31f	35.5439	0.74	1.29418	0	0	0.0760385	0.0760385	DO483	Tumour	Tumour	Bladder-TCC	PCAWG	female	3.29	67	ALT-low	1	-0.611553	Other	1	TERTp_mut	ATRX_DAXX_trunc
PCAWG.67455c36-aa47-4cc4-8b6d-9a9012b616ed	40.4723	1	1.43308	0	0	0	0	DO804	Normal (matched tissue)	Normal	Bladder-TCC	PCAWG	male	1.77	63	ALT-low	0	NA	Not avail.	1	NA	NA
PCAWG.821db16f-94b9-4246-a4bc-f9453bf2119d	48.2437	1	1.78262	0	0.0207281	0	0.0207281	DO822	Normal (blood)	Normal	Bladder-TCC	PCAWG	male	1.88	65	ALT-low	0	NA	Not avail.	0	NA	NA
PCAWG.8524cdf9-fabc-4eb9-8561-670f7f5c2928	34.9874	0.71	0.743124	0	0.0402559	0	0.0402559	DO472	Tumour	Tumour	Bladder-TCC	PCAWG	male	3.43	53	ALT-low	1	-0.473193	TERT_mod	0	TERTp_mut
PCAWG.8e6e337b-b6ea-41a4-adf2-c1528616bdfb	41.9621	1	1.14389	0	0.023831	0	0.023831	DO561	Normal (matched tissue)	Normal	Bladder-TCC	PCAWG	male	3.26	54	ALT-low	1	NA	Not avail.	1	NA	NA
PCAWG.98bf2e5d-444d-43e0-b1ac-7ee699053fe5	39.916	1	1.05221	0	0	0	0	DO522	Normal (blood)	Normal	Bladder-TCC	PCAWG	female	4.54	64	ALT-low	1	NA	Not avail.	0	NA	NA
PCAWG.9a2bc4e4-e700-4f90-b888-dad8d97beed4	42.5625	1	1.12775	0	0	0	0	DO720	Normal (blood)	Normal	Bladder-TCC	PCAWG	female	2.59	80	ALT-low	1	NA	Not avail.	0	NA	NA
PCAWG.a833602e-7ee7-442b-9bf9-f6489cd64ba2	48.1925	0.74	0.830004	0	0	0	0	DO804	Tumour	Tumour	Bladder-TCC	PCAWG	male	1.77	63	ALT-low	0	-0.282327	TERT_mod	1	TERTp_mut
PCAWG.ab3835bc-98d7-48c4-ac43-94b4d486591f	42.1975	1	1.32709	0	0.0236981	0.0236981	0.0473962	DO477	Normal (blood)	Normal	Bladder-TCC	PCAWG	male	2.92	79	ALT-low	1	NA	Not avail.	1	NA	NA
PCAWG.adcec9cf-9354-4432-b734-b4de2e366294	38.2484	0.93	1.25496	0	0	0.0281128	0.0281128	DO561	Tumour	Tumour	Bladder-TCC	PCAWG	male	3.26	54	ALT-low	1	1.05314	Other	1
PCAWG.af830047-822a-4dcc-88bc-68f7440a208d	35.5068	0.74	1.29553	0	0.0761178	0.0380589	0.114177	DO555	Tumour	Tumour	Bladder-TCC	PCAWG	female	3.17	79	ALT-low	1	1.63135	TERT_mod	0	TERTp_mut
PCAWG.b6c91d5a-d4a2-4147-a279-fd7bb9c828db	36.3797	1	1.42937	0	0	0	0	DO856	Normal (blood)	Normal	Bladder-TCC	PCAWG	male	3.56	76	ALT-high	1	NA	Not avail.	0	NA	NA
PCAWG.bd9f7681-6ed4-4f60-8db9-eb7ab0d4a7e7	41.3659	0.64	1.16038	0	0	0	0	DO689	Tumour	Tumour	Bladder-TCC	PCAWG	female	3.43	59	ALT-low	1	-1.0525	Other	0	TERT_amp	ATRX_DAXX_non_trunc
PCAWG.c3ffa75b-de27-4cc6-b713-b32c51f5bee5	40.8388	1	1.17535	0	0	0	0	DO689	Normal (matched tissue)	Normal	Bladder-TCC	PCAWG	female	3.43	59	ALT-low	1	NA	Not avail.	0	NA	NA
PCAWG.c6b00ff6-e405-49e7-80cd-3964fc3221dd	40.0693	1	0.948357	0	0	0	0	DO639	Normal (blood)	Normal	Bladder-TCC	PCAWG	male	3.11	69	ALT-low	1	NA	Not avail.	0	NA	NA
PCAWG.c878fe80-0a2e-43d2-ab62-1214fc34c282	34.8661	1	1.14725	0	0.0286812	0.0286812	0.0573623	DO479	Normal (blood)	Normal	Bladder-TCC	PCAWG	male	3.13	34	ALT-low	1	NA	Not avail.	0	NA	NA
PCAWG.cee6c740-a965-42d3-a009-60fd09ccbd5d	34.9456	0.6	0.858478	0	0	0	0	DO477	Tumour	Tumour	Bladder-TCC	PCAWG	male	2.92	79	ALT-low	1	-0.82794	TERT_mod	1	TERTp_mut
PCAWG.d03a26d6-b3e4-4301-95e6-df28f01634f9	44.9538	0.92	0.578372	0	0	0	0	DO675	Tumour	Tumour	Bladder-TCC	PCAWG	female	2.07	81	ALT-low	0	-1.35752	TERT_mod	1	TERTp_mut
PCAWG.e8fec5b5-471d-46aa-bcaa-432e3763be53	40.7724	0.58	1.52064	0	0	0	0	DO536	Tumour	Tumour	Bladder-TCC	PCAWG	male	3.53	65	ALT-low	1	-1.03621	TERT_mod	0	TERTp_mut
PCAWG.f78b4954-8a49-4626-be74-755d5ec999e1	42.1225	0.51	0.949611	0	0	0.0930992	0.0930992	DO44097	Tumour	Tumour	Bladder-TCC	PCAWG	male	3.57	76	ALT-low	1	-0.327413	TERT_mod	0	TERTp_mut
08f4328f1b8bcf45a332ffe896531b03	46.4106	0.75	1.20662	0	0.143645	0.143645	0.28729	DO52622	Tumour	Tumour	Bone-Cart	PCAWG	female	1.98	43	ALT-low	0	-0.197637	Other	1
1b6fabec9b3deec470696335c32d5f8a	41.2087	0.58	0.873603	0	0.125518	0	0.125518	DO52629	Tumour	Tumour	Bone-Cart	PCAWG	male	1.95	11	ALT-low	0	-0.312299	Other	0
2636fd0eda99f4e7eb69d28317606ab9	44.4312	0.47	0.990294	0	0.0478866	0.0478866	0.0957731	DO52626	Tumour	Tumour	Bone-Cart	PCAWG	male	1.95	20	ALT-low	0	-0.103712	Other	0
45749c94a678e8181af728ac726b068d	33.6582	1	1.01015	0	0.0594208	0	0.0594208	DO52622	Normal (blood)	Normal	Bone-Cart	PCAWG	female	1.98	43	ALT-low	0	NA	Not avail.	1	NA	NA
56e9ea4825d86f21a3fa9804bc198e86	50.8249	0.72	0.747664	0	0	0.0819807	0.0819807	DO52621	Tumour	Tumour	Bone-Cart	PCAWG	female	2	66	ALT-low	0	-0.675543	Other	1
5a438ed8caed09cbfca982097ed9d0db	38.3027	1	1.09653	0	0.0261078	0.0261078	0.0522156	DO52629	Normal (blood)	Normal	Bone-Cart	PCAWG	male	1.95	11	ALT-low	0	NA	Not avail.	0	NA	NA
60a3cf48c26b669f40162394322a3510	39.9448	1	0.851175	0	0.0250346	0	0.0250346	DO52626	Normal (blood)	Normal	Bone-Cart	PCAWG	male	1.95	20	ALT-low	0	NA	Not avail.	0	NA	NA
8d35619347952f08d81bcd78beb4e64e	31.5413	1	1.01454	0	0.0317045	0.0317045	0.0634089	DO52623	Normal (blood)	Normal	Bone-Cart	PCAWG	male	2	16	ALT-low	0	NA	Not avail.	0	NA	NA
b263024d58d3aa9820185e051e77eedf	33.7739	1	0.88826	0	0.0592173	0.0592173	0.118435	DO52621	Normal (matched tissue)	Normal	Bone-Cart	PCAWG	female	2	66	ALT-low	0	NA	Not avail.	1	NA	NA
f665fc5c67b645d3038770c49c02fb02	43.6307	0.42	0.870946	0	0.109141	0.163712	0.272853	DO52623	Tumour	Tumour	Bone-Cart	PCAWG	male	2	16	ALT-low	0	-0.139241	Other	0
32981effa9d331ff9d054d26e2e888d0	44.5475	0.93	1.39177	0	0	0	0	DO52568	Tumour	Tumour	Bone-Epith	PCAWG	female	2.25	14	ALT-low	0	-0.461003	Other	0
3973f1cd4a27a1629f218e0ad5961667	49.9796	0.51	0.280114	0	0.0784634	0.23539	0.313854	DO52590	Tumour	Tumour	Bone-Epith	PCAWG	male	1.88	66	ALT-high	0	0.641799	Other	0
39e6b1b736b9dbc108415c59737bd43f	32.3809	1	1.29706	0	0.0308824	0.0308824	0.0617647	DO52565	Normal (blood)	Normal	Bone-Epith	PCAWG	male	1.64	65	ALT-high	0	NA	Not avail.	1	NA	NA
5b21f1f2603e762a16d25d559d74d0de	32.9905	1	1.39434	0	0.0303118	0	0.0303118	DO52590	Normal (blood)	Normal	Bone-Epith	PCAWG	male	1.88	66	ALT-high	0	NA	Not avail.	0	NA	NA
81b02f66883d5502793983c48a3ab79d	49.0012	0.32	1.10201	0	0	0.255096	0.255096	DO52572	Tumour	Tumour	Bone-Epith	PCAWG	male	2.1	61	ALT-low	1	-1.04698	TERT_mod	0	TERTp_mut
83ab7ac530b2ee0a6cb195df8d884492	48.373	0.45	1.3644	0	0.0459393	0.137818	0.183757	DO52575	Tumour	Tumour	Bone-Epith	PCAWG	female	2.08	40	ALT-low	0	-0.358762	Other	0
85d645c6314537ac6e866015774762c7	41.1603	1	1.40912	0	0.0485905	0.0242952	0.0728857	DO52568	Normal (blood)	Normal	Bone-Epith	PCAWG	female	2.25	14	ALT-low	0	NA	Not avail.	0	NA	NA
943d211159674c1f2973bba9840a7e02	73.0309	1	0.985883	0	0	0	0	DO52575	Normal (blood)	Normal	Bone-Epith	PCAWG	female	2.08	40	ALT-low	0	NA	Not avail.	0	NA	NA
9f8f6f03df6d100c90a761164800a42c	44.3444	0.32	0.766726	0	0.140942	0.563769	0.704712	DO52604	Tumour	Tumour	Bone-Epith	PCAWG	female	1.8	55	ALT-high	0	1.04194	Other	1
9f9361039a8e981aedfe4c73fabcc361	47.566	0.77	0.378422	0	0.873701	1.09213	1.96583	DO52565	Tumour	Tumour	Bone-Epith	PCAWG	male	1.64	65	ALT-high	0	3.30059	Other	1
ad4aeedc224c6be5e21e26c038a43df4	48.6286	1	0.781433	0	0	0.0822561	0.0822561	DO52604	Normal (blood)	Normal	Bone-Epith	PCAWG	female	1.8	55	ALT-high	0	NA	Not avail.	1	NA	NA
c1deb1f406b763366df4041ef8ce25e2	30.4166	1	1.05206	0	0.0328768	0.0328768	0.0657536	DO52572	Normal (matched tissue)	Normal	Bone-Epith	PCAWG	male	2.1	61	ALT-low	1	NA	Not avail.	0	NA	NA
d3cbbd1ed1ac03389e559b51f02927cc	33.7075	1	0.949343	0	0	0.0890009	0.0890009	DO52585	Normal (blood)	Normal	Bone-Epith	PCAWG	male	1.72	67	ALT-high	0	NA	Not avail.	1	NA	NA
d49530e603ffa85a902fa3a0a6086a0b	53.0317	0.76	1.05597	0.0496227	0.496227	0.967643	1.51349	DO52585	Tumour	Tumour	Bone-Epith	PCAWG	male	1.72	67	ALT-high	0	1.42447	Other	1
3cd898848e6bccd676972d536ce4159e	51.4785	0.62	1.16554	0	0	0.0313316	0.0313316	DO52588	Tumour	Tumour	Bone-Osteoblast	PCAWG	female	2	11	ALT-low	0	0.540906	Other	0
482e5e8b8ac5f1f70396b829085939e7	36.3313	1	0.880783	0	0.0275245	0	0.0275245	DO52588	Normal (blood)	Normal	Bone-Osteoblast	PCAWG	female	2	11	ALT-low	0	NA	Not avail.	0	NA	NA
adb67999ca1fe33525afde4b1a7258a0	48.6866	0.32	0.657265	0	0	0.128372	0.128372	DO52587	Tumour	Tumour	Bone-Osteoblast	PCAWG	female	2	13	ALT-low	0	-0.488524	Other	0
cb08d0e5dcd33e91f05a9691d8200992	32.5665	1	1.10543	0	0	0	0	DO52587	Normal (blood)	Normal	Bone-Osteoblast	PCAWG	female	2	13	ALT-low	0	NA	Not avail.	0	NA	NA
0004f66bfe7597b67af4ce5f990890de	47.9472	1	1.04281	0	0.0417126	0	0.0417126	DO52595	Normal (blood)	Normal	Bone-Osteosarc	PCAWG	male	1.54	15	ALT-high	0	NA	Not avail.	1	NA	NA
033ecbdb2c27445b9e507feca1e3e2d9	49.2607	0.83	1.38041	0	0.146748	0.220122	0.36687	DO52618	Tumour	Tumour	Bone-Osteosarc	PCAWG	male	1.77	83	ALT-high	0	2.69254	Other	1
0492040c731fd42381efe0d8cc3d2e6e	33.5996	1	0.357147	0	0	0.0595245	0.0595245	DO52636	Normal (blood)	Normal	Bone-Osteosarc	PCAWG	female	2.04	23	ALT-low	0	NA	Not avail.	0	NA	NA
054869f173d6b7f0e351db9fbffa2f43	44.7647	1	1.11695	0	0.022339	0.044678	0.067017	DO52596	Normal (blood)	Normal	Bone-Osteosarc	PCAWG	female	3.59	20	ALT-low	1	NA	Not avail.	1	NA	NA
08e0e137249c5ff8de518b4788eff356	46.8875	0.67	0.895762	0	0.254659	0.190994	0.445653	DO52640	Tumour	Tumour	Bone-Osteosarc	PCAWG	male	3.06	85	ALT-high	1	2.19826	Other	1
12cb482b0ce20ad883c13ca3e26313b0	43.8535	0.43	0.866522	0	0	0.106061	0.106061	DO52591	Tumour	Tumour	Bone-Osteosarc	PCAWG	male	1.6	57	ALT-low	0	-0.174049	Other	0
1612f8544dc963747e394d5fac768b86	34.6474	1	1.55856	0	0	0.0288622	0.0288622	DO52640	Normal (blood)	Normal	Bone-Osteosarc	PCAWG	male	3.06	85	ALT-high	1	NA	Not avail.	1	NA	NA
1a4c45ba2dd127f831bb11d39497b4cd	46.7703	0.53	1.28287	0	0.24205	0.645467	0.887517	DO52603	Tumour	Tumour	Bone-Osteosarc	PCAWG	male	2.89	8	ALT-high	1	1.01374	ATRX_DAXX_trunc	0		ATRX_DAXX_trunc
1ae952a516d3a981c832cf95de9d4b20	40.3243	1	0.843165	0	0.0495979	0	0.0495979	DO52584	Normal (matched tissue)	Normal	Bone-Osteosarc	PCAWG	female	4.27	40	ALT-low	1	NA	Not avail.	1	NA	NA
1d826b27a356a722e26e97c0cf85ad29	42.3304	0.38	0.472474	0	0	0.186503	0.186503	DO52616	Tumour	Tumour	Bone-Osteosarc	PCAWG	male	2.91	22	ALT-low	1	-0.245684	Other	0
1faf4818aef944ccd0cea1553aa19f55	46.4704	1	1.03291	0	0.107595	0.150633	0.258229	DO52605	Normal (matched tissue)	Normal	Bone-Osteosarc	PCAWG	male	2.53	52	ALT-low	1	NA	Not avail.	1	NA	NA
21ee46fed0fdf8887d5c3f7131660fe9	33.5061	1	1.37288	0	0.0298453	0.0298453	0.0596906	DO52593	Normal (blood)	Normal	Bone-Osteosarc	PCAWG	male	2.58	37	ALT-high	1	NA	Not avail.	1	NA	NA
27c6e06f744eb004af32433d957588a4	58.3741	1	1.37047	0	0.0342618	0.0342618	0.0685236	DO52611	Normal (blood)	Normal	Bone-Osteosarc	PCAWG	female	3.46	11	ALT-high	1	NA	Not avail.	1	NA	NA
29d628431aaa83639e684b3481ba7b47	43.7638	0.85	1.3253	0	0	0.0268823	0.0268823	DO52596	Tumour	Tumour	Bone-Osteosarc	PCAWG	female	3.59	20	ALT-low	1	-1.38902	Other	1
33cf5d73187a6c0037412c234615c8b2	46.0032	0.87	1.08688	0	0.324815	0.224872	0.549687	DO52599	Tumour	Tumour	Bone-Osteosarc	PCAWG	female	3.53	17	ALT-low	1	0.6444	ATRX_DAXX_trunc	1		ATRX_DAXX_trunc
33ed53a4af5db311d8a6d595df8ce1f9	44.2742	1	1.21967	0	0.0225865	0	0.0225865	DO52591	Normal (blood)	Normal	Bone-Osteosarc	PCAWG	male	1.6	57	ALT-low	0	NA	Not avail.	0	NA	NA
3592a3dfd8f87f0d03a17a2e2758e4ed	43.4764	0.62	1.56407	0	0.185492	0.296787	0.482279	DO52597	Tumour	Tumour	Bone-Osteosarc	PCAWG	female	3.16	17	ALT-high	1	1.61099	TERT_mod	1	TERTp_sv
396a997ff0bd81dfcbebe6a889d7b494	36.555	1	0.984817	0	0	0	0	DO52639	Normal (blood)	Normal	Bone-Osteosarc	PCAWG	male	3.21	NA	ALT-high	1	NA	Not avail.	0	NA	NA
3af809864aceb41b5fc027cc828d1b3e	43.191	0.87	1.06504	0	0	0.0266126	0.0266126	DO52619	Tumour	Tumour	Bone-Osteosarc	PCAWG	male	1.83	20	ALT-low	0	-0.723896	Other	0
459793d5b324900a2f9dd1ec079a368e	34.1856	1	1.05307	0	0	0.0292521	0.0292521	DO52598	Normal (blood)	Normal	Bone-Osteosarc	PCAWG	female	4	12	ALT-high	1	NA	Not avail.	0	NA	NA
4c416d4b3a1e6e3b341a251a93064e41	37.9184	1	1.26588	0	0.0263724	0	0.0263724	DO52576	Normal (blood)	Normal	Bone-Osteosarc	PCAWG	female	1.66	9	ALT-high	0	NA	Not avail.	1	NA	NA
4d4764559b73b3ee5dd35a79b7bbdba7	48.8245	0.33	1.26986	0	0.186196	0.124131	0.310326	DO52636	Tumour	Tumour	Bone-Osteosarc	PCAWG	female	2.04	23	ALT-low	0	-0.246162	Other	0
4e12c76d0d05b45c8391266d06ddc22b	56.079	1	0.998592	0	0	0.017832	0.017832	DO52574	Normal (blood)	Normal	Bone-Osteosarc	PCAWG	female	2.87	17	ALT-high	1	NA	Not avail.	1	NA	NA
4e2a90096443c03100f9f26633636332	49.1828	0.79	2.03323	0	0.489005	0.411794	0.9008	DO52642	Tumour	Tumour	Bone-Osteosarc	PCAWG	female	3.29	17	ALT-high	1	2.11832	Other	1
55928e15f8fb7864bd7c54acff475dd9	47.1458	0.72	0.890853	0	0	0.0589188	0.0589188	DO52582	Tumour	Tumour	Bone-Osteosarc	PCAWG	male	2.91	16	ALT-low	1	-0.4594	Other	0
561249f63b7b65807ce0aeec745572e2	41.0577	0.69	1.31522	0	0	0.0352985	0.0352985	DO52645	Tumour	Tumour	Bone-Osteosarc	PCAWG	female	2.64	60	ALT-low	1	-2.00493	Other	0
5a5a4d48f56d863a291e464b754dd794	49.4904	0.52	1.0103	0	0.0388576	0	0.0388576	DO52617	Tumour	Tumour	Bone-Osteosarc	PCAWG	female	4.48	23	ALT-high	1	-0.729285	TERT_mod	1	TERTp_sv
5dda89740ba3a860861bdfaea3ed2cab	33.5938	1	1.19069	0	0.0595347	0	0.0595347	DO52582	Normal (blood)	Normal	Bone-Osteosarc	PCAWG	male	2.91	16	ALT-low	1	NA	Not avail.	0	NA	NA
64e32130bfc19b04ac6fb43adc6e3604	39.4281	1	1.57248	0	0.0253626	0.0253626	0.0507252	DO52583	Normal (blood)	Normal	Bone-Osteosarc	PCAWG	male	1.93	13	ALT-low	0	NA	Not avail.	0	NA	NA
6d791476bd00844cfe505b92fbbd2e17	54.8345	1	0.765941	0	0.0547101	0.0182367	0.0729467	DO52645	Normal (blood)	Normal	Bone-Osteosarc	PCAWG	female	2.64	60	ALT-low	1	NA	Not avail.	0	NA	NA
6ec712be863e8d0eefce4eaa68c32804	30.2797	1	1.38707	0	0	0.0330255	0.0330255	DO52599	Normal (blood)	Normal	Bone-Osteosarc	PCAWG	female	3.53	17	ALT-low	1	NA	Not avail.	1	NA	NA
718db53891f8efef65f825d8c8756fff	44.5153	0.49	1.03335	0	0.595988	0.595988	1.19198	DO52600	Tumour	Tumour	Bone-Osteosarc	PCAWG	female	3.33	7	ALT-high	1	0.991107	ATRX_DAXX_trunc	1		ATRX_DAXX_trunc
737c12717376b6251b3b6664d8e6df2d	31.1472	1	1.02738	0	0	0	0	DO52619	Normal (blood)	Normal	Bone-Osteosarc	PCAWG	male	1.83	20	ALT-low	0	NA	Not avail.	0	NA	NA
7cdcbaec9488b2447573750e1d1bad59	32.637	1	1.34816	0	0.0612801	0	0.0612801	DO52641	Normal (blood)	Normal	Bone-Osteosarc	PCAWG	female	2.03	58	ALT-high	0	NA	Not avail.	1	NA	NA
84efc0fa997bb145da8558ce3742bd13	34.6694	1	0.923003	0	0.0576877	0.0288438	0.0865315	DO52613	Normal (blood)	Normal	Bone-Osteosarc	PCAWG	female	2.57	46	ALT-high	1	NA	Not avail.	1	NA	NA
852c8f01b65d51b2ed01adfa15d88ad7	39.9155	1	0.95201	0	0.0501058	0.150317	0.200423	DO52646	Normal (blood)	Normal	Bone-Osteosarc	PCAWG	female	1.75	10	ALT-low	0	NA	Not avail.	1	NA	NA
8bd227324581c8abb36f2a83cb991146	32.7534	1	1.03806	0	0	0.0610624	0.0610624	DO52597	Normal (blood)	Normal	Bone-Osteosarc	PCAWG	female	3.16	17	ALT-high	1	NA	Not avail.	1	NA	NA
8c7f8f25dc4fd74123baa9a099742047	46.5828	0.84	0.858686	0	0.0511123	0.0766684	0.127781	DO52584	Tumour	Tumour	Bone-Osteosarc	PCAWG	female	4.27	40	ALT-low	1	-0.216058	Other	1
8fa15ee32cf3bd6aa032b33726b06941	45.1122	0.73	1.41868	0	0.0607314	0.151828	0.21256	DO52576	Tumour	Tumour	Bone-Osteosarc	PCAWG	female	1.66	9	ALT-high	0	1.23004	Other	1
8fcbefb5d7d9f42b5e55447424db60d6	52.1977	0.71	1.11116	0	0.026983	0.377762	0.404745	DO52593	Tumour	Tumour	Bone-Osteosarc	PCAWG	male	2.58	37	ALT-high	1	0.895874	Other	1
902916bdf3467ba69b91a37fb2dd8653	40.2914	0.76	0.992768	0	0.0653137	0.0979705	0.163284	DO52646	Tumour	Tumour	Bone-Osteosarc	PCAWG	female	1.75	10	ALT-low	0	-1.2377	Other	1
904daae70c72674cf7bc5c1ad7c70220	45.8343	0.8	1.00362	0	0.0545443	0.109089	0.163633	DO52613	Tumour	Tumour	Bone-Osteosarc	PCAWG	female	2.57	46	ALT-high	1	1.22772	ATRX_DAXX_trunc	1		ATRX_DAXX_trunc
92a65acef03597a1e00eff319bde3b44	45.4438	1	1.05625	0	0.0660156	0.0660156	0.132031	DO52615	Normal (blood)	Normal	Bone-Osteosarc	PCAWG	female	3.61	34	ALT-high	1	NA	Not avail.	1	NA	NA
94dced3c46499e0d5bed39088ef025ec	30.4742	1	0.984438	0	0.131258	0.0656292	0.196888	DO52601	Normal (blood)	Normal	Bone-Osteosarc	PCAWG	female	2.01	26	ALT-low	0	NA	Not avail.	1	NA	NA
97ecece74ac1d2cfb04450f36b71959a	45.4804	0.33	1.2313	0	1.13269	1.66572	2.79841	DO52643	Tumour	Tumour	Bone-Osteosarc	PCAWG	female	3.49	4	ALT-high	1	0.696501	ATRX_DAXX_trunc	1		ATRX_DAXX_trunc
9a5a53e214268ebe2d0b62cba0ebc16d	62.3321	0.5	1.05884	0	0.0320862	0	0.0320862	DO52583	Tumour	Tumour	Bone-Osteosarc	PCAWG	male	1.93	13	ALT-low	0	-0.0743171	Other	0
9deb46a544af23b56f8ef67c805d27ca	30.1236	1	1.06229	0	0	0.0663931	0.0663931	DO52642	Normal (blood)	Normal	Bone-Osteosarc	PCAWG	female	3.29	17	ALT-high	1	NA	Not avail.	1	NA	NA
a04fc9ba29fc9e7379fa29bd2d1308b5	33.9176	1	0.884498	0	0	0	0	DO52616	Normal (blood)	Normal	Bone-Osteosarc	PCAWG	male	2.91	22	ALT-low	1	NA	Not avail.	0	NA	NA
a275f6564a00ef628ff79cbd16bddd42	40.2586	0.64	1.14261	0	0.0388116	0.0388116	0.0776232	DO52641	Tumour	Tumour	Bone-Osteosarc	PCAWG	female	2.03	58	ALT-high	0	0.945943	ATRX_DAXX_trunc	1		ATRX_DAXX_trunc
a482171b01d1d7917bec6ac1ecd4767a	54.1889	0.67	0.848883	0.110173	1.23945	2.39626	3.74588	DO52620	Tumour	Tumour	Bone-Osteosarc	PCAWG	female	3.41	11	ALT-high	1	1.47354	Other	1
a9130c0f035dfa94adda3314ab79200b	35.5114	1	1.35168	0	0	0.0563199	0.0563199	DO52620	Normal (blood)	Normal	Bone-Osteosarc	PCAWG	female	3.41	11	ALT-high	1	NA	Not avail.	1	NA	NA
ae4b28479dc6652ba00a73ec76c8be95	76.7198	0.47	0.782067	0	0.0831986	0.0277329	0.110931	DO52605	Tumour	Tumour	Bone-Osteosarc	PCAWG	male	2.53	52	ALT-low	1	-1.1292	Other	1	TERTp_sv	ATRX_DAXX_trunc
ae4bebfbb355ef4996e9bffe254f1973	41.3811	1	1.15995	0	0.0483312	0.0241656	0.0724968	DO52594	Normal (blood)	Normal	Bone-Osteosarc	PCAWG	male	1.69	22	ALT-low	0	NA	Not avail.	1	NA	NA
c007f362d965b32174ec030825262714	40.5731	0.74	1.33093	0	0.299759	0.233146	0.532905	DO52598	Tumour	Tumour	Bone-Osteosarc	PCAWG	female	4	12	ALT-high	1	1.0766	Other	0
c15e37a7f556c4c3bbf262d0255d27d7	42.2718	0.79	1.13551	0	0	0.149724	0.149724	DO52639	Tumour	Tumour	Bone-Osteosarc	PCAWG	male	3.21	NA	ALT-high	1	-0.343481	Other	0
c4f2bce8119c08997e31056620007fe5	36.8949	1	1.62624	0	0	0.054208	0.054208	DO52600	Normal (blood)	Normal	Bone-Osteosarc	PCAWG	female	3.33	7	ALT-high	1	NA	Not avail.	1	NA	NA
cbb366530e07ffe759133f09f874b9b2	33.0923	1	1.39005	0	0.0302185	0.0302185	0.0604369	DO52643	Normal (blood)	Normal	Bone-Osteosarc	PCAWG	female	3.49	4	ALT-high	1	NA	Not avail.	1	NA	NA
ccd3b76afff94a26333b2740b960a1e5	47.336	0.78	0.845023	0	0.0270841	0.0541682	0.0812522	DO52615	Tumour	Tumour	Bone-Osteosarc	PCAWG	female	3.61	34	ALT-high	1	0.826082	Other	1
ce4afaafd87c53846d56bf3148d730c1	57.9774	0.68	0.965893	0	0.279013	0.380473	0.659486	DO52574	Tumour	Tumour	Bone-Osteosarc	PCAWG	female	2.87	17	ALT-high	1	0.388564	Other	1
d71e49c6637a497f14f36938e772a1b0	32.778	1	0.976265	0	0.0610166	0.0305083	0.0915248	DO52617	Normal (blood)	Normal	Bone-Osteosarc	PCAWG	female	4.48	23	ALT-high	1	NA	Not avail.	1	NA	NA
e3feb4a67c6a75f3b8acb9af61ddefcc	43.1394	0.7	1.15903	0	0.298037	0.0993458	0.397383	DO52595	Tumour	Tumour	Bone-Osteosarc	PCAWG	male	1.54	15	ALT-high	0	0.832444	Other	1
e9b2cbc302dbb6ff2c7f1383b84df9f5	47.5346	0.7	0.673193	0.0300533	0.480852	1.65293	2.16384	DO52611	Tumour	Tumour	Bone-Osteosarc	PCAWG	female	3.46	11	ALT-high	1	0.957938	Other	1		ATRX_DAXX_non_trunc
eb633138157a29a01e1c2577b3263a0d	45.1821	0.94	1.37222	0	0	0.0235454	0.0235454	DO52594	Tumour	Tumour	Bone-Osteosarc	PCAWG	male	1.69	22	ALT-low	0	-1.6027	Other	1
ec1dbea57e3bbb155f7ea6f42cfd6b91	34.5545	1	0.983952	0	0	0	0	DO52618	Normal (blood)	Normal	Bone-Osteosarc	PCAWG	male	1.77	83	ALT-high	0	NA	Not avail.	1	NA	NA
ef3344347e59a94378b7f67dd7d398dc	45.672	0.4	1.4013	0	0.109476	0.164214	0.273691	DO52601	Tumour	Tumour	Bone-Osteosarc	PCAWG	female	2.01	26	ALT-low	0	-0.354469	Other	1
f0c2c1403e1034ef584358104f09973c	38.0469	1	0.735935	0	0	0.0525668	0.0525668	DO52603	Normal (blood)	Normal	Bone-Osteosarc	PCAWG	male	2.89	8	ALT-high	1	NA	Not avail.	0	NA	NA
02f09c901488d56acef72a53a2b40bb5	67.3473	1	0.772117	0	0	0.0148484	0.0148484	DO52553	Normal (blood)	Normal	Breast-AdenoCA	PCAWG	female	1.62	30	ALT-low	0	NA	Not avail.	0	NA	NA
03f2ccd4cb3727c832ae49d3aa7fa692	46.3266	0.68	0.949778	0	0	0	0	DO218254	Tumour	Tumour	Breast-AdenoCA	PCAWG	female	2.2	46	ALT-low	0	-0.789648	Other	1
08c90bc547856d0718b6dbf50ace69d7	50.8142	0.35	0.275514	0	0.0562273	0.337364	0.393591	DO217844	Tumour	Tumour	Breast-AdenoCA	PCAWG	female	2.06	47	ALT-low	0	-0.191506	Other	1
0c9401e78fc7f2e4bd3414e5572eb9a3	43.3359	0.7	1.29223	0	0.0329651	0	0.0329651	DO52557	Tumour	Tumour	Breast-AdenoCA	PCAWG	female	1.76	41	ALT-low	0	-0.423681	Other	0
0f87bf73bbfc57ae5512aeb0360fcb2b	52.1084	0.54	0.575723	0	0.0355385	0.142154	0.177692	DO218742	Tumour	Tumour	Breast-AdenoCA	PCAWG	female	2.17	45	ALT-low	0	-0.344512	Other	0
10f92bc54f041e45e71c9894e8830cfe	51.051	0.48	1.01859	0	0	0.0816176	0.0816176	DO218573	Tumour	Tumour	Breast-AdenoCA	PCAWG	female	2.97	48	ALT-low	1	-0.659815	Other	1
12dda9058c61aa1f4c832661bf0058fe	62.4198	0.51	1.40981	0	0	0.0942385	0.0942385	DO52548	Tumour	Tumour	Breast-AdenoCA	PCAWG	female	3.26	41	ALT-low	1	-0.89771	Other	1
1591269c8015dd7558031f70c917793f	41.4525	1	0.916711	0	0.048248	0	0.048248	DO218072	Normal (blood)	Normal	Breast-AdenoCA	PCAWG	female	2.03	38	ALT-low	0	NA	Not avail.	0	NA	NA
16fad18e5b765125d634b21adbfaaa74	49.3826	1	0.769502	0	0.02025	0.02025	0.0405001	DO52558	Normal (blood)	Normal	Breast-AdenoCA	PCAWG	female	3.23	43	ALT-low	1	NA	Not avail.	0	NA	NA
18f53542d4bbd85d5b199b05c5336623	46.9855	0.54	1.14929	0	0.11824	0.0394133	0.157653	DO218159	Tumour	Tumour	Breast-AdenoCA	PCAWG	female	1.82	61	ALT-low	0	0.42623	Other	1
19b911355b841c93bed9fbdd7c9ed5c6	57.485	0.48	0.695834	0	0	0.217448	0.217448	DO218656	Tumour	Tumour	Breast-AdenoCA	PCAWG	female	4.22	41	ALT-low	1	-0.233973	Other	0
1a8637d9cd1f22c48c3b6f686deaa3da	32.6381	1	0.980449	0	0.0919171	0.030639	0.122556	DO52556	Normal (blood)	Normal	Breast-AdenoCA	PCAWG	female	3.21	56	ALT-low	1	NA	Not avail.	0	NA	NA
1b2bb50c1a08d6958593172b67d4a01a	52.8292	0.48	0.908589	0	0	0.0394353	0.0394353	DO220822	Tumour	Tumour	Breast-AdenoCA	PCAWG	female	2.12	51	ALT-low	0	-0.00315598	Other	1
1dabc6f8a86e801f7f08b32e2075e398	169.674	1	0.554002	0	0.00589364	0.0117873	0.0176809	DO218404	Normal (blood)	Normal	Breast-AdenoCA	PCAWG	female	1.95	55	ALT-low	0	NA	Not avail.	1	NA	NA
1e2f6199bb1e0beefca68897726d6c75	45.4495	0.41	0.924103	0	0.321987	0.107329	0.429316	DO218605	Tumour	Tumour	Breast-AdenoCA	PCAWG	female	3.03	60	ALT-low	1	-0.412795	Other	1
1f33331db34476d411390e48dc3e949d	44.4676	0.72	1.25935	0	0	0.0624675	0.0624675	DO52561	Tumour	Tumour	Breast-AdenoCA	PCAWG	female	4.42	75	ALT-low	1	-0.716316	Other	1
1f51bc0abbba888a6aede0c5e86d00a7	42.7927	1	1.07495	0	0	0	0	DO218254	Normal (matched tissue)	Normal	Breast-AdenoCA	PCAWG	female	2.2	46	ALT-low	0	NA	Not avail.	1	NA	NA
1f6cdd41691cf38d5d3892b6fffd6b55	55.4058	1	1.19121	0	0.0180487	0	0.0180487	DO218669	Normal (blood)	Normal	Breast-AdenoCA	PCAWG	female	2.02	76	ALT-low	0	NA	Not avail.	0	NA	NA
228a53b73d2c63eb66530b172cb65b41	51.5124	1	0.310605	0	0	0	0	DO1005	Normal (blood)	Normal	Breast-AdenoCA	PCAWG	female	1.83	39	ALT-low	0	NA	Not avail.	0	NA	NA
23bbf606908877c6ed572c99aa7a2460	40.9256	1	0.928515	0	0.0244346	0.0488692	0.0733038	DO52544	Normal (blood)	Normal	Breast-AdenoCA	PCAWG	female	5.63	43	ALT-low	1	NA	Not avail.	0	NA	NA
25df56acc40dfa57e33f826c3bd8197e	35.9746	1	1.00071	0	0.0277974	0.0277974	0.0555947	DO218502	Normal (blood)	Normal	Breast-AdenoCA	PCAWG	female	3.56	56	ALT-low	1	NA	Not avail.	1	NA	NA
2bd0a0ccfcdc047b68fe55a6ab8e5737	42.3134	1	1.13439	0	0	0.0472663	0.0472663	DO218560	Normal (blood)	Normal	Breast-AdenoCA	PCAWG	female	3.89	58	ALT-low	1	NA	Not avail.	0	NA	NA
2cadde6a8f80e326701ff958a70f6d1c	48.7573	0.54	0.861409	0	0.151924	0.227886	0.37981	DO218419	Tumour	Tumour	Breast-AdenoCA	PCAWG	female	2.02	51	ALT-low	0	0.5586	Other	1
2cc673e90c898b9c0b2d7a6d8ae11b2a	67.1396	1	1.3107	0	0.0148943	0.0595774	0.0744717	DO218831	Normal (blood)	Normal	Breast-AdenoCA	PCAWG	female	2.1	64	ALT-low	0	NA	Not avail.	1	NA	NA
2fb4308ca855919546e433830a70a9ed	52.2721	0.42	1.26262	0	0.0455492	0.0910984	0.136648	DO218669	Tumour	Tumour	Breast-AdenoCA	PCAWG	female	2.02	76	ALT-low	0	1.06218	Other	0
31e52d5245825bf339f4ea525069ea57	50.075	1	0.479281	0	0.0199701	0.0199701	0.0399401	DO52552	Normal (blood)	Normal	Breast-AdenoCA	PCAWG	female	2.61	62	ALT-high	1	NA	Not avail.	1	NA	NA
3383f52d295210573edc2591c4f0f0b1	46.2764	0.75	1.03725	0	0.0576248	0.0864372	0.144062	DO220824	Tumour	Tumour	Breast-AdenoCA	PCAWG	female	2.17	63	ALT-low	0	-0.344605	Other	0
338cc03eada42718af9d5ca5e5169ec0	55.6475	0.87	1.11416	0	0	0.0206555	0.0206555	DO220828	Tumour	Tumour	Breast-AdenoCA	PCAWG	female	3.64	57	ALT-low	1	-0.854276	Other	1
34f1ee5a6608cf17d16eac752c4e2978	41.0513	1	0.487196	0	0	0.0487196	0.0487196	DO217786	Normal (blood)	Normal	Breast-AdenoCA	PCAWG	female	2.07	86	ALT-low	0	NA	Not avail.	0	NA	NA
36499e9b123c010f8a631a9366d685e3	38.616	1	0.569712	0	0	0	0	DO218065	Normal (blood)	Normal	Breast-AdenoCA	PCAWG	female	2.01	NA	ALT-low	0	NA	Not avail.	0	NA	NA
392dadae71b447bd51bfd692fe35724f	44.8146	0.48	0.80331	0	0.0464879	0	0.0464879	DO218428	Tumour	Tumour	Breast-AdenoCA	PCAWG	female	3.45	84	ALT-low	1	-0.271605	Other	0
3998954cb0a16eac5a28f0b825ba16a3	36.6747	1	0.490802	0	0	0.0272668	0.0272668	DO52538	Normal (blood)	Normal	Breast-AdenoCA	PCAWG	female	2.71	59	ALT-low	1	NA	Not avail.	0	NA	NA
39a6cd29b3215c01ee73b9ae4b9f968f	45.6353	0.6	1.13947	0	0	0.0365215	0.0365215	DO218333	Tumour	Tumour	Breast-AdenoCA	PCAWG	female	3.69	51	ALT-low	1	0.131647	Other	0
3c8b599f5c945689af31f4abc473d08d	44.1771	1	1.17708	0	0.0226362	0	0.0226362	DO52560	Normal (other)	Normal	Breast-AdenoCA	PCAWG	female	2.83	70	ALT-low	1	NA	Not avail.	1	NA	NA
3ffb14ad03990b7c301c3401abd8d99b	43.5286	1	0.827043	0	0.0229734	0.0229734	0.0459468	DO217800	Normal (blood)	Normal	Breast-AdenoCA	PCAWG	female	2.02	NA	ALT-low	0	NA	Not avail.	0	NA	NA
402f54dff10529591bb750da0b95bb69	30.9914	1	1.09708	0	0	0.0968011	0.0968011	DO218159	Normal (blood)	Normal	Breast-AdenoCA	PCAWG	female	1.82	61	ALT-low	0	NA	Not avail.	1	NA	NA
451549329670aa5c903f71488cbb029f	53.6129	0.43	0.783394	0	0	0.216887	0.216887	DO218121	Tumour	Tumour	Breast-AdenoCA	PCAWG	female	3.96	48	ALT-low	1	-0.16803	Other	0
4574a10d2c54f48ba4ea2b1943d18640	46.1977	1	0.649384	0	0.0649384	0.0432922	0.108231	DO218828	Normal (matched tissue)	Normal	Breast-AdenoCA	PCAWG	female	3	50	ALT-low	1	NA	Not avail.	1	NA	NA
465c41279f86cde6606765655f9845a0	45.9037	0.32	1.08924	0	0.0680772	0	0.0680772	DO217907	Tumour	Tumour	Breast-AdenoCA	PCAWG	female	3.04	65	ALT-low	1	-0.319633	Other	1
47b4d5189043dc28d943a157b02f44f0	34.6417	1	0.577338	0	0.0577338	0.0866007	0.144335	DO218656	Normal (blood)	Normal	Breast-AdenoCA	PCAWG	female	4.22	41	ALT-low	1	NA	Not avail.	0	NA	NA
47bbd2941d2f5f50094d2419a94a4f2c	48.6709	0.35	0.616385	0	0.234813	0.0587033	0.293517	DO52538	Tumour	Tumour	Breast-AdenoCA	PCAWG	female	2.71	59	ALT-low	1	-0.1909	Other	0
47fb91c726f5d03bfdf1b387ccce8aaf	42.9261	0.38	0.559101	0	0.306525	0.551744	0.858269	DO1003	Tumour	Tumour	Breast-AdenoCA	PCAWG	female	1.86	34	ALT-low	0	-0.230044	Other	0
4ad77a16f1e57940eb4661b925e942ca	47.8324	0.74	0.919878	0	0.0565036	0.0282518	0.0847553	DO218828	Tumour	Tumour	Breast-AdenoCA	PCAWG	female	3	50	ALT-low	1	-0.188705	Other	1
4b76db53038f484c17e5f5183ece91ae	59.1694	0.54	0.980237	0	0.0938924	0.0625949	0.156487	DO217865	Tumour	Tumour	Breast-AdenoCA	PCAWG	female	2.1	79	ALT-low	0	-0.358768	Other	1
4bc3e7a22136229927820e7cddd6d032	53.3036	1	1.27571	0	0.0375209	0.0562813	0.0938022	DO218605	Normal (blood)	Normal	Breast-AdenoCA	PCAWG	female	3.03	60	ALT-low	1	NA	Not avail.	1	NA	NA
4e477976c92568614918611b0919592c	50.5073	0.76	0.950358	0	0.0260515	0.052103	0.0781544	DO218553	Tumour	Tumour	Breast-AdenoCA	PCAWG	female	2.06	59	ALT-low	0	-0.580869	Other	0
4eeba0a09027ccff5003cc4e22ee224e	43.1213	0.67	0.927616	0	0.0692251	0.207675	0.2769	DO218583	Tumour	Tumour	Breast-AdenoCA	PCAWG	female	2.05	63	ALT-low	0	-0.171203	Other	0
4f0f16f23eb9540ea66438d040540053	41.1435	1	0.291662	0	0	0	0	DO220823	Normal (blood)	Normal	Breast-AdenoCA	PCAWG	female	2.52	82	ALT-low	1	NA	Not avail.	0	NA	NA
4fd7f1f5987b2aa5ba6caef1540aa121	39.9144	1	0.551179	0	0	0.0250536	0.0250536	DO217844	Normal (blood)	Normal	Breast-AdenoCA	PCAWG	female	2.06	47	ALT-low	0	NA	Not avail.	1	NA	NA
54e3bac37058447a7b4666d4ec4afd07	46.4134	0.64	0.43091	0	0.201989	0.0336648	0.235654	DO52542	Tumour	Tumour	Breast-AdenoCA	PCAWG	female	1.6	61	ALT-low	0	1.19831	Other	1
587655467d4ee2f5d115c68f04e14f33	40.4434	1	0.741778	0	0.0247259	0	0.0247259	DO52545	Normal (blood)	Normal	Breast-AdenoCA	PCAWG	female	3.81	64	ALT-low	1	NA	Not avail.	1	NA	NA
59ffad6f94e85aa9154dc5530f6bdc20	34.9336	1	1.37403	0	0	0.0572514	0.0572514	DO218176	Normal (blood)	Normal	Breast-AdenoCA	PCAWG	female	1.93	39	ALT-low	0	NA	Not avail.	1	NA	NA
5a6f7b5ed230cd6d0aa2b3bfea56cf7e	50.9694	0.47	0.667067	0	0.0417439	0.125232	0.166975	DO52539	Tumour	Tumour	Breast-AdenoCA	PCAWG	female	1.75	39	ALT-low	0	-0.336822	Other	0
601ac1f77b9ef56fb8f9fefed549fff3	53.8617	0.59	0.779775	0	0	0	0	DO218060	Tumour	Tumour	Breast-AdenoCA	PCAWG	female	3	NA	ALT-low	1	0.35931	Other	1
6244dcb7d1e46205c2d278f2c86185c1	39.2141	1	1.02004	0	0.102004	0.076503	0.178507	DO217953	Normal (blood)	Normal	Breast-AdenoCA	PCAWG	female	2.24	43	ALT-low	0	NA	Not avail.	0	NA	NA
62997b6d55a4c99aaee0b5ba583c716a	40.8374	1	1.12642	0	0.0244874	0	0.0244874	DO217907	Normal (matched tissue)	Normal	Breast-AdenoCA	PCAWG	female	3.04	65	ALT-low	1	NA	Not avail.	1	NA	NA
6372cfa467cd1e1298ca96ee02d27523	38.0418	1	0.841179	0	0.0262868	0	0.0262868	DO217826	Normal (blood)	Normal	Breast-AdenoCA	PCAWG	female	3.69	39	ALT-low	1	NA	Not avail.	0	NA	NA
639858b7c435a556d6baf3d1d22e369a	43.7389	1	1.09742	0	0.0228629	0.0457259	0.0685888	DO218621	Normal (blood)	Normal	Breast-AdenoCA	PCAWG	female	2.02	64	ALT-low	0	NA	Not avail.	0	NA	NA
63e504f8014c75c36be9bf162f5d001a	60.5357	0.62	0.958112	0	0	0.0799315	0.0799315	DO218831	Tumour	Tumour	Breast-AdenoCA	PCAWG	female	2.1	64	ALT-low	0	0.371161	Other	1
672f1a0b6f0e38b56abb4599af2fff23	47.901	0.61	0.960314	0	0.171118	0.102671	0.273789	DO218408	Tumour	Tumour	Breast-AdenoCA	PCAWG	female	2.21	42	ALT-low	0	0.489944	Other	0
68fcfce3f452dfe01f8eb1c664da0917	47.9197	0.59	0.959939	0	0	0.0353699	0.0353699	DO218347	Tumour	Tumour	Breast-AdenoCA	PCAWG	female	1.98	35	ALT-low	0	-0.387164	Other	0
69b692e259a274a4c5668d8a37e567d4	51.0395	0.31	0.666151	0	0.0632022	0.0632022	0.126404	DO218205	Tumour	Tumour	Breast-AdenoCA	PCAWG	female	1.83	59	ALT-low	0	-0.151643	Other	1
6a14cdd22dacb3527dd3664837577ff3	42.0071	1	0.428499	0	0	0	0	DO52539	Normal (blood)	Normal	Breast-AdenoCA	PCAWG	female	1.75	39	ALT-low	0	NA	Not avail.	0	NA	NA
6c1c9eac8759c05c3a33a8ab29f49533	56.0888	1	0.677497	0	0	0.0891444	0.0891444	DO52548	Normal (blood)	Normal	Breast-AdenoCA	PCAWG	female	3.26	41	ALT-low	1	NA	Not avail.	1	NA	NA
6e75f04c104516af8d5759d4dcac8f76	45.6069	0.5	0.87706	0	0.043853	0.043853	0.087706	DO218404	Tumour	Tumour	Breast-AdenoCA	PCAWG	female	1.95	55	ALT-low	0	-0.5286	Other	1
6ff9e3385587d8c1c7d90c4fd1bce33b	48.8254	0.47	0.409623	0	0.130731	0.0435769	0.174308	DO217787	Tumour	Tumour	Breast-AdenoCA	PCAWG	female	2.32	89	ALT-low	0	0.224449	Other	1
727185bb203cb1d0a2aa6059a6f00a65	79.4983	0.7	0.729575	0	0.0359397	0.0359397	0.0718794	DO220823	Tumour	Tumour	Breast-AdenoCA	PCAWG	female	2.52	82	ALT-low	1	-0.61687	Other	0
72974903d64f4205d516d9b6486ded22	39.8502	1	0.652444	0	0.050188	0.025094	0.075282	DO217908	Normal (blood)	Normal	Breast-AdenoCA	PCAWG	female	2.03	55	ALT-low	0	NA	Not avail.	0	NA	NA
72e1f4085ea25351bdd25b3066d44c43	41.0555	1	1.46144	0	0.0487146	0	0.0487146	DO218583	Normal (blood)	Normal	Breast-AdenoCA	PCAWG	female	2.05	63	ALT-low	0	NA	Not avail.	0	NA	NA
72fabcecabd4954fe9de28baf8e4be6d	40.649	1	0.344412	0	0	0.0246009	0.0246009	DO218684	Normal (blood)	Normal	Breast-AdenoCA	PCAWG	female	2.94	NA	ALT-low	1	NA	Not avail.	1	NA	NA
74a5c71078d87c1fb3272b24cb54977c	60.459	0.5	0.694685	0	0	0.165401	0.165401	DO218684	Tumour	Tumour	Breast-AdenoCA	PCAWG	female	2.94	NA	ALT-low	1	-0.426365	Other	1
752de9ecc05759f561ee32d27ba25835	42.4513	1	1.27205	0	0	0.0235564	0.0235564	DO218770	Normal (blood)	Normal	Breast-AdenoCA	PCAWG	female	1.97	52	ALT-low	0	NA	Not avail.	1	NA	NA
75e5ab0697eec300150de8ff1f549336	43.0001	0.4	1.06976	0	0.232557	0.0581394	0.290697	DO218502	Tumour	Tumour	Breast-AdenoCA	PCAWG	female	3.56	56	ALT-low	1	-0.399429	Other	1
7723a85b59ebce340fe43fc1df504b35	34.9675	0.72	0.686352	0	0.119158	0.0397195	0.158878	DO1012	Tumour	Tumour	Breast-AdenoCA	PCAWG	female	3.18	32	ALT-low	1	0.0398015	Other	0
77b817877bee951efa52cbeb18902545	51.6917	0.45	1.00596	0	0	0.0429899	0.0429899	DO218072	Tumour	Tumour	Breast-AdenoCA	PCAWG	female	2.03	38	ALT-low	0	0.0653094	Other	0
7ddbf968524f72e01c892968d742b362	33.4838	1	1.3738	0	0.0298652	0.0298652	0.0597303	DO218347	Normal (blood)	Normal	Breast-AdenoCA	PCAWG	female	1.98	35	ALT-low	0	NA	Not avail.	0	NA	NA
7e6ccc67de0b0b14531794504b51afb1	41.0018	1	0.926789	0	0.0243892	0.0731675	0.0975567	DO218212	Normal (blood)	Normal	Breast-AdenoCA	PCAWG	female	1.98	67	ALT-low	0	NA	Not avail.	1	NA	NA
80a84d5b7bd63796ada4f3bcbc1ddd05	33.9184	1	0.589651	0	0	0	0	DO218168	Normal (blood)	Normal	Breast-AdenoCA	PCAWG	female	1.96	51	ALT-low	0	NA	Not avail.	1	NA	NA
83f765504ca65610220698f70dce73ad	52.1805	0.82	1.45648	0	0.0233711	0.0233711	0.0467421	DO217931	Tumour	Tumour	Breast-AdenoCA	PCAWG	female	1.98	58	ALT-low	0	-0.570433	Other	1
84384d4e4263ccc6e9a100f78adff314	31.6725	1	0.757756	0	0	0.126293	0.126293	DO52555	Normal (blood)	Normal	Breast-AdenoCA	PCAWG	female	1.56	68	ALT-low	0	NA	Not avail.	0	NA	NA
8685a0380f1e02b6d81165adbe57363e	56.1676	0.5	0.747762	0	0.0356077	0.178038	0.213646	DO218611	Tumour	Tumour	Breast-AdenoCA	PCAWG	female	2.01	49	ALT-low	0	-0.376278	Other	1
874346f5d9625335b940414e971c4642	39.752	1	0.905615	0	0	0.0503119	0.0503119	DO218384	Normal (blood)	Normal	Breast-AdenoCA	PCAWG	female	1.91	64	ALT-low	0	NA	Not avail.	1	NA	NA
8a10957537ddf975ffffdef6fbe805e2	51.1401	0.9	0.977706	0	0.0434536	0.108634	0.152088	DO218168	Tumour	Tumour	Breast-AdenoCA	PCAWG	female	1.96	51	ALT-low	0	1.8038	Other	1
8b7d25d765aa9121f99e06e33c11d302	46.6222	0.64	0.686368	0	0	0.0335141	0.0335141	DO218059	Tumour	Tumour	Breast-AdenoCA	PCAWG	female	1.99	42	ALT-low	0	0.894342	Other	0
8bbda3241ff088d94a1903cb999827f2	40.0716	1	0.499106	0	0	0.0249553	0.0249553	DO218419	Normal (blood)	Normal	Breast-AdenoCA	PCAWG	female	2.02	51	ALT-low	0	NA	Not avail.	1	NA	NA
8c07e92da897cf40d1773e9e12685182	50.4924	0.81	0.831809	0	0.0244506	0.0978023	0.122253	DO217939	Tumour	Tumour	Breast-AdenoCA	PCAWG	female	2.08	47	ALT-low	0	-0.0124759	Other	0
8de9603fa4f3bbd707e79c5365f17683	43.9084	1	0.683241	0	0	0	0	DO218827	Normal (blood)	Normal	Breast-AdenoCA	PCAWG	female	2.12	49	ALT-low	0	NA	Not avail.	0	NA	NA
8eadcd3ffc7774f80fd39dc5820d920c	42.5613	0.57	1.08079	0	0.0824405	0.0824405	0.164881	DO52556	Tumour	Tumour	Breast-AdenoCA	PCAWG	female	3.21	56	ALT-low	1	-0.218776	Other	0
8f021d5e6e9783e23c096b9fcf070d6f	54.3547	0.33	0.662316	0	0.0557505	0.334503	0.390254	DO220821	Tumour	Tumour	Breast-AdenoCA	PCAWG	female	2.22	NA	ALT-low	0	0.38639	Other	0
8f957ddae66343269cb9b854c02eee2f	39.5951	1	0.303068	0	0	0.0252557	0.0252557	DO1012	Normal (blood)	Normal	Breast-AdenoCA	PCAWG	female	3.18	32	ALT-low	1	NA	Not avail.	0	NA	NA
942772fb5e75a3cf18ce9a1f6b6039dd	37.3538	1	0.481879	0	0.026771	0.107084	0.133855	DO217787	Normal (matched tissue)	Normal	Breast-AdenoCA	PCAWG	female	2.32	89	ALT-low	0	NA	Not avail.	1	NA	NA
95ef20e701769cce3ae329e54544c7c8	48.38	0.39	0.578752	0	0	0.158998	0.158998	DO217826	Tumour	Tumour	Breast-AdenoCA	PCAWG	female	3.69	39	ALT-low	1	-0.279662	Other	0
962563a8ac90079983039ff82798c2c2	49.2894	1	0.892688	0	0.0202884	0.0405767	0.0608651	DO218333	Normal (blood)	Normal	Breast-AdenoCA	PCAWG	female	3.69	51	ALT-low	1	NA	Not avail.	0	NA	NA
9a707571fb1613fba23386a854ce4f8e	44.2719	0.77	1.31009	0	0.0293347	0	0.0293347	DO218621	Tumour	Tumour	Breast-AdenoCA	PCAWG	female	2.02	64	ALT-low	0	0.446225	Other	0
9acfb08c765d442ab403eff4e7be5955	48.2738	0.63	0.414303	0	0	0.197287	0.197287	DO218150	Tumour	Tumour	Breast-AdenoCA	PCAWG	female	1.91	73	ALT-low	0	1.7437	Other	1
9b853d15dfbfe1b9f3eaad9b039107e4	41.3995	1	0.386479	0	0.0483098	0.0241549	0.0724647	DO1003	Normal (blood)	Normal	Breast-AdenoCA	PCAWG	female	1.86	34	ALT-low	0	NA	Not avail.	0	NA	NA
9d947cdef40c91b7bb2dca7b2197fc12	48.4871	0.65	1.07245	0	0.0634586	0.0317293	0.0951879	DO218770	Tumour	Tumour	Breast-AdenoCA	PCAWG	female	1.97	52	ALT-low	0	-0.498732	Other	1
a1935c669321c25169389a1786ea376e	39.715	1	1.05753	0	0	0.0251794	0.0251794	DO52559	Normal (blood)	Normal	Breast-AdenoCA	PCAWG	female	2.68	42	ALT-low	1	NA	Not avail.	0	NA	NA
a273b73d6599a8eef8f90908e737420f	47.9899	0.86	0.625131	0	0.0242299	0.0242299	0.0484598	DO218388	Tumour	Tumour	Breast-AdenoCA	PCAWG	female	2.26	56	ALT-low	0	-0.833561	Other	0
a8e08da635077bbb0cceffe16719d032	40.5588	1	1.18347	0	0	0	0	DO52554	Normal (blood)	Normal	Breast-AdenoCA	PCAWG	female	1.83	46	ALT-low	0	NA	Not avail.	1	NA	NA
a9a185461a2af90dba56aa1a60decd7b	55.8404	0.59	0.179082	0	0	0.0303529	0.0303529	DO52544	Tumour	Tumour	Breast-AdenoCA	PCAWG	female	5.63	43	ALT-low	1	-1.04898	Other	0
a9dc3fc69720c1f5191f2d0a78036431	44.9657	1	0.800611	0	0.0667175	0.0444784	0.111196	DO218388	Normal (matched tissue)	Normal	Breast-AdenoCA	PCAWG	female	2.26	56	ALT-low	0	NA	Not avail.	0	NA	NA
a9e072f9f291232ea8cc319241755ae9	51.4541	0.52	1.36044	0	0	0.0373746	0.0373746	DO52560	Tumour	Tumour	Breast-AdenoCA	PCAWG	female	2.83	70	ALT-low	1	-0.600002	Other	1
abd52dc6c3c031318bdf855dc31e4f53	37.6457	1	0.850031	0	0	0.0265635	0.0265635	DO52562	Normal (blood)	Normal	Breast-AdenoCA	PCAWG	female	2.84	49	ALT-low	1	NA	Not avail.	1	NA	NA
ac135405085f44f6957fd783bca373a3	37.0707	0.59	0.539509	0	0	0.0457211	0.0457211	DO218065	Tumour	Tumour	Breast-AdenoCA	PCAWG	female	2.01	NA	ALT-low	0	0.367275	Other	0
ae9230e446c61e1b6ae388e81cd2fcad	49.3553	1	1.13463	0	0.0405225	0.0202612	0.0607837	DO218457	Normal (blood)	Normal	Breast-AdenoCA	PCAWG	female	1.97	64	ALT-low	0	NA	Not avail.	0	NA	NA
afc0f7d5e0113b1c633d5f0dddf403e6	31.9377	1	1.31506	0	0.0313109	0.0313109	0.0626219	DO220828	Normal (blood)	Normal	Breast-AdenoCA	PCAWG	female	3.64	57	ALT-low	1	NA	Not avail.	1	NA	NA
b02b9fc24633e471a80ab1d2e1434b10	48.7348	0.66	0.902845	0	0	0.155449	0.155449	DO52555	Tumour	Tumour	Breast-AdenoCA	PCAWG	female	1.56	68	ALT-low	0	0.244416	Other	0
b0926c6a562bd3f22f2ffbc69beedc16	50.3929	0.63	1.38909	0	0.0629971	0.125994	0.188991	DO218174	Tumour	Tumour	Breast-AdenoCA	PCAWG	female	2.06	48	ALT-low	0	0.0884822	Other	0
b0c752b754546f71620b0701a6e054d2	43.6428	0.35	1.00818	0	0.1964	0.0654665	0.261866	DO52554	Tumour	Tumour	Breast-AdenoCA	PCAWG	female	1.83	46	ALT-low	0	-0.160481	Other	1
b365e6923149d69b9f46a0ed2a7d434d	47.502	1	0.547345	0	0.0210517	0.105259	0.12631	DO218060	Normal (blood)	Normal	Breast-AdenoCA	PCAWG	female	3	NA	ALT-low	1	NA	Not avail.	1	NA	NA
b68e528fca84d4b31b044e103f544bc1	41.058	1	0.730674	0	0.146135	0.0730674	0.219202	DO218205	Normal (matched tissue)	Normal	Breast-AdenoCA	PCAWG	female	1.83	59	ALT-low	0	NA	Not avail.	1	NA	NA
b6ee98f353017df7d1354ae22fc9e3dc	51.9871	0.51	0.192355	0	0	0	0	DO1005	Tumour	Tumour	Breast-AdenoCA	PCAWG	female	1.83	39	ALT-low	0	-0.377273	Other	0
b78c9fe7bf1aa96b21bc94aa72ba0d04	59.0014	0.45	1.3559	0	0.150655	0.112992	0.263647	DO52552	Tumour	Tumour	Breast-AdenoCA	PCAWG	female	2.61	62	ALT-high	1	0.205862	Other	1
bbba59198fc5fe9035b9fb2e722554a6	56.2267	0.7	0.497984	0	0.0254074	0.0508147	0.0762221	DO217800	Tumour	Tumour	Breast-AdenoCA	PCAWG	female	2.02	NA	ALT-low	0	-0.296358	Other	0
c08ad2b2fbc311cfcab0aeadbdf3946b	32.5965	1	1.71798	0	0	0.0613563	0.0613563	DO217931	Normal (blood)	Normal	Breast-AdenoCA	PCAWG	female	1.98	58	ALT-low	0	NA	Not avail.	1	NA	NA
c24d16491a5f62490b9a14add33e8801	41.3102	1	1.06511	0	0	0	0	DO217865	Normal (blood)	Normal	Breast-AdenoCA	PCAWG	female	2.1	79	ALT-low	0	NA	Not avail.	1	NA	NA
c363be71f4ecabaa7bf0a79c1bdac15c	40.3847	1	1.18857	0	0	0.0495237	0.0495237	DO218611	Normal (blood)	Normal	Breast-AdenoCA	PCAWG	female	2.01	49	ALT-low	0	NA	Not avail.	1	NA	NA
c4373dd15532078ebd6a852d7adf19ef	48.4304	1	0.825927	0	0.0206482	0.0206482	0.0412964	DO220824	Normal (blood)	Normal	Breast-AdenoCA	PCAWG	female	2.17	63	ALT-low	0	NA	Not avail.	0	NA	NA
c5f40b0464d5d5cf04629dee61c02662	54.5498	0.8	0.916593	0	0.0229148	0.0916593	0.114574	DO217952	Tumour	Tumour	Breast-AdenoCA	PCAWG	female	2.01	NA	ALT-low	0	-0.201255	Other	0
c63c0880556f09e781c8b365e94dea3a	54.1672	0.35	0.8123	0	0	0.15824	0.15824	DO218176	Tumour	Tumour	Breast-AdenoCA	PCAWG	female	1.93	39	ALT-low	0	-0.357828	Other	1
c6b0dd73563bdac54c0be7bbb90ab803	55.9396	0.52	0.822315	0	0	0.0343777	0.0343777	DO218651	Tumour	Tumour	Breast-AdenoCA	PCAWG	female	2.12	38	ALT-low	0	-0.514674	Other	0
c8aa43b0b5950427706e966022e3ec00	47.3143	0.5	1.18358	0	0	0.0422705	0.0422705	DO52558	Tumour	Tumour	Breast-AdenoCA	PCAWG	female	3.23	43	ALT-low	1	-0.508353	Other	0
cade26a3fe30122082eb98cd22722b3d	31.1167	1	1.22121	0	0	0	0	DO52557	Normal (blood)	Normal	Breast-AdenoCA	PCAWG	female	1.76	41	ALT-low	0	NA	Not avail.	0	NA	NA
caf27dd11b8974b1757742984c52190c	40.2155	0.52	0.994642	0	0.191277	0.143458	0.334735	DO1016	Tumour	Tumour	Breast-AdenoCA	PCAWG	female	1.7	NA	ALT-low	0	-0.483433	Other	1
cb07f7195409403cba42b2276cb2ee27	61.4055	0.76	1.49824	0	0.0642837	0	0.0642837	DO52559	Tumour	Tumour	Breast-AdenoCA	PCAWG	female	2.68	42	ALT-low	1	-0.681293	Other	0
cb32ab778eb9565d20ebc07a1fe1e0be	53.6037	0.51	0.820839	0	0	0.0365793	0.0365793	DO217786	Tumour	Tumour	Breast-AdenoCA	PCAWG	female	2.07	86	ALT-low	0	-0.015767	Other	0
ce23abb543ec6d7c48193487994c32e0	45.0523	1	0.754678	0	0.0443928	0	0.0443928	DO1016	Normal (blood)	Normal	Breast-AdenoCA	PCAWG	female	1.7	NA	ALT-low	0	NA	Not avail.	1	NA	NA
ce4d5dcb435b0b3d641a422f82e145ce	42.7362	1	0.982772	0	0	0.0467987	0.0467987	DO218742	Normal (blood)	Normal	Breast-AdenoCA	PCAWG	female	2.17	45	ALT-low	0	NA	Not avail.	0	NA	NA
d03b8b2f7505cd583a8122594d6692ee	38.5966	1	1.08818	0	0.051818	0.155454	0.207272	DO217987	Normal (blood)	Normal	Breast-AdenoCA	PCAWG	female	3.48	44	ALT-low	1	NA	Not avail.	1	NA	NA
d4a1ff158eea86c343aee8cc14f46a5f	40.4461	1	1.08787	0	0.0247243	0.0247243	0.0494485	DO218573	Normal (blood)	Normal	Breast-AdenoCA	PCAWG	female	2.97	48	ALT-low	1	NA	Not avail.	1	NA	NA
d50b356f8406c757ee1a97b11312b817	42.4098	1	0.801701	0	0	0.0943178	0.0943178	DO218150	Normal (matched tissue)	Normal	Breast-AdenoCA	PCAWG	female	1.91	73	ALT-low	0	NA	Not avail.	1	NA	NA
d69544a962843a0010099bc068ab1bcb	51.6502	0.71	0.929328	0	0	0.027269	0.027269	DO217953	Tumour	Tumour	Breast-AdenoCA	PCAWG	female	2.24	43	ALT-low	0	-0.539883	Other	0
d71f32b81cdc2b244002beedfe8af310	53.6779	0.77	1.11778	0	0	0.0241943	0.0241943	DO1002	Tumour	Tumour	Breast-AdenoCA	PCAWG	female	1.96	39	ALT-low	0	-1.08462	Other	0
d844dde2261fa9718763bad6f14a08bb	49.8805	0.46	1.0024	0	0	0	0	DO218489	Tumour	Tumour	Breast-AdenoCA	PCAWG	female	3.21	45	ALT-low	1	-0.17902	Other	0
d8bdae97274e1eff0d875a626c091a37	47.6993	1	0.62894	0	0.0209647	0.0838587	0.104823	DO218121	Normal (blood)	Normal	Breast-AdenoCA	PCAWG	female	3.96	48	ALT-low	1	NA	Not avail.	0	NA	NA
dafe1ba5cc8c9d0b59ba4d24eafe142a	77.7884	0.53	0.97701	0	0	0.0485109	0.0485109	DO217908	Tumour	Tumour	Breast-AdenoCA	PCAWG	female	2.03	55	ALT-low	0	-0.379412	Other	0
dd2d051fcbd7b8d5c17f653dba734b9c	36.0499	1	0.887659	0	0	0	0	DO220821	Normal (blood)	Normal	Breast-AdenoCA	PCAWG	female	2.22	NA	ALT-low	0	NA	Not avail.	0	NA	NA
dd38977a6768b372e2e1b0de36d7b8bc	40.7139	1	1.08071	0	0.0491233	0	0.0491233	DO218174	Normal (blood)	Normal	Breast-AdenoCA	PCAWG	female	2.06	48	ALT-low	0	NA	Not avail.	0	NA	NA
deb3f305973e40fe22e7bb0c0b279957	39.1864	1	0.612457	0	0.025519	0.025519	0.0510381	DO218408	Normal (blood)	Normal	Breast-AdenoCA	PCAWG	female	2.21	42	ALT-low	0	NA	Not avail.	0	NA	NA
df251763cd8276f7b379425ebb55d8c7	49.4893	0.7	0.687018	0	0.0288663	0.0865989	0.115465	DO218698	Tumour	Tumour	Breast-AdenoCA	PCAWG	female	1.77	44	ALT-low	0	0.418868	Other	1
e06588d9bca6003c0f0ec945f109b30a	41.5061	1	1.20464	0	0	0.0240929	0.0240929	DO52561	Normal (blood)	Normal	Breast-AdenoCA	PCAWG	female	4.42	75	ALT-low	1	NA	Not avail.	1	NA	NA
e0daa95d9782909fd4805f519c4164c4	57.523	0.39	1.32121	0	0	0.0445752	0.0445752	DO218457	Tumour	Tumour	Breast-AdenoCA	PCAWG	female	1.97	64	ALT-low	0	-0.0955861	Other	0
e19b256847e1bf578a05608ad2e4ef64	44.5153	1	0.494212	0	0.0224642	0.0449284	0.0673925	DO1002	Normal (blood)	Normal	Breast-AdenoCA	PCAWG	female	1.96	39	ALT-low	0	NA	Not avail.	0	NA	NA
e347618abe48a38da78f56dd358d1ec9	44.1795	0.32	0.588508	0	0	0.35367	0.35367	DO52545	Tumour	Tumour	Breast-AdenoCA	PCAWG	female	3.81	64	ALT-low	1	-0.198048	Other	1
e4b398553027dc84ba05cbb2c418787f	42.9114	1	0.605899	0	0	0.0466076	0.0466076	DO217952	Normal (blood)	Normal	Breast-AdenoCA	PCAWG	female	2.01	NA	ALT-low	0	NA	Not avail.	0	NA	NA
e4f18e9492442ad684ea0faece0d528c	45.0328	1	0.266473	0	0	0.0222061	0.0222061	DO218428	Normal (blood)	Normal	Breast-AdenoCA	PCAWG	female	3.45	84	ALT-low	1	NA	Not avail.	0	NA	NA
e5128f75536aedece012397e1b0a299f	57.8423	0.74	0.656959	0	0.0467254	0.0233627	0.0700881	DO218384	Tumour	Tumour	Breast-AdenoCA	PCAWG	female	1.91	64	ALT-low	0	-0.500569	Other	1
e73e8a92a29a78e334430e920209ab5b	44.0818	1	0.816664	0	0	0.0226851	0.0226851	DO52542	Normal (blood)	Normal	Breast-AdenoCA	PCAWG	female	1.6	61	ALT-low	0	NA	Not avail.	1	NA	NA
e78993c3a33d0ffa0962406a92c3b33b	47.6553	0.7	0.293776	0	0	0.0599544	0.0599544	DO217987	Tumour	Tumour	Breast-AdenoCA	PCAWG	female	3.48	44	ALT-low	1	-1.31855	Other	1
e7b29013c21f5172f093d7d25f3ea7ad	45.8838	0.39	0.828179	0	0.111765	0.0558825	0.167648	DO218212	Tumour	Tumour	Breast-AdenoCA	PCAWG	female	1.98	67	ALT-low	0	-0.175595	Other	1
e826dfbd6080835afd1077a3a8f5ab71	59.3318	0.38	1.1461	0	0	0.133061	0.133061	DO52553	Tumour	Tumour	Breast-AdenoCA	PCAWG	female	1.62	30	ALT-low	0	0.0148122	Other	0
ea9c99442afb2b2f23b3cb1ed2da419f	48.4676	1	0.742765	0	0	0	0	DO218059	Normal (blood)	Normal	Breast-AdenoCA	PCAWG	female	1.99	42	ALT-low	0	NA	Not avail.	0	NA	NA
eb15fa15c2e7687ae8fbc1eb734c6c98	35.2737	1	0.793793	0	0.0850493	0.113399	0.198448	DO220822	Normal (blood)	Normal	Breast-AdenoCA	PCAWG	female	2.12	51	ALT-low	0	NA	Not avail.	1	NA	NA
eb5f6eee937da5537ce407964e3af9f5	45.9755	0.43	1.08753	0	0.050583	0.101166	0.151749	DO52562	Tumour	Tumour	Breast-AdenoCA	PCAWG	female	2.84	49	ALT-low	1	-0.224315	Other	1
f0e3e921b1af35bcbb81055ccce4aa51	37.3391	1	1.23195	0	0	0	0	DO218489	Normal (blood)	Normal	Breast-AdenoCA	PCAWG	female	3.21	45	ALT-low	1	NA	Not avail.	0	NA	NA
f24ab63f613645a02fc4b022e96285b9	46.6088	0.37	0.901118	0	0.115974	0.057987	0.173961	DO218827	Tumour	Tumour	Breast-AdenoCA	PCAWG	female	2.12	49	ALT-low	0	-0.0294571	Other	0
f5d20700ccb412aece405e3f903a941d	32.8691	1	1.03441	0	0	0	0	DO218553	Normal (blood)	Normal	Breast-AdenoCA	PCAWG	female	2.06	59	ALT-low	0	NA	Not avail.	0	NA	NA
fdadbda39a455f9b9e1685c39d84660d	51.0759	0.4	0.861464	0	0	0	0	DO218560	Tumour	Tumour	Breast-AdenoCA	PCAWG	female	3.89	58	ALT-low	1	0.24561	Other	0
fee02d75c8d6fcb08acdf27c9bd7cdee	43.8117	1	0.958648	0	0	0.114125	0.114125	DO218698	Normal (blood)	Normal	Breast-AdenoCA	PCAWG	female	1.77	44	ALT-low	0	NA	Not avail.	1	NA	NA
ff4956778e1b3967b073d65049dfcf49	45.6074	1	0.613935	0	0.0438525	0.0657788	0.109631	DO218651	Normal (blood)	Normal	Breast-AdenoCA	PCAWG	female	2.12	38	ALT-low	0	NA	Not avail.	0	NA	NA
ff9816177c1072f4a8bd486d20c9bbae	42.2474	1	0.520742	0	0.0236701	0.0473402	0.0710103	DO217939	Normal (blood)	Normal	Breast-AdenoCA	PCAWG	female	2.08	47	ALT-low	0	NA	Not avail.	0	NA	NA
PCAWG.003a4eb9-c647-4a9f-aebb-b29dff6d5645	35.4596	1	1.12804	0	0.0282011	0.0282011	0.0564022	DO2706	Normal (blood)	Normal	Breast-AdenoCA	PCAWG	female	4.04	39	ALT-low	1	NA	Not avail.	0	NA	NA
PCAWG.0124c228-3b8b-4240-a9a3-1e601015e2c1	65.0303	0.9	0.953402	0	0.0170861	0.0170861	0.0341721	DO2096	Tumour	Tumour	Breast-AdenoCA	PCAWG	female	2	61	ALT-low	0	-0.90677	Other	0
PCAWG.022b1379-c033-4e17-9365-a7e366e1a6b6	59.9643	0.53	0.767123	0	0.0314652	0	0.0314652	DO4695	Tumour	Tumour	Breast-AdenoCA	PCAWG	female	1.49	70	ALT-low	0	-0.0630827	Other	0
PCAWG.02bdc978-abd0-41a0-8c0d-9b57790430ba	61.5078	0.6	0.552776	0	0.0270968	0	0.0270968	DO3188	Tumour	Tumour	Breast-AdenoCA	PCAWG	female	3.86	84	ALT-low	1	-0.728655	Other	0
PCAWG.03e8aa4f-c18e-422d-ac34-c8c0a66f6fae	40.8705	1	0.88083	0	0	0	0	DO1663	Normal (blood)	Normal	Breast-AdenoCA	PCAWG	female	2.02	64	ALT-low	0	NA	Not avail.	1	NA	NA
PCAWG.04d09fee-cfda-4d8a-80fe-9ad96d8fefb2	30.7544	0.56	1.17057	0	0	0	0	DO1954	Tumour	Tumour	Breast-AdenoCA	PCAWG	female	1.61	40	ALT-low	0	-0.330463	Other	0
PCAWG.064feb9b-d754-4110-8854-747c3512957b	37.5311	1	1.54539	0	0	0	0	DO3188	Normal (blood)	Normal	Breast-AdenoCA	PCAWG	female	3.86	84	ALT-low	1	NA	Not avail.	0	NA	NA
PCAWG.08182412-3255-4dc5-b767-03161d9fc148	60.7034	0.76	0.428312	0	0	0.0216757	0.0216757	DO1249	Tumour	Tumour	Breast-AdenoCA	PCAWG	female	2.13	72	ALT-low	0	-0.962915	Other	1
PCAWG.0a1fe8b4-3496-4319-b239-b8104cab499f	51.0244	0.55	0.90153	0	0.0356336	0	0.0356336	DO3804	Tumour	Tumour	Breast-AdenoCA	PCAWG	female	3.76	52	ALT-low	1	0.972249	Other	1
PCAWG.0bc05048-9e45-4a8b-aa79-25b7d5b0c17e	59.2046	0.55	0.912091	0	0.0921304	0.214971	0.307101	DO3662	Tumour	Tumour	Breast-AdenoCA	PCAWG	female	1.83	71	ALT-low	0	0.550096	Other	0
PCAWG.0c6de04c-ff05-4a5f-beb2-23af602ed90b	35.3873	1	1.18687	0	0	0	0	DO5661	Normal (matched tissue)	Normal	Breast-AdenoCA	PCAWG	female	3.8	78	ALT-low	1	NA	Not avail.	1	NA	NA
PCAWG.0d3bf79d-f45b-4064-837c-63f1b059186c	39.8362	1	0.602467	0	0.0251028	0	0.0251028	DO2096	Normal (blood)	Normal	Breast-AdenoCA	PCAWG	female	2	61	ALT-low	0	NA	Not avail.	0	NA	NA
PCAWG.0d9f2c17-dfac-41d9-a258-003c1e480518	53.3792	0.81	1.27391	0	0	0.0462565	0.0462565	DO3158	Tumour	Tumour	Breast-AdenoCA	PCAWG	female	2	69	ALT-low	0	-0.562446	Other	0
PCAWG.0e7b8948-9007-450a-ac99-435372419b17	37.2168	1	1.28974	0	0	0	0	DO2323	Normal (blood)	Normal	Breast-AdenoCA	PCAWG	female	3.14	56	ALT-low	1	NA	Not avail.	0	NA	NA
PCAWG.0f1dc162-b5e1-4157-946f-672268786f91	37.7703	1	0.741324	0	0	0.0264758	0.0264758	DO2084	Normal (blood)	Normal	Breast-AdenoCA	PCAWG	female	2.2	82	ALT-low	0	NA	Not avail.	1	NA	NA
PCAWG.12e80eb4-6cc5-4ee8-8cf6-f8676ea4abd5	35.9042	1	1.00267	0	0	0	0	DO2551	Normal (blood)	Normal	Breast-AdenoCA	PCAWG	female	3.16	52	ALT-low	1	NA	Not avail.	0	NA	NA
PCAWG.144dada2-1d8d-47fc-8307-31e64a25bd31	53.8992	0.93	0.816338	0	0	0.0398992	0.0398992	DO3352	Tumour	Tumour	Breast-AdenoCA	PCAWG	female	2	58	ALT-low	0	-1.00101	Other	1
PCAWG.15c6fc97-de2a-472c-9f20-3bca01462f66	45.7978	0.63	0.349362	0	0	0	0	DO3482	Tumour	Tumour	Breast-AdenoCA	PCAWG	female	3.03	61	ALT-low	1	-0.629893	Other	0
PCAWG.17ba4146-78ba-4615-9b09-62c835bd6808	33.4652	1	1.55385	0	0	0	0	DO44103	Normal (blood)	Normal	Breast-AdenoCA	PCAWG	female	2.98	49	ALT-low	1	NA	Not avail.	1	NA	NA
PCAWG.1861ba24-9870-49cc-aa21-0228250d45a5	32.7154	1	0.978132	0	0.0305666	0	0.0305666	DO4080	Normal (blood)	Normal	Breast-AdenoCA	PCAWG	female	2.81	57	ALT-low	1	NA	Not avail.	1	NA	NA
PCAWG.1f6de218-f294-4555-9a6c-04c6c4ed81ef	36.0427	1	1.10979	0	0	0	0	DO2783	Normal (blood)	Normal	Breast-AdenoCA	PCAWG	female	1.78	62	ALT-low	0	NA	Not avail.	1	NA	NA
PCAWG.22199b3d-c92b-4d22-a17c-665a358923c2	36.4973	1	0.821978	0	0.0273993	0.0273993	0.0547985	DO3958	Normal (blood)	Normal	Breast-AdenoCA	PCAWG	female	1.98	76	ALT-low	0	NA	Not avail.	1	NA	NA
PCAWG.22a130c7-fa78-4777-acde-baa79c8dcbe7	39.1984	1	0.816359	0	0	0	0	DO4185	Normal (blood)	Normal	Breast-AdenoCA	PCAWG	female	3.35	42	ALT-low	1	NA	Not avail.	0	NA	NA
PCAWG.23c18105-3eaf-4de5-81f2-90593277fb81	37.7059	0.47	1.0078	0	0	0	0	DO1559	Tumour	Tumour	Breast-AdenoCA	PCAWG	female	2.76	41	ALT-low	1	-0.788844	Other	0
PCAWG.2479421e-859f-4fe3-b32f-20d919e82726	34.2551	1	0.992552	0	0	0	0	DO3662	Normal (blood)	Normal	Breast-AdenoCA	PCAWG	female	1.83	71	ALT-low	0	NA	Not avail.	0	NA	NA
PCAWG.267f1705-12bb-485e-9e72-bb616b24f059	67.4896	0.41	1.24464	0	0	0	0	DO2593	Tumour	Tumour	Breast-AdenoCA	PCAWG	female	3.34	75	ALT-high	1	-0.752715	ATRX_DAXX_trunc	0		ATRX_DAXX_trunc
PCAWG.269387d9-06f5-47df-a57e-39235645fa38	35.2208	1	0.85177	0	0	0.113569	0.113569	DO4695	Normal (blood)	Normal	Breast-AdenoCA	PCAWG	female	1.49	70	ALT-low	0	NA	Not avail.	0	NA	NA
PCAWG.272b1a5b-c7fc-4aca-8f78-1d9b1012277f	37.0553	1	0.971521	0	0	0	0	DO3874	Normal (blood)	Normal	Breast-AdenoCA	PCAWG	female	3.73	55	ALT-low	1	NA	Not avail.	0	NA	NA
PCAWG.29555bb4-dc7e-4fd7-8c5f-ef28f0f3a539	55.9239	0.54	0.929835	0	0.0331138	0	0.0331138	DO44103	Tumour	Tumour	Breast-AdenoCA	PCAWG	female	2.98	49	ALT-low	1	-0.945301	Other	1
PCAWG.2980bd39-5e30-4e15-8ed1-b5e0b0d680db	39.4697	1	1.16545	0	0.0253359	0	0.0253359	DO2712	Normal (blood)	Normal	Breast-AdenoCA	PCAWG	female	2.01	69	ALT-low	0	NA	Not avail.	1	NA	NA
PCAWG.29d28f0c-1c26-407a-92f9-b27c0c0601b3	62.6923	0.46	0.733742	0	0	0.0693518	0.0693518	DO2694	Tumour	Tumour	Breast-AdenoCA	PCAWG	female	2.83	73	ALT-low	1	-0.615457	ATRX_DAXX_trunc	1		ATRX_DAXX_trunc
PCAWG.2ba861be-44cf-4d68-80f1-186b34c48cda	64.5697	0.8	0.712409	0	0	0	0	DO2503	Tumour	Tumour	Breast-AdenoCA	PCAWG	female	4.23	41	ALT-low	1	-0.355209	Other	0
PCAWG.2cfe323e-a7c1-4d7c-8b49-dbb4df3ce0ed	59.6357	0.56	1.14026	0	0.0299437	0.0299437	0.0598874	DO1392	Tumour	Tumour	Breast-AdenoCA	PCAWG	female	2.92	46	ALT-low	1	-0.443919	Other	0
PCAWG.2dde803b-eb4c-4219-a756-3fe25fad0a8a	60.3015	0.43	0.862333	0	0	0	0	DO4719	Tumour	Tumour	Breast-AdenoCA	PCAWG	female	2.15	70	ALT-low	0	-0.337464	Other	1
PCAWG.2f580b69-5432-466f-b403-02d306088600	41.511	1	0.67452	0	0	0	0	DO3804	Normal (blood)	Normal	Breast-AdenoCA	PCAWG	female	3.76	52	ALT-low	1	NA	Not avail.	1	NA	NA
PCAWG.311ec0ec-d4a4-4d45-b6d8-f2c1dca1b611	35.7932	1	0.949902	0	0	0	0	DO2114	Normal (blood)	Normal	Breast-AdenoCA	PCAWG	female	2.01	69	ALT-low	0	NA	Not avail.	0	NA	NA
PCAWG.339f255c-553d-45af-87d7-dc160fd390e2	61.0525	0.72	0.655174	0	0	0	0	DO2719	Tumour	Tumour	Breast-AdenoCA	PCAWG	female	4.37	84	ALT-low	1	-1.03741	Other	1
PCAWG.34c7b276-0b4c-4c32-94e7-d2adff9bedd7	39.3668	1	0.71126	0	0.0254021	0	0.0254021	DO2694	Normal (matched tissue)	Normal	Breast-AdenoCA	PCAWG	female	2.83	73	ALT-low	1	NA	Not avail.	1	NA	NA
PCAWG.35b97fc7-79ee-43ab-939f-c83e5a87d68e	57.2042	0.54	1.1188	0	0.0323727	0	0.0323727	DO3614	Tumour	Tumour	Breast-AdenoCA	PCAWG	female	3.31	62	Not avail.	1	-1.02867	Other	1
PCAWG.37cc3f26-7a81-47e8-b66d-4a7a0085c8b2	33.5735	1	0.595708	0	0	0	0	DO1290	Normal (matched tissue)	Normal	Breast-AdenoCA	PCAWG	female	3.69	71	ALT-low	1	NA	Not avail.	0	NA	NA
PCAWG.39191fee-e58e-4c66-87c7-7de3fff1d4dc	65.6005	0.85	0.975603	0	0	0	0	DO3140	Tumour	Tumour	Breast-AdenoCA	PCAWG	female	2.06	71	ALT-low	0	-1.19777	Other	0
PCAWG.39ad557b-b9ca-4dc6-a3c7-eea8798e56e3	60.9853	0.66	0.983843	0	0	0	0	DO2629	Tumour	Tumour	Breast-AdenoCA	PCAWG	female	3.57	40	ALT-low	1	0.0808275	Other	0
PCAWG.3a171f98-25de-4210-8c43-08b76ad3d692	58.1896	0.41	1.16859	0	0.209576	0	0.209576	DO2341	Tumour	Tumour	Breast-AdenoCA	PCAWG	female	2.07	61	ALT-high	0	-0.249015	Other	0
PCAWG.3b61a905-aa50-4c9f-b9db-280fd9f49daa	38.6403	1	1.44926	0	0.0258797	0	0.0258797	DO4138	Normal (blood)	Normal	Breast-AdenoCA	PCAWG	female	2.15	73	ALT-low	0	NA	Not avail.	1	NA	NA
PCAWG.3b85b93f-b9f3-46da-8faa-63bae9903889	39.2144	0.72	0.510016	0	0	0	0	DO4080	Tumour	Tumour	Breast-AdenoCA	PCAWG	female	2.81	57	ALT-low	1	-0.762593	Other	1
PCAWG.3c565cf9-03ab-4113-a717-92fbf7af4260	39.0556	1	1.1266	0	0.051209	0	0.051209	DO4963	Normal (blood)	Normal	Breast-AdenoCA	PCAWG	female	3.26	36	ALT-high	1	NA	Not avail.	0	NA	NA
PCAWG.3c879c6c-ea75-459f-8b88-44667106c64d	36.2835	1	1.10243	0	0	0	0	DO3614	Normal (blood)	Normal	Breast-AdenoCA	PCAWG	female	3.31	62	Not avail.	1	NA	Not avail.	1	NA	NA
PCAWG.43fabc8a-85f6-424b-95ae-a622ef6c1c15	61.7204	0.69	0.907318	0	0.0704439	0.0939253	0.164369	DO4766	Tumour	Tumour	Breast-AdenoCA	PCAWG	female	3.99	64	ALT-low	1	-0.415519	Other	1
PCAWG.4544b1d3-bd47-4921-a049-7f4702b75f31	37.9087	1	0.738617	0	0	0	0	DO2629	Normal (blood)	Normal	Breast-AdenoCA	PCAWG	female	3.57	40	ALT-low	1	NA	Not avail.	0	NA	NA
PCAWG.45840782-3434-45f4-be3b-b0d2ea92ec0b	32.3191	1	0.804477	0	0	0.0618829	0.0618829	DO1287	Normal (blood)	Normal	Breast-AdenoCA	PCAWG	female	2.81	38	ALT-low	1	NA	Not avail.	0	NA	NA
PCAWG.4639f9ce-56a7-4eb7-b17e-09a55a44bee3	39.267	1	0.967734	0	0	0.0254667	0.0254667	DO2503	Normal (matched tissue)	Normal	Breast-AdenoCA	PCAWG	female	4.23	41	ALT-low	1	NA	Not avail.	0	NA	NA
PCAWG.46b76580-ab31-4d29-9b6e-cb219d24f114	38.3228	1	0.730636	0	0	0	0	DO5012	Normal (blood)	Normal	Breast-AdenoCA	PCAWG	female	3.59	52	ALT-low	1	NA	Not avail.	0	NA	NA
PCAWG.471f9500-1daa-45bd-8743-e8044f2a7f93	33.1165	1	0.966285	0	0.0301964	0	0.0301964	DO4036	Normal (blood)	Normal	Breast-AdenoCA	PCAWG	female	3.55	63	ALT-low	1	NA	Not avail.	1	NA	NA
PCAWG.47b69615-c0af-4e29-89af-9b2f3560efb5	37.4319	1	0.801455	0	0	0.0267152	0.0267152	DO2842	Normal (blood)	Normal	Breast-AdenoCA	PCAWG	female	1.53	58	ALT-low	0	NA	Not avail.	1	NA	NA
PCAWG.49d40d69-bd53-4b70-b66a-a387ac81f5db	48.1697	1	0.747357	0	0	0	0	DO5696	Normal (blood)	Normal	Breast-AdenoCA	PCAWG	female	3.24	62	ALT-low	1	NA	Not avail.	0	NA	NA
PCAWG.4a7bb94c-f872-4385-9c45-cf43684c905e	37.954	1	1.00121	0	0	0	0	DO44273	Normal (blood)	Normal	Breast-AdenoCA	PCAWG	female	3.02	57	ALT-low	1	NA	Not avail.	0	NA	NA
PCAWG.4d594f8a-70ed-47ad-9383-0692b946b998	40.2242	1	0.646376	0	0	0	0	DO1328	Normal (matched tissue)	Normal	Breast-AdenoCA	PCAWG	female	3.98	78	ALT-low	1	NA	Not avail.	1	NA	NA
PCAWG.4d8f5e7c-d7fc-4469-839f-3ea547bf871c	54.122	0.53	0.776024	0	0.0348618	0.0697236	0.104585	DO1290	Tumour	Tumour	Breast-AdenoCA	PCAWG	female	3.69	71	ALT-low	1	0.861102	Other	0
PCAWG.4e4fd519-4e5b-41f0-be68-f9ecc833e4bd	58.0157	0.82	0.551575	0	0.0210204	0	0.0210204	DO1287	Tumour	Tumour	Breast-AdenoCA	PCAWG	female	2.81	38	ALT-low	1	-0.858048	Other	0
PCAWG.5511ff03-895e-4800-a230-44ce0aaf71e6	42.6269	0.58	0.703782	0	0	0	0	DO1384	Tumour	Tumour	Breast-AdenoCA	PCAWG	female	3	38	ALT-low	1	-1.08585	Other	0
PCAWG.56b35675-497a-4e88-b6da-ef3b6ded2154	62.754	0.67	0.860502	0	0	0	0	DO2323	Tumour	Tumour	Breast-AdenoCA	PCAWG	female	3.14	56	ALT-low	1	-0.923867	Other	0
PCAWG.57f31c04-ba0a-4aa6-82d7-2a8fe5a1319b	36.2826	1	0.77172	0	0	0	0	DO2593	Normal (blood)	Normal	Breast-AdenoCA	PCAWG	female	3.34	75	ALT-high	1	NA	Not avail.	0	NA	NA
PCAWG.58b5d864-f885-48cb-88b7-031637a468c4	60.3538	0.38	0.79531	0	0	0	0	DO4359	Tumour	Tumour	Breast-AdenoCA	PCAWG	female	2.04	50	ALT-low	0	-0.26187	ATRX_DAXX_trunc	0		ATRX_DAXX_trunc
PCAWG.58ce7cc4-e64c-43f5-b4f9-c12677f4f106	57.7901	0.84	0.830593	0	0	0.0412	0.0412	DO6231	Tumour	Tumour	Breast-AdenoCA	PCAWG	female	3.82	66	ALT-low	1	-1.13348	Other	1
PCAWG.5a44dfa6-58b1-40db-b37f-fa8f16c97c94	41.8281	1	0.860666	0	0	0.0717222	0.0717222	DO4766	Normal (blood)	Normal	Breast-AdenoCA	PCAWG	female	3.99	64	ALT-low	1	NA	Not avail.	1	NA	NA
PCAWG.5f506c75-5657-4a22-9dbf-e6f6d75c18b9	60.5001	0.68	0.925619	0	0	0.0486144	0.0486144	DO2842	Tumour	Tumour	Breast-AdenoCA	PCAWG	female	1.53	58	ALT-low	0	-0.418403	Other	1
PCAWG.5f5460e6-84e1-40a1-b96a-d8b8f378d280	63.0998	0.53	0.919179	0	0	0.0299017	0.0299017	DO2078	Tumour	Tumour	Breast-AdenoCA	PCAWG	female	2.23	50	ALT-low	0	2.5216	Other	1
PCAWG.67e257c8-c564-4ec5-a116-ec6bfe215e71	37.0898	1	1.02454	0	0	0	0	DO3140	Normal (blood)	Normal	Breast-AdenoCA	PCAWG	female	2.06	71	ALT-low	0	NA	Not avail.	0	NA	NA
PCAWG.691cdac4-3120-4377-9655-25391398d92e	62.2338	0.87	0.899832	0	0	0	0	DO2114	Tumour	Tumour	Breast-AdenoCA	PCAWG	female	2.01	69	ALT-low	0	-0.583624	Other	0
PCAWG.6bc668cc-8e40-4708-9220-df135fc108d9	35.9023	0.66	1.39267	0	0	0	0	DO4233	Tumour	Tumour	Breast-AdenoCA	PCAWG	female	1.92	61	ALT-low	0	-0.424403	Other	0
PCAWG.6c7c954f-ed03-4053-91ae-9832111c6922	46.7547	0.47	1.6255	0	0	0.0455068	0.0455068	DO5661	Tumour	Tumour	Breast-AdenoCA	PCAWG	female	3.8	78	ALT-low	1	-0.792006	Other	1
PCAWG.6e729e43-e906-4767-812d-b31d537664f9	40.9412	1	0.781609	0	0	0	0	DO2539	Normal (blood)	Normal	Breast-AdenoCA	PCAWG	female	4.04	69	ALT-low	1	NA	Not avail.	1	NA	NA
PCAWG.6efc9350-f8a4-4c38-a60a-8e21fbe4d30c	37.0572	1	0.971471	0	0	0	0	DO2341	Normal (blood)	Normal	Breast-AdenoCA	PCAWG	female	2.07	61	ALT-high	0	NA	Not avail.	0	NA	NA
PCAWG.6f5ac8e1-96f0-4baf-b7ab-77802f444485	61.612	0.47	0.81153	0	0	0	0	DO44273	Tumour	Tumour	Breast-AdenoCA	PCAWG	female	3.02	57	ALT-low	1	-0.881575	Other	0
PCAWG.6f7d23f9-ae54-4e1f-8a84-6f6679aff09b	57.8416	0.55	0.691544	0	0	0	0	DO4449	Tumour	Tumour	Breast-AdenoCA	PCAWG	female	3.31	56	ALT-low	1	-0.894337	Other	1
PCAWG.703cf898-fc2e-435d-9565-63614c8ed614	40.8358	1	0.930556	0	0	0	0	DO4233	Normal (blood)	Normal	Breast-AdenoCA	PCAWG	female	1.92	61	ALT-low	0	NA	Not avail.	0	NA	NA
PCAWG.734f4d36-312a-4dca-b627-f96cff88c09f	60.9039	0.62	1.14935	0	0	0	0	DO5012	Tumour	Tumour	Breast-AdenoCA	PCAWG	female	3.59	52	ALT-low	1	-0.542074	Other	0
PCAWG.741527d2-6828-4b68-858e-96a03431a429	35.1453	1	0.625972	0	0.0853598	0.341439	0.426799	DO5347	Normal (blood)	Normal	Breast-AdenoCA	PCAWG	female	2.35	37	ALT-low	0	NA	Not avail.	0	NA	NA
PCAWG.758a7eb7-eb38-48b7-8896-d1502c76f4a0	56.6781	0.63	0.846888	0	0	0	0	DO5808	Tumour	Tumour	Breast-AdenoCA	PCAWG	female	3.27	59	ALT-low	1	-0.439334	Other	1
PCAWG.7622635e-10f4-4cff-a44e-3d63af2034a2	64.6416	0.73	0.587857	0	0	0	0	DO4796	Tumour	Tumour	Breast-AdenoCA	PCAWG	female	3.36	48	ALT-low	1	-0.658734	Other	0
PCAWG.76966014-9acd-4643-9d5a-b55836f5b4e9	98.2557	0.72	0.610651	0	0.0141354	0.0706772	0.0848127	DO2539	Tumour	Tumour	Breast-AdenoCA	PCAWG	female	4.04	69	ALT-low	1	-1.46038	Other	1
PCAWG.778ebd16-9794-48bd-a2b0-79afcb5fea74	37.2449	1	1.12767	0	0.0268493	0.0536986	0.0805479	DO4719	Normal (blood)	Normal	Breast-AdenoCA	PCAWG	female	2.15	70	ALT-low	0	NA	Not avail.	1	NA	NA
PCAWG.7b3754e5-07c9-462a-8a2b-a10874da7565	37.9749	1	0.842663	0	0	0	0	DO4449	Normal (blood)	Normal	Breast-AdenoCA	PCAWG	female	3.31	56	ALT-low	1	NA	Not avail.	1	NA	NA
PCAWG.7ff82d5b-8ad1-4da2-b6bf-f1c746609638	34.1485	1	1.28849	0	0	0	0	DO3482	Normal (blood)	Normal	Breast-AdenoCA	PCAWG	female	3.03	61	ALT-low	1	NA	Not avail.	0	NA	NA
PCAWG.81503ba7-fd40-45ea-9e77-9bd0275efad7	59.8052	0.87	1.20391	0	0.0192195	0	0.0192195	DO3412	Tumour	Tumour	Breast-AdenoCA	PCAWG	female	2.04	55	ALT-low	0	-0.120582	Other	0
PCAWG.8244953d-ebe8-4a88-a547-00185b4cb18a	69.5313	0.54	0.747864	0	0	0	0	DO4185	Tumour	Tumour	Breast-AdenoCA	PCAWG	female	3.35	42	ALT-low	1	-1.15821	ATRX_DAXX_trunc	0		ATRX_DAXX_trunc
PCAWG.83ec6937-850a-4be7-9212-4dd20780b670	40.2684	1	1.14233	0	0	0	0	DO44111	Normal (blood)	Normal	Breast-AdenoCA	PCAWG	female	1.85	49	ALT-low	0	NA	Not avail.	0	NA	NA
PCAWG.85249aad-7e95-469a-bbe1-24b665040441	59.6965	0.49	0.804068	0	0	0	0	DO2455	Tumour	Tumour	Breast-AdenoCA	PCAWG	female	2.63	79	ALT-low	1	-0.768612	ATRX_DAXX_trunc	0		ATRX_DAXX_trunc
PCAWG.86568564-8463-4588-b43c-b4e205cf3cb6	36.0615	1	0.443687	0	0	0.0554608	0.0554608	DO3158	Normal (blood)	Normal	Breast-AdenoCA	PCAWG	female	2	69	ALT-low	0	NA	Not avail.	0	NA	NA
PCAWG.8962335a-b408-4e29-a2aa-2534f7939bcd	38.0668	1	0.840627	0	0.0262696	0	0.0262696	DO4473	Normal (blood)	Normal	Breast-AdenoCA	PCAWG	female	3.56	38	ALT-low	1	NA	Not avail.	1	NA	NA
PCAWG.89eaae39-e648-4e4e-b170-717609baa18e	61.9479	0.65	1.29141	0	0.0993391	0.0248348	0.124174	DO2706	Tumour	Tumour	Breast-AdenoCA	PCAWG	female	4.04	39	ALT-low	1	-0.200849	Other	0
PCAWG.8aae02db-d7ce-4cd1-9922-2d354f3518ec	57.7002	0.78	0.866549	0	0	0.0444384	0.0444384	DO2509	Tumour	Tumour	Breast-AdenoCA	PCAWG	female	1.75	65	ALT-low	0	1.06352	Other	1
PCAWG.8b279d12-923e-4fd2-9286-433d9ffd0415	56.0444	0.7	0.856465	0	0	0.02549	0.02549	DO5200	Tumour	Tumour	Breast-AdenoCA	PCAWG	female	5.48	72	ALT-low	1	-1.16302	ATRX_DAXX_trunc	1		ATRX_DAXX_trunc
PCAWG.8b94dc69-959c-4a01-b17d-4ce4912ecfad	40.0114	1	0.6998	0	0	0	0	DO3037	Normal (blood)	Normal	Breast-AdenoCA	PCAWG	male	2.04	77	ALT-low	0	NA	Not avail.	1	NA	NA
PCAWG.8c9b6dac-99cc-4375-a754-08d88cefa6fa	38.3353	1	0.782568	0	0	0	0	DO5200	Normal (matched tissue)	Normal	Breast-AdenoCA	PCAWG	female	5.48	72	ALT-low	1	NA	Not avail.	1	NA	NA
PCAWG.8cfe9d6a-b412-47e8-8eee-e84b02f76c0a	32.8585	1	0.973873	0	0	0	0	DO5745	Normal (matched tissue)	Normal	Breast-AdenoCA	PCAWG	female	3.26	58	ALT-low	1	NA	Not avail.	0	NA	NA
PCAWG.8d55f01b-8dfe-4460-a1cc-9aa300b3cfd5	42.0856	1	0.665311	0	0.0237611	0.0237611	0.0475222	DO5808	Normal (blood)	Normal	Breast-AdenoCA	PCAWG	female	3.27	59	ALT-low	1	NA	Not avail.	1	NA	NA
PCAWG.8e314d61-376b-4d8c-9c9d-8561b2fddfb1	47.2865	1	0.719022	0	0	0	0	DO2455	Normal (blood)	Normal	Breast-AdenoCA	PCAWG	female	2.63	79	ALT-low	1	NA	Not avail.	0	NA	NA
PCAWG.912289ca-9b8c-4b62-8bc6-b280f47a5513	53.6189	0.5	0.708706	0	0	0.111901	0.111901	DO5312	Tumour	Tumour	Breast-AdenoCA	PCAWG	female	1.84	45	ALT-low	0	-0.199036	Other	0
PCAWG.93367159-5797-4a9e-b658-a74750a347e8	35.9326	1	0.779237	0	0	0	0	DO4635	Normal (blood)	Normal	Breast-AdenoCA	PCAWG	female	1.76	52	ALT-low	0	NA	Not avail.	0	NA	NA
PCAWG.93760b0d-0e2f-4f55-bd67-9e4a9c956dbd	66.4689	0.6	0.631874	0	0	0.0250744	0.0250744	DO3037	Tumour	Tumour	Breast-AdenoCA	PCAWG	male	2.04	77	ALT-low	0	0.0897265	Other	1
PCAWG.95f4764f-dff6-49aa-80dc-6d7b2b1c020a	68.1333	0.67	1.20352	0	0	0.0219061	0.0219061	DO2252	Tumour	Tumour	Breast-AdenoCA	PCAWG	female	3.45	41	ALT-low	1	-0.261963	Other	0
PCAWG.95fde0b0-601e-4181-95a6-b3034014b1ac	55.4167	0.83	1.40752	0	0	0.0434822	0.0434822	DO1291	Tumour	Tumour	Breast-AdenoCA	PCAWG	female	3.26	57	ALT-low	1	-0.04654	Other	1
PCAWG.9627201d-6cd4-41c9-8249-36f69a7005ed	54.8547	0.61	0.802119	0	0	0	0	DO4036	Tumour	Tumour	Breast-AdenoCA	PCAWG	female	3.55	63	ALT-low	1	-1.32465	Other	1
PCAWG.9700bf2c-e700-4a7a-ae0d-154fce501550	59.2197	0.54	0.911859	0	0	0	0	DO4635	Tumour	Tumour	Breast-AdenoCA	PCAWG	female	1.76	52	ALT-low	0	-1.04779	Other	0
PCAWG.97c4edeb-05f8-45f2-a2b4-f4ff29471227	57.8206	0.76	1.10687	0	0	0.0227564	0.0227564	DO5347	Tumour	Tumour	Breast-AdenoCA	PCAWG	female	2.35	37	ALT-low	0	-0.946205	Other	0
PCAWG.98fd4b50-d684-4c8b-8400-a4f88e9eaec6	35.5652	1	1.01222	0	0.0562347	0	0.0562347	DO1249	Normal (blood)	Normal	Breast-AdenoCA	PCAWG	female	2.13	72	ALT-low	0	NA	Not avail.	1	NA	NA
PCAWG.9fdaaf43-a5b1-4b57-b3da-a5d5d00c4d55	56.1883	0.79	0.711892	0	0.0225282	0.0225282	0.0450564	DO1274	Tumour	Tumour	Breast-AdenoCA	PCAWG	female	1.68	40	ALT-low	0	0.0142305	Other	0
PCAWG.a0194549-6c93-4c7b-af3d-2c97f8c0879a	62.6557	0.51	0.829932	0	0	0	0	DO3182	Tumour	Tumour	Breast-AdenoCA	PCAWG	female	2.1	78	ALT-low	0	-0.0706245	Other	0
PCAWG.a2936dfc-a9b7-442c-ac4a-ec501778d1b4	41.0237	1	0.780038	0	0.0243762	0	0.0243762	DO3458	Normal (blood)	Normal	Breast-AdenoCA	PCAWG	female	3.26	34	ALT-low	1	NA	Not avail.	1	NA	NA
PCAWG.a31098f6-069b-4e0f-bfa4-2436ed3f2c83	40.0753	1	0.798497	0	0	0	0	DO2252	Normal (blood)	Normal	Breast-AdenoCA	PCAWG	female	3.45	41	ALT-low	1	NA	Not avail.	0	NA	NA
PCAWG.a3efd151-d3c6-49da-9692-f0436e849d87	61.6254	0.66	0.649083	0	0.0245865	0.0983459	0.122932	DO2783	Tumour	Tumour	Breast-AdenoCA	PCAWG	female	1.78	62	ALT-low	0	0.162265	Other	1
PCAWG.a5bb0916-d7f4-4840-94eb-205dd369972e	63.6766	0.88	0.942262	0	0.0356917	0.0178459	0.0535376	DO1328	Tumour	Tumour	Breast-AdenoCA	PCAWG	female	3.98	78	ALT-low	1	0.610707	Other	1
PCAWG.aa1232dd-5839-4b48-9b9d-b309c160d8e8	34.7367	1	0.806064	0	0.028788	0.115152	0.14394	DO4155	Normal (blood)	Normal	Breast-AdenoCA	PCAWG	female	3.03	45	ALT-low	1	NA	Not avail.	0	NA	NA
PCAWG.aeb582ed-4374-4de6-aa73-6b57508ccb2e	33.55	1	0.774963	0	0	0	0	DO1257	Normal (matched tissue)	Normal	Breast-AdenoCA	PCAWG	female	2.16	30	ALT-low	0	NA	Not avail.	1	NA	NA
PCAWG.b2dded26-d31c-4274-9d74-57317f2b183e	64.4638	0.8	1.08588	0	0.0193907	0	0.0193907	DO4138	Tumour	Tumour	Breast-AdenoCA	PCAWG	female	2.15	73	ALT-low	0	-1.35111	Other	1
PCAWG.b32e0cea-678c-47f5-8c03-c9c99955025c	32.5143	1	1.29174	0	0	0	0	DO1392	Normal (blood)	Normal	Breast-AdenoCA	PCAWG	female	2.92	46	ALT-low	1	NA	Not avail.	0	NA	NA
PCAWG.b43c9b79-be36-496a-8fa0-29ecdfa2d315	35.0497	1	1.36948	0	0	0.0570618	0.0570618	DO1954	Normal (blood)	Normal	Breast-AdenoCA	PCAWG	female	1.61	40	ALT-low	0	NA	Not avail.	0	NA	NA
PCAWG.b6c859ea-87f2-4276-9343-2d5365373f7b	56.7763	0.77	0.704519	0	0	0	0	DO2551	Tumour	Tumour	Breast-AdenoCA	PCAWG	female	3.16	52	ALT-low	1	-0.0610505	Other	0
PCAWG.b82de11e-f66f-40c5-b4c6-912bc612162e	32.3109	1	0.680885	0	0	0	0	DO5312	Normal (blood)	Normal	Breast-AdenoCA	PCAWG	female	1.84	45	ALT-low	0	NA	Not avail.	0	NA	NA
PCAWG.b981b3f4-b454-47c5-9660-ac6ca9cdf105	31.9624	1	0.688309	0	0	0	0	DO2995	Normal (blood)	Normal	Breast-AdenoCA	PCAWG	female	2.85	60	ALT-low	1	NA	Not avail.	1	NA	NA
PCAWG.bac6cc92-1965-4b1f-93f5-868fe97b6e18	38.6653	1	0.87934	0	0	0.0258629	0.0258629	DO5046	Normal (blood)	Normal	Breast-AdenoCA	PCAWG	female	2	61	ALT-low	0	NA	Not avail.	0	NA	NA
PCAWG.bcaded8b-e416-42be-978f-b2eae85194fc	65.4784	0.72	1.00797	0	0	0	0	DO2712	Tumour	Tumour	Breast-AdenoCA	PCAWG	female	2.01	69	ALT-low	0	-1.0923	Other	1
PCAWG.bd595e18-dd12-432c-b72a-0bb9788a0817	59.3977	0.75	0.808113	0	0	0	0	DO3110	Tumour	Tumour	Breast-AdenoCA	PCAWG	female	1.87	89	ALT-low	0	-1.24677	Other	0		ATRX_DAXX_non_trunc
PCAWG.bf0b577b-9362-47f5-a2d9-c177f4f63faf	51.9919	0.55	1.38483	0	0	0	0	DO4473	Tumour	Tumour	Breast-AdenoCA	PCAWG	female	3.56	38	ALT-low	1	-0.855595	Other	1
PCAWG.bf9e4936-6222-42eb-aecd-2f15c6811b1a	54.134	0.6	0.849743	0	0.0307878	0	0.0307878	DO5745	Tumour	Tumour	Breast-AdenoCA	PCAWG	female	3.26	58	ALT-low	1	-1.15342	Other	0
PCAWG.c065719a-770e-4f87-b592-6c2035cd056a	71.3545	0.59	0.952988	0	0	0	0	DO5626	Tumour	Tumour	Breast-AdenoCA	PCAWG	female	3.37	40	ALT-low	1	0.15465	Other	1
PCAWG.c0f8b6f4-32f6-486d-8a12-a666b9af1103	38.1905	1	0.942644	0	0	0	0	DO2078	Normal (matched tissue)	Normal	Breast-AdenoCA	PCAWG	female	2.23	50	ALT-low	0	NA	Not avail.	1	NA	NA
PCAWG.c24945be-a051-4797-b7e6-09b32396f354	31.6711	1	0.757788	0	0.0315745	0	0.0315745	DO3352	Normal (blood)	Normal	Breast-AdenoCA	PCAWG	female	2	58	ALT-low	0	NA	Not avail.	1	NA	NA
PCAWG.c35f6994-5e39-4905-bba2-d00d89ad0d0c	36.6717	1	0.981684	0	0	0	0	DO6231	Normal (blood)	Normal	Breast-AdenoCA	PCAWG	female	3.82	66	ALT-low	1	NA	Not avail.	1	NA	NA
PCAWG.c3eb8b5e-d2f6-4b75-9e92-0f719cac2e2d	37.7144	1	0.795451	0	0	0.026515	0.026515	DO1274	Normal (blood)	Normal	Breast-AdenoCA	PCAWG	female	1.68	40	ALT-low	0	NA	Not avail.	0	NA	NA
PCAWG.c4c060a7-3b4c-4665-944f-e3ab9fcf9c48	40.7596	0.42	0.883228	0	0.0584145	0.0584145	0.116829	DO1301	Tumour	Tumour	Breast-AdenoCA	PCAWG	female	2.75	53	ALT-low	1	-0.519157	Other	0
PCAWG.c551843b-2222-497b-bb53-5a9142539367	33.4254	1	1.1967	0	0	0	0	DO3110	Normal (blood)	Normal	Breast-AdenoCA	PCAWG	female	1.87	89	ALT-low	0	NA	Not avail.	0	NA	NA
PCAWG.c8e7bbdb-6d87-445f-bf43-dbf88805b1ed	66.5745	0.66	1.14158	0	0	0.0227587	0.0227587	DO44111	Tumour	Tumour	Breast-AdenoCA	PCAWG	female	1.85	49	ALT-low	0	-0.765563	Other	0
PCAWG.cebba3c0-3dbf-46c1-ad6f-190fad4bc451	64.3073	0.41	0.684215	0	0	0	0	DO1663	Tumour	Tumour	Breast-AdenoCA	PCAWG	female	2.02	64	ALT-low	0	-0.132023	Other	1
PCAWG.d36cd7cd-08de-4106-964f-dda6b23bac30	36.0681	1	1.21991	0	0	0	0	DO3412	Normal (blood)	Normal	Breast-AdenoCA	PCAWG	female	2.04	55	ALT-low	0	NA	Not avail.	0	NA	NA
PCAWG.d5115b50-b8bd-4ac4-9c94-4e344963f9b1	52.5408	0.76	1.2181	0	0.0250432	0.0500864	0.0751296	DO4155	Tumour	Tumour	Breast-AdenoCA	PCAWG	female	3.03	45	ALT-low	1	-0.728868	Other	0
PCAWG.d990ac48-dd92-48eb-ad07-29f27b7249a2	32.9053	1	0.911707	0	0.0303902	0	0.0303902	DO1291	Normal (blood)	Normal	Breast-AdenoCA	PCAWG	female	3.26	57	ALT-low	1	NA	Not avail.	1	NA	NA
PCAWG.dc310a34-1cc4-41bd-8279-3e1997f7864b	64.0808	0.6	1.06116	0	0	0	0	DO5249	Tumour	Tumour	Breast-AdenoCA	PCAWG	female	1.93	34	ALT-low	0	-1.046	Other	1
PCAWG.dd416c92-2136-4685-b7c8-234944159dde	37.9055	1	0.844204	0	0	0	0	DO1559	Normal (blood)	Normal	Breast-AdenoCA	PCAWG	female	2.76	41	ALT-low	1	NA	Not avail.	0	NA	NA
PCAWG.dd5ea83d-2654-41cd-bc4e-675bb7e668a0	39.6961	1	0.906891	0	0	0.0251914	0.0251914	DO5249	Normal (blood)	Normal	Breast-AdenoCA	PCAWG	female	1.93	34	ALT-low	0	NA	Not avail.	1	NA	NA
PCAWG.dd5f934e-937a-4c21-b0cf-76b71d8028e2	34.2388	1	0.934612	0	0	0	0	DO2509	Normal (blood)	Normal	Breast-AdenoCA	PCAWG	female	1.75	65	ALT-low	0	NA	Not avail.	1	NA	NA
PCAWG.e0343678-1b0a-4cee-8c3c-296921443eea	29.3109	1	1.15998	0	0	0.034117	0.034117	DO1301	Normal (blood)	Normal	Breast-AdenoCA	PCAWG	female	2.75	53	ALT-low	1	NA	Not avail.	0	NA	NA
PCAWG.e2b7e9f3-e2db-4e89-b5e9-9cdc203499d9	35.838	1	0.781294	0	0.0279034	0.0837101	0.111613	DO4359	Normal (blood)	Normal	Breast-AdenoCA	PCAWG	female	2.04	50	ALT-low	0	NA	Not avail.	0	NA	NA
PCAWG.e46e9b2f-1eb0-49c6-84fd-ebb4db64c4d8	34.5153	0.65	1.10096	0	0	0.0891466	0.0891466	DO5696	Tumour	Tumour	Breast-AdenoCA	PCAWG	female	3.24	62	ALT-low	1	1.48396	Other	0
PCAWG.e4ccbda6-c7b3-4bf4-be67-ffe4bf4b1b60	56.4837	0.43	1.02685	0	0	0	0	DO1257	Tumour	Tumour	Breast-AdenoCA	PCAWG	female	2.16	30	ALT-low	0	-0.475026	Other	1
PCAWG.e667d676-68ff-4d4d-b81c-e89739663d08	43.1202	1	0.834876	0	0	0	0	DO5626	Normal (blood)	Normal	Breast-AdenoCA	PCAWG	female	3.37	40	ALT-low	1	NA	Not avail.	1	NA	NA
PCAWG.e8e9e34b-c40e-4073-a712-f27dc35753a9	62.4908	0.39	0.832122	0	0	0	0	DO3874	Tumour	Tumour	Breast-AdenoCA	PCAWG	female	3.73	55	ALT-low	1	-0.919208	Other	0
PCAWG.e9558238-abeb-45c3-9ca4-15b43d0ed6e2	33.8661	0.89	0.708673	0	0	0	0	DO4963	Tumour	Tumour	Breast-AdenoCA	PCAWG	female	3.26	36	ALT-high	1	0.0603639	Other	0
PCAWG.e95f539f-ed8d-47b6-be7c-9a13e89e89a6	36.8796	1	1.13884	0	0.0271152	0.0271152	0.0542305	DO2719	Normal (matched tissue)	Normal	Breast-AdenoCA	PCAWG	female	4.37	84	ALT-low	1	NA	Not avail.	1	NA	NA
PCAWG.ef8914fd-cb87-4380-86e2-2633ba876665	64.0784	0.5	1.31089	0	0	0	0	DO2055	Tumour	Tumour	Breast-AdenoCA	PCAWG	female	3.35	67	ALT-low	1	-0.725979	Other	0
PCAWG.efb02c7f-55b1-42de-9b20-b1f6df91cf0b	62.8492	0.88	0.891022	0	0.0180808	0	0.0180808	DO3958	Tumour	Tumour	Breast-AdenoCA	PCAWG	female	1.98	76	ALT-low	0	-1.31915	Other	1
PCAWG.f064cc30-9b22-47d5-9727-02f40a25e100	62.7239	0.92	0.60583	0	0.0173292	0.0346585	0.0519877	DO2222	Tumour	Tumour	Breast-AdenoCA	PCAWG	female	2.14	58	ALT-low	0	-0.220323	Other	0
PCAWG.f0fcbe5d-335f-4c5e-ab71-77ab26c4972d	58.9994	0.77	0.949163	0	0	0	0	DO2084	Tumour	Tumour	Breast-AdenoCA	PCAWG	female	2.2	82	ALT-low	0	-0.119344	Other	1
PCAWG.f3168c30-697b-430f-8483-7ab3e4b23ecf	39.5579	1	1.11229	0	0	0	0	DO2222	Normal (blood)	Normal	Breast-AdenoCA	PCAWG	female	2.14	58	ALT-low	0	NA	Not avail.	0	NA	NA
PCAWG.f385d668-76a0-4bcc-a221-4612288f8e42	40.7042	1	0.78616	0	0	0.0245675	0.0245675	DO3182	Normal (blood)	Normal	Breast-AdenoCA	PCAWG	female	2.1	78	ALT-low	0	NA	Not avail.	0	NA	NA
PCAWG.f4b566dc-ebec-4681-b427-b36b8c227378	63.3862	0.89	0.883473	0	0	0.0177262	0.0177262	DO5046	Tumour	Tumour	Breast-AdenoCA	PCAWG	female	2	61	ALT-low	0	0.205398	Other	0
PCAWG.f669b2f8-01e3-40f7-9be0-769fd40d018e	38.5377	1	0.882253	0	0	0	0	DO4796	Normal (blood)	Normal	Breast-AdenoCA	PCAWG	female	3.36	48	ALT-low	1	NA	Not avail.	0	NA	NA
PCAWG.f8c314db-e175-4ded-a0f6-2733cdd2a67b	66.4113	0.49	0.752884	0	0.03073	0	0.03073	DO3458	Tumour	Tumour	Breast-AdenoCA	PCAWG	female	3.26	34	ALT-low	1	0.158392	Other	1
PCAWG.f8cc7a38-7725-4ef4-98a5-427cb116d9c3	38.8547	1	0.772106	0	0.0257369	0	0.0257369	DO2055	Normal (blood)	Normal	Breast-AdenoCA	PCAWG	female	3.35	67	ALT-low	1	NA	Not avail.	0	NA	NA
PCAWG.fa7f0b9f-2d7f-476e-a876-30474d87e46a	49.3372	0.67	0.77021	0	0	0.0302518	0.0302518	DO2995	Tumour	Tumour	Breast-AdenoCA	PCAWG	female	2.85	60	ALT-low	1	-0.520444	TERT_mod	1	TERT_amp
PCAWG.fdb7b8a7-7c0e-4738-8766-d58163b3d29b	31.8294	1	0.816854	0	0	0	0	DO1384	Normal (blood)	Normal	Breast-AdenoCA	PCAWG	female	3	38	ALT-low	1	NA	Not avail.	0	NA	NA
7c0080375414f18c4d39f0eaa7fa454f	57.4858	0.42	1.25248	0	0.0828363	0	0.0828363	DO220825	Tumour	Tumour	Breast-DCIS	PCAWG	female	3.49	40	ALT-low	1	0.753209	Other	0
8ab3c3cfcd5183c3f8872dec9087af13	54.4247	0.64	1.02895	0	0	0.0287094	0.0287094	DO218478	Tumour	Tumour	Breast-DCIS	PCAWG	female	2.07	55	ALT-low	0	-0.196077	Other	0
cce7700af661cd1bfd87b0055c6a21d8	36.9461	1	1.13679	0	0.0270665	0	0.0270665	DO218478	Normal (matched tissue)	Normal	Breast-DCIS	PCAWG	female	2.07	55	ALT-low	0	NA	Not avail.	0	NA	NA
ff5321f8588106f8fc14735b66ba005d	37.9723	1	0.737379	0	0	0.026335	0.026335	DO220825	Normal (blood)	Normal	Breast-DCIS	PCAWG	female	3.49	40	ALT-low	1	NA	Not avail.	0	NA	NA
00db6dca2dd605d2f1c8bc4c9bf45d1c	33.4126	1	1.13729	0	0.0598576	0	0.0598576	DO218488	Normal (blood)	Normal	Breast-LobularCA	PCAWG	female	1.96	48	ALT-low	0	NA	Not avail.	0	NA	NA
02226b857f74317cd2cd8a389b186e0c	36.647	1	1.20064	0	0	0.0818622	0.0818622	DO218167	Normal (blood)	Normal	Breast-LobularCA	PCAWG	female	3.69	47	ALT-low	1	NA	Not avail.	1	NA	NA
0662486a572be505c9564e2ed50ddc94	37.8501	1	0.47556	0	0.02642	0	0.02642	DO220820	Normal (blood)	Normal	Breast-LobularCA	PCAWG	female	2.02	69	ALT-low	0	NA	Not avail.	0	NA	NA
0f0bfdf8d64c44b955129ab1e8a9a046	51.8459	0.39	0.46291	0	0	0.0989124	0.0989124	DO218269	Tumour	Tumour	Breast-LobularCA	PCAWG	female	2.94	49	ALT-low	1	-0.384756	Other	1
2b32eef776a46492513db8331796e396	31.9327	1	0.68895	0	0.0313159	0	0.0313159	DO218377	Normal (blood)	Normal	Breast-LobularCA	PCAWG	female	1.97	42	ALT-low	0	NA	Not avail.	0	NA	NA
46333afe4198d17ae2d1087f9bd9de3a	40.7299	1	0.883872	0	0.024552	0	0.024552	DO218269	Normal (blood)	Normal	Breast-LobularCA	PCAWG	female	2.94	49	ALT-low	1	NA	Not avail.	1	NA	NA
4b10addb14e2f1431a8b1ed4ec160c60	41.4604	0.57	1.01301	0	0.0846294	0	0.0846294	DO218488	Tumour	Tumour	Breast-LobularCA	PCAWG	female	1.96	48	ALT-low	0	0.0213814	Other	0
4e3d591bff49bc3bd093ca9c846c0c64	38.329	1	0.417438	0	0	0	0	DO1014	Normal (blood)	Normal	Breast-LobularCA	PCAWG	female	2	NA	ALT-low	0	NA	Not avail.	0	NA	NA
868a8f7a46ea621ff343ed1c0c0c6cf3	49.6481	0.37	1.20851	0	0.108874	0	0.108874	DO218167	Tumour	Tumour	Breast-LobularCA	PCAWG	female	3.69	47	ALT-low	1	0.200372	Other	1
a7d35e3836633cc12ad6e415ad9a2f14	34.6892	0.53	0.749514	0	0	0.217566	0.217566	DO1014	Tumour	Tumour	Breast-LobularCA	PCAWG	female	2	NA	ALT-low	0	0.518542	Other	0
dc586ba727711659c589d5c0e245f40e	48.5518	0.44	1.1946	0	0.0468103	0.140431	0.187241	DO218377	Tumour	Tumour	Breast-LobularCA	PCAWG	female	1.97	42	ALT-low	0	0.388267	Other	0
f942c24e43418beb7aedf9d3400f439e	52.7573	0.68	0.947737	0	0	0.0557492	0.0557492	DO220820	Tumour	Tumour	Breast-LobularCA	PCAWG	female	2.02	69	ALT-low	0	-0.463915	Other	0
PCAWG.07a937e2-44cb-4c60-8975-a03006f9639a	66.8741	0.5	0.837395	0	0.0897209	0.0598139	0.149535	DO3500	Tumour	Tumour	Breast-LobularCA	PCAWG	female	2.06	55	ALT-low	0	-0.434004	Other	0
PCAWG.0d5b5b1d-5338-4e96-a0d7-f1521fa95cdc	51.0983	0.78	0.861085	0	0.0752697	0.0752697	0.150539	DO1281	Tumour	Tumour	Breast-LobularCA	PCAWG	female	2.99	62	ALT-low	1	1.65175	Other	0
PCAWG.26a0f7a0-4361-4886-9260-0d142b76129e	36.8329	1	0.76019	0	0	0	0	DO4018	Normal (matched tissue)	Normal	Breast-LobularCA	PCAWG	female	3.15	50	ALT-low	1	NA	Not avail.	1	NA	NA
PCAWG.285f164e-24f4-4bb5-8cf7-ae27f2b97d54	36.6194	1	0.983087	0	0.027308	0.027308	0.0546159	DO6144	Normal (blood)	Normal	Breast-LobularCA	PCAWG	female	2.06	59	ALT-low	0	NA	Not avail.	0	NA	NA
PCAWG.353a27de-f667-4bf7-9d49-32b4f75bd452	58.7676	0.51	0.680647	0	0	0.0667301	0.0667301	DO1537	Tumour	Tumour	Breast-LobularCA	PCAWG	female	1.84	40	ALT-low	0	-0.421488	Other	1
PCAWG.38c6b56f-3b06-46ea-be92-9acba8cf0a75	36.2672	1	1.37866	0	0	0	0	DO1281	Normal (blood)	Normal	Breast-LobularCA	PCAWG	female	2.99	62	ALT-low	1	NA	Not avail.	0	NA	NA
PCAWG.4140ef27-e23a-4e5b-8cc0-02d97d44b74a	35.7652	1	0.838804	0	0	0	0	DO1537	Normal (blood)	Normal	Breast-LobularCA	PCAWG	female	1.84	40	ALT-low	0	NA	Not avail.	1	NA	NA
PCAWG.4b4f9b02-0d1f-42e1-90da-4e805ae9fa7b	35.9506	1	0.945743	0	0.055632	0.0834479	0.13908	DO3500	Normal (blood)	Normal	Breast-LobularCA	PCAWG	female	2.06	55	ALT-low	0	NA	Not avail.	0	NA	NA
PCAWG.86778b7c-298d-491b-9296-34ad2973f53d	58.9835	0.77	0.813786	0	0	0	0	DO4018	Tumour	Tumour	Breast-LobularCA	PCAWG	female	3.15	50	ALT-low	1	-1.43644	Other	1
PCAWG.9a8c7c5b-d323-4293-8106-01b3bb7461ba	31.8396	1	1.63319	0	0	0	0	DO2647	Normal (blood)	Normal	Breast-LobularCA	PCAWG	female	3.39	62	ALT-low	1	NA	Not avail.	1	NA	NA
PCAWG.bc29a8d7-54b5-4012-b6fc-4ba09c637628	64.9528	0.63	0.708207	0	0.0244378	0	0.0244378	DO6144	Tumour	Tumour	Breast-LobularCA	PCAWG	female	2.06	59	ALT-low	0	-0.202941	Other	0
PCAWG.d857a214-e446-4335-a73a-3ec0aacfe711	50.2546	0.31	0.915339	0	0.128378	0	0.128378	DO2647	Tumour	Tumour	Breast-LobularCA	PCAWG	female	3.39	62	ALT-low	1	-0.2526	Other	1
PCAWG.51265f7f-31de-4c0d-a28a-2e44c21b0f25	60.7623	0.92	1.21786	0	0	0.0357774	0.0357774	DO49954	Tumour	Tumour	Cervix-AdenoCA	PCAWG	female	2.07	32	ALT-low	0	-1.6392	Other	0		ATRX_DAXX_non_trunc
PCAWG.8ccbd7dd-63b4-49a3-a7d4-6dcae0b522f4	33.786	1	1.42071	0	0	0.0295981	0.0295981	DO49954	Normal (blood)	Normal	Cervix-AdenoCA	PCAWG	female	2.07	32	ALT-low	0	NA	Not avail.	0	NA	NA
PCAWG.c64f354a-28c8-4e92-b5e3-62e1bfaabe25	58.5207	0.77	0.683519	0	0	0	0	DO49014	Tumour	Tumour	Cervix-AdenoCA	PCAWG	female	3.59	46	ALT-low	1	-1.64292	Other	0
PCAWG.df2657f0-92fd-4a7f-92c5-994453b5a52b	35.6333	1	0.841908	0	0	0	0	DO49014	Normal (blood)	Normal	Cervix-AdenoCA	PCAWG	female	3.59	46	ALT-low	1	NA	Not avail.	0	NA	NA
PCAWG.032fdab7-fae5-4396-9afe-cbe56eff51c2	39.8069	1	0.753638	0	0	0	0	DO6314	Normal (blood)	Normal	Cervix-SCC	PCAWG	female	2.3	30	ALT-low	0	NA	Not avail.	0	NA	NA
PCAWG.0b2484f8-2bc8-474b-830a-42c68c78c881	65.4622	0.51	1.22208	0	0.0299529	0	0.0299529	DO48977	Tumour	Tumour	Cervix-SCC	PCAWG	female	3.04	43	ALT-low	1	-1.24042	Other	0
PCAWG.165716fb-87f9-47d8-a214-7ad75db6a5e7	60.9476	0.68	0.754747	0	0.0482575	0.0241287	0.0723862	DO49956	Tumour	Tumour	Cervix-SCC	PCAWG	female	3.49	40	ALT-low	1	-0.67178	Other	0
PCAWG.17fec9ba-8a61-4cd2-8f6f-664de8fef5f3	62.1259	0.74	0.869203	0	0	0	0	DO48991	Tumour	Tumour	Cervix-SCC	PCAWG	female	1.96	46	ALT-low	0	-0.682569	Other	0
PCAWG.191e2545-e4c5-4fa5-b88a-d0978f940a10	33.9983	1	1.23536	0	0	0	0	DO49009	Normal (blood)	Normal	Cervix-SCC	PCAWG	female	1.98	34	ALT-low	0	NA	Not avail.	0	NA	NA
PCAWG.2021c8d7-c227-4395-b28c-ba8de13ee27d	36.8462	1	0.868476	0	0.0271399	0	0.0271399	DO6249	Normal (blood)	Normal	Cervix-SCC	PCAWG	female	2.71	50	ALT-low	1	NA	Not avail.	0	NA	NA
PCAWG.3b2c5881-e2a9-4ae9-9abd-bafec7c045f1	38.5875	1	0.932945	0	0	0	0	DO48977	Normal (blood)	Normal	Cervix-SCC	PCAWG	female	3.04	43	ALT-low	1	NA	Not avail.	0	NA	NA
PCAWG.45a1d49f-b5ee-4e9b-96a8-0c134ebfac6c	34.6458	1	1.21227	0	0	0.0288635	0.0288635	DO48987	Normal (blood)	Normal	Cervix-SCC	PCAWG	female	2.78	36	ALT-low	1	NA	Not avail.	0	NA	NA
PCAWG.462aeda7-5e8d-4e58-90f2-717d071584a1	48.2738	0.76	2.40296	0	0	0.0545136	0.0545136	DO6255	Tumour	Tumour	Cervix-SCC	PCAWG	female	1.76	58	ALT-low	0	-0.671535	Other	0
PCAWG.4be1fa84-915f-44bf-87e5-3d6c971719c9	36.3947	1	0.71439	0	0.0824296	0.0274765	0.109906	DO6255	Normal (blood)	Normal	Cervix-SCC	PCAWG	female	1.76	58	ALT-low	0	NA	Not avail.	0	NA	NA
PCAWG.4f5f4200-a556-4983-946b-62c86b06c9f7	33.5698	1	0.714929	0	0	0	0	DO6252	Normal (blood)	Normal	Cervix-SCC	PCAWG	female	1.97	26	ALT-low	0	NA	Not avail.	0	NA	NA
PCAWG.4fba127f-f12b-4301-b62a-8a75296ee2a5	38.326	1	0.991493	0	0.0260919	0	0.0260919	DO49880	Normal (blood)	Normal	Cervix-SCC	PCAWG	female	3.97	38	ALT-low	1	NA	Not avail.	0	NA	NA
PCAWG.50a5e434-881a-4377-9210-0f614ca8dfbb	62.675	0.45	1.02114	0	0	0.0354563	0.0354563	DO49880	Tumour	Tumour	Cervix-SCC	PCAWG	female	3.97	38	ALT-low	1	-0.174969	TERT_mod	0	TERT_mult
PCAWG.56f5f78b-e049-4d3f-bfae-705357ad26d6	39.7201	0.4	0.251762	0	0	0.0629405	0.0629405	DO49001	Tumour	Tumour	Cervix-SCC	PCAWG	female	3.41	35	ALT-low	1	-1.215	Other	0
PCAWG.62ad0026-3177-4be3-9cc0-5da2624d3866	63.4085	0.79	0.883162	0	0.019963	0	0.019963	DO51592	Tumour	Tumour	Cervix-SCC	PCAWG	female	4.04	49	ALT-low	1	-1.36515	Other	0
PCAWG.6e9368bc-cbc5-4b6a-b98d-2575dd311570	53.858	0.79	0.854098	0	0	0	0	DO6252	Tumour	Tumour	Cervix-SCC	PCAWG	female	1.97	26	ALT-low	0	-1.76656	Other	0		ATRX_DAXX_non_trunc
PCAWG.776a0e15-e4b1-403b-83c2-6a7fde0cca1a	37.9336	1	0.84358	0	0.0263619	0	0.0263619	DO48991	Normal (blood)	Normal	Cervix-SCC	PCAWG	female	1.96	46	ALT-low	0	NA	Not avail.	0	NA	NA
PCAWG.7aee507b-2c9c-40db-938c-abfd6a7ed593	28.4282	1	1.05529	0	0	0.140705	0.140705	DO49001	Normal (blood)	Normal	Cervix-SCC	PCAWG	female	3.41	35	ALT-low	1	NA	Not avail.	0	NA	NA
PCAWG.8332408a-739b-43aa-bb4a-1bc8424c512b	37.9632	1	0.684873	0	0.0263413	0	0.0263413	DO49956	Normal (blood)	Normal	Cervix-SCC	PCAWG	female	3.49	40	ALT-low	1	NA	Not avail.	0	NA	NA
PCAWG.94f8d946-a92e-4d2b-9f29-8e10f4274efe	32.58	1	1.04358	0	0	0.0613873	0.0613873	DO51600	Normal (blood)	Normal	Cervix-SCC	PCAWG	female	2.21	58	ALT-low	0	NA	Not avail.	0	NA	NA
PCAWG.9630d28c-cf1a-4547-86bf-ddcdb43a01f2	39.6003	1	0.959589	0	0.0252523	0	0.0252523	DO51592	Normal (blood)	Normal	Cervix-SCC	PCAWG	female	4.04	49	ALT-low	1	NA	Not avail.	0	NA	NA
PCAWG.98ef32cc-55ab-487a-8abe-418250efaec3	50.9864	0.86	1.6475	0	0	0	0	DO49948	Tumour	Tumour	Cervix-SCC	PCAWG	female	1.97	26	ALT-low	0	-1.74547	Other	0
PCAWG.9d614cec-d41d-4d5b-b6b2-bd2d61db3f50	64.5762	0.64	0.80525	0	0.0241962	0	0.0241962	DO6314	Tumour	Tumour	Cervix-SCC	PCAWG	female	2.3	30	ALT-low	0	-0.928891	Other	0
PCAWG.a48bb14a-923e-4fe5-8d4d-3e58e32d3d60	38.2793	1	1.20169	0	0.0261238	0	0.0261238	DO6332	Normal (blood)	Normal	Cervix-SCC	PCAWG	female	2.12	25	ALT-low	0	NA	Not avail.	1	NA	NA
PCAWG.a589e544-78fc-48f5-9faa-bf32e2377e7a	61.3943	0.94	1.07502	0	0.0346556	0	0.0346556	DO48993	Tumour	Tumour	Cervix-SCC	PCAWG	female	1.74	43	ALT-low	0	-0.363085	Other	0
PCAWG.a8558d63-00d8-425a-931c-e630c87f933d	37.8622	1	0.792346	0	0	0	0	DO48993	Normal (blood)	Normal	Cervix-SCC	PCAWG	female	1.74	43	ALT-low	0	NA	Not avail.	0	NA	NA
PCAWG.abd8a814-8c7d-4b4a-b4a7-38394a36ac30	61.9198	0.89	0.968996	0	0.054438	0.036292	0.09073	DO44285	Tumour	Tumour	Cervix-SCC	PCAWG	female	1.87	21	ALT-low	0	-1.05663	Other	0		ATRX_DAXX_non_trunc
PCAWG.ba8bb154-ef77-4383-99b5-0abc5034aaeb	36.2478	1	0.772461	0	0.0275879	0	0.0275879	DO44285	Normal (blood)	Normal	Cervix-SCC	PCAWG	female	1.87	21	ALT-low	0	NA	Not avail.	0	NA	NA
PCAWG.bc1e807d-63a0-4156-b55c-3e4bd20b0b6b	55.5671	0.4	1.11577	0	0	0.0449907	0.0449907	DO49009	Tumour	Tumour	Cervix-SCC	PCAWG	female	1.98	34	ALT-low	0	-0.379379	Other	0
PCAWG.dc3a71b5-2cf0-403e-9ec9-2175d659ae3f	37.0257	1	1.2964	0	0	0	0	DO51594	Normal (blood)	Normal	Cervix-SCC	PCAWG	female	1.67	50	ALT-low	0	NA	Not avail.	1	NA	NA
PCAWG.dc9dd886-5c1b-4564-ba84-fa2a70cc4ffe	46.5286	0.79	1.84833	0	0	0.0272053	0.0272053	DO51600	Tumour	Tumour	Cervix-SCC	PCAWG	female	2.21	58	ALT-low	0	0.646519	Other	0
PCAWG.e47b1945-04be-4773-a88c-001fa4131523	59.6021	0.62	0.771785	0	0.0270612	0.0270612	0.0541224	DO51594	Tumour	Tumour	Cervix-SCC	PCAWG	female	1.67	50	ALT-low	0	-0.659088	Other	1
PCAWG.e8779d0f-382d-49f4-84ff-c408db543c9e	62.0651	0.66	0.966727	0	0	0	0	DO6332	Tumour	Tumour	Cervix-SCC	PCAWG	female	2.12	25	ALT-low	0	-0.884475	Other	1
PCAWG.eb9977f5-c1fa-4564-9e85-0e2ec48e6199	29.4546	1	2.03704	0	0.101852	0.0339506	0.135802	DO49948	Normal (blood)	Normal	Cervix-SCC	PCAWG	female	1.97	26	ALT-low	0	NA	Not avail.	0	NA	NA
PCAWG.ed062bdb-9c6b-4845-ad42-1736f1f66853	56.8604	0.76	1.26626	0	0	0	0	DO48987	Tumour	Tumour	Cervix-SCC	PCAWG	female	2.78	36	ALT-low	1	-1.79155	Other	0
PCAWG.eeebdf26-42e4-40c5-a297-7855fdabc2d8	59.3244	0.68	0.57312	0	0.0495779	0.0991558	0.148734	DO6249	Tumour	Tumour	Cervix-SCC	PCAWG	female	2.71	50	ALT-low	1	-0.41245	Other	0
PCAWG.04d406a3-60c0-4ed4-a2b5-4b7a697049bd	44.4228	0.7	0.855416	0	0	0	0	DO13132	Tumour	Tumour	CNS-GBM	PCAWG	male	2	66	ALT-low	0	-0.895284	TERT_mod	1	TERTp_mut
PCAWG.075a1c91-81a7-488c-8186-d3e6c3f80dd9	52.6621	1	0.645626	0	0	0.018989	0.018989	DO11854	Normal (blood)	Normal	CNS-GBM	PCAWG	female	1.97	58	ALT-low	0	NA	Not avail.	1	NA	NA
PCAWG.099521d0-0e78-4814-b890-7d4c0641e52a	67.0678	0.82	0.775334	0	0.0181833	0.1091	0.127283	DO13971	Tumour	Tumour	CNS-GBM	PCAWG	male	1.89	31	ALT-high	0	0.460012	ATRX_DAXX_trunc	1		ATRX_DAXX_trunc
PCAWG.0a2475da-42bb-4adb-b86c-5492511e09f1	43.6522	1	0.870517	0	0.0229083	0	0.0229083	DO12352	Normal (blood)	Normal	CNS-GBM	PCAWG	male	1.94	43	ALT-high	0	NA	Not avail.	0	NA	NA
PCAWG.0fac518a-9ea4-4881-a68e-23698cf98f57	45.8114	0.92	0.916803	0	0.0237268	0	0.0237268	DO12370	Tumour	Tumour	CNS-GBM	PCAWG	male	1.83	56	ALT-low	0	0.0608542	TERT_mod	1	TERTp_mut
PCAWG.0feceeff-9e4f-4e19-82b0-a3a05ff9463f	37.2877	0.82	1.18001	0	0	0	0	DO12034	Tumour	Tumour	CNS-GBM	PCAWG	male	1.88	59	ALT-low	0	-0.939498	TERT_mod	1	TERTp_mut
PCAWG.10108b65-f1b1-4e08-947c-ffb4afe52380	44.0395	1	1.317	0	0	0.0227069	0.0227069	DO13869	Normal (blood)	Normal	CNS-GBM	PCAWG	female	3.59	72	ALT-low	1	NA	Not avail.	0	NA	NA
PCAWG.10b944ea-7df7-467c-9565-184b9d056d1d	40.5647	1	1.13399	0	0	0	0	DO10908	Normal (blood)	Normal	CNS-GBM	PCAWG	male	1.97	63	ALT-low	0	NA	Not avail.	1	NA	NA
PCAWG.10d7c81b-8f5b-4db9-ae69-6ef1eed7a312	49.3209	1	0.770465	0	0.0202754	0.0405508	0.0608262	DO13510	Normal (blood)	Normal	CNS-GBM	PCAWG	female	2.03	63	ALT-low	0	NA	Not avail.	0	NA	NA
PCAWG.112d3850-3998-4b64-9be8-1fa5ef4f6699	44.1944	1	1.31238	0	0.0226273	0	0.0226273	DO11046	Normal (blood)	Normal	CNS-GBM	PCAWG	male	3.36	60	ALT-high	1	NA	Not avail.	1	NA	NA
PCAWG.125ada35-5bfa-4f7e-acb9-9dea174cd55b	44.9832	0.87	1.24491	0	0	0	0	DO13474	Tumour	Tumour	CNS-GBM	PCAWG	male	1.89	74	ALT-low	0	0.231706	TERT_mod	0	TERTp_mut
PCAWG.1bf802b8-24c6-4052-a6af-aa9f98f8ee24	76.1291	0.59	0.972034	0	0.0222637	0.0222637	0.0445274	DO13510	Tumour	Tumour	CNS-GBM	PCAWG	female	2.03	63	ALT-low	0	-1.22799	TERT_mod	0	TERTp_mut
PCAWG.1d77eb0d-c0a9-4681-9227-b3738cbf265c	43.6256	0.75	2.70483	0	0.152815	0.427883	0.580698	DO12352	Tumour	Tumour	CNS-GBM	PCAWG	male	1.94	43	ALT-high	0	-0.244848	ATRX_DAXX_trunc	0		ATRX_DAXX_trunc
PCAWG.23a4dc82-3e87-474c-9893-3bf2727effdc	42.9972	0.93	1.20938	0	0	0	0	DO10908	Tumour	Tumour	CNS-GBM	PCAWG	male	1.97	63	ALT-low	0	-0.908961	TERT_mod	1	TERTp_mut
PCAWG.2e50e70c-2ee7-479d-b537-4d338e59e0f4	51.9631	1	0.384889	0	0.0192444	0.0192444	0.0384889	DO11148	Normal (blood)	Normal	CNS-GBM	PCAWG	female	1.78	60	ALT-low	0	NA	Not avail.	1	NA	NA
PCAWG.2ebf225b-2172-495c-b702-36baf31b98a7	41.379	1	0.918341	0	0	0	0	DO12952	Normal (blood)	Normal	CNS-GBM	PCAWG	male	1.91	70	ALT-low	0	NA	Not avail.	1	NA	NA
PCAWG.2eee6dff-8697-4a12-b496-9843b68f137b	43.9428	1	1.0013	0	0	0	0	DO12814	Normal (blood)	Normal	CNS-GBM	PCAWG	female	2.08	63	ALT-low	0	NA	Not avail.	0	NA	NA
PCAWG.31032bd7-9c4d-4836-b958-e003ca32eed9	37.4996	0.71	1.01334	0	0	0.0375591	0.0375591	DO13318	Tumour	Tumour	CNS-GBM	PCAWG	male	1.97	76	ALT-low	0	-0.743071	Other	1
PCAWG.34c4d97e-3a3f-46cb-89fb-4377608fd411	39.6916	1	0.957381	0	0	0	0	DO13132	Normal (blood)	Normal	CNS-GBM	PCAWG	male	2	66	ALT-low	0	NA	Not avail.	1	NA	NA
PCAWG.3b217519-a8fb-450d-9e88-27e0dd07afe2	84.0194	1	0.166628	0	0	0	0	DO13192	Normal (blood)	Normal	CNS-GBM	PCAWG	female	2.09	53	ALT-low	0	NA	Not avail.	0	NA	NA
PCAWG.3c0ba0ab-b755-4ecf-9804-79bfb0c6cc94	39.4088	1	0.609001	0	0	0	0	DO10975	Normal (blood)	Normal	CNS-GBM	PCAWG	male	3.59	62	ALT-low	1	NA	Not avail.	1	NA	NA
PCAWG.4b6bba30-2fa0-44da-a894-92115fbf1dff	45.0048	1	1.28875	0	0	0.0222198	0.0222198	DO14049	Normal (blood)	Normal	CNS-GBM	PCAWG	male	1.98	51	ALT-low	0	NA	Not avail.	1	NA	NA
PCAWG.515488df-7444-4249-9343-d102147ff315	35.8746	1	0.613247	0	0.0278749	0.0557497	0.0836246	DO12742	Normal (blood)	Normal	CNS-GBM	PCAWG	male	4	53	ALT-low	1	NA	Not avail.	0	NA	NA
PCAWG.55ac4df1-cebb-4eac-b868-000ef020acc6	45.8227	0.9	1.35304	0	0.0484961	0	0.0484961	DO11860	Tumour	Tumour	CNS-GBM	PCAWG	male	2.07	66	ALT-low	0	-0.373835	TERT_mod	1	TERTp_mut
PCAWG.57584c14-6e6c-4f2c-9430-5444570c79ea	40.2832	1	0.744728	0	0.0248243	0	0.0248243	DO12484	Normal (blood)	Normal	CNS-GBM	PCAWG	male	1.92	51	ALT-low	0	NA	Not avail.	0	NA	NA
PCAWG.5c55c1cb-c455-4139-9dcc-7ea209fa4729	42.2857	0.82	0.756756	0	0	0	0	DO12454	Tumour	Tumour	CNS-GBM	PCAWG	male	1.98	60	ALT-low	0	-0.643449	TERT_mod	1	TERTp_mut
PCAWG.5e805e5f-06aa-410e-8f3c-00666c5a16f9	54.3864	1	1.06644	0	0.0183869	0.0183869	0.0367739	DO11794	Normal (blood)	Normal	CNS-GBM	PCAWG	male	2	47	ALT-low	0	NA	Not avail.	0	NA	NA
PCAWG.67a06ced-999a-4412-a3f8-9cc24f12ea28	40.0137	0.79	1.09962	0	0	0.0316347	0.0316347	DO11202	Tumour	Tumour	CNS-GBM	PCAWG	female	2.14	52	ALT-low	0	-0.333296	TERT_mod	0	TERTp_mut
PCAWG.67c29fd1-0d64-4967-9218-b6db231ab1cf	44.342	1	0.902079	0	0	0.045104	0.045104	DO12034	Normal (blood)	Normal	CNS-GBM	PCAWG	male	1.88	59	ALT-low	0	NA	Not avail.	1	NA	NA
PCAWG.6dfbd313-b122-47eb-b367-30178ff594de	44.1321	0.7	1.63146	0	0.0323703	0.0323703	0.0647406	DO13348	Tumour	Tumour	CNS-GBM	PCAWG	male	4.05	53	ALT-low	1	-1.16688	TERT_mod	0	TERTp_mut
PCAWG.6e7a9f18-773c-4067-b543-cf589d4b3ad1	72.4029	0.83	1.10493	0	0.0166405	0	0.0166405	DO11854	Tumour	Tumour	CNS-GBM	PCAWG	female	1.97	58	ALT-low	0	-0.593611	Other	1	TERTp_mut	ATRX_DAXX_non_trunc
PCAWG.7725cfb4-22c7-496d-9fac-219cb6162d9f	36.4496	0.86	0.932794	0	0	0.0319013	0.0319013	DO13144	Tumour	Tumour	CNS-GBM	PCAWG	male	2	59	ALT-low	0	-0.0296299	TERT_mod	1	TERTp_mut
PCAWG.81294e71-9e66-4d60-98d7-a812023e2061	43.5368	1	0.826886	0	0	0.0229691	0.0229691	DO11782	Normal (blood)	Normal	CNS-GBM	PCAWG	male	1.97	62	ALT-low	0	NA	Not avail.	0	NA	NA
PCAWG.83d78ed4-6ed3-4d03-ad2e-53c7ad306447	44.5047	0.65	0.584208	0	0.0345685	0	0.0345685	DO12484	Tumour	Tumour	CNS-GBM	PCAWG	male	1.92	51	ALT-low	0	-0.745818	TERT_mod	0	TERTp_mut
PCAWG.84f95e67-9a3e-47f2-b8b7-d0f88682fd35	72.8041	0.38	1.26367	0	0	0.036146	0.036146	DO10975	Tumour	Tumour	CNS-GBM	PCAWG	male	3.59	62	ALT-low	1	-0.286769	TERT_mod	1	TERTp_mut
PCAWG.8878052e-8907-4bf3-b593-238549d57669	41.0852	1	1.02227	0	0	0	0	DO12454	Normal (blood)	Normal	CNS-GBM	PCAWG	male	1.98	60	ALT-low	0	NA	Not avail.	1	NA	NA
PCAWG.921fbb4b-f2a8-488a-9754-00bb524c6222	44.0028	1	1.04539	0	0	0	0	DO12370	Normal (blood)	Normal	CNS-GBM	PCAWG	male	1.83	56	ALT-low	0	NA	Not avail.	1	NA	NA
PCAWG.927a31f9-3090-4f76-bbef-a06c7b079f95	43.71	0.84	1.32693	0	0.0272358	0.0544715	0.0817073	DO12742	Tumour	Tumour	CNS-GBM	PCAWG	male	4	53	ALT-low	1	1.29449	TERT_mod	0	TERTp_mut
PCAWG.952b3c9d-b2ce-495f-af26-af6712838857	39.934	1	0.951569	0	0	0	0	DO11860	Normal (blood)	Normal	CNS-GBM	PCAWG	male	2.07	66	ALT-low	0	NA	Not avail.	1	NA	NA
PCAWG.97d7e71a-9787-4c26-b23a-a38b2a64518d	42.334	0.53	1.60627	0	0.0445692	0	0.0445692	DO12070	Tumour	Tumour	CNS-GBM	PCAWG	female	2.77	58	ALT-low	1	-0.611773	TERT_mod	1	TERTp_mut
PCAWG.98cec814-4e8c-479b-966e-ee171bd6eeaa	46.1969	1	0.692687	0	0	0.0216465	0.0216465	DO13318	Normal (blood)	Normal	CNS-GBM	PCAWG	male	1.97	76	ALT-low	0	NA	Not avail.	1	NA	NA
PCAWG.9a19031d-cbf0-4862-a4af-aaeba9ae3570	68.8167	0.56	0.959069	0	0	0	0	DO13869	Tumour	Tumour	CNS-GBM	PCAWG	female	3.59	72	ALT-low	1	-1.13025	TERT_mod	0	TERTp_mut
PCAWG.9bc2601a-df86-42e3-a270-ba0fecad0d19	37.4517	0.94	1.12144	0	0.0284054	0.0568107	0.0852161	DO14049	Tumour	Tumour	CNS-GBM	PCAWG	male	1.98	51	ALT-low	0	-1.27443	TERT_mod	1	TERTp_mut
PCAWG.a10ac174-33b4-45cf-9050-bc5af497d6d7	38.2998	1	0.783293	0	0	0	0	DO12382	Normal (blood)	Normal	CNS-GBM	PCAWG	male	1.84	51	ALT-low	0	NA	Not avail.	1	NA	NA
PCAWG.a1d67724-2719-4a3b-b0e5-dd0e03a61911	42.9763	1	0.884209	0	0	0	0	DO12070	Normal (blood)	Normal	CNS-GBM	PCAWG	female	2.77	58	ALT-low	1	NA	Not avail.	1	NA	NA
PCAWG.a56e1470-fb7d-4962-bfd8-84688409fb9c	76.0738	0.95	1.05161	0	0	0.0415109	0.0415109	DO11148	Tumour	Tumour	CNS-GBM	PCAWG	female	1.78	60	ALT-low	0	-1.52894	TERT_mod	1	TERTp_mut
PCAWG.b090883d-0e39-4edc-aa74-7285366c304b	40.889	0.91	1.125	0	0.0268752	0	0.0268752	DO11501	Tumour	Tumour	CNS-GBM	PCAWG	female	2.1	59	ALT-low	0	0.0199693	TERT_mod	1	TERTp_mut
PCAWG.b6367552-5dbd-474a-a1dc-47d01a96876c	43.8977	1	1.32125	0	0.0227802	0	0.0227802	DO11501	Normal (blood)	Normal	CNS-GBM	PCAWG	female	2.1	59	ALT-low	0	NA	Not avail.	1	NA	NA
PCAWG.baef0f11-3318-48c4-a5e2-eefc2e2dd880	48.5239	1	1.27772	0	0	0	0	DO13144	Normal (blood)	Normal	CNS-GBM	PCAWG	male	2	59	ALT-low	0	NA	Not avail.	1	NA	NA
PCAWG.bcce406d-cad0-4aca-8c76-1960f3aca822	43.7296	1	1.50928	0	0	0	0	DO11202	Normal (blood)	Normal	CNS-GBM	PCAWG	female	2.14	52	ALT-low	0	NA	Not avail.	0	NA	NA
PCAWG.bce80a38-3810-4e76-9946-ae20a8baa9a9	82.112	0.81	0.170499	0	0	0	0	DO13192	Tumour	Tumour	CNS-GBM	PCAWG	female	2.09	53	ALT-low	0	-1.47715	Other	0
PCAWG.bfb50740-29f7-46be-9fb9-c00bf12b8582	45.5872	0.67	1.57939	0	0	0	0	DO12952	Tumour	Tumour	CNS-GBM	PCAWG	male	1.91	70	ALT-low	0	-0.71842	TERT_mod	1	TERTp_mut
PCAWG.c13c2a30-2594-4c85-8e4a-f91a0dba4073	43.3341	0.89	1.5692	0	0.0518574	0.181501	0.233358	DO13575	Tumour	Tumour	CNS-GBM	PCAWG	female	1.95	21	ALT-high	0	0.357931	ATRX_DAXX_trunc	1		ATRX_DAXX_trunc
PCAWG.c47d6ff5-d5d1-4838-be9b-06f3ad968376	77.5791	0.73	1.00543	0	0.0176576	0.0353152	0.0529729	DO11794	Tumour	Tumour	CNS-GBM	PCAWG	male	2	47	ALT-low	0	-0.675194	TERT_mod	0	TERTp_mut
PCAWG.c5f349ab-586f-4754-b4ec-652698a4ca95	37.0203	1	1.51268	0	0	0.0540244	0.0540244	DO13971	Normal (blood)	Normal	CNS-GBM	PCAWG	male	1.89	31	ALT-high	0	NA	Not avail.	1	NA	NA
PCAWG.c90960b3-ca67-451f-b922-08c63da33e79	41.3338	0.84	0.870959	0	0	0	0	DO12814	Tumour	Tumour	CNS-GBM	PCAWG	female	2.08	63	ALT-low	0	0.50014	TERT_mod	0	TERTp_mut
PCAWG.c9d5f460-3f05-470c-99b7-c289f2919f03	78.1155	0.59	1.07533	0.130185	0.347161	1.51883	1.99618	DO12382	Tumour	Tumour	CNS-GBM	PCAWG	male	1.84	51	ALT-low	0	0.162313	TERT_mod	1	TERTp_mut
PCAWG.e50d3820-9571-4451-94de-3ea1e93edce6	44.6398	1	1.03047	0	0.0224015	0.0224015	0.0448031	DO13474	Normal (blood)	Normal	CNS-GBM	PCAWG	male	1.89	74	ALT-low	0	NA	Not avail.	0	NA	NA
PCAWG.e5ed8877-e214-4eee-a7be-f8987f4dda91	48.9023	0.61	0.695264	0	0.0670457	1.13978	1.20682	DO11046	Tumour	Tumour	CNS-GBM	PCAWG	male	3.36	60	ALT-high	1	1.00288	ATRX_DAXX_trunc	1		ATRX_DAXX_trunc
PCAWG.ecae9498-c909-47b2-9c62-5abec1b2cc55	38.4187	1	1.24939	0	0.026029	0.026029	0.052058	DO13348	Normal (blood)	Normal	CNS-GBM	PCAWG	male	4.05	53	ALT-low	1	NA	Not avail.	0	NA	NA
PCAWG.edb4b888-5716-43c6-93d4-cc44f81a8279	39.8738	0.71	0.85269	0	0.0353227	0	0.0353227	DO11782	Tumour	Tumour	CNS-GBM	PCAWG	male	1.97	62	ALT-low	0	0.615942	TERT_mod	0	TERTp_mut
PCAWG.f0c8b9b6-dc29-4cf1-ae2b-2963fb991fe5	41.0335	1	1.316	0	0.073111	0.0243703	0.0974813	DO13575	Normal (blood)	Normal	CNS-GBM	PCAWG	female	1.95	21	ALT-high	0	NA	Not avail.	1	NA	NA
02107064be587ade898ea66b788ed06a	41.4323	0.98	0.627529	0	0	0	0	DO35747	Tumour	Tumour	CNS-Medullo	PCAWG	male	1.91	8	ALT-low	0	-2.16604	Other	0
02ee2ea5a1b573e84cc20ec99e9880c6	36.9311	1	0.866477	0	0	0.0812323	0.0812323	DO48935	Normal (blood)	Normal	CNS-Medullo	PCAWG	male	1.87	5	ALT-low	0	NA	Not avail.	1	NA	NA
046385f73da9ac14292134c21c024751	40.6998	0.67	2.40788	0	0.0733438	0.183359	0.256703	DO48929	Tumour	Tumour	CNS-Medullo	PCAWG	female	3.9	NA	ALT-low	1	-0.905539	Other	1
046c9107759705c39a738b1ea37e706a	35.738	1	1.17522	0	0	0	0	DO35763	Normal (blood)	Normal	CNS-Medullo	PCAWG	female	2.61	3	ALT-low	0	NA	Not avail.	0	NA	NA
0471a1c91a350ae23cc89bad53167fe9	41.6354	1	1.2009	0	0.024018	0.0480361	0.0720541	DO48966	Tumour	Tumour	CNS-Medullo	PCAWG	female	1.96	8	ALT-low	0	-0.473878	Other	0
059003bf602867774d332d6789387b80	47.0954	1	0.637005	0	0	0	0	DO35539	Normal (blood)	Normal	CNS-Medullo	PCAWG	male	1.98	7	ALT-low	0	NA	Not avail.	0	NA	NA
080fbf4c9d80e923fe1b5d9f9e7dc833	48.1857	0.9	0.913134	0	0.0230589	0	0.0230589	DO35733	Tumour	Tumour	CNS-Medullo	PCAWG	male	3.83	3	ALT-low	1	-1.40486	Other	0
09f0ad70e8f18d3c042b1b3c3fe03ebd	56.2893	0.32	0.817206	0	0	0.111033	0.111033	DO48893	Tumour	Tumour	CNS-Medullo	PCAWG	male	1.95	28	ALT-low	0	-1.10775	TERT_mod	0	TERTp_mut
0a0c8dcdfb03c4cf2c92fe65b2041a19	56.4941	0.79	1.20366	0	0	0.0448125	0.0448125	DO35569	Tumour	Tumour	CNS-Medullo	PCAWG	female	1.95	8	ALT-low	0	-0.43343	Other	0
0a61ac4922ea72f653fa05320649c90c	33.1421	1	1.14658	0	0	0	0	DO48896	Normal (blood)	Normal	CNS-Medullo	PCAWG	male	1.93	22	ALT-low	0	NA	Not avail.	0	NA	NA
0be5a0226296977a48eb409103128a8e	38.7585	1	0.825625	0	0.0516015	0	0.0516015	DO48955	Normal (blood)	Normal	CNS-Medullo	PCAWG	female	3.26	NA	ALT-low	1	NA	Not avail.	0	NA	NA
0bf801a041f0a421fe0252798401ce13	39.9773	1	1.40079	0	0	0.175099	0.175099	DO35676	Normal (blood)	Normal	CNS-Medullo	PCAWG	female	1.98	9	ALT-low	0	NA	Not avail.	0	NA	NA
0c9f46067e57ad1e4d9bde712bac3364	35.3474	0.98	0.848719	0	0	0.028868	0.028868	DO35857	Tumour	Tumour	CNS-Medullo	PCAWG	male	1.96	3	ALT-low	0	-1.69869	Other	0
0cfba3c5ac08e3a996b580080792fce6	49.4285	1	0.404625	0	0	0.0202313	0.0202313	DO35538	Normal (blood)	Normal	CNS-Medullo	PCAWG	female	1.94	6	ALT-low	0	NA	Not avail.	0	NA	NA
0d89b1d890a3a5491eb3a74ba8293968	38.7342	1	0.981045	0	0	0.103268	0.103268	DO48951	Normal (blood)	Normal	CNS-Medullo	PCAWG	female	1.93	NA	ALT-low	0	NA	Not avail.	0	NA	NA
109ab0204666a6097faa21d5262d268f	39.2961	0.99	1.73045	0	0.0514098	0.0257049	0.0771146	DO48970	Tumour	Tumour	CNS-Medullo	PCAWG	female	1.97	2	ALT-low	0	-1.12593	Other	0
12099e85e0b25fa5bba572930a7c6784	39.8925	1	1.20323	0	0.0250674	0	0.0250674	DO48946	Normal (blood)	Normal	CNS-Medullo	PCAWG	female	1.99	22	ALT-low	0	NA	Not avail.	0	NA	NA
127341a43b1373ca6cae79b34ce1c3ca	32.421	1	0.987014	0	0.0308442	0.154221	0.185065	DO48915	Normal (blood)	Normal	CNS-Medullo	PCAWG	female	3.95	31	ALT-low	1	NA	Not avail.	0	NA	NA
12a1b9de34d4a75fb86cbce5f99135ff	41.1508	1	0.729026	0	0.0243009	0.145805	0.170106	DO35753	Normal (blood)	Normal	CNS-Medullo	PCAWG	male	1.98	11	ALT-low	0	NA	Not avail.	0	NA	NA
12d33c943f94887f7109fd91d9ce8d6f	33.8744	1	1.417	0	0.0590417	0.0590417	0.118083	DO48953	Normal (blood)	Normal	CNS-Medullo	PCAWG	female	1.96	NA	ALT-low	0	NA	Not avail.	0	NA	NA
13971a923bf68e4931c4ba9a4f50889a	34.3426	1	0.873551	0	0	0.0291184	0.0291184	DO48898	Normal (blood)	Normal	CNS-Medullo	PCAWG	female	2	29	ALT-low	0	NA	Not avail.	0	NA	NA
14c6020371dc98356c1431a3dd0cf93d	40.0611	1	1.29802	0	0.0748856	0.0499237	0.124809	DO48969	Normal (blood)	Normal	CNS-Medullo	PCAWG	female	1.96	9	ALT-low	0	NA	Not avail.	0	NA	NA
1525fbcc06c4656b0d62e8d59a36f646	37.5115	1	1.33293	0	0.0533171	0.0799756	0.133293	DO48899	Normal (blood)	Normal	CNS-Medullo	PCAWG	male	1.94	23	ALT-low	0	NA	Not avail.	0	NA	NA
16980bc782fb741be83cbfd0f3063a6e	63.1166	1	0.316874	0	0.0158437	0.0158437	0.0316874	DO35585	Normal (blood)	Normal	CNS-Medullo	PCAWG	female	2.31	10	ALT-low	0	NA	Not avail.	0	NA	NA
17718a71fdfae214384a2be6e8eac79d	37.2569	1	0.8589	0	0.0268406	0.0536813	0.0805219	DO48922	Normal (blood)	Normal	CNS-Medullo	PCAWG	male	2.15	4	ALT-low	0	NA	Not avail.	0	NA	NA
1811e21eb83a6eee688b481396ac01a8	33.3127	0.9	2.34145	0	0.16677	0.133416	0.300186	DO48930	Tumour	Tumour	CNS-Medullo	PCAWG	female	2.66	NA	ALT-low	1	-1.81418	Other	0
1bcc670eb0fdd45ffe78f5051c923e53	44.2585	0.8	1.31048	0	0.0282432	0.0564864	0.0847296	DO35616	Tumour	Tumour	CNS-Medullo	PCAWG	female	4.45	14	ALT-low	1	-0.921272	Other	1
1dfa21f353f6dd088f9aad244aba5f72	42.1347	0.82	1.80374	0	0.0289432	0.0289432	0.0578864	DO35678	Tumour	Tumour	CNS-Medullo	PCAWG	female	1.98	9	ALT-low	0	-0.833683	Other	0
1fb1ded355d1b68f36329f46733f26d7	41.371	1	1.16023	0	0.048343	0.0241715	0.0725145	DO48888	Normal (blood)	Normal	CNS-Medullo	PCAWG	male	1.96	20	ALT-low	0	NA	Not avail.	0	NA	NA
20c20b1b7e0e3693dae7ecff9e09dfbe	34.4178	0.35	0.581094	0	0	0.0830134	0.0830134	DO35545	Tumour	Tumour	CNS-Medullo	PCAWG	male	4.14	6	ALT-low	1	-0.989267	Other	0
2121b556d13267e630635da09e084114	37.4381	1	0.641058	0	0	0	0	DO35558	Normal (blood)	Normal	CNS-Medullo	PCAWG	female	1.88	10	ALT-low	0	NA	Not avail.	1	NA	NA
21ecf696eb90fef28788970d129fb194	40.9012	0.98	1.02686	0	0.0249481	0.0748443	0.0997924	DO35621	Tumour	Tumour	CNS-Medullo	PCAWG	female	2.04	4	ALT-low	0	-0.598166	Other	0
2209a9add4e8c8e82ab7be241f00e50a	36.851	0.95	0.922634	0	0.0285645	0.0571291	0.0856936	DO48936	Tumour	Tumour	CNS-Medullo	PCAWG	male	2.51	7	ALT-low	0	-1.70942	Other	0
24d08f0ad094d0f755830be8fc6e35c1	39.3709	0.95	0.812784	0	0	0.0267363	0.0267363	DO35542	Tumour	Tumour	CNS-Medullo	PCAWG	female	4	14	ALT-low	1	-0.850113	Other	0
25789ba87b36e88020925f33308e6456	39.8227	0.94	0.703117	0	0	0.0267142	0.0267142	DO35541	Tumour	Tumour	CNS-Medullo	PCAWG	female	3.86	6	ALT-low	1	-1.04388	Other	0
25afed49f7c073b13e2d64236d22dacf	49.3298	0.94	1.50011	0	0	0.107828	0.107828	DO48919	Tumour	Tumour	CNS-Medullo	PCAWG	male	4.27	13	ALT-low	1	-1.03796	TERT_mod	1	TERT_amp
273afe4df1d65b69e84349eab397958c	37.4526	0.95	1.76223	0	0	0.112423	0.112423	DO48968	Tumour	Tumour	CNS-Medullo	PCAWG	male	1.92	3	ALT-low	0	-1.27731	Other	0
28293805bb6f871efffdb97b821a9b62	39.5669	0.6	1.61751	0	0.0421228	0.210614	0.252737	DO48927	Tumour	Tumour	CNS-Medullo	PCAWG	female	1.96	NA	ALT-low	0	-0.980569	Other	0
28d7890007a5b207169c987447129b7e	45.1926	0.95	0.929357	0	0	0.0465843	0.0465843	DO35625	Tumour	Tumour	CNS-Medullo	PCAWG	female	3.96	15	ALT-low	1	-0.890906	Other	1
28fb0c58567fc236dbe8d79ec618b3e9	40.0863	0.94	0.848171	0	0	0.0265385	0.0265385	DO35572	Tumour	Tumour	CNS-Medullo	PCAWG	female	1.97	4	ALT-low	0	-0.807237	Other	0
291ae9b5d65c614c52cecbed13d7836f	49.1449	1	0.936008	0	0.040696	0.10174	0.142436	DO35544	Normal (blood)	Normal	CNS-Medullo	PCAWG	female	1.91	11	ALT-low	0	NA	Not avail.	0	NA	NA
29e8f9e42dd508ee8add1d265cc469e6	53.6895	0.86	0.89403	0	0	0	0	DO35586	Tumour	Tumour	CNS-Medullo	PCAWG	male	1.96	7	ALT-low	0	-1.78094	Other	0
2ad4eb76edd976289a059576c038002b	45.9318	1	0.870857	0	0.0217714	0.0217714	0.0435428	DO35739	Normal (blood)	Normal	CNS-Medullo	PCAWG	female	4.18	10	ALT-low	1	NA	Not avail.	1	NA	NA
2b4a9e89f3c21773e3582c8b141e9d8c	46.2945	1	0.864033	0	0.0216008	0	0.0216008	DO35611	Normal (blood)	Normal	CNS-Medullo	PCAWG	male	3.74	19	ALT-low	1	NA	Not avail.	0	NA	NA
2d1a35bca27f1b9f7ce1e5a2e52a4173	33.916	0.79	1.00248	0	0	0.0373223	0.0373223	DO35617	Tumour	Tumour	CNS-Medullo	PCAWG	male	2.93	12	ALT-low	1	-2.05462	Other	0
2d1b5a80e8b4200ed8f91b9a920cc797	32.4324	1	1.665	0	0.308333	0.431667	0.74	DO35725	Normal (blood)	Normal	CNS-Medullo	PCAWG	male	2.02	11	ALT-low	0	NA	Not avail.	0	NA	NA
2dd0ff30b2d5b377b227f252f388829d	35.368	0.89	1.86609	0	0.540068	0.412993	0.953062	DO48951	Tumour	Tumour	CNS-Medullo	PCAWG	female	1.93	NA	ALT-low	0	-0.099922	Other	0
2ef57664b0e993c293d09147be979081	38.8573	1	0.772056	0	0	0.0257352	0.0257352	DO48893	Normal (blood)	Normal	CNS-Medullo	PCAWG	male	1.95	28	ALT-low	0	NA	Not avail.	0	NA	NA
2efcb2676b8122a90d07ff299452d5da	36.5572	0.96	1.09417	0	0.0284941	0	0.0284941	DO35763	Tumour	Tumour	CNS-Medullo	PCAWG	female	2.61	3	ALT-low	0	-1.9526	Other	0
2f9c7642744e551b4d7ae5a1ba53ff32	36.2631	0.98	1.1582	0	0	0	0	DO48932	Tumour	Tumour	CNS-Medullo	PCAWG	female	1.97	NA	ALT-low	0	-1.54399	Other	0
32248384c197cdd6fd0e2866867cfd7e	40.0211	1	1.09942	0	0.0249868	0.174908	0.199894	DO48902	Normal (blood)	Normal	CNS-Medullo	PCAWG	female	1.96	29	ALT-low	0	NA	Not avail.	0	NA	NA
328f5ec0ce42baaec7b1daa27f42e66b	40.1594	0.98	1.14543	0	0	0.0254089	0.0254089	DO35558	Tumour	Tumour	CNS-Medullo	PCAWG	female	1.88	10	ALT-low	0	-0.0328819	Other	1
351c9da0edc09495069fef2ea5098512	35.5422	1	1.12542	0	0.0281356	0.0562712	0.0844068	DO35618	Normal (blood)	Normal	CNS-Medullo	PCAWG	female	1.97	5	ALT-low	0	NA	Not avail.	0	NA	NA
353a8a9510870cdcf4d82cd069157b88	40.0921	0.92	0.997704	0	0	0.0271115	0.0271115	DO35618	Tumour	Tumour	CNS-Medullo	PCAWG	female	1.97	5	ALT-low	0	-1.10717	Other	0
356c332ba688417ef60604013f49c9ce	38.9129	0.97	0.97654	0	0.0264932	0.0529864	0.0794796	DO35571	Tumour	Tumour	CNS-Medullo	PCAWG	female	3.62	13	ALT-low	1	0.41958	Other	1	TERT_amp	ATRX_DAXX_trunc
35b9ce5f7896f27d5b024951983a04b0	34.2438	1	1.2849	0	0.0292024	0	0.0292024	DO48891	Normal (blood)	Normal	CNS-Medullo	PCAWG	female	2	32	ALT-low	0	NA	Not avail.	0	NA	NA
3692ad59b398169daa6ca41d01cd7174	34.7877	0.94	1.09234	0	0.0611613	0.091742	0.152903	DO48895	Tumour	Tumour	CNS-Medullo	PCAWG	male	1.92	25	ALT-low	0	0.342647	TERT_mod	0	TERTp_mut
3d4c3eae49549fe6bb7fdfbeece39864	45.2002	0.88	0.707961	0	0	0	0	DO35539	Tumour	Tumour	CNS-Medullo	PCAWG	male	1.98	7	ALT-low	0	-0.985981	Other	0
3ea4d7c25aa1498dee4929649aed9775	41.6659	1	2.01603	0	0.0720012	0.0240004	0.0960017	DO48925	Normal (blood)	Normal	CNS-Medullo	PCAWG	male	1.95	4	ALT-low	0	NA	Not avail.	0	NA	NA
3ec94b0925aaeb598c3b58df0091a421	33.3252	1	1.26031	0	0.0300073	0.090022	0.120029	DO48972	Normal (blood)	Normal	CNS-Medullo	PCAWG	female	1.95	11	ALT-low	0	NA	Not avail.	0	NA	NA
3f40ae7139ea8ab8f251440c88e3d4e4	35.7713	1	1.0623	0	0	0	0	DO35581	Normal (blood)	Normal	CNS-Medullo	PCAWG	male	4.14	3	ALT-low	1	NA	Not avail.	0	NA	NA
403609c68f7f0f92c5dacb9381343590	40.7485	0.37	1.07979	0	0	0.596937	0.596937	DO48902	Tumour	Tumour	CNS-Medullo	PCAWG	female	1.96	29	ALT-low	0	0.48022	Other	0
40835d6eea8d2cb34ecebce9b7003f65	46.1307	1	0.823747	0	0	0	0	DO35584	Normal (blood)	Normal	CNS-Medullo	PCAWG	male	1.95	10	ALT-low	0	NA	Not avail.	0	NA	NA
41479946e39b63c5728369a17afedb45	35.4184	1	1.63756	0	0.0282339	0.0282339	0.0564677	DO48961	Normal (blood)	Normal	CNS-Medullo	PCAWG	female	1.95	NA	ALT-low	0	NA	Not avail.	0	NA	NA
41d92d633871686229d860a3aee77127	31.3078	1	1.14987	0	0	0.159705	0.159705	DO48941	Normal (blood)	Normal	CNS-Medullo	PCAWG	male	3.66	11	ALT-low	1	NA	Not avail.	0	NA	NA
43494755a07062f7dcb1530f567fca79	42.948	0.89	1.81615	0	0.0523236	0.0261618	0.0784854	DO35704	Tumour	Tumour	CNS-Medullo	PCAWG	male	2.3	3	ALT-low	0	-1.5658	Other	0
45c865f30b9ebba2111a4d65a217f6f7	36.7768	0.92	1.03326	0	0.0295555	0.0591109	0.0886664	DO35620	Tumour	Tumour	CNS-Medullo	PCAWG	male	1.93	2	ALT-low	0	-1.81475	Other	0
467098050b808c4505fc48722bd29ac3	40.4316	0.99	0.939859	0	0.024983	0.024983	0.0499659	DO48943	Tumour	Tumour	CNS-Medullo	PCAWG	female	1.97	6	ALT-low	0	-1.95603	Other	0
480df3b99fdd00ad4610a24ecea8f918	37.6874	0.94	1.27364	0	0	0	0	DO35564	Tumour	Tumour	CNS-Medullo	PCAWG	male	3.7	8	ALT-low	1	-1.51235	Other	0
48191857950aaa50566e07d9b274681e	36.5873	0.96	1.42126	0	0.199295	0.427061	0.626356	DO48924	Tumour	Tumour	CNS-Medullo	PCAWG	male	1.94	3	ALT-low	0	-0.294849	Other	0
487af0f4f2fe1f1163f7e52192838086	37.9818	0.39	0.789851	0	0	0.0675086	0.0675086	DO48935	Tumour	Tumour	CNS-Medullo	PCAWG	male	1.87	5	ALT-low	0	-1.89377	Other	1
4a3068b7ec845082ed710d51ba66e7c3	43.4918	1	1.70147	0	0.0229928	0.0459857	0.0689785	DO48958	Normal (blood)	Normal	CNS-Medullo	PCAWG	male	1.98	9	ALT-low	0	NA	Not avail.	0	NA	NA
4a84aa122d28fc067127661fea12348a	57.5006	1	1.25216	0	0.0173911	0.0521733	0.0695644	DO35569	Normal (blood)	Normal	CNS-Medullo	PCAWG	female	1.95	8	ALT-low	0	NA	Not avail.	0	NA	NA
4ac8e9e476e2c79453408cd4ed274a54	55.9506	1	0.965137	0	0.0178729	0.0178729	0.0357458	DO35586	Normal (blood)	Normal	CNS-Medullo	PCAWG	male	1.96	7	ALT-low	0	NA	Not avail.	0	NA	NA
4af3505e2b1cfb18f30ba774711345fc	41.9809	0.92	1.09574	0	0	0.0258917	0.0258917	DO48959	Tumour	Tumour	CNS-Medullo	PCAWG	female	1.98	5	ALT-low	0	-0.980702	Other	0
4bd9c0a9056649f3681a5117fbff1787	48.5618	1	0.617769	0	0	0.0205923	0.0205923	DO35551	Normal (blood)	Normal	CNS-Medullo	PCAWG	male	1.94	3	ALT-low	0	NA	Not avail.	0	NA	NA
4d524d07994c3d3cec7750eb3c1d13da	37.0394	1	0.971939	0	0	0.0539966	0.0539966	DO35847	Normal (blood)	Normal	CNS-Medullo	PCAWG	female	1.98	5	ALT-low	0	NA	Not avail.	0	NA	NA
4dc483ed4285c1bc9b459fb265e06575	41.3573	1	1.25734	0	0	0.0241796	0.0241796	DO48973	Normal (blood)	Normal	CNS-Medullo	PCAWG	female	2.12	10	ALT-low	0	NA	Not avail.	0	NA	NA
5388df5bf66bdb60902314bdf4678066	42.1506	1	0.711734	0	0.0711734	0.0237245	0.0948979	DO48952	Normal (blood)	Normal	CNS-Medullo	PCAWG	female	2.07	3	ALT-low	0	NA	Not avail.	0	NA	NA
55e93fe6449abf2c789912e31256cd8a	32.7647	0.46	0.610413	0	0.132698	0	0.132698	DO48909	Tumour	Tumour	CNS-Medullo	PCAWG	female	1.94	39	ALT-low	0	-1.11757	TERT_mod	0	TERTp_mut
58ab2ac56539ea8c6c109dde252c7390	33.1845	1	1.32592	0	0	0	0	DO48890	Normal (blood)	Normal	CNS-Medullo	PCAWG	female	2	23	ALT-low	0	NA	Not avail.	0	NA	NA
595be20fae42e395bfdb66da01f40cce	36.7307	0.94	0.653405	0	0	0	0	DO35543	Tumour	Tumour	CNS-Medullo	PCAWG	male	3.87	9	ALT-low	1	-1.27334	Other	0
5ba8834a059bbae0c7183ef723ea47b4	45.4096	1	0.660654	0	0	0.0660654	0.0660654	DO35625	Normal (blood)	Normal	CNS-Medullo	PCAWG	female	3.96	15	ALT-low	1	NA	Not avail.	1	NA	NA
5f7808358b324a9bc188e01a89dbc46a	40.8786	0.98	1.07636	0	0	0	0	DO35676	Tumour	Tumour	CNS-Medullo	PCAWG	female	1.98	9	ALT-low	0	-1.31241	Other	0
5ff9159cd54ecd8c1d2d6f3a6096fcf8	35.3774	0.98	1.0176	0	0	0	0	DO48922	Tumour	Tumour	CNS-Medullo	PCAWG	male	2.15	4	ALT-low	0	-0.299723	Other	0
602804fde7414c6d04aab8ce718141d6	40.198	0.99	0.746305	0	0.0251281	0	0.0251281	DO35553	Tumour	Tumour	CNS-Medullo	PCAWG	female	1.94	13	ALT-low	0	-0.512004	Other	0
60e959f859d6377dd770a83939569f35	42.5961	0.99	1.03296	0.0237135	0	0	0.0237135	DO48934	Tumour	Tumour	CNS-Medullo	PCAWG	male	1.99	4	ALT-low	0	-1.35005	Other	0
60ed25bc397151f0d04b01d951b3d1d2	34.5955	1	0.809353	0	0.057811	0.0289055	0.0867164	DO35622	Normal (blood)	Normal	CNS-Medullo	PCAWG	male	2.45	2	ALT-low	0	NA	Not avail.	0	NA	NA
6114b4e0ccc3b1e53fe33c301e999f8f	36.8334	1	1.46606	0	0.0814478	0.0271493	0.108597	DO48957	Normal (blood)	Normal	CNS-Medullo	PCAWG	male	1.97	8	ALT-low	0	NA	Not avail.	0	NA	NA
6173fef946b201a92a404c1285d887d4	38.0966	1	0.524982	0	0	0	0	DO48925	Tumour	Tumour	CNS-Medullo	PCAWG	male	1.95	4	ALT-low	0	-1.637	Other	0
6268444b11992b2415cb8f84ec6068f4	36.8812	0.92	1.57262	0.0294718	0.294718	0.559964	0.884154	DO35725	Tumour	Tumour	CNS-Medullo	PCAWG	male	2.02	11	ALT-low	0	0.0464904	Other	0
64e20a753514039c32c84de6fe7d39c6	50.9674	0.98	0.470889	0	0	0	0	DO48890	Tumour	Tumour	CNS-Medullo	PCAWG	female	2	23	ALT-low	0	-1.44295	Other	0
65e0fbf144a18abce14fe6439046401b	34.0536	0.95	0.998427	0	0	0	0	DO35612	Tumour	Tumour	CNS-Medullo	PCAWG	male	2.01	18	ALT-low	0	-0.476229	Other	0
66ec63f672ed41e26ed7b8007c3649ea	41.1219	1	2.18862	0	0.0486359	0.0243179	0.0729538	DO48919	Normal (blood)	Normal	CNS-Medullo	PCAWG	male	4.27	13	ALT-low	1	NA	Not avail.	1	NA	NA
67261dae9e65109bf2dad31bfd6ab893	29.7951	0.9	0.939751	0	0.149167	0.0372917	0.186459	DO48923	Tumour	Tumour	CNS-Medullo	PCAWG	female	2.2	10	ALT-low	0	-1.4513	Other	0
6727944984136715e9d49cb9dbed34d6	41.6956	0.48	1.82273	0	0.349757	0.149896	0.499653	DO48917	Tumour	Tumour	CNS-Medullo	PCAWG	female	1.94	22	ALT-low	0	0.213276	TERT_mod	0	TERTp_mut
677ca42c340ba6e7b7de8bda3bf35294	39.4486	0.94	0.506989	0	0	0	0	DO48904	Tumour	Tumour	CNS-Medullo	PCAWG	male	1.93	38	ALT-low	0	-0.45233	TERT_mod	0	TERTp_mut
698988c117a8f854fab4bf28517e82fe	37.7259	1	1.16631	0	0.053014	0.053014	0.106028	DO48938	Normal (blood)	Normal	CNS-Medullo	PCAWG	male	3.32	21	ALT-low	1	NA	Not avail.	0	NA	NA
69c040b5224c6f42ac5460fc5771db0d	34.3842	0.96	0.930659	0	0	0.0302949	0.0302949	DO48899	Tumour	Tumour	CNS-Medullo	PCAWG	male	1.94	23	ALT-low	0	-0.966706	TERT_mod	0	TERTp_mut
6a5f44231782dcb8b20f92721ba21dd0	39.8972	0.96	1.0527	0	0.0261088	0	0.0261088	DO35581	Tumour	Tumour	CNS-Medullo	PCAWG	male	4.14	3	ALT-low	1	-1.50796	Other	0
6bd150f37a819909afa3f0ec57f32404	36.8204	1	1.03204	0	0	0	0	DO48904	Normal (blood)	Normal	CNS-Medullo	PCAWG	male	1.93	38	ALT-low	0	NA	Not avail.	0	NA	NA
6c70c62e0ab62a7e5218bbb6bdb2847b	34.9196	0.99	0.916392	0	0	0.057853	0.057853	DO48969	Tumour	Tumour	CNS-Medullo	PCAWG	female	1.96	9	ALT-low	0	-2.0168	Other	0
6d0e749eb2696acb3be87035ad7ca643	37.7574	0.97	1.11236	0	0.081912	0	0.081912	DO48961	Tumour	Tumour	CNS-Medullo	PCAWG	female	1.95	NA	ALT-low	0	-0.664064	Other	0
6ea70921129c64245e4d6032fd818416	36.7053	1	1.58015	0	0	0.108976	0.108976	DO48970	Normal (blood)	Normal	CNS-Medullo	PCAWG	female	1.97	2	ALT-low	0	NA	Not avail.	0	NA	NA
6f3739fe6550c06640399804449b2cc1	33.8084	1	1.36061	0	0	0.0295785	0.0295785	DO35564	Normal (blood)	Normal	CNS-Medullo	PCAWG	male	3.7	8	ALT-low	1	NA	Not avail.	0	NA	NA
6fee29630118337e875b5975e84fedfe	33.0922	0.99	0.785683	0	0	0	0	DO35584	Tumour	Tumour	CNS-Medullo	PCAWG	male	1.95	10	ALT-low	0	-1.19385	Other	0
7110f0887d083a1b34e5eb026a3961ad	38.475	1	1.09162	0	0.0259909	0.103963	0.129954	DO35841	Normal (blood)	Normal	CNS-Medullo	PCAWG	male	3.99	16	ALT-low	1	NA	Not avail.	0	NA	NA
72fe9edea96ad10ff58912c56c39ca8b	40.0089	1	0.899801	0	0	0.0249945	0.0249945	DO35572	Normal (blood)	Normal	CNS-Medullo	PCAWG	female	1.97	4	ALT-low	0	NA	Not avail.	0	NA	NA
7462ef18c59f271853113e172893a782	35.3134	0.92	1.47253	0	0.369363	0.307803	0.677166	DO35723	Tumour	Tumour	CNS-Medullo	PCAWG	female	1.99	9	Not avail.	0	-0.609395	Other	0
74fe42384f4a3e29dec88f11cc9ba66a	33.3068	1	1.08086	0	0.240191	0.450359	0.69055	DO35723	Normal (blood)	Normal	CNS-Medullo	PCAWG	female	1.99	9	Not avail.	0	NA	Not avail.	0	NA	NA
7660661e026a556d89be87c9d558981e	35.3229	0.89	1.24565	0	0.0636185	0.0318093	0.0954278	DO48971	Tumour	Tumour	CNS-Medullo	PCAWG	male	1.99	18	ALT-low	0	-1.08448	Other	0
76996b43202368059fb4192c4dc42ea5	40.9503	0.9	1.07447	0	0.0813994	0.271331	0.352731	DO35753	Tumour	Tumour	CNS-Medullo	PCAWG	male	1.98	11	ALT-low	0	1.20752	Other	0
769ebf00576c3d332cfe7e31e8639af2	38.5625	1	1.19287	0	0.0777958	0.103728	0.181524	DO35619	Normal (blood)	Normal	CNS-Medullo	PCAWG	male	1.95	4	ALT-low	0	NA	Not avail.	0	NA	NA
78b2a9b9ccdbe14e8101838c38943f37	40.0338	1	1.19899	0	0.174852	0.174852	0.349704	DO48945	Normal (blood)	Normal	CNS-Medullo	PCAWG	male	1.91	26	ALT-low	0	NA	Not avail.	0	NA	NA
79015d43091b1f62872a43b23cc0de6b	41.9645	1	1.47744	0	0.0476593	0.0238296	0.0714889	DO48967	Tumour	Tumour	CNS-Medullo	PCAWG	female	2	4	ALT-low	0	-2.05713	Other	0
7aabc5926db88cfcd035a40e422a00d2	39.442	1	1.67334	0	0.0507073	0.0253537	0.076061	DO48920	Normal (blood)	Normal	CNS-Medullo	PCAWG	female	2.21	7	ALT-low	0	NA	Not avail.	0	NA	NA
7b02e64dd1a5eaf29a70c5793703fbca	39.2902	0.96	0.763549	0	0.0530242	0.159073	0.212097	DO48953	Tumour	Tumour	CNS-Medullo	PCAWG	female	1.96	NA	ALT-low	0	-0.712895	Other	0
7c17e3448e5c920532f7e651bcb53867	40.5279	1	1.62851	0	0.0246743	0.0493487	0.074023	DO48927	Normal (blood)	Normal	CNS-Medullo	PCAWG	female	1.96	NA	ALT-low	0	NA	Not avail.	0	NA	NA
7dc4c26ede5e21e7bf736db81aa95594	39.8542	0.92	0.802926	0	0.08182	0.0272733	0.109093	DO35654	Tumour	Tumour	CNS-Medullo	PCAWG	male	3.16	16	ALT-low	1	-0.537562	Other	0		ATRX_DAXX_non_trunc
7e3d691dfa039d8c9a1e46cb33635ece	32.4679	0.98	1.17039	0	0	0.0314283	0.0314283	DO48898	Tumour	Tumour	CNS-Medullo	PCAWG	female	2	29	ALT-low	0	-0.501809	TERT_mod	0	TERTp_mut
7e475c0452729f4de062ab712e2c12d0	42.1261	1	2.18392	0	0.0237382	0.0712147	0.0949529	DO35678	Normal (blood)	Normal	CNS-Medullo	PCAWG	female	1.98	9	ALT-low	0	NA	Not avail.	0	NA	NA
7e7ca620409672f46c11b7105bc56e9d	33.9587	0.92	0.706742	0	0.0640165	0.224058	0.288074	DO48915	Tumour	Tumour	CNS-Medullo	PCAWG	female	3.95	31	ALT-low	1	-0.213792	TERT_mod	0	TERTp_mut
8183fd4ee0e1ef516fc62caee5ed3a39	42.3412	1	1.46429	0	0	0.0236176	0.0236176	DO48929	Normal (blood)	Normal	CNS-Medullo	PCAWG	female	3.9	NA	ALT-low	1	NA	Not avail.	1	NA	NA
81aedfcd1ea6ecf0938e5a0db573efda	33.8168	1	1.24199	0	0.0295711	0	0.0295711	DO35668	Normal (blood)	Normal	CNS-Medullo	PCAWG	male	1.89	8	ALT-high	0	NA	Not avail.	0	NA	NA
81b7003aca12398a64952098d88be4ad	41.0675	1	0.974007	0	0	0	0	DO35541	Normal (blood)	Normal	CNS-Medullo	PCAWG	female	3.86	6	ALT-low	1	NA	Not avail.	0	NA	NA
837b7c1243de43ad6819915d1103e4f1	42.6277	0.96	1.12603	0	0.0244364	0.0244364	0.0488728	DO48945	Tumour	Tumour	CNS-Medullo	PCAWG	male	1.91	26	ALT-low	0	-1.58601	Other	0
8512b6dd0e65e88eb592460afae608be	39.4121	1	1.57312	0	0	0.126864	0.126864	DO35616	Normal (blood)	Normal	CNS-Medullo	PCAWG	female	4.45	14	ALT-low	1	NA	Not avail.	1	NA	NA
85179bfa8a3c34b04a632d3e766c07be	39.2183	1	0.509967	0	0.0254983	0.254983	0.280482	DO35620	Normal (blood)	Normal	CNS-Medullo	PCAWG	male	1.93	2	ALT-low	0	NA	Not avail.	0	NA	NA
86c391e3b435fb6e978f43ab5dd3b0ae	32.8105	0.99	0.792429	0	0	0	0	DO48891	Tumour	Tumour	CNS-Medullo	PCAWG	female	2	32	ALT-low	0	-0.490579	TERT_mod	0	TERTp_mut
87f6a779075855b6afd7d54bb6185e1d	37.4121	0.98	0.855337	0	0.0818244	0.0545496	0.136374	DO35668	Tumour	Tumour	CNS-Medullo	PCAWG	male	1.89	8	ALT-high	0	1.46315	Other	0
88c7b6f759ea708f8e553a943db2da6e	34.3028	0.99	0.816259	0	0	0.0294466	0.0294466	DO35573	Tumour	Tumour	CNS-Medullo	PCAWG	male	2.32	4	ALT-low	0	-1.01721	Other	0
88f799b00c2b748593b176ecf4a71a81	40.9608	0.99	1.56247	0	0.0246602	0.0246602	0.0493204	DO48957	Tumour	Tumour	CNS-Medullo	PCAWG	male	1.97	8	ALT-low	0	-1.13013	Other	0
8cd7415c914294709969dd4b9fd21cbe	37.3604	0.91	0.588858	0	0.0882405	0.176481	0.264721	DO35554	Tumour	Tumour	CNS-Medullo	PCAWG	female	2.05	13	ALT-high	0	3.25033	Other	0
8f08aa1423a461d570b2524b3fe9e069	40.9469	1	1.66069	0	0	0.0244219	0.0244219	DO35704	Normal (blood)	Normal	CNS-Medullo	PCAWG	male	2.3	3	ALT-low	0	NA	Not avail.	0	NA	NA
93308263afe329ba30dca49674db9876	35.9832	0.86	1.22279	0	0	0	0	DO48889	Tumour	Tumour	CNS-Medullo	PCAWG	female	1.98	42	ALT-low	0	-0.422807	TERT_mod	0	TERTp_mut
93bce98e9aec17fd275fe0ff5d3fe2b9	38.0423	1	0.630876	0	0.0262865	0.0262865	0.052573	DO35612	Normal (blood)	Normal	CNS-Medullo	PCAWG	male	2.01	18	ALT-low	0	NA	Not avail.	0	NA	NA
9471a1449b8565f5b678c21db32a6de8	40.524	1	1.13513	0	0.0246767	0.0987068	0.123384	DO48966	Normal (blood)	Normal	CNS-Medullo	PCAWG	female	1.96	8	ALT-low	0	NA	Not avail.	0	NA	NA
95c3e8c79b62103d1697c4c72cf7f714	37.8384	1	1.26855	0	0	0	0	DO48963	Normal (blood)	Normal	CNS-Medullo	PCAWG	male	2.04	9	ALT-high	0	NA	Not avail.	1	NA	NA
95ead95bc02ea0d162f61c7a5152bad0	34.8002	1	0.689652	0	0.0287355	0	0.0287355	DO48905	Tumour	Tumour	CNS-Medullo	PCAWG	male	1.93	32	ALT-low	0	-0.709226	Other	0
960ca65339d685ffc1f4b13cf543b3ab	44.5498	0.97	1.03255	0	0.023141	0.046282	0.0694231	DO48946	Tumour	Tumour	CNS-Medullo	PCAWG	female	1.99	22	ALT-low	0	-0.988394	TERT_mod	0	TERTp_mut
98c50226807b0c9ac44aaf74bbfaa981	33.8327	1	0.709373	0	0	0	0	DO35613	Normal (blood)	Normal	CNS-Medullo	PCAWG	male	1.9	18	ALT-low	0	NA	Not avail.	0	NA	NA
9af8536b1a361673102e05f48dcc6bb0	40.5847	0.51	0.936313	0	0	0.0966268	0.0966268	DO35757	Tumour	Tumour	CNS-Medullo	PCAWG	male	3.76	8	ALT-low	1	-1.52268	Other	0
9b7b9ee5543162dc8cbf52972fcf1496	42.7452	1	1.21651	0	0	0.0701833	0.0701833	DO48932	Normal (blood)	Normal	CNS-Medullo	PCAWG	female	1.97	NA	ALT-low	0	NA	Not avail.	0	NA	NA
9bebf458f1307a801d6e8244a6fdc7f6	39.9124	1	0.651427	0	0	0	0	DO35542	Normal (blood)	Normal	CNS-Medullo	PCAWG	female	4	14	ALT-low	1	NA	Not avail.	0	NA	NA
9cb1aba9600016d1aee30263eb78bd5a	39.3314	0.87	0.813599	0	0.0292241	0.0292241	0.0584482	DO35741	Tumour	Tumour	CNS-Medullo	PCAWG	female	2.34	4	ALT-low	0	-0.655854	Other	0
9d8deb089eff2facaf36bf6297b11de7	42.2638	0.94	1.46698	0	0.0251712	0.100685	0.125856	DO48940	Tumour	Tumour	CNS-Medullo	PCAWG	male	1.96	16	ALT-low	0	-1.80262	Other	0
9e539c8ef5ea306eb3527d353763a53b	36.9763	1	0.703153	0	0.108177	0.0540887	0.162266	DO35621	Normal (blood)	Normal	CNS-Medullo	PCAWG	female	2.04	4	ALT-low	0	NA	Not avail.	0	NA	NA
9e6fa1a18b1ce373f39d6fdd03a93ef2	36.7545	1	1.14272	0	0	0.0544151	0.0544151	DO35623	Normal (blood)	Normal	CNS-Medullo	PCAWG	male	1.99	15	ALT-low	0	NA	Not avail.	0	NA	NA
9fba34d61d3a5fe7730929c924f8532e	67.5177	0.95	0.503571	0	0	0	0	DO35585	Tumour	Tumour	CNS-Medullo	PCAWG	female	2.31	10	ALT-low	0	-0.463168	Other	0
a0d8e8414df45fec2a2a8e62d41ea060	37.4739	0.95	1.86797	0	0	0.0280897	0.0280897	DO48964	Tumour	Tumour	CNS-Medullo	PCAWG	male	2.15	5	ALT-low	0	-1.29421	Other	0
a1aa06e86d44428b16ed0919c65e8c0f	36.7618	0.99	1.14249	0	0.0549539	0.0274769	0.0824308	DO35627	Tumour	Tumour	CNS-Medullo	PCAWG	male	1.95	3	ALT-low	0	-1.04513	Other	0
a40940436248bbeea448bc3e1b4863d7	35.2411	1	0.737775	0	0.028376	0	0.028376	DO48936	Normal (blood)	Normal	CNS-Medullo	PCAWG	male	2.51	7	ALT-low	0	NA	Not avail.	0	NA	NA
a462e8250ecaae6486adf79596fa16c1	44.9666	0.91	1.15641	0	0	0	0	DO48941	Tumour	Tumour	CNS-Medullo	PCAWG	male	3.66	11	ALT-low	1	-1.79274	Other	0
a576ec5b8c1b0fa321d1aa0cfb22e1d5	31.794	1	0.629049	0	0.0314524	0.0943573	0.12581	DO48914	Normal (blood)	Normal	CNS-Medullo	PCAWG	female	1.94	19	ALT-low	0	NA	Not avail.	0	NA	NA
a6a5a722d6ed25bbce944e8bf7226141	39.4787	0.85	1.46915	0	0.149001	0.238401	0.387402	DO35721	Tumour	Tumour	CNS-Medullo	PCAWG	male	3.92	9	ALT-low	1	-0.579468	Other	0
a7251f3b8b4f668c4ffa422f6ddae4fc	37.8313	0.91	1.37452	0	0.0290474	0.11619	0.145237	DO48948	Tumour	Tumour	CNS-Medullo	PCAWG	male	3.86	3	ALT-low	1	-1.38137	Other	0
a857864ce81311f3dc34d913807ea319	37.597	0.91	1.01072	0	0.0584568	0.0292284	0.0876852	DO35619	Tumour	Tumour	CNS-Medullo	PCAWG	male	1.95	4	ALT-low	0	-1.51163	Other	0
ab5a99b5b9aba95eb5c79be010e90740	29.0723	1	0.894321	0	0	0	0	DO48889	Normal (blood)	Normal	CNS-Medullo	PCAWG	female	1.98	42	ALT-low	0	NA	Not avail.	0	NA	NA
ab936828c426f8ff38cc4cbc10be2b98	41.0148	0.99	1.36536	0	0.221649	0.467926	0.689575	DO48963	Tumour	Tumour	CNS-Medullo	PCAWG	male	2.04	9	ALT-high	0	3.32096	Other	1
ac0bdc5ff691174ece55ed298b07fa6b	45.6116	0.92	1.05236	0	0	0.0476614	0.0476614	DO35739	Tumour	Tumour	CNS-Medullo	PCAWG	female	4.18	10	ALT-low	1	-1.88094	Other	1
acfb541367924deaf125649fbd1a8eb9	41.2383	1	1.64895	0	0.0242493	0	0.0242493	DO48930	Normal (blood)	Normal	CNS-Medullo	PCAWG	female	2.66	NA	ALT-low	1	NA	Not avail.	0	NA	NA
ad14a6bad69a93b8e4ff487c6bbcb24c	38.4196	0.97	0.520567	0	0	0	0	DO48906	Tumour	Tumour	CNS-Medullo	PCAWG	female	2.02	49	ALT-low	0	-0.6534	TERT_mod	1	TERTp_mut
ae8a5d5bd7cfb397039a078107e321c0	35.2087	1	1.13608	0	0.0284021	0.170412	0.198814	DO35845	Normal (blood)	Normal	CNS-Medullo	PCAWG	male	2.05	5	ALT-low	0	NA	Not avail.	1	NA	NA
ae911b3a1d09637daed2175647bb7574	38.3808	0.98	0.677422	0	0.0531729	0.0531729	0.106346	DO48949	Tumour	Tumour	CNS-Medullo	PCAWG	male	1.93	12	ALT-low	0	-0.969726	Other	0
afa132f4d4ef86e9191a588b7d91010e	34.8535	1	0.74598	0	0.0286916	0.0573831	0.0860747	DO35571	Normal (blood)	Normal	CNS-Medullo	PCAWG	female	3.62	13	ALT-low	1	NA	Not avail.	1	NA	NA
afc3caa1a38457d51c7ca5ef30c2d7dd	37.7793	1	0.423512	0	0.0794086	0.0794086	0.158817	DO35617	Normal (blood)	Normal	CNS-Medullo	PCAWG	male	2.93	12	ALT-low	1	NA	Not avail.	0	NA	NA
b753881d6b9aae7d6ec3dfc63ffa1715	41.6966	1	1.43897	0	0.119914	0.359742	0.479655	DO48917	Normal (blood)	Normal	CNS-Medullo	PCAWG	female	1.94	22	ALT-low	0	NA	Not avail.	0	NA	NA
b99dc9e373654bc61b07816a5da6d888	35.3472	1	1.18821	0	0.0565815	0.0282908	0.0848723	DO48895	Normal (blood)	Normal	CNS-Medullo	PCAWG	male	1.92	25	ALT-low	0	NA	Not avail.	0	NA	NA
badea2a24c3af34786e27e242cb57d3b	32.0058	1	2.06212	0	0.43742	1.09355	1.53097	DO48924	Normal (blood)	Normal	CNS-Medullo	PCAWG	male	1.94	3	ALT-low	0	NA	Not avail.	0	NA	NA
bc33cc8c4b28276e673fc003f86e0a43	35.9279	0.98	0.779339	0	0	0	0	DO35847	Tumour	Tumour	CNS-Medullo	PCAWG	female	1.98	5	ALT-low	0	-1.5415	Other	0
bd200a91dcc49361a0e18c1083c43474	40.9151	0.92	0.635462	0	0.132831	0.132831	0.265661	DO48914	Tumour	Tumour	CNS-Medullo	PCAWG	female	1.94	19	ALT-low	0	0.0633351	TERT_mod	0	TERTp_mut
bfdb455fc23ad1ea6de0ac08b033572a	35.8389	1	1.33933	0	0.0279027	0.111611	0.139513	DO48967	Normal (blood)	Normal	CNS-Medullo	PCAWG	female	2	4	ALT-low	0	NA	Not avail.	0	NA	NA
c021b836aed15341afad476a614ef63e	45.1998	0.49	0.929208	0	0	0	0	DO48888	Tumour	Tumour	CNS-Medullo	PCAWG	male	1.96	20	ALT-low	0	-0.631287	Other	0
c165fd875efb97f8596d642bd3c32f19	35.5962	1	0.674229	0	0.0280929	0	0.0280929	DO48937	Normal (blood)	Normal	CNS-Medullo	PCAWG	male	2.11	9	ALT-low	0	NA	Not avail.	0	NA	NA
c2554d600e99a6373b1cadd3c3a08a15	34.4698	1	1.04439	0	0.0290109	0.0290109	0.0580218	DO48905	Normal (blood)	Normal	CNS-Medullo	PCAWG	male	1.93	32	ALT-low	0	NA	Not avail.	0	NA	NA
c51eaec753e5d98cd433d74b80f4173d	40.4716	1	0.642426	0	0.0247087	0.0494174	0.0741261	DO35545	Normal (blood)	Normal	CNS-Medullo	PCAWG	male	4.14	6	ALT-low	1	NA	Not avail.	0	NA	NA
c5ea0f563998a38b7090777fba556807	41.224	0.99	1.74656	0	0	0	0	DO48973	Tumour	Tumour	CNS-Medullo	PCAWG	female	2.12	10	ALT-low	0	-1.71809	Other	0
c5eac699b7082858e58cf1e111cf9d9d	39.4284	1	2.02899	0	0	0.0507248	0.0507248	DO48918	Normal (blood)	Normal	CNS-Medullo	PCAWG	female	3.98	10	ALT-low	1	NA	Not avail.	0	NA	NA
c6dfb73b5f77629e3c9f972a7fbf7453	39.3851	0.86	0.914052	0	0.0295236	0.0295236	0.0590473	DO35623	Tumour	Tumour	CNS-Medullo	PCAWG	male	1.99	15	ALT-low	0	-1.16484	Other	0
c6e2b12494860c01776499330771e949	40.2665	1	1.14239	0	0.0496691	0.0248345	0.0745036	DO48949	Normal (blood)	Normal	CNS-Medullo	PCAWG	male	1.93	12	ALT-low	0	NA	Not avail.	0	NA	NA
c741aa767fd98c107c21a05d5a4d799b	60.1355	1	0.997746	0	0.0166291	0.166291	0.18292	DO35556	Normal (blood)	Normal	CNS-Medullo	PCAWG	female	1.99	4	ALT-low	0	NA	Not avail.	0	NA	NA
c856867c39aa8366c3f7344748dd4677	34.0185	1	0.470332	0	0	0	0	DO48906	Normal (blood)	Normal	CNS-Medullo	PCAWG	female	2.02	49	ALT-low	0	NA	Not avail.	1	NA	NA
c9f5909d8f042a25590138b068977d0f	35.98	1	1.33407	0	0.0555864	0.111173	0.166759	DO48948	Normal (blood)	Normal	CNS-Medullo	PCAWG	male	3.86	3	ALT-low	1	NA	Not avail.	0	NA	NA
cb8fab81ee08eef670381cab3220c6c8	41.6737	0.96	1.72771	0	0	0.0499916	0.0499916	DO48958	Tumour	Tumour	CNS-Medullo	PCAWG	male	1.98	9	ALT-low	0	-1.50937	Other	0
cc307c301f9eb535e08b6a5d4d8050db	39.3891	0.79	1.21861	0	0.0964092	0.0642728	0.160682	DO48938	Tumour	Tumour	CNS-Medullo	PCAWG	male	3.32	21	ALT-low	1	-0.678805	Other	0
ccbd0531a8a551cde841a2ad7de623f8	38.3802	1	1.40698	0	0.0260551	0.0260551	0.0521102	DO48965	Normal (blood)	Normal	CNS-Medullo	PCAWG	male	2.07	4	ALT-low	0	NA	Not avail.	0	NA	NA
d07214bcbe0f79594daa2bdc4abeef82	41.8924	0.99	1.00257	0	0.0241118	0.0241118	0.0482236	DO35622	Tumour	Tumour	CNS-Medullo	PCAWG	male	2.45	2	ALT-low	0	-1.40445	Other	0
d07932a37927f0a03ad20b2363d2f616	38.618	1	0.82863	0	0.0258947	0.0776841	0.103579	DO48900	Normal (blood)	Normal	CNS-Medullo	PCAWG	female	1.99	31	ALT-low	0	NA	Not avail.	0	NA	NA
d0f32a086b3ddce152d4678795eeecc6	37.6879	1	1.27362	0	0.0530675	0.132669	0.185736	DO48940	Normal (blood)	Normal	CNS-Medullo	PCAWG	male	1.96	16	ALT-low	0	NA	Not avail.	0	NA	NA
d49f8e69332fc952343d37962332bad3	38.6384	1	0.879954	0	0.025881	0	0.025881	DO35559	Normal (blood)	Normal	CNS-Medullo	PCAWG	male	1.94	7	ALT-low	0	NA	Not avail.	0	NA	NA
d4a0f1058bb5c768297d65853f2a73f7	37.0504	1	1.34951	0	0	0.0539806	0.0539806	DO48964	Normal (blood)	Normal	CNS-Medullo	PCAWG	male	2.15	5	ALT-low	0	NA	Not avail.	0	NA	NA
d7d97570326c60eb552d0ae78fba2049	40.9979	0.71	1.90254	0	0	0.103063	0.103063	DO48920	Tumour	Tumour	CNS-Medullo	PCAWG	female	2.21	7	ALT-low	0	-1.07939	Other	0
d8ce393a2be48b65944a23bad5e81281	34.5013	1	1.50719	0	0	0.0579688	0.0579688	DO48971	Normal (blood)	Normal	CNS-Medullo	PCAWG	male	1.99	18	ALT-low	0	NA	Not avail.	0	NA	NA
d964c082edbf7d86d035c3b55c7ae24d	40.7982	1	0.588262	0	0	0.0245109	0.0245109	DO35553	Normal (blood)	Normal	CNS-Medullo	PCAWG	female	1.94	13	ALT-low	0	NA	Not avail.	0	NA	NA
d97d522bbfcd6f06039fb2ce43fd063d	36.138	1	0.885495	0	0.0276717	0.138359	0.16603	DO35627	Normal (blood)	Normal	CNS-Medullo	PCAWG	male	1.95	3	ALT-low	0	NA	Not avail.	0	NA	NA
d9a3b837a5fd642cd56ab68d26488163	48.6078	0.94	0.493748	0	0	0	0	DO35559	Tumour	Tumour	CNS-Medullo	PCAWG	male	1.94	7	ALT-low	0	-0.845957	Other	0
da9f03d1a1b3e2bd9499287a3e57f66e	34.0659	0.98	1.05677	0	0.0299539	0.0299539	0.0599079	DO48972	Tumour	Tumour	CNS-Medullo	PCAWG	female	1.95	11	ALT-low	0	-1.63934	Other	0
db540f344ee1a28f815e2a53936f390d	40.0494	1	0.848952	0	0.0249692	0.174784	0.199753	DO35628	Normal (blood)	Normal	CNS-Medullo	PCAWG	male	2.56	8	ALT-low	0	NA	Not avail.	0	NA	NA
dc5eeb50efe5b68e97a2a644937e0293	41.3045	1	0.774733	0	0.0968417	0.0968417	0.193683	DO35747	Normal (blood)	Normal	CNS-Medullo	PCAWG	male	1.91	8	ALT-low	0	NA	Not avail.	0	NA	NA
dc6d42fa922e7c3751bfa5b8163a041d	38.5572	1	0.466839	0	0.0259355	0.051871	0.0778065	DO35554	Normal (blood)	Normal	CNS-Medullo	PCAWG	female	2.05	13	ALT-high	0	NA	Not avail.	0	NA	NA
ddb9ddfe5aa7dcc505d8bac41a1cbec0	42.7072	1	1.40492	0	0.0936611	0.0702458	0.163907	DO48943	Normal (blood)	Normal	CNS-Medullo	PCAWG	female	1.97	6	ALT-low	0	NA	Not avail.	0	NA	NA
dde772f0b5a7e05d4243be6fd6372557	42.0091	1	0.714131	0	0.0238044	0	0.0238044	DO35573	Normal (blood)	Normal	CNS-Medullo	PCAWG	male	2.32	4	ALT-low	0	NA	Not avail.	0	NA	NA
df8ab876f70252146086e81f524df0e6	41.8556	1	1.38572	0	0	0.0477833	0.0477833	DO48968	Normal (blood)	Normal	CNS-Medullo	PCAWG	male	1.92	3	ALT-low	0	NA	Not avail.	0	NA	NA
e01f3101c69981927c66790162e85312	39.4935	1	0.860902	0	0	0	0	DO48894	Normal (blood)	Normal	CNS-Medullo	PCAWG	male	2.67	27	ALT-low	0	NA	Not avail.	0	NA	NA
e07938169b268a04b5a160f3abb932ab	34.7707	0.99	0.920316	0	0	0	0	DO48896	Tumour	Tumour	CNS-Medullo	PCAWG	male	1.93	22	ALT-low	0	-0.617017	TERT_mod	0	TERTp_mut
e09371938f55c349edbc3f060bf914a4	38.2706	0.98	1.46326	0	0	0.0799889	0.0799889	DO35841	Tumour	Tumour	CNS-Medullo	PCAWG	male	3.99	16	ALT-low	1	-0.538376	Other	0
e143968f5b1c0f8f232bb027e315a206	40.0205	0.94	0.249872	0	0	0	0	DO35538	Tumour	Tumour	CNS-Medullo	PCAWG	female	1.94	6	ALT-low	0	-0.756291	Other	0
e19dfdc8b9cad32036dba2678c4d6916	46.3716	0.85	0.905726	0	0.050741	0.0253705	0.0761114	DO48952	Tumour	Tumour	CNS-Medullo	PCAWG	female	2.07	3	ALT-low	0	-1.89563	Other	0
e1b01ce88a1d130e553c7fc84f501ae3	44.5386	0.46	0.763382	0	0	0	0	DO48894	Tumour	Tumour	CNS-Medullo	PCAWG	male	2.67	27	ALT-low	0	0.0876914	Other	0
e48c1961303ff6d0c11a84c0f1fefc67	40.8396	0.91	0.48972	0	0	0	0	DO35575	Tumour	Tumour	CNS-Medullo	PCAWG	male	1.92	6	ALT-low	0	-1.57624	Other	0
e579d2676c38a0ea487647da84a3259d	38.1463	1	1.46803	0	0.0786446	0.0786446	0.157289	DO35654	Normal (blood)	Normal	CNS-Medullo	PCAWG	male	3.16	16	ALT-low	1	NA	Not avail.	0	NA	NA
e6123ebaedfd35dfd04e8eee7e394503	42.2858	0.92	1.56081	0	0.025705	0.025705	0.05141	DO48918	Tumour	Tumour	CNS-Medullo	PCAWG	female	3.98	10	ALT-low	1	-0.964159	Other	0
e650d8b59c65f23d91334bf2bad6c910	37.3922	1	0.641845	0	0	0	0	DO35543	Normal (blood)	Normal	CNS-Medullo	PCAWG	male	3.87	9	ALT-low	1	NA	Not avail.	0	NA	NA
e650e41221715002801f0f6667849cf4	35.9203	0.99	0.612467	0	0	0.0843618	0.0843618	DO48965	Tumour	Tumour	CNS-Medullo	PCAWG	male	2.07	4	ALT-low	0	-1.35112	Other	0
e6707ae5b0ffe54b07144b87dd37c42e	33.7036	0.97	1.18682	0	0.0305881	0.122352	0.15294	DO35613	Tumour	Tumour	CNS-Medullo	PCAWG	male	1.9	18	ALT-low	0	-0.358162	Other	0
e69fb11b2d6976acddfd92277de018bf	44.3467	1	0.676488	0	0	0.0450992	0.0450992	DO35733	Normal (blood)	Normal	CNS-Medullo	PCAWG	male	3.83	3	ALT-low	1	NA	Not avail.	0	NA	NA
e7d15e532912109aebc17c1d5fe9df8b	41.6416	1	1.00861	0	0	0.0720433	0.0720433	DO48959	Normal (blood)	Normal	CNS-Medullo	PCAWG	female	1.98	5	ALT-low	0	NA	Not avail.	0	NA	NA
eb9053159bd5ec739871f0cc31058006	38.2212	1	0.941886	0	0.052327	0.052327	0.104654	DO35857	Normal (blood)	Normal	CNS-Medullo	PCAWG	male	1.96	3	ALT-low	0	NA	Not avail.	0	NA	NA
ec2286801a5ce3b53ca9083f07cd1038	61.7611	0.93	0.518126	0	0.0870507	0.0348203	0.121871	DO35556	Tumour	Tumour	CNS-Medullo	PCAWG	female	1.99	4	ALT-low	0	-1.16444	Other	0
ec451a19c90c0c88a578ca4a1d43dc36	40.3687	1	0.990867	0	0.0990867	0.14863	0.247717	DO35757	Normal (blood)	Normal	CNS-Medullo	PCAWG	male	3.76	8	ALT-low	1	NA	Not avail.	0	NA	NA
ee0232cb4432e23a7d765327350f33ac	37.8319	0.97	0.951579	0	0	0.0545005	0.0545005	DO48937	Tumour	Tumour	CNS-Medullo	PCAWG	male	2.11	9	ALT-low	0	-1.63979	Other	0
f1308d278b8d934815d22c0b5d9f5621	35.0288	0.87	1.48449	0	0.393764	0.196882	0.590647	DO48955	Tumour	Tumour	CNS-Medullo	PCAWG	female	3.26	NA	ALT-low	1	0.305145	Other	0
f15af9b756a6af3eebc0c2bff3115ac4	38.7898	0.85	0.824959	0	0.0606588	0.0606588	0.121318	DO35755	Tumour	Tumour	CNS-Medullo	PCAWG	female	1.96	5	ALT-low	0	-1.07967	Other	0
f2dca351b26f723071c301f08ccb13cd	35.3247	1	1.24559	0	0.0849265	0.396324	0.48125	DO35721	Normal (blood)	Normal	CNS-Medullo	PCAWG	male	3.92	9	ALT-low	1	NA	Not avail.	0	NA	NA
f3c8e606619f63dd2e95850b90b8e2bd	43.3417	1	1.24591	0	0.0230725	0.0230725	0.046145	DO48934	Normal (blood)	Normal	CNS-Medullo	PCAWG	male	1.99	4	ALT-low	0	NA	Not avail.	0	NA	NA
f5f6e24283b685309c1f14d5d7a08952	33.4194	0.96	0.658301	0	0.0311695	0.0311695	0.0623391	DO35845	Tumour	Tumour	CNS-Medullo	PCAWG	male	2.05	5	ALT-low	0	-0.635866	Other	1
f7188455bc53572135f273929e1f5321	39.9449	0.96	0.851173	0	0	0.0521552	0.0521552	DO35628	Tumour	Tumour	CNS-Medullo	PCAWG	male	2.56	8	ALT-low	0	-1.5386	Other	0
f7eca1cf97c06c079f6899ad64fc59c2	43.8251	1	0.365088	0	0.0456359	0	0.0456359	DO35575	Normal (blood)	Normal	CNS-Medullo	PCAWG	male	1.92	6	ALT-low	0	NA	Not avail.	0	NA	NA
f87235ad489f4f08283fdcb0ff3ee4d7	40.4175	1	1.03915	0	0.123709	0.222676	0.346385	DO35755	Normal (blood)	Normal	CNS-Medullo	PCAWG	female	1.96	5	ALT-low	0	NA	Not avail.	0	NA	NA
f9159fc20ad37fa9419a5481fe510a00	40.3934	0.91	1.28734	0	0	0	0	DO35611	Tumour	Tumour	CNS-Medullo	PCAWG	male	3.74	19	ALT-low	1	-1.14455	Other	0
fc00c28b8e1faefd24bfabe58de93cb5	46.6667	1	0.599999	0	0	0.128571	0.128571	DO48909	Normal (blood)	Normal	CNS-Medullo	PCAWG	female	1.94	39	ALT-low	0	NA	Not avail.	0	NA	NA
fc7b2a0a560740da898be7801e8a4909	50.346	0.98	0.754776	0	0	0.0608037	0.0608037	DO35544	Tumour	Tumour	CNS-Medullo	PCAWG	female	1.91	11	ALT-low	0	-1.16199	Other	0
fc95ae03eede585af8f396ccc96fa719	39.8725	0.93	1.45464	0	0.0269677	0.0269677	0.0539353	DO48900	Tumour	Tumour	CNS-Medullo	PCAWG	female	1.99	31	ALT-low	0	-0.0960296	TERT_mod	0	TERTp_mut
fcb5bae7946772411533ff13f1d66df9	43.2103	0.99	0.694279	0	0	0	0	DO35551	Tumour	Tumour	CNS-Medullo	PCAWG	male	1.94	3	ALT-low	0	-1.2493	Other	0
fd796a151a68cdff5e673023f31f4ce9	37.0247	1	1.02634	0	0.324108	0.351117	0.675226	DO48923	Normal (blood)	Normal	CNS-Medullo	PCAWG	female	2.2	10	ALT-low	0	NA	Not avail.	0	NA	NA
ffe2ed5dedcf27e52280c16db5eb2d04	36.4525	1	0.877855	0	0.027433	0.137165	0.164598	DO35741	Normal (blood)	Normal	CNS-Medullo	PCAWG	female	2.34	4	ALT-low	0	NA	Not avail.	0	NA	NA
PCAWG.07a6281c-4f1c-4121-938b-c93f436408de	63.2794	0.35	1.04299	0	0.541815	0.812722	1.35454	DO22490	Tumour	Tumour	CNS-Oligo	PCAWG	female	1.89	31	ALT-high	0	0.720102	ATRX_DAXX_trunc	0		ATRX_DAXX_trunc
PCAWG.11d167fc-2ff3-42e0-b064-b11ad64d456f	39.7134	0.81	0.755412	0	0	0	0	DO22117	Tumour	Tumour	CNS-Oligo	PCAWG	female	1.94	32	ALT-low	0	-0.868502	TERT_mod	0	TERTp_mut
PCAWG.1abc0f5f-e476-4585-a13a-c5ca09f1bf3b	41.5914	1	1.05791	0	0	0	0	DO22195	Normal (blood)	Normal	CNS-Oligo	PCAWG	female	1.96	42	ALT-low	0	NA	Not avail.	0	NA	NA
PCAWG.1fae200e-043b-46c4-a4ca-87324c056732	59.8232	1	1.27041	0	0.0334319	0.0334319	0.0668637	DO22736	Normal (blood)	Normal	CNS-Oligo	PCAWG	male	1.88	37	ALT-low	0	NA	Not avail.	0	NA	NA
PCAWG.2765b1db-598c-4dc8-a188-3134dd9a281b	39.4224	0.66	1.57271	0	0.115301	0.115301	0.230602	DO22293	Tumour	Tumour	CNS-Oligo	PCAWG	male	1.78	62	ALT-low	0	-0.591692	TERT_mod	0	TERTp_mut
PCAWG.3fb8200c-664f-4526-b558-e1b16acee25a	39.9808	1	0.700337	0	0	0	0	DO22117	Normal (blood)	Normal	CNS-Oligo	PCAWG	female	1.94	32	ALT-low	0	NA	Not avail.	0	NA	NA
PCAWG.4141525c-4196-43ca-86dd-1acad4b39df8	38.2281	1	1.67416	0	0.0261588	0	0.0261588	DO22548	Normal (blood)	Normal	CNS-Oligo	PCAWG	female	1.95	57	ALT-low	0	NA	Not avail.	0	NA	NA
PCAWG.51bd82dd-309f-489d-b8fd-a85701de3736	36.9928	0.55	1.40568	0	0	0	0	DO22324	Tumour	Tumour	CNS-Oligo	PCAWG	male	3.67	39	ALT-low	1	-0.586464	TERT_mod	0	TERTp_mut
PCAWG.542afa3c-0a47-42ae-a47c-cc09db098043	64.2126	0.56	1.27701	0	0.0278094	0	0.0278094	DO22736	Tumour	Tumour	CNS-Oligo	PCAWG	male	1.88	37	ALT-low	0	-0.467273	TERT_mod	0	TERTp_mut
PCAWG.59378079-3dbd-41f7-b1cb-5b2e5629dab3	42.2556	1	1.3726	0	0.0236655	0	0.0236655	DO22356	Normal (blood)	Normal	CNS-Oligo	PCAWG	male	2.01	43	ALT-low	0	NA	Not avail.	0	NA	NA
PCAWG.624eead9-ec42-4b16-ac5a-bad326184d40	35.8975	0.87	1.17	0	0.416255	1.12069	1.53694	DO22382	Tumour	Tumour	CNS-Oligo	PCAWG	male	1.89	53	ALT-high	0	0.623159	ATRX_DAXX_trunc	0		ATRX_DAXX_trunc
PCAWG.64b83db8-23f5-47bf-87eb-db43a296da9c	71.6036	0.93	1.11726	0.195221	1.33651	2.22251	3.75424	DO22720	Tumour	Tumour	CNS-Oligo	PCAWG	male	1.83	43	ALT-high	0	0.688587	ATRX_DAXX_trunc	1		ATRX_DAXX_trunc
PCAWG.779c1e2d-d4c1-4806-bd88-4ce0106e5d40	38.4315	0.92	1.04081	0	0.0282829	0.0282829	0.0565659	DO22524	Tumour	Tumour	CNS-Oligo	PCAWG	female	1.93	62	ALT-low	0	0.947797	TERT_mod	0	TERTp_mut
PCAWG.7b876c3a-ba1b-4f5f-9cfb-2e9bc63d973b	34.3794	0.8	1.10531	0	0	0	0	DO22356	Tumour	Tumour	CNS-Oligo	PCAWG	male	2.01	43	ALT-low	0	1.13954	TERT_mod	0	TERTp_mut
PCAWG.8a0b525b-ca5e-454b-9fa9-30088c29a103	45.3935	0.93	1.27772	0	0	0.0236877	0.0236877	DO22548	Tumour	Tumour	CNS-Oligo	PCAWG	female	1.95	57	ALT-low	0	-0.645256	TERT_mod	0	TERTp_mut
PCAWG.91e95a62-a8a2-4319-8162-f892ed5c80e8	33.0039	1	1.45438	0	0	0	0	DO22524	Normal (blood)	Normal	CNS-Oligo	PCAWG	female	1.93	62	ALT-low	0	NA	Not avail.	0	NA	NA
PCAWG.92e02379-9489-44e6-8f86-1f437781bab3	34.4325	1	1.16169	0	0	0.0290424	0.0290424	DO22295	Normal (blood)	Normal	CNS-Oligo	PCAWG	female	2.06	35	ALT-high	0	NA	Not avail.	1	NA	NA
PCAWG.93af3f23-4a1a-47a0-af3e-4a288822f731	37.7336	1	1.5901	0	0.0265016	0	0.0265016	DO22145	Normal (blood)	Normal	CNS-Oligo	PCAWG	female	1.83	47	ALT-low	0	NA	Not avail.	0	NA	NA
PCAWG.94935f6d-7c10-40cf-b017-13f973ef12cb	45.4945	0.89	1.23092	0	0.0246974	0	0.0246974	DO22195	Tumour	Tumour	CNS-Oligo	PCAWG	female	1.96	42	ALT-low	0	-0.23427	TERT_mod	0	TERTp_mut
PCAWG.9eea842b-353b-42c0-b942-0b2ed79cd1ee	32.1292	1	1.55621	0	0	0.0622486	0.0622486	DO22536	Normal (blood)	Normal	CNS-Oligo	PCAWG	female	1.94	48	ALT-low	0	NA	Not avail.	0	NA	NA
PCAWG.bbed3f54-7400-4920-8584-94ce2f123586	37.9486	1	0.579731	0	0	0	0	DO22324	Normal (blood)	Normal	CNS-Oligo	PCAWG	male	3.67	39	ALT-low	1	NA	Not avail.	0	NA	NA
PCAWG.c6433fce-cd74-4b12-a4ff-65633b881596	37.9424	0.77	1.3705	0	0	0	0	DO22417	Tumour	Tumour	CNS-Oligo	PCAWG	female	1.95	29	ALT-low	0	-0.122922	TERT_mod	0	TERTp_mut
PCAWG.ca954152-62cc-428f-854d-436b7d29b901	38.1	1	1.67979	0	0	0	0	DO22720	Normal (blood)	Normal	CNS-Oligo	PCAWG	male	1.83	43	ALT-high	0	NA	Not avail.	1	NA	NA
PCAWG.d787e72c-c0f7-4a1e-a12d-87683d155206	41.4383	1	0.820497	0	0.0241323	0	0.0241323	DO22382	Normal (blood)	Normal	CNS-Oligo	PCAWG	male	1.89	53	ALT-high	0	NA	Not avail.	0	NA	NA
PCAWG.d7ce1036-fd19-40c3-9c17-b6c946e2b739	40.2818	1	0.943355	0	0	0.0496503	0.0496503	DO22417	Normal (blood)	Normal	CNS-Oligo	PCAWG	female	1.95	29	ALT-low	0	NA	Not avail.	0	NA	NA
PCAWG.dcf13091-0daf-4c30-a796-617caf780ff8	40.5296	1	1.33236	0	0	0.0740199	0.0740199	DO22293	Normal (blood)	Normal	CNS-Oligo	PCAWG	male	1.78	62	ALT-low	0	NA	Not avail.	0	NA	NA
PCAWG.e0281249-419e-477b-b1e4-aa7d3be8a656	36.5045	0.66	1.53406	0	0	0	0	DO22536	Tumour	Tumour	CNS-Oligo	PCAWG	female	1.94	48	ALT-low	0	-0.402323	TERT_mod	0	TERTp_mut
PCAWG.ea887acf-adf0-4359-9274-3d50a36ccd4c	39.4538	1	0.91246	0	0	0.0253461	0.0253461	DO22490	Normal (blood)	Normal	CNS-Oligo	PCAWG	female	1.89	31	ALT-high	0	NA	Not avail.	0	NA	NA
PCAWG.ec210713-343a-45d9-adef-78df46f1aa02	32.4458	0.8	0.924618	0	0.231154	1.15577	1.38693	DO22295	Tumour	Tumour	CNS-Oligo	PCAWG	female	2.06	35	ALT-high	0	0.473107	ATRX_DAXX_trunc	1		ATRX_DAXX_trunc
PCAWG.ec277668-487e-44f7-a874-da32b59eb6ed	40.5158	0.87	0.691089	0	0.0283698	0.0283698	0.0567396	DO22145	Tumour	Tumour	CNS-Oligo	PCAWG	female	1.83	47	ALT-low	0	-0.523704	TERT_mod	0	TERTp_mut
037746b2fdf0dd87f8bf594b7405e392	33.7558	1	0.947984	0	0	0.0296245	0.0296245	DO36036	Normal (blood)	Normal	CNS-PiloAstro	PCAWG	female	2	4	ALT-low	0	NA	Not avail.	0	NA	NA
053b909dcf2c4d1a4aba94a7f4fd0299	36.4276	0.62	0.878454	0	0	0	0	DO35901	Tumour	Tumour	CNS-PiloAstro	PCAWG	male	2.29	4	ALT-low	0	-0.731039	Other	0
06b5342d50479ca518863af25273532d	49.858	1	0.962734	0	0.0601709	0.100285	0.160456	DO36151	Normal (blood)	Normal	CNS-PiloAstro	PCAWG	male	1.93	5	ALT-low	0	NA	Not avail.	0	NA	NA
07882e1ad9abb1f834d82e32b042c789	34.2653	0.69	0.525312	0	0	0	0	DO36036	Tumour	Tumour	CNS-PiloAstro	PCAWG	female	2	4	ALT-low	0	-1.03013	Other	0
083f985ab3a2c2c7e14e8909e1eb774a	31.9473	1	0.813839	0	0.062603	0.0313015	0.0939045	DO35928	Normal (blood)	Normal	CNS-PiloAstro	PCAWG	female	2.06	11	ALT-low	0	NA	Not avail.	0	NA	NA
08cc10c23249b7e531c9c1912219d88a	53.3229	0.34	0.787653	0	0	0.165473	0.165473	DO36159	Tumour	Tumour	CNS-PiloAstro	PCAWG	male	1.93	7	ALT-low	0	-0.494934	Other	0
0a8e7cb6e15b1a96f04d64325e03d003	33.587	1	1.0123	0	0.119094	0.0893204	0.208414	DO35880	Normal (blood)	Normal	CNS-PiloAstro	PCAWG	female	2	3	ALT-low	0	NA	Not avail.	0	NA	NA
0aaf310b4c1417109340e2e8d424e5b7	45.9372	0.67	0.95783	0	0.194945	0.194945	0.38989	DO36080	Tumour	Tumour	CNS-PiloAstro	PCAWG	female	2	40	ALT-low	0	-0.875797	Other	0
0b9b1f60d3eb990eae66d164633532f5	39.4769	0.7	0.861264	0	0.0361876	0.0361876	0.0723751	DO36087	Tumour	Tumour	CNS-PiloAstro	PCAWG	male	2.19	25	ALT-low	0	-1.59786	Other	0
0bafda03094c1ea07915f819d4edf38f	34.092	1	1.11463	0	0.0293324	0.234659	0.263992	DO35877	Normal (blood)	Normal	CNS-PiloAstro	PCAWG	female	2	15	ALT-low	0	NA	Not avail.	0	NA	NA
11e55f4501c47931edbbc10cb6c32440	30.1618	1	0.729399	0	0	0.0331545	0.0331545	DO36054	Normal (blood)	Normal	CNS-PiloAstro	PCAWG	male	1.93	15	ALT-low	0	NA	Not avail.	0	NA	NA
12b59e8b9010c8aab020088ca2569f4d	46.1237	0.68	0.693786	0	0	0.0637671	0.0637671	DO36131	Tumour	Tumour	CNS-PiloAstro	PCAWG	male	1.93	12	ALT-low	0	-1.25079	Other	0
12d10f65ed544b53b7329bf2d9eabbd1	39.4347	0.65	0.912901	0	0.0390129	0	0.0390129	DO35880	Tumour	Tumour	CNS-PiloAstro	PCAWG	female	2	3	ALT-low	0	-0.873842	Other	0
130daa1199ded8e4d5e32f5428e24dd3	46.7938	0.58	0.940295	0	0	0.0736908	0.0736908	DO35961	Tumour	Tumour	CNS-PiloAstro	PCAWG	male	1.93	9	ALT-low	0	-1.218	Other	0
13195b1d7ab636e0f06fd86866de37f8	33.84	0.73	1.41844	0	0	0.121442	0.121442	DO35982	Tumour	Tumour	CNS-PiloAstro	PCAWG	female	2	6	ALT-low	0	-1.78619	Other	0
13b9efe5445d2578986ef41df95d236f	34.2603	0.31	0.934027	0	0	0	0	DO36054	Tumour	Tumour	CNS-PiloAstro	PCAWG	male	1.93	15	ALT-low	0	-0.4406	Other	0
142a6ab53c4b8120e2d2bc0efd8f748c	40.248	0.37	0.894455	0	0	0.268605	0.268605	DO35919	Tumour	Tumour	CNS-PiloAstro	PCAWG	female	2.2	14	ALT-low	0	-1.30276	Other	0
1472ca8924948038fdab84a53f254577	53.9603	0.43	1.14899	0	0.043098	0.0861959	0.129294	DO36074	Tumour	Tumour	CNS-PiloAstro	PCAWG	male	1.95	14	ALT-low	0	-0.788844	Other	0
1499f95a62bc7ca67c0a6156e5189063	43.3807	1	0.783759	0	0.0461035	0.0691552	0.115259	DO36062	Normal (blood)	Normal	CNS-PiloAstro	PCAWG	female	2	4	ALT-low	0	NA	Not avail.	0	NA	NA
186bb913d908cba326ca587c329c6f07	33.6593	1	1.01012	0	0.0891284	0.118838	0.207966	DO35904	Normal (blood)	Normal	CNS-PiloAstro	PCAWG	male	1.93	2	ALT-low	0	NA	Not avail.	0	NA	NA
1c24069b080ac86f84cb86ee8b7bc578	46.3595	1	0.474552	0	0	0.0431411	0.0431411	DO35943	Normal (blood)	Normal	CNS-PiloAstro	PCAWG	female	2	6	ALT-low	0	NA	Not avail.	0	NA	NA
1f31fd0b8cf5abca3c7bf093bd649d29	48.3272	0.64	1.03461	0	0.129327	0.0646634	0.19399	DO35883	Tumour	Tumour	CNS-PiloAstro	PCAWG	female	2.05	11	ALT-low	0	-0.858964	Other	0
213b4b5fd66ccf69ce356414294afd74	57.4497	1	0.800701	0	0.0174065	0.0696262	0.0870327	DO36071	Normal (blood)	Normal	CNS-PiloAstro	PCAWG	male	1.93	12	ALT-low	0	NA	Not avail.	0	NA	NA
21579481d3a8206b3228d37fdb3421cd	39.5396	0.65	1.36572	0	0.0389094	0	0.0389094	DO36155	Tumour	Tumour	CNS-PiloAstro	PCAWG	male	1.93	1	ALT-low	0	-1.16066	Other	0
21c86afd00c0f4f713ef3601e7573b36	34.846	1	1.37749	0	0	0.0573954	0.0573954	DO35901	Normal (blood)	Normal	CNS-PiloAstro	PCAWG	male	2.29	4	ALT-low	0	NA	Not avail.	0	NA	NA
228c15aa0567264fb9184094173d2dc5	41.6376	0.69	0.672469	0	0.0348069	0.174034	0.208841	DO35898	Tumour	Tumour	CNS-PiloAstro	PCAWG	female	2	15	ALT-low	0	-0.834886	Other	0
2322f088f34f89a7878308c76f38f2d0	36.7579	1	0.652921	0	0.0272051	0.0272051	0.0544101	DO35946	Normal (blood)	Normal	CNS-PiloAstro	PCAWG	male	1.93	9	ALT-low	0	NA	Not avail.	0	NA	NA
23481812405fd2c1420253ddcbc0174a	49.4807	0.52	0.808396	0.0388652	0	0	0.0388652	DO36071	Tumour	Tumour	CNS-PiloAstro	PCAWG	male	1.93	12	ALT-low	0	-1.15902	Other	0
251a10260e7a51e326af1703d5664145	33.1203	1	0.785018	0	0	0	0	DO36021	Normal (blood)	Normal	CNS-PiloAstro	PCAWG	female	2	6	ALT-low	0	NA	Not avail.	0	NA	NA
27c1807724ea7ccc918fc9d21ac6abe8	42.0051	0.47	1.09511	0	0.101305	0.0506524	0.151957	DO35931	Tumour	Tumour	CNS-PiloAstro	PCAWG	male	1.95	9	ALT-low	0	-1.44668	Other	0
28584670f12b94578629662c988616fb	33.8955	0.75	0.885074	0	0	0	0	DO36012	Tumour	Tumour	CNS-PiloAstro	PCAWG	female	2	4	ALT-low	0	-0.463854	Other	0
297b28e635fdbe1ccfea01865daa9e0d	33.1889	1	0.723134	0	0.0301306	0.0301306	0.0602612	DO36012	Normal (blood)	Normal	CNS-PiloAstro	PCAWG	female	2	4	ALT-low	0	NA	Not avail.	0	NA	NA
29811b0a0878ffbe36a7420f21ecc3c4	52.3094	0.66	0.802916	0	0	0.0289652	0.0289652	DO35943	Tumour	Tumour	CNS-PiloAstro	PCAWG	female	2	6	ALT-low	0	-0.898765	Other	0
2ac637a09edc0f73f5a14f3fecdac1fa	41.9468	0.71	1.47806	0	0.167886	0.268617	0.436502	DO36171	Tumour	Tumour	CNS-PiloAstro	PCAWG	female	2	8	ALT-low	0	-0.516021	Other	0
2c35ae764ca3924721fe57f4bbbea0a2	40.7583	1	0.883256	0	0.0490698	0.0245349	0.0736047	DO35916	Normal (blood)	Normal	CNS-PiloAstro	PCAWG	male	1.93	12	ALT-low	0	NA	Not avail.	0	NA	NA
2c4984131e136eb09a6d363026700974	38.2855	1	0.731347	0	0.0522391	0.130598	0.182837	DO36127	Normal (blood)	Normal	CNS-PiloAstro	PCAWG	female	2	7	ALT-low	0	NA	Not avail.	0	NA	NA
2d5b94127a6dd04a263cf971898f6afd	34.2726	1	0.933691	0	0.175067	0.40849	0.583557	DO35922	Normal (blood)	Normal	CNS-PiloAstro	PCAWG	male	1.93	4	ALT-low	0	NA	Not avail.	0	NA	NA
2ee7ba0f61790b098189019e5d4c76dc	37.6544	0.64	1.43409	0	0	0.0414958	0.0414958	DO36163	Tumour	Tumour	CNS-PiloAstro	PCAWG	female	2	29	ALT-low	0	-0.589139	Other	0
305bfdb30543e3776d0caafcc2c5e79e	42.2358	1	0.520885	0	0.0473531	0.0710297	0.118383	DO36167	Normal (blood)	Normal	CNS-PiloAstro	PCAWG	male	2.05	5	ALT-low	0	NA	Not avail.	0	NA	NA
32b88ec03255e5d6d03dec86da3a13ca	33.7539	0.69	0.592525	0	0	0.0858731	0.0858731	DO36042	Tumour	Tumour	CNS-PiloAstro	PCAWG	female	2	15	ALT-low	0	-0.710498	Other	0
34635ba57f4fb8a0a9de963e09aa0e36	39.0054	0.3	1.28187	0	0	0.170916	0.170916	DO35922	Tumour	Tumour	CNS-PiloAstro	PCAWG	male	1.93	4	ALT-low	0	-0.391934	Other	0
361dfc5b1980c6a1751e65c0e843eff1	41.0319	0.57	1.07234	0	0.0427567	0	0.0427567	DO36139	Tumour	Tumour	CNS-PiloAstro	PCAWG	male	1.93	2	ALT-low	0	-0.690862	Other	0
36fd3928025b0b06b3dbcd9c160df360	32.5663	0.65	0.614132	0	0	0	0	DO36018	Tumour	Tumour	CNS-PiloAstro	PCAWG	female	2	4	ALT-low	0	-0.630658	Other	0
370609baca36c42b810653f1890463c6	41.7971	0.49	0.957004	0	0.0976535	0.0976535	0.195307	DO35916	Tumour	Tumour	CNS-PiloAstro	PCAWG	male	1.93	12	ALT-low	0	-0.860093	Other	0
37c53dd8c5e77b5e8becc86fbed0d1d8	35.1555	0.56	1.1378	0	0.0507948	0	0.0507948	DO36111	Tumour	Tumour	CNS-PiloAstro	PCAWG	female	2.58	10	ALT-low	0	-0.835521	Other	0
381641d5f4678ea63b8f548ce36e46db	36.6163	0.69	0.764686	0	0	0	0	DO36039	Tumour	Tumour	CNS-PiloAstro	PCAWG	female	2	7	ALT-low	0	-1.01688	Other	0
3b01655134f5ce8442f70451895bac3d	40.3531	0.68	1.04081	0	0	0.109329	0.109329	DO35889	Tumour	Tumour	CNS-PiloAstro	PCAWG	female	2	5	ALT-low	0	-0.804668	Other	0
3d84dd90da383176123da2e537179c8c	34.2627	0.75	1.22582	0	0	0	0	DO36015	Tumour	Tumour	CNS-PiloAstro	PCAWG	male	1.93	11	ALT-low	0	-0.362297	Other	0
436e2a8e549a4e3c6c3cb23e16519e55	45.094	0.77	0.97574	0	0	0	0	DO35928	Tumour	Tumour	CNS-PiloAstro	PCAWG	female	2.06	11	ALT-low	0	-0.824883	Other	0
437a74e3f351765522782e44777254c6	37.849	0.49	0.845464	0	0.0539199	0.0539199	0.10784	DO36099	Tumour	Tumour	CNS-PiloAstro	PCAWG	male	1.93	3	ALT-low	0	-0.0994181	Other	0
44eee69a2ea1e3f267a801b531f98f32	35.6028	1	0.393228	0	0	0	0	DO36024	Normal (blood)	Normal	CNS-PiloAstro	PCAWG	male	1.93	8	ALT-low	0	NA	Not avail.	0	NA	NA
45cc468845e960ee1365f849f2002c1e	37.1314	1	0.754079	0	0.18852	0.161588	0.350108	DO35961	Normal (blood)	Normal	CNS-PiloAstro	PCAWG	male	1.93	9	ALT-low	0	NA	Not avail.	0	NA	NA
47c0d76abd8452b8399ef15a34297dee	38.8972	1	0.822682	0	0.0257088	0.0257088	0.0514176	DO36107	Normal (blood)	Normal	CNS-PiloAstro	PCAWG	female	2	11	ALT-low	0	NA	Not avail.	0	NA	NA
49d695f8fad0fc7a4f54f527d45a02be	36.294	1	0.991901	0	0.0551056	0.110211	0.165317	DO35874	Normal (blood)	Normal	CNS-PiloAstro	PCAWG	female	2	7	ALT-low	0	NA	Not avail.	0	NA	NA
4a404f309554c04703579432985c3ecc	41.0621	0.3	0.7306	0	0.243533	0.0811778	0.324711	DO35925	Tumour	Tumour	CNS-PiloAstro	PCAWG	male	1.93	2	ALT-low	0	0.0828305	Other	0
4c1c194379797b8e06aeb10216a876e2	40.7464	0.64	0.785344	0	0	0.153388	0.153388	DO36065	Tumour	Tumour	CNS-PiloAstro	PCAWG	female	2	5	ALT-low	0	-0.511135	Other	0
4cad92f8878dee625c0eb307974d3c8a	41.3353	0.55	1.30639	0	0	0.219931	0.219931	DO35907	Tumour	Tumour	CNS-PiloAstro	PCAWG	male	1.93	3	ALT-low	0	-0.325071	Other	0
51bc50b50556f643bbb8aad9c2d5297c	41.1517	0.37	0.826211	1.70759	8.93201	10.4426	21.0822	DO36091	Tumour	Tumour	CNS-PiloAstro	PCAWG	female	2.62	20	Not avail.	0	-0.202884	Other	0
51ee639aaf8b04b335f00e937a87463a	46.0058	0.6	0.825983	0	0	0.0724547	0.0724547	DO35955	Tumour	Tumour	CNS-PiloAstro	PCAWG	male	1.93	10	ALT-low	0	-0.859884	Other	0
520208fdfb0374ce43a4c719637f9193	45.2556	1	0.839676	0	0	0.0662902	0.0662902	DO36131	Normal (blood)	Normal	CNS-PiloAstro	PCAWG	male	1.93	12	ALT-low	0	NA	Not avail.	0	NA	NA
52e2492336955332d28d6c4ee3029fc2	38.6699	1	0.568918	0	0	0.0258599	0.0258599	DO35955	Normal (blood)	Normal	CNS-PiloAstro	PCAWG	male	1.93	10	ALT-low	0	NA	Not avail.	0	NA	NA
536102c27f0fadda6889e3b10ef14283	32.7754	1	0.42715	0	0.0305107	0	0.0305107	DO36033	Normal (blood)	Normal	CNS-PiloAstro	PCAWG	female	2	21	ALT-low	0	NA	Not avail.	0	NA	NA
53fa6c142f2dc7335fd08105d6131a32	39.592	1	0.757728	0	0.0252576	0.10103	0.126288	DO36103	Normal (blood)	Normal	CNS-PiloAstro	PCAWG	female	2	14	ALT-low	0	NA	Not avail.	0	NA	NA
5785dcb223bff8e519fdbbc5a8cefc00	33.5765	1	0.65522	0	0.0893482	0.0893482	0.178696	DO35898	Normal (blood)	Normal	CNS-PiloAstro	PCAWG	female	2	15	ALT-low	0	NA	Not avail.	0	NA	NA
58ec35d5a0894705d3e83cd163496d25	37.431	1	0.801475	0	0.0801475	0.0534317	0.133579	DO35964	Normal (blood)	Normal	CNS-PiloAstro	PCAWG	male	2.19	13	ALT-low	0	NA	Not avail.	0	NA	NA
5945305b1832dfaffe03d0af3fd226fb	35.1378	0.79	1.02454	0	0	0.0360246	0.0360246	DO36006	Tumour	Tumour	CNS-PiloAstro	PCAWG	female	2	8	ALT-low	0	-0.603383	Other	0
5b0050b8444bb0596fcac0336513b79f	38.1562	0.99	0.733826	0	0.0264728	0.0264728	0.0529456	DO36095	Tumour	Tumour	CNS-PiloAstro	PCAWG	male	1.93	7	ALT-low	0	-0.583624	Other	0
5da4f0f7c510a90ba25029b324caea2b	41.9098	1	0.62038	0	0	0	0	DO36080	Normal (blood)	Normal	CNS-PiloAstro	PCAWG	female	2	40	ALT-low	0	NA	Not avail.	0	NA	NA
5f35f649703caaa45b9971e4d45c9897	39.1288	1	1.32895	0	0.0255566	0.23001	0.255566	DO35919	Normal (blood)	Normal	CNS-PiloAstro	PCAWG	female	2.2	14	ALT-low	0	NA	Not avail.	0	NA	NA
60708faddc660f02b3f803ba3c28db57	37.5004	0.76	0.959989	0	0	0.0350873	0.0350873	DO35997	Tumour	Tumour	CNS-PiloAstro	PCAWG	male	1.93	6	ALT-low	0	-1.06455	Other	0
6351ca0ec89dd2177e670058941523ea	42.8493	0.79	1.07353	0	0.0295413	0.0590825	0.0886238	DO35967	Tumour	Tumour	CNS-PiloAstro	PCAWG	female	2	5	ALT-low	0	-0.482937	Other	0
64e287631b1398fdb917c842564d8edd	36.2568	1	0.937756	0	0.0827432	0.0551621	0.137905	DO35889	Normal (blood)	Normal	CNS-PiloAstro	PCAWG	female	2	5	ALT-low	0	NA	Not avail.	0	NA	NA
666aad4209b13f1682e2b7fcfa6ed05b	32.5088	1	1.23044	0	0.0615218	0.0307609	0.0922828	DO36111	Normal (blood)	Normal	CNS-PiloAstro	PCAWG	female	2.58	10	ALT-low	0	NA	Not avail.	0	NA	NA
6743412cd0945ea5ba50a518341e5638	36.6927	0.34	0.654082	0	0.160314	0.0801571	0.240471	DO35964	Tumour	Tumour	CNS-PiloAstro	PCAWG	male	2.19	13	ALT-low	0	-1.24747	Other	0
6817768c60d972a8cc3d864f70306979	47.7036	0.68	0.922363	0	0	0.0308276	0.0308276	DO35959	Tumour	Tumour	CNS-PiloAstro	PCAWG	female	2	5	ALT-low	0	-0.829444	Other	0
7029ed66e16b07b53f0ab62f95fb8342	36.2196	1	0.828281	0	0.165656	0.358922	0.524578	DO35976	Normal (blood)	Normal	CNS-PiloAstro	PCAWG	male	1.93	4	ALT-low	0	NA	Not avail.	0	NA	NA
70bbb07a6ac355a9860aef2168fd8ba0	37.0822	0.79	0.701144	0	0	0.0682711	0.0682711	DO35952	Tumour	Tumour	CNS-PiloAstro	PCAWG	male	1.93	6	ALT-low	0	-0.648784	Other	0
72afda410350dd12cb5c03d70f7034b4	36.8311	1	0.977434	0	0.0814529	0.135755	0.217208	DO36083	Normal (blood)	Normal	CNS-PiloAstro	PCAWG	female	2	9	ALT-low	0	NA	Not avail.	0	NA	NA
72fd6fcb448eb8d57d50a2525497637c	39.9004	1	0.952372	0	0	0	0	DO36087	Normal (blood)	Normal	CNS-PiloAstro	PCAWG	male	2.19	25	ALT-low	0	NA	Not avail.	0	NA	NA
77822df63c46b2c58e35a388c59e6a1a	34.9938	1	0.857295	0	0.057153	0.171459	0.228612	DO35892	Normal (blood)	Normal	CNS-PiloAstro	PCAWG	male	1.93	4	ALT-low	0	NA	Not avail.	0	NA	NA
788abfc07cb72fc09a14ddce024b32b1	34.622	0.6	0.750968	0	0	0	0	DO36024	Tumour	Tumour	CNS-PiloAstro	PCAWG	male	1.93	8	ALT-low	0	-0.502083	Other	0
78fe7fe2b54eb1c8f8a00e1057ab11d3	42.5191	1	1.36409	0	0.0235188	0.235188	0.258707	DO36171	Normal (blood)	Normal	CNS-PiloAstro	PCAWG	female	2	8	ALT-low	0	NA	Not avail.	0	NA	NA
792c403a59a3e3d07ee2ee54b60f14da	33.6194	0.63	1.07081	0	0	0	0	DO36033	Tumour	Tumour	CNS-PiloAstro	PCAWG	female	2	21	ALT-low	0	-0.968238	Other	0
7a6688a301f0a01b774d4548b3971627	45.1121	0.73	1.01968	0	0.0607315	0.151829	0.21256	DO35985	Tumour	Tumour	CNS-PiloAstro	PCAWG	male	1.93	6	ALT-low	0	-0.824788	Other	0
7af7bc659591e3da392057cc4d59aa1c	40.9598	1	0.537112	0	0	0.0732426	0.0732426	DO35959	Normal (blood)	Normal	CNS-PiloAstro	PCAWG	female	2	5	ALT-low	0	NA	Not avail.	0	NA	NA
7e11d299ee2dd9cd822df88770d0459f	39.3234	1	1.62753	0	0	0	0	DO36155	Normal (blood)	Normal	CNS-PiloAstro	PCAWG	male	1.93	1	ALT-low	0	NA	Not avail.	0	NA	NA
7fa5d9528b1ae5680b1701afc4452636	40.3859	1	0.891401	0	0	0.0247611	0.0247611	DO35949	Normal (blood)	Normal	CNS-PiloAstro	PCAWG	female	2	3	ALT-low	0	NA	Not avail.	0	NA	NA
81eda0bc1fc8497401deb505b271a0e6	41.4647	0.76	0.964677	0	0	0.0317328	0.0317328	DO36009	Tumour	Tumour	CNS-PiloAstro	PCAWG	male	1.95	9	ALT-low	0	-0.70719	Other	0
84033a3aeb7447582f860e0a228c7fff	33.1211	0.74	0.966151	0	0.0408003	0.0408003	0.0816006	DO35877	Tumour	Tumour	CNS-PiloAstro	PCAWG	female	2	15	ALT-low	0	-1.0845	Other	0
8dd03301de831a0f7ce09f8d7dd3ccfe	38.7311	1	1.0844	0	0	0.0258191	0.0258191	DO35952	Normal (blood)	Normal	CNS-PiloAstro	PCAWG	male	1.93	6	ALT-low	0	NA	Not avail.	0	NA	NA
8de115a2e5a5e38871b44c9efa01aaf7	47.1734	1	1.22951	0	0.169587	0.169587	0.339174	DO36139	Normal (blood)	Normal	CNS-PiloAstro	PCAWG	male	1.93	2	ALT-low	0	NA	Not avail.	0	NA	NA
8fdda15f67e260fd9267bbe5cf457d3f	41.8653	1	1.14653	0	0	0	0	DO36163	Normal (blood)	Normal	CNS-PiloAstro	PCAWG	female	2	29	ALT-low	0	NA	Not avail.	0	NA	NA
8ff7b0a4564b931d7b4d5a1bf6b2d907	36.4199	1	1.04339	0	0.0549151	0.0549151	0.10983	DO36091	Normal (blood)	Normal	CNS-PiloAstro	PCAWG	female	2.62	20	Not avail.	0	NA	Not avail.	0	NA	NA
923037d25ab447adcfb323a18ea7c1f4	42.321	1	1.2287	0	0.0708867	0.118145	0.189031	DO36135	Normal (blood)	Normal	CNS-PiloAstro	PCAWG	male	1.93	1	ALT-low	0	NA	Not avail.	0	NA	NA
939762a774f83e2432bcefba8d917293	30.3632	1	0.395215	0	0	0.0658692	0.0658692	DO36048	Normal (blood)	Normal	CNS-PiloAstro	PCAWG	male	1.93	9	ALT-low	0	NA	Not avail.	0	NA	NA
98bf3c66d7acdcbddac39602d93ce471	39.0926	0.79	0.920891	0	0	0.0323801	0.0323801	DO36135	Tumour	Tumour	CNS-PiloAstro	PCAWG	male	1.93	1	ALT-low	0	-0.338007	Other	0
990e4ca041cdfdda943280fdaaf8db64	48.1663	0.61	0.705888	0	0.0340351	0.102105	0.13614	DO35892	Tumour	Tumour	CNS-PiloAstro	PCAWG	male	1.93	4	ALT-low	0	-0.516007	Other	0
9992e5737f53974220dcfde3c3e6e0c3	43.9209	1	0.409828	0	0	0.0227682	0.0227682	DO36074	Normal (blood)	Normal	CNS-PiloAstro	PCAWG	male	1.95	14	ALT-low	0	NA	Not avail.	0	NA	NA
9a38e0299ef16617cbfafbe43522f3a2	41.6093	1	0.961323	0	0	0	0	DO36057	Normal (blood)	Normal	CNS-PiloAstro	PCAWG	male	1.93	7	ALT-low	0	NA	Not avail.	0	NA	NA
9cc69139362932c5c2bd2bb838ee3c15	42.4838	0.75	0.941535	0	0.062769	0.0941535	0.156923	DO36167	Tumour	Tumour	CNS-PiloAstro	PCAWG	male	2.05	5	ALT-low	0	-0.628301	Other	0
9d492e8ddbbf9e5e4a58135d13bfae4f	34.7081	1	0.864352	0	0	0	0	DO36042	Normal (blood)	Normal	CNS-PiloAstro	PCAWG	female	2	15	ALT-low	0	NA	Not avail.	0	NA	NA
a071eee8d77d3b7bd9a49c4b607e8762	48.5628	1	1.19433	0	0	0.0205919	0.0205919	DO36077	Normal (blood)	Normal	CNS-PiloAstro	PCAWG	female	2.26	50	ALT-low	0	NA	Not avail.	0	NA	NA
a3df813b367ae10952749d17a5ead29e	47.0455	0.32	0.977777	0	0.066425	0.066425	0.13285	DO35886	Tumour	Tumour	CNS-PiloAstro	PCAWG	female	2.29	14	ALT-low	0	-0.84605	Other	0
a4394eb2a69485ca99cc9eca862a1664	44.4544	0.37	1.16974	0	0	0.121594	0.121594	DO35940	Tumour	Tumour	CNS-PiloAstro	PCAWG	male	1.94	3	ALT-high	0	-0.11645	Other	0
a52f00f6e5328773fd5c7e4bd138cda6	35.0013	1	0.457126	0	0	0	0	DO36065	Normal (blood)	Normal	CNS-PiloAstro	PCAWG	female	2	5	ALT-low	0	NA	Not avail.	0	NA	NA
a562591d4321c9c483a922143c7f6c20	36.8651	0.66	1.08504	0	0.0821998	0.0821998	0.1644	DO35946	Tumour	Tumour	CNS-PiloAstro	PCAWG	male	1.93	9	ALT-low	0	-0.657586	Other	0
a77a097d2177a5f8ade640a9a65b53fb	33.2767	0.31	0.781327	0	0	0	0	DO36048	Tumour	Tumour	CNS-PiloAstro	PCAWG	male	1.93	9	ALT-low	0	-1.21611	Other	0
a95deeece3cecbd1225f23786926026e	45.0017	1	0.933297	0	0.0222214	0.0222214	0.0444427	DO36123	Normal (blood)	Normal	CNS-PiloAstro	PCAWG	female	2	2	ALT-low	0	NA	Not avail.	0	NA	NA
a97f9c57c0187b435165eefa0fb5ccf8	42.3022	0.58	0.567346	0	0.0407576	0	0.0407576	DO36127	Tumour	Tumour	CNS-PiloAstro	PCAWG	female	2	7	ALT-low	0	-1.06712	Other	0
a9be95260640088b284cc00eae588848	50.37	0.72	0.873537	0	0.137869	0.0275738	0.165443	DO36147	Tumour	Tumour	CNS-PiloAstro	PCAWG	female	2	5	ALT-low	0	-0.575301	Other	0
acca173f396be58da4f20fd869fbb2ad	34.1152	0.67	0.937997	0	0.0437499	0	0.0437499	DO36021	Tumour	Tumour	CNS-PiloAstro	PCAWG	female	2	6	ALT-low	0	-0.439262	Other	0
ad46577c2bd2d83b6e325b01cffdbc59	36.5601	1	0.98468	0	0.0547044	0.0547044	0.109409	DO36095	Normal (blood)	Normal	CNS-PiloAstro	PCAWG	male	1.93	7	ALT-low	0	NA	Not avail.	0	NA	NA
ae20b67ce40a54bb37767171f1fb3677	38.7549	0.8	1.29016	0	0.032254	0.032254	0.064508	DO35934	Tumour	Tumour	CNS-PiloAstro	PCAWG	female	2	9	ALT-low	0	-0.948518	Other	0
b2565ec72c93f116e5f0d234f0a4e249	38.6373	1	1.03527	0	0	0	0	DO36003	Normal (blood)	Normal	CNS-PiloAstro	PCAWG	male	1.95	12	ALT-low	0	NA	Not avail.	0	NA	NA
b59764f6bdf06a34706ad3dcbf74974f	35.9925	1	0.555672	0	0	0.0277836	0.0277836	DO36051	Normal (blood)	Normal	CNS-PiloAstro	PCAWG	female	2	1	ALT-low	0	NA	Not avail.	0	NA	NA
b9ec2b97e348669f3a021a024a9f187b	37.9599	0.4	0.684934	0	0	0	0	DO36003	Tumour	Tumour	CNS-PiloAstro	PCAWG	male	1.95	12	ALT-low	0	-1.07486	Other	0
bbefc0d80df3db1591b9cc49dfb7131d	36.27	1	1.10284	0	0.027571	0.055142	0.0827129	DO35934	Normal (blood)	Normal	CNS-PiloAstro	PCAWG	female	2	9	ALT-low	0	NA	Not avail.	0	NA	NA
bc013c70d60728be9c9a7bd38afa8f18	55.4925	1	0.75686	0	0.144164	0.0901023	0.234266	DO36147	Normal (blood)	Normal	CNS-PiloAstro	PCAWG	female	2	5	ALT-low	0	NA	Not avail.	0	NA	NA
bd6a7bf63950be40730f0dc5f1ba8977	36.1103	0.42	0.66463	0	0	0	0	DO36057	Tumour	Tumour	CNS-PiloAstro	PCAWG	male	1.93	7	ALT-low	0	-0.312871	Other	0
bf0657c9c26351e01093e2b0277fd171	35.9584	1	0.723058	0	0.0278099	0.16686	0.19467	DO36159	Normal (blood)	Normal	CNS-PiloAstro	PCAWG	male	1.93	7	ALT-low	0	NA	Not avail.	0	NA	NA
c11d91063de35d6ddd4405d7bb9645d7	35.8955	1	0.83576	0	0	0.0278587	0.0278587	DO36039	Normal (blood)	Normal	CNS-PiloAstro	PCAWG	female	2	7	ALT-low	0	NA	Not avail.	0	NA	NA
c48e9b9d642f7d0f8c9f866978b82dc8	31.8187	1	0.942841	0	0.031428	0	0.031428	DO35925	Normal (blood)	Normal	CNS-PiloAstro	PCAWG	male	1.93	2	ALT-low	0	NA	Not avail.	0	NA	NA
c5eb2f08043ca117934dd2f21bda7fcc	35.2152	0.69	0.567936	0	0	0	0	DO36051	Tumour	Tumour	CNS-PiloAstro	PCAWG	female	2	1	ALT-low	0	-0.361195	Other	0
c98a9682b9e2b3ac9edcb1f34ca92cdc	47.096	0.65	0.934262	0	0.065333	0.130666	0.195999	DO35874	Tumour	Tumour	CNS-PiloAstro	PCAWG	female	2	7	ALT-low	0	-0.869466	Other	0
cbd5d37f2ef9a21bfaff22bd0f36509a	42.0404	1	0.808745	0	0	0.0475732	0.0475732	DO35907	Normal (blood)	Normal	CNS-PiloAstro	PCAWG	male	1.93	3	ALT-low	0	NA	Not avail.	0	NA	NA
ccac1418c8ead4267760f2e361c99983	32.0318	1	0.936569	0	0.156095	0.156095	0.31219	DO35886	Normal (blood)	Normal	CNS-PiloAstro	PCAWG	female	2.29	14	ALT-low	0	NA	Not avail.	0	NA	NA
cf37edc236e63a0d4ab26a2884401f4b	35.8521	1	0.725202	0	0.0278924	0.0557848	0.0836772	DO36015	Normal (blood)	Normal	CNS-PiloAstro	PCAWG	male	1.93	11	ALT-low	0	NA	Not avail.	0	NA	NA
d08efb697fafdfc5dfbb5006db5d067e	39.9213	0.57	0.901774	0	0.0439461	0	0.0439461	DO36103	Tumour	Tumour	CNS-PiloAstro	PCAWG	female	2	14	ALT-low	0	-0.95097	Other	0
d48b32d39c9127e339b6192671f4276a	53.1905	0.81	1.24082	0	0	0.0464206	0.0464206	DO36151	Tumour	Tumour	CNS-PiloAstro	PCAWG	male	1.93	5	ALT-low	0	-0.983855	Other	0
d5a1438ff0a5cc515b97fccb6804daf6	32.8066	1	1.34119	0	0.0304817	0.0609634	0.0914451	DO36009	Normal (blood)	Normal	CNS-PiloAstro	PCAWG	male	1.95	9	ALT-low	0	NA	Not avail.	0	NA	NA
d78c70643f79c1def4ce567664de8bb3	40.1805	0.7	1.09506	0	0.0355538	0.177769	0.213323	DO35904	Tumour	Tumour	CNS-PiloAstro	PCAWG	male	1.93	2	ALT-low	0	-0.591389	Other	0
d947c33cb797fc132debd681345a5591	41.8301	0.71	1.43437	0	0	0	0	DO36107	Tumour	Tumour	CNS-PiloAstro	PCAWG	female	2	11	ALT-low	0	-0.427445	Other	0
dbd3350f3304555c2b8623ffddf8b0ea	49.4297	1	1.29477	0	0.0606922	0.141615	0.202307	DO35931	Normal (blood)	Normal	CNS-PiloAstro	PCAWG	male	1.95	9	ALT-low	0	NA	Not avail.	0	NA	NA
dd50c81fc88d9c3f1b36b76ef0dddcc3	41.5555	0.8	0.577541	0	0	0.0601606	0.0601606	DO35949	Tumour	Tumour	CNS-PiloAstro	PCAWG	female	2	3	ALT-low	0	-0.705456	Other	0
e5ec3c4e343573ca19cfd823644debf4	37.8097	1	0.899241	0	0.0264483	0.0264483	0.0528965	DO35997	Normal (blood)	Normal	CNS-PiloAstro	PCAWG	male	1.93	6	ALT-low	0	NA	Not avail.	0	NA	NA
e6185ae5e4683b06a3916150411d640d	31.7131	1	0.945983	0	0.0315328	0.0945983	0.126131	DO35883	Normal (blood)	Normal	CNS-PiloAstro	PCAWG	female	2.05	11	ALT-low	0	NA	Not avail.	0	NA	NA
e6936ef6940abb7b58d25b83ef4b7891	41.0412	1	0.779704	0	0.0487315	0.146194	0.194926	DO36099	Normal (blood)	Normal	CNS-PiloAstro	PCAWG	male	1.93	3	ALT-low	0	NA	Not avail.	0	NA	NA
eae5983660fe485f792a275cdca0acb6	33.8982	1	1.121	0	0.0295001	0	0.0295001	DO35967	Normal (blood)	Normal	CNS-PiloAstro	PCAWG	female	2	5	ALT-low	0	NA	Not avail.	0	NA	NA
f155542ee365f880aed5c25fd03b86fc	41.2938	1	0.678069	0	0.0484335	0.1453	0.193734	DO35991	Normal (blood)	Normal	CNS-PiloAstro	PCAWG	male	2.15	9	ALT-low	0	NA	Not avail.	0	NA	NA
f216e54bf791f7843895197eb718b985	36.1742	1	0.497592	0	0.027644	0.221152	0.248796	DO36018	Normal (blood)	Normal	CNS-PiloAstro	PCAWG	female	2	4	ALT-low	0	NA	Not avail.	0	NA	NA
f3d188b2bc6683c91358327970d23258	36.554	1	0.547135	0	0	0	0	DO36006	Normal (blood)	Normal	CNS-PiloAstro	PCAWG	female	2	8	ALT-low	0	NA	Not avail.	0	NA	NA
f6557da161605329b17683a630dcd6f8	35.9705	0.73	1.00082	0	0.0761659	0.114249	0.190415	DO36083	Tumour	Tumour	CNS-PiloAstro	PCAWG	female	2	9	ALT-low	0	-0.401552	Other	0
f71ad7f9141d02dffb79accc8d0ea77a	43.7487	0.75	0.822881	0	0.0609542	0.0609542	0.121908	DO36062	Tumour	Tumour	CNS-PiloAstro	PCAWG	female	2	4	ALT-low	0	-0.808979	Other	0
f7442fd57e7039721d9d154e7dfa32d3	37.3718	1	1.07032	0	0.160549	0.294339	0.454888	DO35982	Normal (blood)	Normal	CNS-PiloAstro	PCAWG	female	2	6	ALT-low	0	NA	Not avail.	0	NA	NA
f9275d76fc21f16ed115ad009b87a942	40.8106	0.58	1.02914	0	0.211237	0.0844947	0.295731	DO35976	Tumour	Tumour	CNS-PiloAstro	PCAWG	male	1.93	4	ALT-low	0	-0.866279	Other	0
f9c3fa192d95324870f3c1cc795a42ee	50.3931	0.45	0.952511	0	0.0440977	0.176391	0.220489	DO35991	Tumour	Tumour	CNS-PiloAstro	PCAWG	male	2.15	9	ALT-low	0	-1.03235	Other	0
fb68d0249f7140441a4d39790577d0ad	41.8161	0.62	0.717427	0	0.115714	0.192857	0.308571	DO36123	Tumour	Tumour	CNS-PiloAstro	PCAWG	female	2	2	ALT-low	0	-0.713176	Other	0
fb7a6b289daf0bad52ac5245057a1e5a	39.2729	1	1.47684	0	0.0509257	0.203703	0.254628	DO35985	Normal (blood)	Normal	CNS-PiloAstro	PCAWG	male	1.93	6	ALT-low	0	NA	Not avail.	0	NA	NA
fcbae17d1786bf8af21b7135dc8e3799	49.4457	0.31	1.13256	0	0.130479	0.0652394	0.195718	DO36077	Tumour	Tumour	CNS-PiloAstro	PCAWG	female	2.26	50	ALT-low	0	-0.620104	Other	0
ff3198832a4aa11f52dc92671ce82a86	34.9811	1	0.800432	0	0	0	0	DO35940	Normal (blood)	Normal	CNS-PiloAstro	PCAWG	male	1.94	3	ALT-high	0	NA	Not avail.	0	NA	NA
PCAWG.02bf0d26-f948-4658-b871-748f6c488948	32.7706	0.88	1.15958	0	0.0693526	0.104029	0.173381	DO37138	Tumour	Tumour	ColoRect-AdenoCA	PCAWG	female	1.91	78	ALT-low	0	1.2428	Other	0
PCAWG.097816c5-8b63-4adc-818d-1a6c685b1892	31.5976	1	0.949438	0	0	0	0	DO9034	Normal (blood)	Normal	ColoRect-AdenoCA	PCAWG	female	3.09	53	ALT-low	1	NA	Not avail.	1	NA	NA
PCAWG.0e0d6399-3a1e-4b5a-8f9b-02303edd8f4a	39.0266	1	1.07619	0	0	0.0256235	0.0256235	DO8264	Normal (blood)	Normal	ColoRect-AdenoCA	PCAWG	male	1.93	57	ALT-low	0	NA	Not avail.	0	NA	NA
PCAWG.0e36625c-8e03-4769-bae0-f9abdb71e740	43.5317	1	1.01076	0	0	0	0	DO7990	Normal (matched tissue)	Normal	ColoRect-AdenoCA	PCAWG	female	3.93	57	ALT-low	1	NA	Not avail.	0	NA	NA
PCAWG.12863f2c-7aa2-4371-bad7-b0976ba3cc18	42.9909	0.88	0.837387	0	0	0	0	DO7990	Tumour	Tumour	ColoRect-AdenoCA	PCAWG	female	3.93	57	ALT-low	1	-1.06774	ATRX_DAXX_trunc	0		ATRX_DAXX_trunc
PCAWG.14910258-2cf0-4821-a5ce-46fe18cd423c	32.3559	1	1.54531	0	0	0.0309063	0.0309063	DO36431	Normal (blood)	Normal	ColoRect-AdenoCA	PCAWG	male	3.12	62	ALT-low	1	NA	Not avail.	0	NA	NA
PCAWG.14b228c0-72c5-4c25-aaa5-da8e5b13eef7	79.4508	0.73	0.730012	0	0	0	0	DO44087	Tumour	Tumour	ColoRect-AdenoCA	PCAWG	male	1.75	56	ALT-low	0	-1.43877	Other	1
PCAWG.1ce2bf51-5dd6-4fe0-bf8f-cad0dc609007	39.9845	1	0.80031	0	0.0250097	0.0500194	0.0750291	DO8360	Normal (blood)	Normal	ColoRect-AdenoCA	PCAWG	male	1.92	58	ALT-low	0	NA	Not avail.	0	NA	NA
PCAWG.1d9760f4-b91d-4a05-8234-dbdc940699d4	31.3767	1	0.701158	0	0.0318708	0.0318708	0.0637417	DO8658	Normal (blood)	Normal	ColoRect-AdenoCA	PCAWG	male	2.12	69	ALT-low	0	NA	Not avail.	0	NA	NA
PCAWG.23d655b7-668f-4272-a8d4-9fe0bdd54d4f	47.2571	0.82	0.846434	0	0	0	0	DO36459	Tumour	Tumour	ColoRect-AdenoCA	PCAWG	female	2.94	85	ALT-low	1	-0.712453	Other	1
PCAWG.2421a1d5-2c10-4abd-9911-f42a680d8100	79.4648	0.85	0.654378	0	0	0.0148049	0.0148049	DO44093	Tumour	Tumour	ColoRect-AdenoCA	PCAWG	female	2.14	61	ALT-low	0	-1.22067	Other	1
PCAWG.2ac1f67f-9691-43ff-a511-7a818ad89d36	31.4434	1	0.50885	0	0.0636063	0.0318031	0.0954094	DO9700	Normal (blood)	Normal	ColoRect-AdenoCA	PCAWG	male	2.07	65	ALT-low	0	NA	Not avail.	0	NA	NA
PCAWG.2c26276b-dde6-4a42-b032-60949611d595	71.5412	0.68	1.11824	0	0	0.0205558	0.0205558	DO8898	Tumour	Tumour	ColoRect-AdenoCA	PCAWG	female	2	81	ALT-low	0	-1.158	Other	0		ATRX_DAXX_non_trunc
PCAWG.2d002a1f-6188-445b-a9ea-f49e5aba1018	43.9996	1	1.04546	0	0.0227275	0.045455	0.0681825	DO44091	Normal (blood)	Normal	ColoRect-AdenoCA	PCAWG	female	3.72	74	ALT-low	1	NA	Not avail.	0	NA	NA
PCAWG.3185c99a-b8ff-46a6-bd0a-c78bf9ddb24a	31.0756	1	0.707952	0	0	0.0321796	0.0321796	DO37138	Normal (blood)	Normal	ColoRect-AdenoCA	PCAWG	female	1.91	78	ALT-low	0	NA	Not avail.	0	NA	NA
PCAWG.34498a3b-9e30-48b7-9f8e-0beb7aa8c41b	32.0221	1	1.31159	0	0	0	0	DO36459	Normal (blood)	Normal	ColoRect-AdenoCA	PCAWG	female	2.94	85	ALT-low	1	NA	Not avail.	1	NA	NA
PCAWG.376a4b9b-94b9-4fd7-b3f0-96712f54428a	73.8299	0.56	1.02939	0	0	0.0483738	0.0483738	DO44088	Tumour	Tumour	ColoRect-AdenoCA	PCAWG	female	3.79	64	ALT-low	1	-1.64704	TERT_mod	0	TERTp_mut
PCAWG.39f7b71c-b455-44f4-89e6-0d61742b3a06	47.529	0.62	1.00991	0	0	0	0	DO8047	Tumour	Tumour	ColoRect-AdenoCA	PCAWG	male	2.64	69	ALT-low	1	-0.606902	Other	1
PCAWG.3c77724b-772e-489b-a410-25f896d8620c	40.0054	0.88	0.849885	0	0	0.0284052	0.0284052	DO9106	Tumour	Tumour	ColoRect-AdenoCA	PCAWG	female	2.09	47	ALT-low	0	-2.02498	Other	1
PCAWG.3c9eed3d-d06d-4a42-9d16-f709126a210d	38.9329	0.69	0.873297	0	0.037225	0	0.037225	DO36801	Tumour	Tumour	ColoRect-AdenoCA	PCAWG	female	3.58	72	ALT-low	1	-1.59897	Other	0
PCAWG.3d60f92e-5d4d-439e-aad8-f80cdeaae8e7	34.1077	0.86	0.996844	0	0	0	0	DO7831	Tumour	Tumour	ColoRect-AdenoCA	PCAWG	male	2.12	74	ALT-low	0	-1.17367	Other	0
PCAWG.3f072b21-376f-4f58-b782-e3c8f0d6be13	32.1378	1	0.995711	0	0.031116	0.062232	0.0933479	DO44093	Normal (blood)	Normal	ColoRect-AdenoCA	PCAWG	female	2.14	61	ALT-low	0	NA	Not avail.	1	NA	NA
PCAWG.3f21fb45-7133-486d-9e66-05d5ec5fdd45	76.5117	0.75	0.941033	0	0	0.0348531	0.0348531	DO36556	Tumour	Tumour	ColoRect-AdenoCA	PCAWG	male	1.99	57	ALT-low	0	0.79611	Other	0		ATRX_DAXX_non_trunc
PCAWG.3f77f546-687a-4432-ba01-02e670be2ed5	49.9611	0.7	1.48115	0	0	0	0	DO9788	Tumour	Tumour	ColoRect-AdenoCA	PCAWG	female	2.02	73	ALT-low	0	-0.939177	Other	1
PCAWG.4f9501ea-e4af-4802-8b87-46339bb471d6	46.4968	1	1.03233	0	0	0.0215068	0.0215068	DO44087	Normal (blood)	Normal	ColoRect-AdenoCA	PCAWG	male	1.75	56	ALT-low	0	NA	Not avail.	1	NA	NA
PCAWG.5bc4b7ec-f632-422b-ba14-6a1aaa9cf929	76.6283	0.5	0.756901	0	0	0.0261	0.0261	DO44091	Tumour	Tumour	ColoRect-AdenoCA	PCAWG	female	3.72	74	ALT-low	1	-1.02668	Other	0
PCAWG.60512b58-f0d6-45ce-9b98-d83457481d61	55.6232	0.46	1.54612	0	0.0781657	0	0.0781657	DO36572	Tumour	Tumour	ColoRect-AdenoCA	PCAWG	female	1.94	67	ALT-low	0	-0.283279	Other	0
PCAWG.60f264f2-c652-4726-839c-47ac3b90ffb2	79.1772	0.52	0.606235	0	0	0.0242883	0.0242883	DO8360	Tumour	Tumour	ColoRect-AdenoCA	PCAWG	male	1.92	58	ALT-low	0	-0.553064	Other	0
PCAWG.7224ff30-40ae-4e77-b318-53c7903adccd	32.8763	1	1.52085	0	0	0.0304171	0.0304171	DO37074	Normal (blood)	Normal	ColoRect-AdenoCA	PCAWG	male	3.49	87	ALT-low	1	NA	Not avail.	0	NA	NA
PCAWG.74663f47-0859-4209-a00b-0ecf8c66bc60	30.2271	1	0.727824	0	0.0661658	0.0330829	0.0992487	DO9732	Normal (matched tissue)	Normal	ColoRect-AdenoCA	PCAWG	female	2.21	78	ALT-low	0	NA	Not avail.	0	NA	NA
PCAWG.761b7816-f95a-4734-a1de-964efa1d39ef	77.6793	0.61	0.798154	0	0	0	0	DO44094	Tumour	Tumour	ColoRect-AdenoCA	PCAWG	male	1.85	69	ALT-high	0	0.571372	Other	1
PCAWG.765cec98-9164-43bf-be0e-139778047a59	32.2309	1	1.17899	0	0	0	0	DO7831	Normal (blood)	Normal	ColoRect-AdenoCA	PCAWG	male	2.12	74	ALT-low	0	NA	Not avail.	0	NA	NA
PCAWG.76f84868-1e60-4868-988b-0a20783f7e14	48.0682	0.58	1.04019	0	0.0358686	0.0358686	0.0717372	DO9732	Tumour	Tumour	ColoRect-AdenoCA	PCAWG	female	2.21	78	ALT-low	0	-0.321247	Other	0
PCAWG.776bec2b-b626-4b14-acec-9c2ee303e94f	36.1615	0.56	0.88492	0	0.0493817	0	0.0493817	DO8858	Tumour	Tumour	ColoRect-AdenoCA	PCAWG	female	2.07	64	ALT-low	0	-1.63676	Other	0		ATRX_DAXX_non_trunc
PCAWG.7e39e79a-7e20-4c7f-87f3-577806f42a04	36.1311	1	0.941017	0	0	0	0	DO8730	Normal (blood)	Normal	ColoRect-AdenoCA	PCAWG	male	1.93	65	ALT-low	0	NA	Not avail.	0	NA	NA
PCAWG.7f12750d-5bb8-41c8-b9b0-ddcce718ed49	36.9564	1	1.24471	0	0	0.0270589	0.0270589	DO9106	Normal (matched tissue)	Normal	ColoRect-AdenoCA	PCAWG	female	2.09	47	ALT-low	0	NA	Not avail.	1	NA	NA
PCAWG.83301238-76b0-4013-a669-a3e9121f547f	35.978	1	0.833842	0	0	0	0	DO9074	Normal (blood)	Normal	ColoRect-AdenoCA	PCAWG	female	3.12	72	ALT-low	1	NA	Not avail.	0	NA	NA
PCAWG.8c21afa4-1684-4fe5-a487-1f6d9ac34ae0	36.239	1	2.09719	0	0	0.0275946	0.0275946	DO8858	Normal (blood)	Normal	ColoRect-AdenoCA	PCAWG	female	2.07	64	ALT-low	0	NA	Not avail.	0	NA	NA
PCAWG.8f370446-69c9-4b46-af3a-5bf924e57c34	47.3848	0.53	1.30844	0	0	0	0	DO9700	Tumour	Tumour	ColoRect-AdenoCA	PCAWG	male	2.07	65	ALT-low	0	-0.428579	Other	0
PCAWG.922b67b6-fd60-4190-b92c-b194f8a7af69	30.8654	1	1.03676	0	0.0647975	0.0323987	0.0971962	DO8047	Normal (blood)	Normal	ColoRect-AdenoCA	PCAWG	male	2.64	69	ALT-low	1	NA	Not avail.	1	NA	NA
PCAWG.963004f2-6200-4d73-8b08-dec4720219f4	78.9845	0.71	1.0635	0	0.017832	0	0.017832	DO44095	Tumour	Tumour	ColoRect-AdenoCA	PCAWG	male	3.06	57	ALT-low	1	-1.55805	Other	1
PCAWG.9851e8f5-b032-41d0-82a2-35ca8deda38b	82.1626	0.47	1.09539	0	0	0	0	DO7801	Tumour	Tumour	ColoRect-AdenoCA	PCAWG	male	2.02	46	ALT-low	0	-0.492613	Other	0		ATRX_DAXX_non_trunc
PCAWG.9c2006cb-79e6-49c1-993d-dad0ee88edf9	43.6111	1	1.00892	0	0.0458599	0	0.0458599	DO44088	Normal (blood)	Normal	ColoRect-AdenoCA	PCAWG	female	3.79	64	ALT-low	1	NA	Not avail.	0	NA	NA
PCAWG.9c43a613-b504-4e78-865c-06aae59b504d	34.917	0.77	1.6038	0	0	0	0	DO8658	Tumour	Tumour	ColoRect-AdenoCA	PCAWG	male	2.12	69	ALT-low	0	-1.31617	Other	0
PCAWG.9da01648-1c38-4f3c-84a7-7b8166390e22	77.3616	0.72	0.749726	0	0	0	0	DO44086	Tumour	Tumour	ColoRect-AdenoCA	PCAWG	female	4.02	68	ALT-low	1	-1.09471	Other	0
PCAWG.9fc66d8c-133d-430f-8a2e-2d1a11e7ef8d	38.4516	1	1.5604	0	0	0	0	DO10486	Normal (blood)	Normal	ColoRect-AdenoCA	PCAWG	female	2.06	81	ALT-low	0	NA	Not avail.	0	NA	NA
PCAWG.a1f1bcef-0bc0-4a97-8617-1f4b6f493498	74.6254	0.41	0.616412	0	0	0	0	DO8264	Tumour	Tumour	ColoRect-AdenoCA	PCAWG	male	1.93	57	ALT-low	0	-0.559281	Other	0		ATRX_DAXX_non_trunc
PCAWG.a2e60e30-0024-46b6-8a4d-1e8d748692d8	33.1231	1	0.724569	0	0	0	0	DO8898	Normal (blood)	Normal	ColoRect-AdenoCA	PCAWG	female	2	81	ALT-low	0	NA	Not avail.	0	NA	NA
PCAWG.a84299e7-b9b1-4e71-8941-1d8a0c9963bf	29.8384	1	1.27353	0	0.0335138	0	0.0335138	DO9940	Normal (blood)	Normal	ColoRect-AdenoCA	PCAWG	female	2.42	78	ALT-low	0	NA	Not avail.	0	NA	NA
PCAWG.a84c0a9d-29b3-4699-a292-04dd5bb543ba	38.219	1	1.0466	0	0	0	0	DO9788	Normal (blood)	Normal	ColoRect-AdenoCA	PCAWG	female	2.02	73	ALT-low	0	NA	Not avail.	1	NA	NA
PCAWG.a90a82d9-ff51-4dd7-aa20-c27a45882349	53.8311	0.54	1.59759	0	0	0	0	DO36431	Tumour	Tumour	ColoRect-AdenoCA	PCAWG	male	3.12	62	ALT-low	1	-1.00519	Other	0
PCAWG.a90d8746-02a8-4ef5-9eb0-8c6334fef070	46.8044	1	1.41013	0	0.0427311	0	0.0427311	DO44095	Normal (blood)	Normal	ColoRect-AdenoCA	PCAWG	male	3.06	57	ALT-low	1	NA	Not avail.	1	NA	NA
PCAWG.ac04b485-d4db-4eb8-8b01-3a02037f59e9	45.7357	1	1.09324	0	0	0	0	DO44086	Normal (blood)	Normal	ColoRect-AdenoCA	PCAWG	female	4.02	68	ALT-low	1	NA	Not avail.	0	NA	NA
PCAWG.ac75359d-0326-4b90-86fd-2112a262b07d	38.2173	1	1.09898	0	0.0261661	0	0.0261661	DO9042	Normal (blood)	Normal	ColoRect-AdenoCA	PCAWG	male	2.77	68	ALT-low	1	NA	Not avail.	1	NA	NA
PCAWG.ae2cc4ec-c3f4-4d4d-b4d8-12a1e35911d9	47.4371	0.5	1.43348	0	0	0	0	DO9034	Tumour	Tumour	ColoRect-AdenoCA	PCAWG	female	3.09	53	ALT-low	1	-0.456907	Other	1
PCAWG.aeab4756-0c2c-4117-ac11-ff6bcbe86104	32.4707	1	0.985505	0	0	0	0	DO36572	Normal (blood)	Normal	ColoRect-AdenoCA	PCAWG	female	1.94	67	ALT-low	0	NA	Not avail.	0	NA	NA
PCAWG.b2f57308-2c3c-41a0-b866-c3cb60a82b1e	43.0304	0.71	0.883098	0	0	0.0327316	0.0327316	DO10631	Tumour	Tumour	ColoRect-AdenoCA	PCAWG	female	3.69	63	ALT-low	1	0.119036	Other	1
PCAWG.b36eb753-28e9-4f61-88a0-20f076b2736f	42.5135	0.8	0.846789	0	0	0.0588048	0.0588048	DO9042	Tumour	Tumour	ColoRect-AdenoCA	PCAWG	male	2.77	68	ALT-low	1	0.085733	Other	1
PCAWG.b3ca0259-6de4-48c1-acf1-251507e60ccd	35.1839	1	2.33061	0	0.0568442	0.0852662	0.14211	DO9876	Normal (blood)	Normal	ColoRect-AdenoCA	PCAWG	male	1.94	75	ALT-low	0	NA	Not avail.	0	NA	NA
PCAWG.b52d188c-bf18-4029-9050-cbf8d9f99ee3	43.7618	1	0.776933	0	0.022851	0.045702	0.0685529	DO44089	Normal (blood)	Normal	ColoRect-AdenoCA	PCAWG	male	2.5	51	ALT-low	0	NA	Not avail.	1	NA	NA
PCAWG.b6086f31-c71b-4c17-ab6c-157357cb92d5	43.8443	1	1.1404	0	0.022808	0.022808	0.0456159	DO219106	Normal (blood)	Normal	ColoRect-AdenoCA	PCAWG	female	3.32	55	ALT-low	1	NA	Not avail.	0	NA	NA
PCAWG.b687ab8e-8210-469c-a914-2299c00443ef	42.7901	0.78	1.21523	0	0	0.0898841	0.0898841	DO10486	Tumour	Tumour	ColoRect-AdenoCA	PCAWG	female	2.06	81	ALT-low	0	-0.0220506	Other	0
PCAWG.bb5987f3-b5db-4b4f-ad33-fc64a79beaa0	77.5604	0.62	0.747804	0	0.0415909	0	0.0415909	DO219106	Tumour	Tumour	ColoRect-AdenoCA	PCAWG	female	3.32	55	ALT-low	1	-1.64778	Other	0
PCAWG.c251b1da-9e40-488d-9558-21204e7665ae	54.8192	0.64	1.24044	0	0	0	0	DO37259	Tumour	Tumour	ColoRect-AdenoCA	PCAWG	female	2.52	85	ALT-low	1	-0.581752	Other	0
PCAWG.c33ff38d-d5af-4b6b-8b70-a052085c2cf1	33.1419	1	1.14659	0	0	0.0301733	0.0301733	DO36822	Normal (blood)	Normal	ColoRect-AdenoCA	PCAWG	female	3.26	41	ALT-low	1	NA	Not avail.	0	NA	NA
PCAWG.c95c1fe9-c156-4c41-ac14-f07214e5e613	39.6068	1	1.21191	0	0	0.0252482	0.0252482	DO10631	Normal (matched tissue)	Normal	ColoRect-AdenoCA	PCAWG	female	3.69	63	ALT-low	1	NA	Not avail.	1	NA	NA
PCAWG.cb516706-cea2-4e31-8780-793c2dff581f	35.2655	1	0.510414	0	0	0.0283563	0.0283563	DO36386	Normal (blood)	Normal	ColoRect-AdenoCA	PCAWG	male	4.06	63	ALT-low	1	NA	Not avail.	0	NA	NA
PCAWG.cba19f6f-b7c8-495a-a81b-05147565f032	53.9333	0.69	0.889989	0	0	0.0537433	0.0537433	DO37074	Tumour	Tumour	ColoRect-AdenoCA	PCAWG	male	3.49	87	ALT-low	1	-1.38129	Other	0
PCAWG.d52f0097-331e-4b2b-b4e3-e5b5b8ae2c5e	71.1136	0.48	0.731225	0	0	0	0	DO9876	Tumour	Tumour	ColoRect-AdenoCA	PCAWG	male	1.94	75	ALT-low	0	-1.30624	Other	0
PCAWG.d5d78a4d-778c-4c05-a731-620327e3f699	49.4253	0.54	0.728373	0	0	0.0374677	0.0374677	DO36386	Tumour	Tumour	ColoRect-AdenoCA	PCAWG	male	4.06	63	ALT-low	1	0.557245	Other	0
PCAWG.d7a500b3-4904-4882-8730-c19da5d80ec0	37.019	1	0.972474	0	0	0	0	DO7801	Normal (blood)	Normal	ColoRect-AdenoCA	PCAWG	male	2.02	46	ALT-low	0	NA	Not avail.	0	NA	NA
PCAWG.d8ec4d2a-d78b-4710-9112-ffced6d4f3e9	79.1409	0.39	0.657056	0	0.0323992	0.0647984	0.0971976	DO44092	Tumour	Tumour	ColoRect-AdenoCA	PCAWG	female	2.1	55	ALT-low	0	-0.557134	Other	0
PCAWG.db072704-e3a9-4bbc-90f9-4263444b3638	37.2125	1	0.913671	0	0.0268727	0	0.0268727	DO37259	Normal (blood)	Normal	ColoRect-AdenoCA	PCAWG	female	2.52	85	ALT-low	1	NA	Not avail.	0	NA	NA
PCAWG.de566fde-6bb8-4c58-8d26-4873267a9e7a	47.2907	1	1.05729	0	0	0	0	DO44092	Normal (blood)	Normal	ColoRect-AdenoCA	PCAWG	female	2.1	55	ALT-low	0	NA	Not avail.	0	NA	NA
PCAWG.de8d4d16-a911-43eb-9e49-2ac317360287	48.4256	0.62	1.28031	0	0	0	0	DO36822	Tumour	Tumour	ColoRect-AdenoCA	PCAWG	female	3.26	41	ALT-low	1	-0.527208	Other	0
PCAWG.e72c727c-557e-424d-b045-3562a5a0f9c6	66.6641	0.73	0.960036	0	0	0	0	DO8730	Tumour	Tumour	ColoRect-AdenoCA	PCAWG	male	1.93	65	ALT-low	0	0.598126	Other	0		ATRX_DAXX_non_trunc
PCAWG.e94d7730-bd15-401b-9207-7daae57168e6	35.7168	1	1.73588	0	0	0.027998	0.027998	DO36801	Normal (blood)	Normal	ColoRect-AdenoCA	PCAWG	female	3.58	72	ALT-low	1	NA	Not avail.	0	NA	NA
PCAWG.ed44d6b1-e386-4b82-966b-eab3db45150a	38.3394	1	0.991147	0	0	0	0	DO36556	Normal (blood)	Normal	ColoRect-AdenoCA	PCAWG	male	1.99	57	ALT-low	0	NA	Not avail.	0	NA	NA
PCAWG.f0b7370f-8473-415b-86e7-9cb1d96c1411	52.7124	0.62	0.948544	0	0	0	0	DO9074	Tumour	Tumour	ColoRect-AdenoCA	PCAWG	female	3.12	72	ALT-low	1	-0.927316	Other	0
PCAWG.f82ec484-8aae-4ed1-a527-fbe3b006cd45	39.2945	0.77	0.967055	0	0	0	0	DO9940	Tumour	Tumour	ColoRect-AdenoCA	PCAWG	female	2.42	78	ALT-low	0	-1.11964	Other	0
PCAWG.f95a220c-742d-46ee-8110-8bf799142300	48.512	0.66	1.0719	0	0	0.062465	0.062465	DO36945	Tumour	Tumour	ColoRect-AdenoCA	PCAWG	male	3.33	68	ALT-low	1	-1.5012	Other	0
PCAWG.fa7a917b-3692-408e-a23b-88d52f7b91d3	39.7233	1	1.05731	0	0	0	0	DO36945	Normal (blood)	Normal	ColoRect-AdenoCA	PCAWG	male	3.33	68	ALT-low	1	NA	Not avail.	0	NA	NA
PCAWG.fb0079ec-f1c7-4715-b97c-55d826559aa3	44.3912	1	1.12635	0	0	0.022527	0.022527	DO44094	Normal (blood)	Normal	ColoRect-AdenoCA	PCAWG	male	1.85	69	ALT-high	0	NA	Not avail.	1	NA	NA
PCAWG.fb993aca-bded-4304-a0f4-f38fa427cc7f	81.3629	0.82	0.860343	0	0	0.0149886	0.0149886	DO44089	Tumour	Tumour	ColoRect-AdenoCA	PCAWG	male	2.5	51	ALT-low	0	-1.36149	Other	1
006cdcd42d55e07a2fd1ad2d31dd1a87	63.059	0.4	0.60261	0	0	0.0792908	0.0792908	DO50381	Tumour	Tumour	Eso-AdenoCA	PCAWG	male	3.7	58	ALT-low	1	0.123046	Other	1
0337efea9b59b88f804ea384c356377c	62.4192	0.42	0.640828	0	0.0381445	0	0.0381445	DO50389	Tumour	Tumour	Eso-AdenoCA	PCAWG	male	3.56	65	ALT-low	1	-0.384521	Other	1
04ceb5f141916f7fc091a5e0aa51ada3	64.9999	0.4	0.892309	0	0.0384616	0.115385	0.153846	DO50406	Tumour	Tumour	Eso-AdenoCA	PCAWG	male	2.6	74	ALT-high	1	0.9699	Other	0
066f8f871be1147c121d60aa552efad0	37.4807	1	0.480247	0	0	0	0	DO50318	Normal (blood)	Normal	Eso-AdenoCA	PCAWG	male	1.99	67	ALT-low	0	NA	Not avail.	0	NA	NA
0b472eda970ba735ff7ce47f09f43def	39.6286	1	0.706561	0	0.0252343	0.0252343	0.0504687	DO50385	Normal (blood)	Normal	Eso-AdenoCA	PCAWG	male	3.64	76	ALT-low	1	NA	Not avail.	1	NA	NA
0b7983f4d85911b7351f5136819c96f1	35.2138	1	1.3631	0	0	0	0	DO50329	Normal (blood)	Normal	Eso-AdenoCA	PCAWG	male	3.19	56	ALT-low	1	NA	Not avail.	0	NA	NA
0cdeaa8bf1b4757e694bce73c750c6d6	38.2759	1	1.14955	0	0	0.0522522	0.0522522	DO50321	Normal (blood)	Normal	Eso-AdenoCA	PCAWG	male	1.82	83	ALT-low	0	NA	Not avail.	1	NA	NA
0cf20dcaf06c163d39c219395680c817	66.7586	0.96	0.419422	0	0.0156035	0	0.0156035	DO50395	Tumour	Tumour	Eso-AdenoCA	PCAWG	male	1.93	74	ALT-low	0	-0.00585897	Other	0
0d2e46185b6dc8be30492a81abc66147	66.9796	0.53	0.656917	0	0.0281697	0	0.0281697	DO50385	Tumour	Tumour	Eso-AdenoCA	PCAWG	male	3.64	76	ALT-low	1	-0.457096	Other	1
0d92673a261e7374573796898c7136fc	34.034	1	1.05777	0	0.0293824	0	0.0293824	DO50323	Normal (blood)	Normal	Eso-AdenoCA	PCAWG	male	2.6	67	ALT-low	1	NA	Not avail.	0	NA	NA
0f42d242dc27ff36404dd459c30adcf4	43.5707	1	0.504926	0	0	0	0	DO50330	Normal (blood)	Normal	Eso-AdenoCA	PCAWG	male	3.02	67	ALT-low	1	NA	Not avail.	1	NA	NA
10e5754ff94f5da74a0d04bd57c744b0	54.8919	0.54	0.874445	0	0.0337363	0.0337363	0.0674726	DO50338	Tumour	Tumour	Eso-AdenoCA	PCAWG	female	4.09	80	ALT-low	1	-0.395218	Other	0		ATRX_DAXX_non_trunc
133a017f363c34d54bc869fb4deba74f	50.5007	1	0.396034	0	0	0	0	DO50320	Normal (blood)	Normal	Eso-AdenoCA	PCAWG	male	4.3	67	ALT-low	1	NA	Not avail.	0	NA	NA
138b736ebc1b4f123d90c87b9763ec46	47.1616	1	0.80574	0	0	0.0212037	0.0212037	DO50343	Normal (blood)	Normal	Eso-AdenoCA	PCAWG	male	2.83	77	ALT-low	1	NA	Not avail.	1	NA	NA
13a11d3cb956f0075c19f758d64b32d8	48.7434	1	0.69753	0	0.0410312	0	0.0410312	DO50410	Normal (matched tissue)	Normal	Eso-AdenoCA	PCAWG	male	2.04	76	ALT-low	0	NA	Not avail.	0	NA	NA
14494d84b0b1d79b4ee27b5612a4bc1b	72.1264	0.52	0.831873	0	0.0799878	0.0266626	0.10665	DO50399	Tumour	Tumour	Eso-AdenoCA	PCAWG	male	2.4	75	ALT-high	0	-0.411862	Other	0
15c1dff43b7a10b72f9c600b082d957c	42.8369	1	0.840398	0	0.0233444	0.0233444	0.0466888	DO50388	Normal (blood)	Normal	Eso-AdenoCA	PCAWG	male	2.44	71	ALT-low	0	NA	Not avail.	1	NA	NA
17d0164ba75254a66877eb430bef5ab3	60.9755	0.68	0.492001	0	0	0	0	DO50442	Tumour	Tumour	Eso-AdenoCA	PCAWG	male	2.13	81	ALT-low	0	-0.599895	Other	1
17e6368cb4ae6ae3ac0ca12e20c90dd4	46.5108	1	0.946017	0	0	0.0215004	0.0215004	DO50449	Normal (blood)	Normal	Eso-AdenoCA	PCAWG	male	2.6	59	ALT-low	1	NA	Not avail.	0	NA	NA
18af94c9e9eb717dc0197f49f95eaa68	44.658	1	0.582202	0	0	0.0447848	0.0447848	DO50332	Normal (blood)	Normal	Eso-AdenoCA	PCAWG	male	3.19	78	ALT-low	1	NA	Not avail.	1	NA	NA
1ad29258baca5c11c468d3748f263bd3	46.1401	1	0.433463	0	0	0	0	DO50384	Normal (blood)	Normal	Eso-AdenoCA	PCAWG	male	2.22	82	ALT-low	0	NA	Not avail.	1	NA	NA
1b680787b81a2fcba73705f933eaff7e	59.125	0.35	0.473573	0	0	0.144971	0.144971	DO50392	Tumour	Tumour	Eso-AdenoCA	PCAWG	male	3.04	49	Not avail.	1	-0.251379	Other	1
22678cebb6115f6e83feb242d90e39e0	53.9688	0.48	1.0747	0	0	0.0386026	0.0386026	DO50329	Tumour	Tumour	Eso-AdenoCA	PCAWG	male	3.19	56	ALT-low	1	-0.342758	Other	0
28bcfef28146f4b23291eea7f9b0fa4c	42.0286	1	0.761386	0	0.0237933	0	0.0237933	DO50381	Normal (blood)	Normal	Eso-AdenoCA	PCAWG	male	3.7	58	ALT-low	1	NA	Not avail.	1	NA	NA
29a3f24332c88d064a5d658aad809003	69.035	0.53	0.985008	0	0.027331	0.0819929	0.109324	DO50449	Tumour	Tumour	Eso-AdenoCA	PCAWG	male	2.6	59	ALT-low	1	-0.324478	Other	0
2c0180436ed4e6909018a722255feb2d	75.8502	0.35	0.843768	0	0.0753365	0.113005	0.188341	DO50398	Tumour	Tumour	Eso-AdenoCA	PCAWG	female	3.47	47	ALT-low	1	-0.34282	TERT_mod	0	TERT_amp
2e854733660d3a0d141f77c5204a3cb6	68.8306	0.48	0.697365	0	0	0	0	DO50447	Tumour	Tumour	Eso-AdenoCA	PCAWG	male	2.58	72	ALT-high	1	-0.25343	Other	1
2f5dfdb35d764ef1cbc04dd24efc12c3	66.5074	0.65	1.1728	0	0.0462643	0	0.0462643	DO50328	Tumour	Tumour	Eso-AdenoCA	PCAWG	male	4.49	74	ALT-low	1	-0.3925	Other	0
2fc8147dda3413c420334a3e396fdd21	73.9212	0.6	0.622285	0	0.0225465	0	0.0225465	DO50340	Tumour	Tumour	Eso-AdenoCA	PCAWG	male	4.06	71	ALT-high	1	0.335218	Other	1
2fc9508f5c225ae651c5a7fe930f056a	55.198	0.55	1.087	0	0	0	0	DO50348	Tumour	Tumour	Eso-AdenoCA	PCAWG	male	2.85	68	ALT-low	1	-0.385253	Other	0
3272dbc31566b8d6a5c8a336310227ef	80.1691	0.47	0.698523	0	0.0265396	0.0530793	0.0796189	DO50343	Tumour	Tumour	Eso-AdenoCA	PCAWG	male	2.83	77	ALT-low	1	0.0538342	Other	1
34f750e775facce4468828b9f3a94a54	57.9929	0.49	1.34499	0	0	0.0351908	0.0351908	DO50365	Tumour	Tumour	Eso-AdenoCA	PCAWG	female	1.67	73	ALT-high	0	0.00333953	Other	1
38ee0240debcdd0e2f5c8ec65f146af3	90.3493	0.61	0.973997	0	0	0.0181445	0.0181445	DO50382	Tumour	Tumour	Eso-AdenoCA	PCAWG	male	1.96	74	ALT-low	0	-0.535256	Other	0
39568c38b7848877cc7cd29f699320af	60.2744	0.44	1.09499	0	0	0	0	DO10839	Tumour	Tumour	Eso-AdenoCA	PCAWG	female	2.14	79	ALT-low	1	-0.384803	Other	0
3aeec71296e1dbe3458481c920cf1b8a	43.6748	1	0.549516	0	0	0.0228965	0.0228965	DO50447	Normal (blood)	Normal	Eso-AdenoCA	PCAWG	male	2.58	72	ALT-high	1	NA	Not avail.	1	NA	NA
41c9ee902e45fd904a88192d35d935a8	75.9099	1	0.97484	0	0	0	0	DO10840	Normal (blood)	Normal	Eso-AdenoCA	PCAWG	male	2.62	73	ALT-low	1	NA	Not avail.	0	NA	NA
4694a3dd2c9a2daa40ccf3b8d9abbc21	84.5751	0.63	1.08779	0	0.0187679	0.0187679	0.0375359	DO50411	Tumour	Tumour	Eso-AdenoCA	PCAWG	male	1.91	72	ALT-low	0	-0.250214	Other	0
47c410af32ae57b1681ecf42dabb69fe	70.0845	0.5	0.941721	0	0	0.028537	0.028537	DO50316	Tumour	Tumour	Eso-AdenoCA	PCAWG	male	2.45	56	ALT-low	1	-0.391398	Other	1
4b169b10b55df1e433f1b012c3412465	35.2789	1	0.623602	0	0	0.0283456	0.0283456	DO50341	Normal (blood)	Normal	Eso-AdenoCA	PCAWG	male	2.18	77	ALT-high	0	NA	Not avail.	0	NA	NA
4cbfc081f5bd7d572e5c9bf0090c0426	44.3137	1	0.586726	0	0	0	0	DO50442	Normal (blood)	Normal	Eso-AdenoCA	PCAWG	male	2.13	81	ALT-low	0	NA	Not avail.	1	NA	NA
4f669416867d09bcccb0f6ad44e579b3	64.9744	0.38	0.985003	0	0	0.162007	0.162007	DO50403	Tumour	Tumour	Eso-AdenoCA	PCAWG	male	2.47	58	ALT-low	1	-0.0929041	Other	0
5144479cf56f153995bc1b4f4005d181	69.1544	0.3	0.636258	0	0	0	0	DO50393	Tumour	Tumour	Eso-AdenoCA	PCAWG	male	2.82	76	ALT-low	1	-0.202955	Other	0
52e9c65df5950efde5a03d89ecfbbe0a	85.7459	0.56	0.88634	0	0.0208256	0.0624769	0.0833026	DO50372	Tumour	Tumour	Eso-AdenoCA	PCAWG	male	1.92	63	ALT-low	0	-0.14461	Other	0
5365a2412ea10d21234cfb4abf71d337	48.9961	1	0.408196	0	0	0.0204098	0.0204098	DO50398	Normal (blood)	Normal	Eso-AdenoCA	PCAWG	female	3.47	47	ALT-low	1	NA	Not avail.	0	NA	NA
53a8e45206eb746320be9a7c6fc25f19	36.4891	1	0.60292	0	0.0274054	0.0274054	0.0548109	DO50392	Normal (blood)	Normal	Eso-AdenoCA	PCAWG	male	3.04	49	Not avail.	1	NA	Not avail.	1	NA	NA
53bf14aaf1c3adc718d8b505f4e46331	46.4929	1	0.64526	0	0	0.0215087	0.0215087	DO50364	Normal (blood)	Normal	Eso-AdenoCA	PCAWG	male	2.48	59	ALT-low	1	NA	Not avail.	0	NA	NA
54e17c4435f6b73a956a50e70110ce0f	42.9959	1	1.34897	0	0	0	0	DO50357	Normal (blood)	Normal	Eso-AdenoCA	PCAWG	male	2.99	59	ALT-low	1	NA	Not avail.	1	NA	NA
5a5d05ee2abd81a78493a42887e0d31c	45.405	1	1.0131	0	0.022024	0	0.022024	DO50328	Normal (blood)	Normal	Eso-AdenoCA	PCAWG	male	4.49	74	ALT-low	1	NA	Not avail.	0	NA	NA
5bf4af94766a4eccee938ecfe433f40d	75.5082	0.53	0.821103	0	0	0	0	DO50346	Tumour	Tumour	Eso-AdenoCA	PCAWG	male	2.63	65	ALT-low	1	-0.389974	Other	0
5c944c6a54ce756717f61a7cf3b86044	44.8101	1	0.580226	0	0	0	0	DO50348	Normal (blood)	Normal	Eso-AdenoCA	PCAWG	male	2.85	68	ALT-low	1	NA	Not avail.	0	NA	NA
5d003d442dbaf291b70d2d8a85db9670	68.5143	0.5	1.13845	0	0	0	0	DO50402	Tumour	Tumour	Eso-AdenoCA	PCAWG	female	1.84	50	ALT-low	0	-0.305202	Other	1
5e608f0b664187403393eff07f736f5b	43.5977	1	1.2386	0	0	0.022937	0.022937	DO50372	Normal (matched tissue)	Normal	Eso-AdenoCA	PCAWG	male	1.92	63	ALT-low	0	NA	Not avail.	0	NA	NA
60fffaa8b037b480f8e1bbf690fe2212	39.5758	1	0.960183	0	0	0	0	DO50331	Normal (blood)	Normal	Eso-AdenoCA	PCAWG	male	4.28	75	ALT-low	1	NA	Not avail.	0	NA	NA
610a5396ab2df36ea7490b3733bd2cbb	43.1347	1	0.602762	0	0	0	0	DO50395	Normal (blood)	Normal	Eso-AdenoCA	PCAWG	male	1.93	74	ALT-low	0	NA	Not avail.	0	NA	NA
61c5eeae092659949b20354fdaae07d8	92.7955	0.97	0.991428	0	0	0	0	DO50370	Tumour	Tumour	Eso-AdenoCA	PCAWG	male	1.75	71	ALT-low	0	-0.158999	Other	0
6681a3b45b0975d2599d48a85149ba3d	60.5967	0.3	0.627097	0	0	0	0	DO50443	Tumour	Tumour	Eso-AdenoCA	PCAWG	female	3.09	79	ALT-low	1	0.0113504	Other	1
670a86c57dc13f63d281b285e4b75b4d	41.8057	1	0.861126	0	0	0	0	DO50399	Normal (blood)	Normal	Eso-AdenoCA	PCAWG	male	2.4	75	ALT-high	0	NA	Not avail.	0	NA	NA
6a2053d89c7e016b5eb3728bff5eb258	69.0065	1	1.18829	0	0	0.0289828	0.0289828	DO10858	Normal (blood)	Normal	Eso-AdenoCA	PCAWG	female	2.63	62	ALT-low	1	NA	Not avail.	0	NA	NA
6bfa74b5b427608862dfd102f5a6e58d	42.1508	1	1.04387	0	0.0237243	0	0.0237243	DO50338	Normal (blood)	Normal	Eso-AdenoCA	PCAWG	female	4.09	80	ALT-low	1	NA	Not avail.	0	NA	NA
6d6d1f6776a91013bc87964cd3005e4e	52.1782	1	0.613283	0	0	0.0191651	0.0191651	DO50409	Normal (matched tissue)	Normal	Eso-AdenoCA	PCAWG	male	2.11	67	ALT-low	0	NA	Not avail.	1	NA	NA
74078132182879c8e372b365103797f1	39.4533	1	0.861777	0	0	0	0	DO50405	Normal (blood)	Normal	Eso-AdenoCA	PCAWG	male	1.96	66	ALT-low	0	NA	Not avail.	0	NA	NA
74475d452e5ca9eaee00671529f1d22a	76.5694	0.6	0.653003	0	0	0	0	DO50354	Tumour	Tumour	Eso-AdenoCA	PCAWG	male	1.64	61	ALT-low	0	-0.780108	Other	1
74c9f56cd9b5b3454760e4507496e755	39.9217	1	0.651274	0	0.025049	0	0.025049	DO50354	Normal (blood)	Normal	Eso-AdenoCA	PCAWG	male	1.64	61	ALT-low	0	NA	Not avail.	1	NA	NA
7875b5196f6b8b52847f99bf370aada0	68.6161	0.43	0.932726	0	0.0338927	0	0.0338927	DO50311	Tumour	Tumour	Eso-AdenoCA	PCAWG	male	1.76	70	ALT-low	0	-0.219169	Other	1
7c2156017cc2c847013c4b87cfca8a8b	61.0008	0.71	1.24589	0	0.0230891	0	0.0230891	DO50321	Tumour	Tumour	Eso-AdenoCA	PCAWG	male	1.82	83	ALT-low	0	1.20898	Other	1
7cf3133c7550991cae566e60c099f0e5	71.6937	0.95	0.86479	0	0	0.0146823	0.0146823	DO50405	Tumour	Tumour	Eso-AdenoCA	PCAWG	male	1.96	66	ALT-low	0	0.174325	Other	0
7ec671051c13c07911105396540c7223	66.8846	0.73	1.01668	0	0	0.061443	0.061443	DO50384	Tumour	Tumour	Eso-AdenoCA	PCAWG	male	2.22	82	ALT-low	0	0.306042	Other	1
81d1bbace3d0a134ed2f820c75503147	60.0231	0.48	0.499807	0	0.0347088	0	0.0347088	DO50452	Tumour	Tumour	Eso-AdenoCA	PCAWG	male	2.04	61	ALT-low	0	-0.358202	Other	0
81eda88c942f0f4a602826ff1afc501e	41.6855	1	1.48733	0	0	0	0	DO50389	Normal (blood)	Normal	Eso-AdenoCA	PCAWG	male	3.56	65	ALT-low	1	NA	Not avail.	1	NA	NA
837f6c3f8d4c60a3193e39ffe069ea9f	61.0816	0.41	0.753091	0	0.0399306	0.0798612	0.119792	DO10840	Tumour	Tumour	Eso-AdenoCA	PCAWG	male	2.62	73	ALT-low	1	-0.0177573	Other	0
857f3099102c15cca519c325dae6240d	40.8168	1	1.07799	0	0	0	0	DO50402	Normal (blood)	Normal	Eso-AdenoCA	PCAWG	female	1.84	50	ALT-low	0	NA	Not avail.	1	NA	NA
8598cce84ebc6a7e3a8ebd1dd802d63a	42.0449	1	1.09407	0	0.0475682	0	0.0475682	DO50401	Normal (blood)	Normal	Eso-AdenoCA	PCAWG	male	1.91	77	ALT-low	0	NA	Not avail.	0	NA	NA
8e40952aebdffa4db79c6694d3d0bd34	37.5871	1	1.6495	0	0	0	0	DO50325	Normal (blood)	Normal	Eso-AdenoCA	PCAWG	male	1.92	65	ALT-low	0	NA	Not avail.	0	NA	NA
8e55753867a02048046f6b250021fe8b	78.8972	0.69	0.709785	0	0	0	0	DO50362	Tumour	Tumour	Eso-AdenoCA	PCAWG	male	1.97	64	ALT-low	0	-0.860344	Other	1
8f461297ccfbdd7ce6dc468b3b3ed6a7	76.6997	1	1.0691	0	0	0	0	DO10839	Normal (blood)	Normal	Eso-AdenoCA	PCAWG	female	2.14	79	ALT-low	1	NA	Not avail.	0	NA	NA
8fb84157d1bbd0c8b183ca93d11076d2	35.0603	1	1.08385	0	0	0	0	DO50337	Normal (blood)	Normal	Eso-AdenoCA	PCAWG	male	2.65	69	ALT-high	1	NA	Not avail.	1	NA	NA
904342a8883a6c61874edc95a9a97cf5	79.7305	0.61	1.02847	0	0	0.0205611	0.0205611	DO50364	Tumour	Tumour	Eso-AdenoCA	PCAWG	male	2.48	59	ALT-low	1	-1.21724	Other	0
90d99626b73bd35673e41235374bd024	72.7848	0.46	0.686957	0	0	0	0	DO50342	Tumour	Tumour	Eso-AdenoCA	PCAWG	male	2.71	66	ALT-low	1	-0.720081	Other	1
91822e8cf04987cdbc89ad9f88c00d57	38.6521	1	1.13836	0	0	0	0	DO50403	Normal (blood)	Normal	Eso-AdenoCA	PCAWG	male	2.47	58	ALT-low	1	NA	Not avail.	0	NA	NA
91c48557f40e5442961323ba84fac2c5	37.0378	1	1.07998	0	0.0539989	0.0269994	0.0809983	DO50346	Normal (blood)	Normal	Eso-AdenoCA	PCAWG	male	2.63	65	ALT-low	1	NA	Not avail.	0	NA	NA
92a851f8eaa9edd5750f7605460eca16	47.5659	1	0.504563	0	0	0	0	DO50452	Normal (blood)	Normal	Eso-AdenoCA	PCAWG	male	2.04	61	ALT-low	0	NA	Not avail.	0	NA	NA
931205bde828ae2731cf37cb8444abb3	78.4758	0.31	0.841024	0	0	0	0	DO50331	Tumour	Tumour	Eso-AdenoCA	PCAWG	male	4.28	75	ALT-low	1	-0.614182	Other	0
9348a162d6c1a6bb1b473dae55c75d4c	40.2161	1	0.696238	0	0.0248656	0.0248656	0.0497313	DO50411	Normal (matched tissue)	Normal	Eso-AdenoCA	PCAWG	male	1.91	72	ALT-low	0	NA	Not avail.	0	NA	NA
97e6ae058406132d95f298fd9766478c	67.1837	0.72	0.833536	0	0	0	0	DO50446	Tumour	Tumour	Eso-AdenoCA	PCAWG	male	1.9	75	ALT-low	0	-0.692853	Other	1
a290e711c72ff5177a4a4cd3df5f85cc	79.0323	0.52	0.986938	0	0.0486656	0	0.0486656	DO50325	Tumour	Tumour	Eso-AdenoCA	PCAWG	male	1.92	65	ALT-low	0	0.127489	Other	0
a2f4cfbc8de2e9b57190be2e3939904f	63.565	0.44	0.81806	0	0	0	0	DO50410	Tumour	Tumour	Eso-AdenoCA	PCAWG	male	2.04	76	ALT-low	0	-0.849416	Other	0
a6cd09c2289b82b7cb512b5f58035c2a	63.851	0.9	0.783073	0	0	0	0	DO50341	Tumour	Tumour	Eso-AdenoCA	PCAWG	male	2.18	77	ALT-high	0	-0.0116753	Other	0
a89399ef0212863cb5d724f971977ca6	62.9115	0.56	0.381488	0	0.0283846	0.0567691	0.0851537	DO50320	Tumour	Tumour	Eso-AdenoCA	PCAWG	male	4.3	67	ALT-low	1	-0.529276	Other	0
a93e5e3cf822aed9dcf4360b545621e8	43.9994	1	0.636372	0	0.0454552	0.0227276	0.0681828	DO50438	Normal (blood)	Normal	Eso-AdenoCA	PCAWG	female	4.65	70	ALT-low	1	NA	Not avail.	0	NA	NA
ab4cd5b95392cd1c35b78659af1afaf4	78.1186	0.69	0.870472	0	0	0.0185522	0.0185522	DO50388	Tumour	Tumour	Eso-AdenoCA	PCAWG	male	2.44	71	ALT-low	0	-0.593049	ATRX_DAXX_trunc	1		ATRX_DAXX_trunc
abd09865a9fa40065ad10f6b5fe7215c	63.5334	0.38	0.944385	0	0	0.0414204	0.0414204	DO50332	Tumour	Tumour	Eso-AdenoCA	PCAWG	male	3.19	78	ALT-low	1	0.42667	Other	1
ad33c561c15b7af26a9cdbd945adc273	51.4281	1	0.388892	0	0	0	0	DO50383	Normal (blood)	Normal	Eso-AdenoCA	PCAWG	male	2.27	75	ALT-low	1	NA	Not avail.	0	NA	NA
ae81abfb92eadf8156af0511d9e2c1f0	38.9531	1	1.18091	0	0	0.0256719	0.0256719	DO50336	Normal (blood)	Normal	Eso-AdenoCA	PCAWG	male	3.2	53	ALT-low	1	NA	Not avail.	1	NA	NA
af71d29022bc62b7a5afd6bb8352645e	73.7333	0.4	1.03074	0	0	0.0678119	0.0678119	DO50438	Tumour	Tumour	Eso-AdenoCA	PCAWG	female	4.65	70	ALT-low	1	-0.0367586	Other	0
b10676570e484ad737329345146b6906	92.3631	0.64	0.498034	0	0	0	0	DO50383	Tumour	Tumour	Eso-AdenoCA	PCAWG	male	2.27	75	ALT-low	1	0.74185	Other	0
b227a5220ac1ce103c6b66fa8ac1a5ec	61.6488	0.56	1.10302	0	0	0	0	DO50409	Tumour	Tumour	Eso-AdenoCA	PCAWG	male	2.11	67	ALT-low	0	-1.29106	Other	1
b2b3bc373a2835d5a130dc5e50c3749a	39.6924	1	0.554262	0	0.0251937	0.0251937	0.0503875	DO50446	Normal (blood)	Normal	Eso-AdenoCA	PCAWG	male	1.9	75	ALT-low	0	NA	Not avail.	1	NA	NA
b6b1543558f27791a16d681a5ae21940	42.311	1	0.661766	0	0	0.047269	0.047269	DO50440	Normal (blood)	Normal	Eso-AdenoCA	PCAWG	male	2.68	72	ALT-low	1	NA	Not avail.	0	NA	NA
b81de293691fe2b55a13a9bc72fb77c9	47.8959	1	0.751631	0	0	0.0208786	0.0208786	DO50365	Normal (blood)	Normal	Eso-AdenoCA	PCAWG	female	1.67	73	ALT-high	0	NA	Not avail.	1	NA	NA
bac16ed9e253a5df8200fd6973ad197c	40.6022	1	1.03443	0	0	0	0	DO50393	Normal (blood)	Normal	Eso-AdenoCA	PCAWG	male	2.82	76	ALT-low	1	NA	Not avail.	0	NA	NA
bb333ba800836cecb5cae21f92481d1c	37.231	1	1.28925	0	0	0	0	DO50319	Normal (blood)	Normal	Eso-AdenoCA	PCAWG	male	2.25	64	ALT-high	0	NA	Not avail.	0	NA	NA
c091d05b530076ae2ec21d3016bc3883	70.6588	1	0.962371	0	0	0	0	DO10844	Normal (matched tissue)	Normal	Eso-AdenoCA	PCAWG	male	3.17	76	ALT-low	1	NA	Not avail.	0	NA	NA
c26b61ad608d146770b6abf8351a980a	32.9167	1	0.789874	0	0	0	0	DO50374	Normal (blood)	Normal	Eso-AdenoCA	PCAWG	male	2.93	50	ALT-low	1	NA	Not avail.	1	NA	NA
c4409ff03ef47fa22dac0c74d5429f5d	49.5923	1	0.36296	0	0.0403289	0	0.0403289	DO50382	Normal (blood)	Normal	Eso-AdenoCA	PCAWG	male	1.96	74	ALT-low	0	NA	Not avail.	0	NA	NA
c5809ce42d09910878e7e2a60be7024f	39.5531	1	1.06186	0	0	0.0252825	0.0252825	DO50370	Normal (blood)	Normal	Eso-AdenoCA	PCAWG	male	1.75	71	ALT-low	0	NA	Not avail.	0	NA	NA
c614e7eeadb59ac88c51de2f91221148	82.061	0.36	0.560558	0	0	0	0	DO50345	Tumour	Tumour	Eso-AdenoCA	PCAWG	male	3.12	75	ALT-low	1	-0.568453	Other	0
c6ba18d6624f747c5da256debf458d52	84.9278	0.39	0.706482	0	0.0301915	0	0.0301915	DO50319	Tumour	Tumour	Eso-AdenoCA	PCAWG	male	2.25	64	ALT-high	0	-0.49461	Other	0
c76c166f133cfefbacb11e838f7eadd1	68.735	0.53	0.669237	0	0	0.0274503	0.0274503	DO50401	Tumour	Tumour	Eso-AdenoCA	PCAWG	male	1.91	77	ALT-low	0	-0.41907	Other	0
c908cd92d16d802f80292e52fd4fb1c7	43.9432	1	0.728212	0	0	0	0	DO50316	Normal (matched tissue)	Normal	Eso-AdenoCA	PCAWG	male	2.45	56	ALT-low	1	NA	Not avail.	1	NA	NA
caac977aefdf4065b28da2c31904531f	40.3303	1	0.694266	0	0	0	0	DO50345	Normal (blood)	Normal	Eso-AdenoCA	PCAWG	male	3.12	75	ALT-low	1	NA	Not avail.	0	NA	NA
cbbba74222441fa3ca729518f0aa851d	65.8539	0.71	0.698516	0	0.0213875	0	0.0213875	DO50374	Tumour	Tumour	Eso-AdenoCA	PCAWG	male	2.93	50	ALT-low	1	-1.17553	Other	1
cd31d2688c6b0fe6674f9bb9293cc4ec	34.8002	1	0.632181	0	0	0	0	DO50340	Normal (blood)	Normal	Eso-AdenoCA	PCAWG	male	4.06	71	ALT-high	1	NA	Not avail.	1	NA	NA
d3080e4ebe9276d8f7101af286eba233	41.1233	1	0.340439	0	0	0	0	DO50342	Normal (blood)	Normal	Eso-AdenoCA	PCAWG	male	2.71	66	ALT-low	1	NA	Not avail.	1	NA	NA
d42c5f83c74276a84f9ba4f2e991e563	62.5279	0.72	1.53531	0	0.0222123	0	0.0222123	DO10844	Tumour	Tumour	Eso-AdenoCA	PCAWG	male	3.17	76	ALT-low	1	-0.584415	Other	0
d4ef5cdff5c63275ba7ea6deecb943db	47.8512	1	0.835925	0	0	0.0208981	0.0208981	DO50306	Normal (blood)	Normal	Eso-AdenoCA	PCAWG	male	4.07	78	ALT-low	1	NA	Not avail.	0	NA	NA
d7f0d01e30c08ad5a53b08ad3f9891c6	61.0447	0.44	0.851835	0	0	0.0372305	0.0372305	DO50357	Tumour	Tumour	Eso-AdenoCA	PCAWG	male	2.99	59	ALT-low	1	-0.0705138	Other	1
d8faa1b0d77cab4bbb62e4d8f4bf7874	59.8872	0.33	1.50283	0	0.0506002	0.0506002	0.1012	DO10843	Tumour	Tumour	Eso-AdenoCA	PCAWG	male	2.56	76	ALT-low	1	0.44208	Other	0
dd488be86f3463529775e7a2fb632f6d	38.0049	1	0.947246	0	0	0	0	DO50326	Normal (blood)	Normal	Eso-AdenoCA	PCAWG	male	2.86	62	ALT-low	1	NA	Not avail.	1	NA	NA
df4b26ce8210b8ad42f9ed2accc880a0	65.3188	0.69	0.704238	0	0.0665632	0.0221877	0.0887509	DO50440	Tumour	Tumour	Eso-AdenoCA	PCAWG	male	2.68	72	ALT-low	1	0.00340902	Other	0
e2d8c91de4566db465c92c8c960b4153	65.3836	0.37	0.550596	0	0	0	0	DO50330	Tumour	Tumour	Eso-AdenoCA	PCAWG	male	3.02	67	ALT-low	1	-0.303238	Other	1
e4adf0d42db04c1e92b4f351b5ef414c	72.7729	0.46	1.15428	0	0.0298725	0.0298725	0.0597451	DO50323	Tumour	Tumour	Eso-AdenoCA	PCAWG	male	2.6	67	ALT-low	1	-0.104995	Other	0
e7c4d1e0da07ceddc34215fd998cb9b0	71.0564	0.49	0.562933	0	0	0	0	DO50306	Tumour	Tumour	Eso-AdenoCA	PCAWG	male	4.07	78	ALT-low	1	-0.186423	Other	0
e9b948776f05bb1e5affc2d713511abe	93.6693	0.55	0.683255	0	0.0194106	0.0776426	0.0970532	DO50336	Tumour	Tumour	Eso-AdenoCA	PCAWG	male	3.2	53	ALT-low	1	-0.579498	Other	1
ebda9276b95de961d9566de5c0df080d	57.4566	1	1.14869	0	0.0348089	0.0174044	0.0522133	DO10843	Normal (matched tissue)	Normal	Eso-AdenoCA	PCAWG	male	2.56	76	ALT-low	1	NA	Not avail.	0	NA	NA
ee84c967997be3a2d88581deec6b928b	78.5957	0.49	0.839741	0	0.051932	0.103864	0.155796	DO50326	Tumour	Tumour	Eso-AdenoCA	PCAWG	male	2.86	62	ALT-low	1	0.0444577	Other	1
f0ecdffb43ef13045b0262f878c56abf	39.353	1	0.71151	0	0	0	0	DO50406	Normal (blood)	Normal	Eso-AdenoCA	PCAWG	male	2.6	74	ALT-high	1	NA	Not avail.	0	NA	NA
f6abaa6b0c8bdb07ffc1e49d48202d40	45.3247	1	0.573639	0	0	0	0	DO50362	Normal (blood)	Normal	Eso-AdenoCA	PCAWG	male	1.97	64	ALT-low	0	NA	Not avail.	1	NA	NA
f86245b83cda3ee1a83f40caafd6d8b4	42.3475	1	0.56674	0	0.0236142	0	0.0236142	DO50443	Normal (blood)	Normal	Eso-AdenoCA	PCAWG	female	3.09	79	ALT-low	1	NA	Not avail.	1	NA	NA
fdcb1bd7cffca69d15383ca9566c58e0	42.5475	1	0.89312	0	0.0235032	0	0.0235032	DO50311	Normal (blood)	Normal	Eso-AdenoCA	PCAWG	male	1.76	70	ALT-low	0	NA	Not avail.	1	NA	NA
fdec7ac66f21e0127348adc913910e14	80.4455	0.65	0.696123	0	0	0.0191243	0.0191243	DO50337	Tumour	Tumour	Eso-AdenoCA	PCAWG	male	2.65	69	ALT-high	1	-0.753905	Other	1
fe3227b1a765e834361ea5722bbd3cfb	70.5907	0.38	0.849971	0	0.0372794	0.0745588	0.111838	DO50318	Tumour	Tumour	Eso-AdenoCA	PCAWG	male	1.99	67	ALT-low	0	-0.220895	Other	0
fee8422013f0fcaed92612dd9be52c6a	68.4585	0.38	1.11016	0	0	0	0	DO10858	Tumour	Tumour	Eso-AdenoCA	PCAWG	female	2.63	62	ALT-low	1	-0.825138	Other	0
506e611fccaf640073f491341632de1f	55.4778	0.47	0.684959	0	0.0767032	0.0383516	0.115055	DO218306	Tumour	Tumour	Head-SCC	PCAWG	male	2.02	45	ALT-low	0	-0.190451	TERT_mod	0	TERTp_mut
5607627f21dcba1b49f55c72072f8d7c	37.1147	1	0.808305	0	0	0.053887	0.053887	DO217836	Normal (blood)	Normal	Head-SCC	PCAWG	male	1.99	44	ALT-low	0	NA	Not avail.	0	NA	NA
59e8f1094d5a42383be300b1027ff74b	72.0342	0.55	0.555292	0	0.100962	0.0252405	0.126203	DO218180	Tumour	Tumour	Head-SCC	PCAWG	male	2	44	ALT-low	0	-0.26279	TERT_mod	0	TERTp_mut
81e7724ae2b0f05914b60a85188861d9	34.9787	1	1.08638	0	0	0.0857665	0.0857665	DO218697	Normal (blood)	Normal	Head-SCC	PCAWG	male	1.86	62	ALT-low	0	NA	Not avail.	0	NA	NA
84ad18a95d5440205fad64415ecb36b7	40.327	0.38	1.58703	0	0.195768	0.195768	0.391536	DO218773	Tumour	Tumour	Head-SCC	PCAWG	male	3.84	26	ALT-low	1	-0.673932	TERT_mod	0	TERTp_mut
84d126f4a25de2b6aec740de1e2fd999	60.1755	0.38	0.631486	0	0	0.131195	0.131195	DO218697	Tumour	Tumour	Head-SCC	PCAWG	male	1.86	62	ALT-low	0	-0.193779	Other	0
92cb9996b5fe8bf8ec9dedf134fb64a0	62.0346	0.42	0.612561	0	0	0.230286	0.230286	DO217950	Tumour	Tumour	Head-SCC	PCAWG	male	3.94	64	ALT-low	1	-0.0239194	Other	0
d2178a63f857cfe6e828fbb90e04566d	35.3739	1	0.678467	0	0.0282695	0	0.0282695	DO218773	Normal (blood)	Normal	Head-SCC	PCAWG	male	3.84	26	ALT-low	1	NA	Not avail.	0	NA	NA
d3852abe44a3172fd193c11fe9b3084b	37.8389	1	0.687124	0	0.0528557	0.0264278	0.0792835	DO217950	Normal (blood)	Normal	Head-SCC	PCAWG	male	3.94	64	ALT-low	1	NA	Not avail.	0	NA	NA
ec42f3593ea7f2125cc8ebd616b83363	36.8934	1	0.813153	0	0	0.0271051	0.0271051	DO218306	Normal (blood)	Normal	Head-SCC	PCAWG	male	2.02	45	ALT-low	0	NA	Not avail.	0	NA	NA
eee27f93f6b12eb91d45ff2b20bfab8f	65.6154	0.32	0.670574	0	0	0.047626	0.047626	DO217836	Tumour	Tumour	Head-SCC	PCAWG	male	1.99	44	ALT-low	0	-0.0539286	TERT_mod	0	TERTp_mut
f5877a4a71e443f11b326b68019e0c20	38.7477	1	0.980704	0	0.077424	0.12904	0.206464	DO218180	Normal (blood)	Normal	Head-SCC	PCAWG	male	2	44	ALT-low	0	NA	Not avail.	0	NA	NA
PCAWG.000f332c-7fd9-4515-bf5f-9b77db43a3fd	46.6167	1	0.858062	0	0.0214516	0.0429031	0.0643547	DO15911	Normal (matched tissue)	Normal	Head-SCC	PCAWG	male	1.86	63	ALT-low	0	NA	Not avail.	0	NA	NA
PCAWG.00aa4fb4-f636-404c-bb4c-0728a1ae8c0d	38.7313	1	1.34258	0	0	0	0	DO15943	Normal (blood)	Normal	Head-SCC	PCAWG	male	2.11	62	ALT-low	0	NA	Not avail.	0	NA	NA
PCAWG.03a77f9e-fcdb-4795-8c2f-141fbfeda1bb	51.4393	0.52	1.0109	0	0	0.0373854	0.0373854	DO14566	Tumour	Tumour	Head-SCC	PCAWG	male	1.85	61	ALT-low	0	0.848893	Other	0
PCAWG.06075f42-8b30-47ad-bdf8-44eaaf93353a	45.3522	1	0.926085	0	0	0	0	DO14250	Normal (blood)	Normal	Head-SCC	PCAWG	male	1.98	62	ALT-low	0	NA	Not avail.	0	NA	NA
PCAWG.095603a6-4192-4c70-8c13-9ad46934f9ee	82.4879	0.39	0.872855	0	0.0310846	0.155423	0.186507	DO14238	Tumour	Tumour	Head-SCC	PCAWG	male	3.17	39	ALT-low	1	-0.196405	Other	0
PCAWG.0b22fc10-30dc-47ba-8ccf-25b0cfe443cb	41.2935	1	0.968676	0	0	0.0242169	0.0242169	DO15503	Normal (blood)	Normal	Head-SCC	PCAWG	male	1.9	66	ALT-low	0	NA	Not avail.	0	NA	NA
PCAWG.10e88fc1-ad11-4612-a050-3ea1f12f5f74	71.9482	0.49	0.861731	0	0	0.0283651	0.0283651	DO14343	Tumour	Tumour	Head-SCC	PCAWG	male	5.3	68	ALT-low	1	-0.565805	Other	0
PCAWG.12fdfa30-3b70-4b2d-b507-d2e130a5e6ab	45.735	1	0.962064	0	0	0.0218651	0.0218651	DO14614	Normal (blood)	Normal	Head-SCC	PCAWG	male	3.12	62	ALT-low	1	NA	Not avail.	0	NA	NA
PCAWG.16427f3e-48cc-4bbe-89f5-e7f3b082838d	31.8322	1	1.31942	0	0.0314147	0	0.0314147	DO14718	Normal (matched tissue)	Normal	Head-SCC	PCAWG	female	3.49	32	ALT-low	1	NA	Not avail.	0	NA	NA
PCAWG.18c017d0-134d-4531-9940-4d0c9dac38f5	67.6835	0.65	0.738732	0	0.0454604	0.0909209	0.136381	DO14942	Tumour	Tumour	Head-SCC	PCAWG	male	2.28	59	ALT-low	0	-0.433586	Other	0
PCAWG.1989963d-b3ab-4e2f-aa3f-5a419769ca59	72.0358	0.66	0.610808	0	0	0.0631	0.0631	DO14250	Tumour	Tumour	Head-SCC	PCAWG	male	1.98	62	ALT-low	0	0.0676528	Other	0
PCAWG.1f48b87c-c987-42fc-88ce-286aab2c8f10	47.8755	1	0.710176	0	0.041775	0	0.041775	DO14264	Normal (blood)	Normal	Head-SCC	PCAWG	male	3.36	73	ALT-low	1	NA	Not avail.	0	NA	NA
PCAWG.251916ec-f78e-4eae-99fe-ff802e3ce2fe	85.0044	0.47	0.917599	0	0.07509	0.05006	0.12515	DO15110	Tumour	Tumour	Head-SCC	PCAWG	male	3.24	19	ALT-low	1	-0.664717	TERT_mod	0	TERTp_mut
PCAWG.2d6ae7b6-ff7d-41ca-9991-69342b8d215d	46.0475	1	1.08584	0	0	0	0	DO14282	Normal (blood)	Normal	Head-SCC	PCAWG	male	1.86	42	ALT-low	0	NA	Not avail.	0	NA	NA
PCAWG.30ec872d-a8ca-4e9b-816b-d7b4f6e55e67	75.0513	0.58	0.746156	0	0	0	0	DO14236	Tumour	Tumour	Head-SCC	PCAWG	male	3.09	47	ALT-low	1	-0.9841	Other	1
PCAWG.3a0d44b3-5f33-470e-a486-93a98be1b67a	49.9439	0.8	1.04117	0	0	0.0500562	0.0500562	DO14296	Tumour	Tumour	Head-SCC	PCAWG	male	1.95	53	ALT-low	0	0.629713	Other	0
PCAWG.3a2f274b-9594-4290-849e-2021741648fe	67.0651	0.57	1.07358	0	0.0261594	0.0261594	0.0523189	DO15815	Tumour	Tumour	Head-SCC	PCAWG	male	3.64	67	ALT-low	1	-1.04789	Other	0
PCAWG.422bf639-ec3e-4892-9d20-7180d3f6f949	32.3534	1	1.17453	0	0	0.0618173	0.0618173	DO14502	Normal (blood)	Normal	Head-SCC	PCAWG	male	1.95	39	ALT-low	0	NA	Not avail.	0	NA	NA
PCAWG.4282dbca-91dc-4dc9-8146-298be73d8bb1	71.0262	0.85	1.07003	0	0	0.0993833	0.0993833	DO14678	Tumour	Tumour	Head-SCC	PCAWG	female	2.5	76	ALT-low	1	-0.541532	TERT_mod	0	TERTp_mut
PCAWG.49d80430-1b6b-47b0-82a6-06e36848323f	69.9201	0.58	0.829518	0	0	0.0986348	0.0986348	DO14582	Tumour	Tumour	Head-SCC	PCAWG	female	2.08	35	ALT-low	0	0.308147	Other	0
PCAWG.4e9aae2e-ea49-4fba-bfaf-6b05a93fd3da	43.6921	0.58	1.14437	0	0	0	0	DO15911	Tumour	Tumour	Head-SCC	PCAWG	male	1.86	63	ALT-low	0	-0.915606	Other	0
PCAWG.4fc25bde-394a-4e35-9e2d-1a5c77ba7a7b	74.0157	0.65	0.729575	0	0.145499	0	0.145499	DO15046	Tumour	Tumour	Head-SCC	PCAWG	male	3.12	53	ALT-low	1	0.939202	Other	0
PCAWG.5623ebea-0556-465b-bcc0-70978eba10b3	75.1607	0.85	0.77168	0	0	0.0156527	0.0156527	DO14750	Tumour	Tumour	Head-SCC	PCAWG	female	2	71	ALT-low	0	0.421485	Other	1
PCAWG.598e15ee-ecf2-4ca3-95e8-a11fd94ea091	60.3039	0.7	0.663307	0	0	0	0	DO14264	Tumour	Tumour	Head-SCC	PCAWG	male	3.36	73	ALT-low	1	-0.798396	Other	0
PCAWG.5a67ad74-aefd-4882-bff3-0dd30582781c	69.7966	0.41	0.773677	0	0	0.0349448	0.0349448	DO15527	Tumour	Tumour	Head-SCC	PCAWG	male	2.04	50	ALT-low	0	-0.312903	Other	0
PCAWG.5f48841c-6a82-43db-b85b-dea25f332dcd	37.677	1	1.06166	0	0	0	0	DO15527	Normal (blood)	Normal	Head-SCC	PCAWG	male	2.04	50	ALT-low	0	NA	Not avail.	0	NA	NA
PCAWG.667c27e3-f105-4ab6-945b-43840173044d	45.0879	1	0.754083	0	0	0.0221789	0.0221789	DO15398	Normal (blood)	Normal	Head-SCC	PCAWG	male	3.53	67	ALT-high	1	NA	Not avail.	0	NA	NA
PCAWG.67f559a3-0c79-4be1-b177-d868acb69df2	43.6578	1	1.42014	0	0.0229054	0.0458108	0.0687162	DO15791	Normal (blood)	Normal	Head-SCC	PCAWG	male	2.78	57	ALT-low	1	NA	Not avail.	0	NA	NA
PCAWG.6afb13e8-6d2e-4b0a-af61-bc7d66e14f9d	80.1247	0.66	1.09829	0	0.0378199	0.0567298	0.0945496	DO14718	Tumour	Tumour	Head-SCC	PCAWG	female	3.49	32	ALT-low	1	-0.0674919	TERT_mod	0	TERTp_mut
PCAWG.709f827b-babd-45cf-920c-4a410fd8d16b	47.9229	1	1.16854	0	0.0208669	0	0.0208669	DO14296	Normal (blood)	Normal	Head-SCC	PCAWG	male	1.95	53	ALT-low	0	NA	Not avail.	0	NA	NA
PCAWG.70ead34e-2b1e-4a28-986e-8862c4611e87	47.2123	0.38	1.14377	0	0	0	0	DO14420	Tumour	Tumour	Head-SCC	PCAWG	male	1.93	53	ALT-low	0	-0.179792	Other	0
PCAWG.74923ba6-d428-49e4-997b-5d1b646baaa2	59.5101	0.83	1.14266	0	0.101228	0.0404913	0.141719	DO14502	Tumour	Tumour	Head-SCC	PCAWG	male	1.95	39	ALT-low	0	-1.39607	Other	0
PCAWG.7869af5c-3a91-4d7c-a938-80beddd72608	45.1953	1	1.23907	0	0	0	0	DO14686	Normal (blood)	Normal	Head-SCC	PCAWG	male	1.96	38	ALT-low	0	NA	Not avail.	0	NA	NA
PCAWG.7a59f1c7-3ec3-4ed9-8a8e-1b9300fc937a	34.6942	1	1.26822	0	0	0.0288232	0.0288232	DO14343	Normal (blood)	Normal	Head-SCC	PCAWG	male	5.3	68	ALT-low	1	NA	Not avail.	0	NA	NA
PCAWG.7deb6875-292d-4cba-85cc-1f93de939987	64.5835	0.58	0.92903	0	0	0.0533925	0.0533925	DO15398	Tumour	Tumour	Head-SCC	PCAWG	male	3.53	67	ALT-high	1	-0.853898	Other	0
PCAWG.81cd6abf-ba3f-43d3-9423-96defa269f87	39.8121	1	0.904247	0	0.025118	0.025118	0.050236	DO14942	Normal (blood)	Normal	Head-SCC	PCAWG	male	2.28	59	ALT-low	0	NA	Not avail.	0	NA	NA
PCAWG.85072536-71c2-476a-a0bb-3152d10f8959	40.9518	1	1.51398	0	0.0488379	0.024419	0.0732569	DO14236	Normal (blood)	Normal	Head-SCC	PCAWG	male	3.09	47	ALT-low	1	NA	Not avail.	1	NA	NA
PCAWG.863fe801-c4eb-436c-9410-545a1164e943	46.1022	1	1.4316	0	0	0.0216909	0.0216909	DO15870	Normal (blood)	Normal	Head-SCC	PCAWG	male	1.71	59	ALT-low	0	NA	Not avail.	0	NA	NA
PCAWG.8642829e-a04f-4ddd-be41-8f67fe4c4b79	32.0611	1	0.74857	0	0	0.0623808	0.0623808	DO14204	Normal (matched tissue)	Normal	Head-SCC	PCAWG	male	2.08	57	ALT-low	0	NA	Not avail.	0	NA	NA
PCAWG.86e49eb0-7fe4-4d24-81bb-e04251ccc7ab	43.8202	1	0.730257	0	0	0	0	DO15414	Normal (blood)	Normal	Head-SCC	PCAWG	female	2.49	52	ALT-low	0	NA	Not avail.	0	NA	NA
PCAWG.8cf3e556-4057-40c8-a468-133986522ed7	44.6808	1	0.760953	0	0	0.022381	0.022381	DO15815	Normal (blood)	Normal	Head-SCC	PCAWG	male	3.64	67	ALT-low	1	NA	Not avail.	0	NA	NA
PCAWG.8eb3ea0c-7607-49b4-ad40-51b6a94580cf	38.1348	1	0.681791	0	0.0786682	0.131114	0.209782	DO14678	Normal (matched tissue)	Normal	Head-SCC	PCAWG	female	2.5	76	ALT-low	1	NA	Not avail.	0	NA	NA
PCAWG.8f43da7a-8fc7-4e9f-aea6-84127457238e	77.792	0.71	1.23406	0	0.0724214	0.0181054	0.0905268	DO14204	Tumour	Tumour	Head-SCC	PCAWG	male	2.08	57	ALT-low	0	-0.251052	Other	0
PCAWG.90697135-943c-4533-a1a9-48b1ff25601b	71.5811	0.52	1.14555	0	0	0.0268657	0.0268657	DO14862	Tumour	Tumour	Head-SCC	PCAWG	male	2.94	47	ALT-low	1	-0.600697	TERT_mod	1	TERTp_mut
PCAWG.9428f3db-6c71-41cc-83a0-1bc0d4a105cc	48.0723	0.75	0.790476	0	0	0	0	DO15870	Tumour	Tumour	Head-SCC	PCAWG	male	1.71	59	ALT-low	0	-0.110474	Other	0
PCAWG.95176ee9-b08d-43f8-875f-ea38c3821778	31.958	1	1.37681	0	0	0	0	DO15022	Normal (blood)	Normal	Head-SCC	PCAWG	male	1.89	38	ALT-low	0	NA	Not avail.	0	NA	NA
PCAWG.971b9bd9-fd3f-4c12-a330-939b86b6b16b	37.784	1	1.37625	0	0.0264663	0	0.0264663	DO52029	Normal (blood)	Normal	Head-SCC	PCAWG	male	1.8	57	ALT-low	0	NA	Not avail.	0	NA	NA
PCAWG.974c74c9-3f98-4186-b940-f685da21fe10	38.0715	0.84	1.05066	0	0.062539	0	0.062539	DO52029	Tumour	Tumour	Head-SCC	PCAWG	male	1.8	57	ALT-low	0	1.11164	Other	0
PCAWG.99955741-e034-44f0-8dde-f66dd7f339a9	78.0953	0.4	1.25488	0	0.128049	0.192073	0.320122	DO15430	Tumour	Tumour	Head-SCC	PCAWG	female	3.62	56	ALT-low	1	0.249856	Other	0
PCAWG.9e028a0d-bfbc-4f09-b6e8-2fedb50e9747	41.9035	1	0.525016	0	0.0238644	0.0238644	0.0477287	DO14862	Normal (blood)	Normal	Head-SCC	PCAWG	male	2.94	47	ALT-low	1	NA	Not avail.	1	NA	NA
PCAWG.a0963407-05e7-4c84-bfe0-34aacac08eed	36.6961	1	1.25354	0	0.136254	0.190756	0.32701	DO15110	Normal (blood)	Normal	Head-SCC	PCAWG	male	3.24	19	ALT-low	1	NA	Not avail.	0	NA	NA
PCAWG.a2cb782e-afcc-426e-8827-f677a4cbd243	42.8393	1	0.560233	0	0	0	0	DO15046	Normal (blood)	Normal	Head-SCC	PCAWG	male	3.12	53	ALT-low	1	NA	Not avail.	0	NA	NA
PCAWG.a3b32a24-0459-4a08-80a7-a5fc691778ec	38.3873	1	1.14621	0	0	0.0260503	0.0260503	DO15430	Normal (blood)	Normal	Head-SCC	PCAWG	female	3.62	56	ALT-low	1	NA	Not avail.	0	NA	NA
PCAWG.a4810e79-175e-4265-a121-e02ffb961d67	35.0212	1	1.14217	0	0.0285541	0.0285541	0.0571083	DO16015	Normal (blood)	Normal	Head-SCC	PCAWG	male	1.87	71	ALT-low	0	NA	Not avail.	0	NA	NA
PCAWG.a8b0ef82-b285-4ffc-8d27-bd0e848ef133	76.1045	0.71	0.998627	0	0.0555204	0.0370136	0.092534	DO16015	Tumour	Tumour	Head-SCC	PCAWG	male	1.87	71	ALT-low	0	-0.559754	Other	0
PCAWG.b13de1b0-deff-445f-9f20-e068d51607d7	70.2122	0.75	1.02546	0	0	0	0	DO14192	Tumour	Tumour	Head-SCC	PCAWG	male	1.92	60	ALT-low	0	-0.875835	Other	0
PCAWG.b2401fd9-439a-415a-a6a9-7210940641de	42.7914	1	0.794553	0	0.0233692	0.0233692	0.0467384	DO15014	Normal (matched tissue)	Normal	Head-SCC	PCAWG	female	2.99	62	ALT-low	1	NA	Not avail.	0	NA	NA
PCAWG.b7c93acf-de6a-402e-a9b8-7644af214019	53.9048	1	0.742049	0	0	0	0	DO14566	Normal (matched tissue)	Normal	Head-SCC	PCAWG	male	1.85	61	ALT-low	0	NA	Not avail.	0	NA	NA
PCAWG.b84b3813-ef9b-40ad-95d4-540a952b9acc	41.3809	1	0.724972	0	0.0241657	0.0241657	0.0483315	DO14814	Normal (blood)	Normal	Head-SCC	PCAWG	male	3.47	64	ALT-low	1	NA	Not avail.	0	NA	NA
PCAWG.b8d16018-7fd2-4d8a-af89-fc88cfe3d597	66.2184	0.46	0.875889	0	0	0.0656589	0.0656589	DO14614	Tumour	Tumour	Head-SCC	PCAWG	male	3.12	62	ALT-low	1	-0.590168	Other	0
PCAWG.b9a2d1dd-1241-4a4e-b692-8b20d1a1e29c	89.0012	0.42	0.921336	0	0.0267519	0	0.0267519	DO14242	Tumour	Tumour	Head-SCC	PCAWG	male	3.62	28	ALT-low	1	-1.19752	TERT_mod	0	TERTp_mut
PCAWG.bdd67234-0b9f-4257-930f-0402db38eb97	68.641	0.36	0.961524	0	0	0	0	DO15591	Tumour	Tumour	Head-SCC	PCAWG	male	3.11	73	ALT-low	1	-1.01697	Other	0
PCAWG.bfc2690f-242b-40ca-96bc-2c162b9c3662	44.7284	1	1.565	0	0	0.0223571	0.0223571	DO14420	Normal (blood)	Normal	Head-SCC	PCAWG	male	1.93	53	ALT-low	0	NA	Not avail.	0	NA	NA
PCAWG.c67b59a1-53df-4e40-906c-c8c601536b20	74.8424	0.7	1.09564	0	0.0190877	0	0.0190877	DO15791	Tumour	Tumour	Head-SCC	PCAWG	male	2.78	57	ALT-low	1	-1.92797	Other	0		ATRX_DAXX_non_trunc
PCAWG.c8d17103-3a0c-4f33-8268-a60182dbe338	39.1122	1	0.664754	0	0.0255675	0.0255675	0.0511349	DO14582	Normal (blood)	Normal	Head-SCC	PCAWG	female	2.08	35	ALT-low	0	NA	Not avail.	0	NA	NA
PCAWG.d2f1678c-6ebd-4f32-914c-497fc7ab6ae5	75.8435	0.56	0.922953	0	0	0	0	DO15022	Tumour	Tumour	Head-SCC	PCAWG	male	1.89	38	ALT-low	0	-0.415305	Other	0
PCAWG.d3fd464a-f0b1-41af-88f2-27f5d7417a0b	45.1073	1	0.66508	0	0.0221693	0.0221693	0.0443387	DO15591	Normal (matched tissue)	Normal	Head-SCC	PCAWG	male	3.11	73	ALT-low	1	NA	Not avail.	0	NA	NA
PCAWG.d9ca4870-8cf2-45a3-aaf1-952ac9463646	43.4636	0.5	1.28843	0	0	0.0460155	0.0460155	DO14686	Tumour	Tumour	Head-SCC	PCAWG	male	1.96	38	ALT-low	0	1.72316	Other	0
PCAWG.db1c7fe4-8a15-4671-ae20-987d5aa593d8	45.7688	0.61	1.48573	0	0	0	0	DO15503	Tumour	Tumour	Head-SCC	PCAWG	male	1.9	66	ALT-low	0	-0.737733	Other	0
PCAWG.de6a197f-58c7-46f7-9f41-cafe488a2222	69.4388	0.38	0.86407	0	0	0	0	DO15943	Tumour	Tumour	Head-SCC	PCAWG	male	2.11	62	ALT-low	0	-0.589354	Other	0
PCAWG.df4683af-8b1d-4e0a-a8e7-5189c32bffea	74.2373	0.32	1.07762	0	0.0420947	0.0841894	0.126284	DO14814	Tumour	Tumour	Head-SCC	PCAWG	male	3.47	64	ALT-low	1	0.0559726	Other	0
PCAWG.e4c57024-7622-4621-8bc1-26a1fc9c8ed6	66.4505	0.45	0.933026	0	0.0334418	0	0.0334418	DO15414	Tumour	Tumour	Head-SCC	PCAWG	female	2.49	52	ALT-low	0	-0.329454	TERT_mod	0	TERTp_mut
PCAWG.e4e4175b-f96c-47b6-a494-c087b3432e0c	44.1706	1	0.679185	0	0.0226395	0.045279	0.0679185	DO14750	Normal (blood)	Normal	Head-SCC	PCAWG	female	2	71	ALT-low	0	NA	Not avail.	1	NA	NA
PCAWG.e68888a6-8b80-4279-a457-bed2b539b971	41.0304	0.48	1.26735	0	0	0	0	DO14282	Tumour	Tumour	Head-SCC	PCAWG	male	1.86	42	ALT-low	0	-0.391027	Other	0
PCAWG.e9f22625-6853-46d8-82e8-40de51d0aaf9	39.5735	1	1.56671	0	0.0758083	0.0758083	0.151617	DO14242	Normal (blood)	Normal	Head-SCC	PCAWG	male	3.62	28	ALT-low	1	NA	Not avail.	0	NA	NA
PCAWG.f2bb45f4-fae4-468c-8675-a9c2a40feb66	44.369	1	0.991684	0	0	0.0450765	0.0450765	DO14192	Normal (blood)	Normal	Head-SCC	PCAWG	male	1.92	60	ALT-low	0	NA	Not avail.	0	NA	NA
PCAWG.f9642393-8019-49a3-9a13-0e31d51fa4bd	31.2575	1	1.08774	0	0	0.0639847	0.0639847	DO14238	Normal (blood)	Normal	Head-SCC	PCAWG	male	3.17	39	ALT-low	1	NA	Not avail.	0	NA	NA
PCAWG.fcbb51f3-02bb-477e-b7c4-38730f708ae3	73.2842	0.71	0.463947	0	0.019219	0.038438	0.057657	DO15014	Tumour	Tumour	Head-SCC	PCAWG	female	2.99	62	ALT-low	1	-0.690167	TERT_mod	0	TERTp_mut
PCAWG.003736bf-8231-46ff-b634-1a1f305f3bc2	31.5038	1	0.825296	0	0	0	0	DO220490	Normal (matched tissue)	Normal	Kidney-ChRCC	PCAWG	female	1.58	38	ALT-low	0	NA	Not avail.	0	NA	NA
PCAWG.01550f60-b5e2-4964-8fda-db5a3554562a	67.9799	0.89	0.912034	0	0.0165283	0.049585	0.0661134	DO220349	Tumour	Tumour	Kidney-ChRCC	PCAWG	male	3.06	41	ALT-high	1	0.921537	Other	1
PCAWG.03085a73-2fd8-4896-b4ec-885f250024d4	40.5257	1	1.18443	0	0.0246757	0.0246757	0.0493514	DO220359	Normal (blood)	Normal	Kidney-ChRCC	PCAWG	male	1.55	38	ALT-low	0	NA	Not avail.	0	NA	NA
PCAWG.032c53ec-b250-4a4e-a192-244172a33a6d	31.4702	1	0.699075	0	0	0.0317761	0.0317761	DO220554	Normal (matched tissue)	Normal	Kidney-ChRCC	PCAWG	female	1.61	17	ALT-low	0	NA	Not avail.	0	NA	NA
PCAWG.06f297f6-830b-4a56-a9e0-57d9ced0242d	64.4517	0.93	1.02402	0	0	0.0333667	0.0333667	DO220359	Tumour	Tumour	Kidney-ChRCC	PCAWG	male	1.55	38	ALT-low	0	-0.608312	Other	0
PCAWG.08193903-19f8-4a0e-9ebf-6bb9c84d5691	75.1872	0.89	1.01081	0	0.0597759	0.0896638	0.14944	DO220577	Tumour	Tumour	Kidney-ChRCC	PCAWG	male	1.58	58	ALT-low	0	-0.793639	Other	0
PCAWG.0df001ee-102e-46e6-9dad-9eb56ab5efd0	38.0564	1	0.945965	0	0	0.0262768	0.0262768	DO220509	Normal (matched tissue)	Normal	Kidney-ChRCC	PCAWG	female	1.6	35	ALT-high	0	NA	Not avail.	0	NA	NA
PCAWG.1140c365-43fb-4285-9543-37aa5220c971	64.7341	0.88	1.01956	0	0	0.0351086	0.0351086	DO220510	Tumour	Tumour	Kidney-ChRCC	PCAWG	female	1.52	86	ALT-low	0	-0.634767	Other	0
PCAWG.11979506-1dd8-4e89-9037-4baf71857a16	37.8665	1	1.16198	0	0	0.0264085	0.0264085	DO220449	Normal (matched tissue)	Normal	Kidney-ChRCC	PCAWG	female	3.81	28	ALT-high	1	NA	Not avail.	0	NA	NA
PCAWG.13e1ffcf-3f08-4378-bcf7-544a8a9a9462	40.9791	1	0.829691	0	0	0	0	DO220360	Normal (blood)	Normal	Kidney-ChRCC	PCAWG	male	3.05	57	ALT-low	1	NA	Not avail.	1	NA	NA
PCAWG.1989cb4e-a8ef-4124-878c-702efce4623d	37.4179	1	0.587954	0	0	0.0267252	0.0267252	DO220510	Normal (matched tissue)	Normal	Kidney-ChRCC	PCAWG	female	1.52	86	ALT-low	0	NA	Not avail.	0	NA	NA
PCAWG.1ced6738-aeeb-49e9-885c-c4eec0dad990	80.4907	0.41	0.869666	0	0	0.0909058	0.0909058	DO220341	Tumour	Tumour	Kidney-ChRCC	PCAWG	male	1.71	69	ALT-low	0	-0.267966	Other	0
PCAWG.1ead95b1-f1be-444f-9d28-3461d8bc643a	39.6904	1	0.856631	0	0	0.025195	0.025195	DO220535	Normal (matched tissue)	Normal	Kidney-ChRCC	PCAWG	female	2	42	ALT-low	0	NA	Not avail.	0	NA	NA
PCAWG.1feb9cd2-988c-4747-9964-59164946f9dd	63.5953	0.66	0.849119	0.166774	2.28719	3.45461	5.90857	DO220474	Tumour	Tumour	Kidney-ChRCC	PCAWG	male	2.8	53	ALT-low	1	-0.4925	Other	0
PCAWG.264d7a6d-a5a6-4aaf-9702-ecc6f594b409	81.5634	0.82	0.882749	0	0.0448551	0.0149517	0.0598069	DO220335	Tumour	Tumour	Kidney-ChRCC	PCAWG	female	3.05	46	ALT-low	1	-0.804286	Other	0
PCAWG.28910fb1-918f-4ca5-b9d2-1da4bf2f23e9	39.3964	1	0.863023	0	0	0.025383	0.025383	DO220549	Normal (matched tissue)	Normal	Kidney-ChRCC	PCAWG	male	2.92	29	ALT-low	1	NA	Not avail.	0	NA	NA
PCAWG.3493c5f5-f22e-4999-bed7-718ce2d74c4b	39.2073	1	0.714153	0	0	0.0255055	0.0255055	DO220361	Normal (blood)	Normal	Kidney-ChRCC	PCAWG	male	1.55	47	ALT-high	0	NA	Not avail.	0	NA	NA
PCAWG.3d319304-778c-4d0f-8b9c-2d0ee532d1ba	38.4165	1	0.57267	0	0	0	0	DO220439	Normal (matched tissue)	Normal	Kidney-ChRCC	PCAWG	female	1.63	47	ALT-high	0	NA	Not avail.	0	NA	NA
PCAWG.40526b6a-a013-442c-af36-db3bd509a520	66.9869	0.93	1.01512	0.0481558	0.224727	0.401298	0.674181	DO220362	Tumour	Tumour	Kidney-ChRCC	PCAWG	male	1.93	56	ALT-high	0	-0.365626	Other	0
PCAWG.4325f1f8-1de4-423e-a544-c5eef49c5b75	32.2366	1	0.992661	0	0.0310207	0.0310207	0.0620413	DO220525	Normal (matched tissue)	Normal	Kidney-ChRCC	PCAWG	male	1.59	59	ALT-low	0	NA	Not avail.	1	NA	NA
PCAWG.445a5a50-3053-4826-8f39-78b974c6a4e5	37.5579	1	1.33128	0	0.0266256	0	0.0266256	DO220362	Normal (blood)	Normal	Kidney-ChRCC	PCAWG	male	1.93	56	ALT-high	0	NA	Not avail.	0	NA	NA
PCAWG.45bf7cc4-27d4-4f5e-a9b6-94d4ddbdce26	35.8509	1	1.11573	0	0	0	0	DO220350	Normal (matched tissue)	Normal	Kidney-ChRCC	PCAWG	female	1.66	45	ALT-low	0	NA	Not avail.	0	NA	NA
PCAWG.4b5eb5f4-5eb5-4f3c-bec4-e934d9069d6a	76.5077	0.42	0.862658	0	0.0311204	0.248963	0.280084	DO220549	Tumour	Tumour	Kidney-ChRCC	PCAWG	male	2.92	29	ALT-low	1	-0.557845	Other	0
PCAWG.4df34d54-6036-45a8-96b6-fc5e53f0cb97	69.3985	0.9	0.95103	0	0.0160106	0.0320212	0.0480318	DO220360	Tumour	Tumour	Kidney-ChRCC	PCAWG	male	3.05	57	ALT-low	1	-0.802171	TERT_mod	1	TERTp_sv
PCAWG.4e7d7b6e-e8c8-4eae-b41a-6093a11aa67e	42.065	1	0.998455	0	0	0.0713182	0.0713182	DO220336	Normal (matched tissue)	Normal	Kidney-ChRCC	PCAWG	male	1.53	60	ALT-low	0	NA	Not avail.	0	NA	NA
PCAWG.4ee0fc53-8037-4579-9162-569235973a70	74.8404	0.92	0.881876	0.101666	1.01666	1.45237	2.57069	DO220339	Tumour	Tumour	Kidney-ChRCC	PCAWG	female	1.57	48	ALT-low	0	-0.829856	Other	0
PCAWG.52861726-be7e-4e72-a9a9-931362609ed2	64.8455	0.96	0.586008	0	0	0	0	DO220333	Tumour	Tumour	Kidney-ChRCC	PCAWG	female	1.65	56	ALT-low	0	-0.837442	Other	0
PCAWG.5403e92f-caf8-43d4-b22a-3850e8f16847	63.3567	0.55	0.69448	0	0	0	0	DO220479	Tumour	Tumour	Kidney-ChRCC	PCAWG	male	2.59	54	ALT-low	1	-0.516989	Other	0
PCAWG.55055d5b-eaba-47a6-8f6f-89141855ae76	40.3286	1	0.595111	0	0	0	0	DO220474	Normal (matched tissue)	Normal	Kidney-ChRCC	PCAWG	male	2.8	53	ALT-low	1	NA	Not avail.	0	NA	NA
PCAWG.5e0271d3-ead4-4439-9837-1391d56fb273	37.9315	1	0.896352	0	0.0263633	0	0.0263633	DO220349	Normal (matched tissue)	Normal	Kidney-ChRCC	PCAWG	male	3.06	41	ALT-high	1	NA	Not avail.	1	NA	NA
PCAWG.5f65df7b-5031-40c5-9478-8d2d8dba540a	80.1711	0.64	0.773346	0	0	0	0	DO220535	Tumour	Tumour	Kidney-ChRCC	PCAWG	female	2	42	ALT-low	0	-0.591098	Other	0
PCAWG.66b44383-6d59-4b0e-818d-d20080aaa44b	66.7101	0.73	0.479687	0	0	0.0205346	0.0205346	DO220351	Tumour	Tumour	Kidney-ChRCC	PCAWG	male	1.86	72	ALT-low	0	-1.07482	Other	0
PCAWG.677b02b2-a389-4acd-8b35-266590947e87	39.5072	1	0.911227	0	0.0253119	0	0.0253119	DO220423	Normal (matched tissue)	Normal	Kidney-ChRCC	PCAWG	female	1.62	41	ALT-low	0	NA	Not avail.	0	NA	NA
PCAWG.69419084-c714-44bb-a9df-0f777495031c	33.0096	1	1.15118	0	0	0	0	DO220577	Normal (matched tissue)	Normal	Kidney-ChRCC	PCAWG	male	1.58	58	ALT-low	0	NA	Not avail.	0	NA	NA
PCAWG.6c8bc4a0-5aee-4cfd-96b6-3529ecd41a45	40.0151	1	0.749717	0	0.0249906	0	0.0249906	DO220479	Normal (matched tissue)	Normal	Kidney-ChRCC	PCAWG	male	2.59	54	ALT-low	1	NA	Not avail.	0	NA	NA
PCAWG.6da70ad8-8968-494b-9b10-6099125221f0	40.7712	1	0.686758	0	0	0	0	DO220478	Normal (matched tissue)	Normal	Kidney-ChRCC	PCAWG	male	2.95	50	ALT-high	1	NA	Not avail.	0	NA	NA
PCAWG.6fd2588d-40a0-47ca-a9fe-8ee5dab84371	40.836	1	1.56724	0	0.0489764	0	0.0489764	DO220335	Normal (matched tissue)	Normal	Kidney-ChRCC	PCAWG	female	3.05	46	ALT-low	1	NA	Not avail.	0	NA	NA
PCAWG.73c81eb4-9cd4-4d4c-9109-1cbfeb41c73c	65.1913	0.74	0.828331	0	0	0.020729	0.020729	DO220352	Tumour	Tumour	Kidney-ChRCC	PCAWG	male	1.81	51	ALT-low	0	-0.377524	Other	0
PCAWG.78dce513-ee74-4d0b-b809-195d961f7f56	69.3448	0.72	1.00945	0.200287	1.50215	2.36339	4.06583	DO220468	Tumour	Tumour	Kidney-ChRCC	PCAWG	female	3.36	42	ALT-low	1	-1.05712	Other	0
PCAWG.82f49bdb-3cb9-40aa-ba76-4a6c614e6c5a	69.8649	0.87	1.11644	0.279686	1.23391	2.36911	3.8827	DO220490	Tumour	Tumour	Kidney-ChRCC	PCAWG	female	1.58	38	ALT-low	0	-0.472811	Other	0
PCAWG.85a52795-2116-4a71-bae1-dc4018e93551	66.4931	0.9	1.29337	0.334203	4.52846	6.93472	11.7974	DO220361	Tumour	Tumour	Kidney-ChRCC	PCAWG	male	1.55	47	ALT-high	0	-0.231685	Other	0
PCAWG.8d0cf601-a0b2-4c43-9525-1f3c1811c248	40.3197	1	1.04167	0	0	0	0	DO220348	Normal (matched tissue)	Normal	Kidney-ChRCC	PCAWG	male	1.6	34	ALT-low	0	NA	Not avail.	0	NA	NA
PCAWG.8d9ebd2e-9ac6-4d93-81fb-5cfe6f4a4e7a	38.4882	1	0.831425	0	0	0.025982	0.025982	DO220331	Normal (matched tissue)	Normal	Kidney-ChRCC	PCAWG	female	1.71	57	ALT-low	0	NA	Not avail.	0	NA	NA
PCAWG.906d13d0-f87a-4888-82ec-f272fa9a367c	37.9183	1	0.949408	0	0.0263725	0	0.0263725	DO220339	Normal (matched tissue)	Normal	Kidney-ChRCC	PCAWG	female	1.57	48	ALT-low	0	NA	Not avail.	0	NA	NA
PCAWG.94ddd24a-20e3-4a0f-908f-6d0424100a21	71.9244	0.92	0.806402	1.16366	9.11283	14.7045	24.9809	DO220423	Tumour	Tumour	Kidney-ChRCC	PCAWG	female	1.62	41	ALT-low	0	-0.353911	Other	0
PCAWG.959280eb-f0df-48d2-b93a-2ad7319d69d0	65.5437	0.94	0.76285	0	0.0324617	0.129847	0.162308	DO220439	Tumour	Tumour	Kidney-ChRCC	PCAWG	female	1.63	47	ALT-high	0	0.0993212	Other	0
PCAWG.95f31dd1-0014-4f11-b866-f6bf5cb152c8	64.173	0.91	0.997304	0	0.0513721	0.0684962	0.119868	DO220331	Tumour	Tumour	Kidney-ChRCC	PCAWG	female	1.71	57	ALT-low	0	-0.316365	TERT_mod	0	TERTp_sv
PCAWG.9699fc0b-9873-43ae-9bc0-516c7b04e85d	68.0058	0.7	1.02932	0.0630198	0.378119	0.630198	1.07134	DO220449	Tumour	Tumour	Kidney-ChRCC	PCAWG	female	3.81	28	ALT-high	1	-0.318573	Other	0
PCAWG.9af76d5a-a297-4387-a238-6885372cdb13	57.2439	0.77	0.803579	0.0907486	1.08898	2.2914	3.47114	DO220478	Tumour	Tumour	Kidney-ChRCC	PCAWG	male	2.95	50	ALT-high	1	0.38645	Other	0
PCAWG.9c53c1a9-33ff-41c5-93b6-c650f15b8db7	40.7696	1	1.12829	0	0	0.0245281	0.0245281	DO220352	Normal (matched tissue)	Normal	Kidney-ChRCC	PCAWG	male	1.81	51	ALT-low	0	NA	Not avail.	0	NA	NA
PCAWG.9d9376ca-38b7-4d83-82b3-338d2c803db4	36.2965	1	1.21224	0	0	0	0	DO220355	Normal (blood)	Normal	Kidney-ChRCC	PCAWG	female	3.06	45	ALT-low	1	NA	Not avail.	0	NA	NA
PCAWG.9f9d5492-fcf3-409c-b156-b0dd8ebf7f70	34.5478	1	0.694689	0	0	0	0	DO220333	Normal (matched tissue)	Normal	Kidney-ChRCC	PCAWG	female	1.65	56	ALT-low	0	NA	Not avail.	0	NA	NA
PCAWG.9ff27e1a-5657-4e8b-8b0b-920c146932af	40.9853	1	0.878363	0	0	0	0	DO220351	Normal (matched tissue)	Normal	Kidney-ChRCC	PCAWG	male	1.86	72	ALT-low	0	NA	Not avail.	0	NA	NA
PCAWG.a095dc08-4817-49ba-ac2e-242427a723b8	68.5974	0.94	0.903824	0	0	0.0620332	0.0620332	DO220525	Tumour	Tumour	Kidney-ChRCC	PCAWG	male	1.59	59	ALT-low	0	-0.333933	Other	1
PCAWG.a1ca9bb7-aef1-4a3c-869e-e1a199e5fbe1	63.1057	0.84	1.26771	0.415025	2.62221	4.37663	7.41386	DO220556	Tumour	Tumour	Kidney-ChRCC	PCAWG	male	1.61	42	ALT-low	0	-0.464238	Other	0
PCAWG.a440c791-09a0-4ece-a66f-68ffe3f46ed3	39.8478	1	1.45554	0	0.0501909	0	0.0501909	DO220354	Normal (matched tissue)	Normal	Kidney-ChRCC	PCAWG	male	1.46	62	ALT-low	0	NA	Not avail.	0	NA	NA
PCAWG.a785a8f7-c849-44c0-b03f-cc300dae9461	66.4021	0.8	1.17466	1.18596	11.3325	17.5446	30.0631	DO220519	Tumour	Tumour	Kidney-ChRCC	PCAWG	female	1.68	65	ALT-low	0	-0.466483	Other	0
PCAWG.a84aa2a6-bb88-458f-80ec-abd0de9c7c48	41.2955	1	0.968628	0	0	0.0242157	0.0242157	DO220334	Normal (matched tissue)	Normal	Kidney-ChRCC	PCAWG	male	1.88	69	ALT-low	0	NA	Not avail.	0	NA	NA
PCAWG.ba1d09ad-c4af-44e5-b635-86a63641dd42	82.3495	0.81	0.752889	0	0	0.0299836	0.0299836	DO220334	Tumour	Tumour	Kidney-ChRCC	PCAWG	male	1.88	69	ALT-low	0	-0.232914	Other	0
PCAWG.be067f80-0365-4c40-96a3-5a8f9d016982	67.8776	0.92	1.20806	0.0160135	0.480405	0.640539	1.13696	DO220554	Tumour	Tumour	Kidney-ChRCC	PCAWG	female	1.61	17	ALT-low	0	-0.653098	Other	0
PCAWG.c3ca3471-a008-4950-9ca3-375ffdd187b5	36.2368	1	0.883081	0	0	0.0275963	0.0275963	DO220519	Normal (matched tissue)	Normal	Kidney-ChRCC	PCAWG	female	1.68	65	ALT-low	0	NA	Not avail.	0	NA	NA
PCAWG.c425d7c7-e5e1-4297-9916-5c986784e17d	63.7265	0.96	0.690451	0.0163459	0.0163459	0.0163459	0.0490377	DO220354	Tumour	Tumour	Kidney-ChRCC	PCAWG	male	1.46	62	ALT-low	0	-1.48832	TERT_mod	0	TERTp_sv
PCAWG.c5ae6e34-7ea0-4279-a9c1-8aeaf19ba769	45.8141	1	0.829438	0	0	0	0	DO220358	Normal (blood)	Normal	Kidney-ChRCC	PCAWG	female	2	61	ALT-low	0	NA	Not avail.	0	NA	NA
PCAWG.c755f36f-593a-4beb-8ac4-bd1861135a48	68.6065	0.73	0.932856	0	0.0599009	0.0399339	0.0998348	DO220355	Tumour	Tumour	Kidney-ChRCC	PCAWG	female	3.06	45	ALT-low	1	-0.403085	TERT_mod	0	TERTp_sv
PCAWG.d75ab915-4372-4f05-9b61-2bf5b373a7d5	75.9505	0.9	1.13232	0.131665	0.965542	0.980171	2.07738	DO220357	Tumour	Tumour	Kidney-ChRCC	PCAWG	male	1.59	37	ALT-low	0	0.240115	Other	0
PCAWG.ea6be3f5-78ee-4eb1-9a9a-90abe97b046e	41.0202	1	1.02389	0	0	0	0	DO220357	Normal (blood)	Normal	Kidney-ChRCC	PCAWG	male	1.59	37	ALT-low	0	NA	Not avail.	0	NA	NA
PCAWG.f0366c74-63fc-4569-a191-0a06af88875b	65.0539	0.56	1.01454	0	0	0.0274498	0.0274498	DO220358	Tumour	Tumour	Kidney-ChRCC	PCAWG	female	2	61	ALT-low	0	-0.692162	Other	0
PCAWG.f7603c86-d882-4e46-bdbc-6322acef20e6	77.7566	0.81	0.79736	0	0.095264	0.142896	0.23816	DO220348	Tumour	Tumour	Kidney-ChRCC	PCAWG	male	1.6	34	ALT-low	0	-0.411216	Other	0
PCAWG.f873ac33-9056-4efe-8205-847217a3ec91	36.7555	1	0.761791	0	0	0	0	DO220341	Normal (matched tissue)	Normal	Kidney-ChRCC	PCAWG	male	1.71	69	ALT-low	0	NA	Not avail.	0	NA	NA
PCAWG.fba4f312-17ba-4de3-bc61-32a0b8da509f	37.0666	1	0.917267	0	0.0539569	0	0.0539569	DO220468	Normal (matched tissue)	Normal	Kidney-ChRCC	PCAWG	female	3.36	42	ALT-low	1	NA	Not avail.	0	NA	NA
PCAWG.fbf025fc-7208-4e5a-b677-30380cab478d	37.1607	1	0.861125	0	0	0	0	DO220556	Normal (matched tissue)	Normal	Kidney-ChRCC	PCAWG	male	1.61	42	ALT-low	0	NA	Not avail.	0	NA	NA
PCAWG.fcc82015-05f7-4068-92e2-13bf9e08c501	63.266	0.94	0.979989	0	0	0.0504456	0.0504456	DO220336	Tumour	Tumour	Kidney-ChRCC	PCAWG	male	1.53	60	ALT-low	0	-1.36035	TERT_mod	0	TERTp_mut
PCAWG.fd06d198-82f3-4d8c-b82e-9ac45d9224f7	62.6572	0.85	0.925672	0	0	0.0187763	0.0187763	DO220350	Tumour	Tumour	Kidney-ChRCC	PCAWG	female	1.66	45	ALT-low	0	-0.732507	Other	0
PCAWG.fd45a5ea-32b6-4f46-bd6b-4d2d831a0b63	62.8118	0.85	0.955234	0.149841	1.01142	1.32984	2.4911	DO220509	Tumour	Tumour	Kidney-ChRCC	PCAWG	female	1.6	35	ALT-high	0	-0.415563	Other	0
04cff53effc961b358a2e3d6bd00dd31	53.4905	0.49	0.785186	0	0	0	0	DO46897	Tumour	Tumour	Kidney-RCC	PCAWG	female	2	48	ALT-low	0	-0.183211	Other	0
0503681686d5e8ed64d81c1e9de9b6e1	48.115	0.53	0.956043	0	0	0.0784285	0.0784285	DO46885	Tumour	Tumour	Kidney-RCC	PCAWG	male	2	45	ALT-low	0	-0.836901	Other	1
07d087b93d98c42ce913d7a701ab676c	54.2995	0.66	0.736656	0	0	0	0	DO47104	Tumour	Tumour	Kidney-RCC	PCAWG	male	1.86	50	ALT-low	0	-0.411657	Other	0
0c47b220a674b7279d3dd9d69b2096bc	53.0779	0.41	0.640568	0	0	0	0	DO47124	Tumour	Tumour	Kidney-RCC	PCAWG	male	3.57	57	ALT-low	1	-0.621316	Other	0
0dc819c79712473ce1bff420e6ea9dd9	64.2456	1	0.62261	0	0	0	0	DO46844	Normal (blood)	Normal	Kidney-RCC	PCAWG	female	2.02	65	ALT-low	0	NA	Not avail.	1	NA	NA
12d60a848a03b12de5fe07fd73821f01	107.272	1	0.671194	0	0.00932214	0	0.00932214	DO47174	Normal (blood)	Normal	Kidney-RCC	PCAWG	male	1.54	70	ALT-low	0	NA	Not avail.	0	NA	NA
1450d7cb4ab8c60be86146e108979e0b	56.7353	1	0.211509	0	0	0	0	DO47076	Normal (blood)	Normal	Kidney-RCC	PCAWG	female	1.98	38	ALT-low	0	NA	Not avail.	0	NA	NA
15d12c8a7f73a5fd4a022d98f8a75a9a	53.2585	1	0.638396	0	0	0	0	DO47056	Normal (blood)	Normal	Kidney-RCC	PCAWG	male	2.21	54	ALT-low	0	NA	Not avail.	1	NA	NA
1694399d77c87060ad94057954cbbb64	48.3874	1	0.95066	0	0	0	0	DO46925	Normal (blood)	Normal	Kidney-RCC	PCAWG	female	3.56	66	ALT-low	1	NA	Not avail.	0	NA	NA
1a3771426f70969949035825ecf67d43	59.8464	0.46	0.935729	0	0.0363249	0	0.0363249	DO46909	Tumour	Tumour	Kidney-RCC	PCAWG	male	1.94	78	ALT-low	0	-0.452739	Other	1
1c28253ea01c7c0250ea9a3a8ab11b7f	56.3462	0.32	0.745391	0	0	0	0	DO46901	Tumour	Tumour	Kidney-RCC	PCAWG	female	1.93	68	ALT-low	0	-0.439348	Other	0
1cfa61d29b0831cf577f74612f31d63f	63.0754	1	0.443913	0	0	0	0	DO46885	Normal (blood)	Normal	Kidney-RCC	PCAWG	male	2	45	ALT-low	0	NA	Not avail.	1	NA	NA
1f36a4f6107bf32ae1b56daa9a8eb428	53.3682	1	0.786985	0	0.0374755	0.0187377	0.0562132	DO47128	Normal (blood)	Normal	Kidney-RCC	PCAWG	male	3.53	66	ALT-low	1	NA	Not avail.	1	NA	NA
1fe3eb29198e84532aceef91a71e3550	83.0657	1	0.890861	0	0	0.0120387	0.0120387	DO46847	Normal (blood)	Normal	Kidney-RCC	PCAWG	female	4.08	57	ALT-low	1	NA	Not avail.	1	NA	NA
234aaae965c263d20ea1569669f99093	82.535	1	0.848125	0	0	0	0	DO47162	Normal (blood)	Normal	Kidney-RCC	PCAWG	male	1.95	52	ALT-low	0	NA	Not avail.	1	NA	NA
238c894d9126985d8950d584ea2da782	61.7241	0.5	0.615643	0	0	0	0	DO47064	Tumour	Tumour	Kidney-RCC	PCAWG	female	1.95	49	ALT-low	0	-0.417908	TERT_mod	1	TERTp_mut
24206c00ba336a4c6dc9c4803ec10782	59.3256	0.31	0.606821	0	0	0	0	DO46913	Tumour	Tumour	Kidney-RCC	PCAWG	female	3.54	54	ALT-low	1	-0.645289	Other	0
263c7819f789a7bc3aa64461ce6b6258	51.3685	0.64	1.05123	0	0	0	0	DO46980	Tumour	Tumour	Kidney-RCC	PCAWG	female	1.98	56	ALT-low	0	-0.220995	Other	0
267ef973f15ab8e56836861a74b07925	57.3063	0.72	0.523502	0	0	0.0242362	0.0242362	DO47060	Tumour	Tumour	Kidney-RCC	PCAWG	male	1.95	68	ALT-low	0	-0.064375	Other	0
2723fd1041679be18c57520800aed8dc	58.746	1	0.783033	0	0	0	0	DO46893	Normal (blood)	Normal	Kidney-RCC	PCAWG	female	1.93	62	ALT-low	0	NA	Not avail.	1	NA	NA
29bf7e053050f300b31dc56d0f9e26ad	52.757	1	0.265368	0	0.0189548	0	0.0189548	DO46933	Normal (blood)	Normal	Kidney-RCC	PCAWG	male	1.93	73	ALT-low	0	NA	Not avail.	0	NA	NA
2a09d4304d68ec52feb6430e06bbe0a7	59.1084	0.37	1.08276	0	0	0	0	DO47052	Tumour	Tumour	Kidney-RCC	PCAWG	female	1.85	66	ALT-low	0	0.127143	Other	0
2a79bdfef1044674c37b11db8a49c940	71.7344	1	0.89218	0	0	0	0	DO47165	Normal (blood)	Normal	Kidney-RCC	PCAWG	female	2	51	ALT-low	0	NA	Not avail.	1	NA	NA
2b7e042a60717181c863cad3694f6add	62.8053	0.33	1.01902	0	0	0	0	DO46832	Tumour	Tumour	Kidney-RCC	PCAWG	male	1.86	55	ALT-low	0	0.104317	Other	1
2f9794380fe8471932ae1f788ac7f423	59.7394	0.57	0.602617	0	0	0	0	DO47092	Tumour	Tumour	Kidney-RCC	PCAWG	male	1.91	67	ALT-low	0	-0.873524	Other	1
311d8f2f7c58b4421e535a9caa1c9c07	60.3519	1	0.231973	0	0.0165695	0.0165695	0.033139	DO46913	Normal (blood)	Normal	Kidney-RCC	PCAWG	female	3.54	54	ALT-low	1	NA	Not avail.	0	NA	NA
323820a8550325f4866df8c9941be2cb	91.3051	0.46	0.744755	0	0	0	0	DO46830	Tumour	Tumour	Kidney-RCC	PCAWG	female	1.87	77	ALT-low	0	-1.36579	Other	0
330dd80b8f4b5006ccb9376afcc47e6b	55.8707	0.57	0.82333	0	0	0	0	DO46869	Tumour	Tumour	Kidney-RCC	PCAWG	female	1.95	61	ALT-low	0	-0.433513	Other	0
33dd72dc881346361e5d4ea41ad63a11	66.5557	0.55	0.7212	0	0	0	0	DO46889	Tumour	Tumour	Kidney-RCC	PCAWG	male	1.97	60	ALT-low	0	-0.494752	Other	0
343d80944cedb830495c2b1451cd58bb	50.2405	1	0.676745	0	0	0	0	DO47068	Normal (blood)	Normal	Kidney-RCC	PCAWG	male	1.94	48	ALT-low	0	NA	Not avail.	1	NA	NA
34ad267ee277a17b7897ab5aff03be9f	83.9107	0.49	0.715046	0	0	0.0243213	0.0243213	DO47171	Tumour	Tumour	Kidney-RCC	PCAWG	male	2.02	65	ALT-low	0	-0.433818	Other	1
34f22792309a135ccee70f4df622ee75	46.5005	1	1.11827	0	0	0	0	DO47072	Normal (blood)	Normal	Kidney-RCC	PCAWG	male	2.2	64	ALT-low	0	NA	Not avail.	1	NA	NA
3655d55e2a34a3f4d3cceea4659016ab	68.8771	1	0.580744	0	0	0	0	DO46889	Normal (blood)	Normal	Kidney-RCC	PCAWG	male	1.97	60	ALT-low	0	NA	Not avail.	0	NA	NA
378a4e066e75e3774d8fd3d2908905f6	53.2355	1	0.525965	0	0	0	0	DO47104	Normal (blood)	Normal	Kidney-RCC	PCAWG	male	1.86	50	ALT-low	0	NA	Not avail.	0	NA	NA
3a5f883b50d8f2a4e7d64d3cc0ac1eb5	58.2686	0.53	0.755123	0	0	0.0323809	0.0323809	DO46929	Tumour	Tumour	Kidney-RCC	PCAWG	male	1.89	49	ALT-low	0	-0.2657	Other	0
3cfcc80fc8025fa374a528d51048d1e3	62.068	0.52	0.741123	0	0	0.0309834	0.0309834	DO46836	Tumour	Tumour	Kidney-RCC	PCAWG	male	1.97	79	ALT-high	0	-0.270876	Other	0
3d2cd1ad55544244f85a61533fc7f7d8	57.188	0.63	0.839336	0	0	0	0	DO46988	Tumour	Tumour	Kidney-RCC	PCAWG	female	1.97	65	ALT-low	0	0.0235111	Other	0
3e0c8b95f490893f0f8751689c69ef8d	60.275	1	0.497719	0	0	0	0	DO46945	Normal (blood)	Normal	Kidney-RCC	PCAWG	female	1.94	60	ALT-low	0	NA	Not avail.	0	NA	NA
3fe7a421e73dfdb611f13df9f889b931	54.351	1	0.51517	0	0	0	0	DO47064	Normal (blood)	Normal	Kidney-RCC	PCAWG	female	1.95	49	ALT-low	0	NA	Not avail.	1	NA	NA
40ce5391ee080c871e6d2f3db688b39e	79.7474	1	0.852692	0	0	0	0	DO46832	Normal (blood)	Normal	Kidney-RCC	PCAWG	male	1.86	55	ALT-low	0	NA	Not avail.	1	NA	NA
412369e22fde97ac074816eb46989387	51.882	0.35	0.38549	0	0	0	0	DO47116	Tumour	Tumour	Kidney-RCC	PCAWG	male	3.06	56	ALT-low	1	-0.228804	Other	1
443a7a6ab964e41c011cc9a303bc086c	52.8458	1	0.56769	0	0	0	0	DO47116	Normal (blood)	Normal	Kidney-RCC	PCAWG	male	3.06	56	ALT-low	1	NA	Not avail.	1	NA	NA
469488341d674b576dba4ff2b8c0aa43	50.5714	1	0.711865	0	0	0	0	DO47124	Normal (blood)	Normal	Kidney-RCC	PCAWG	male	3.57	57	ALT-low	1	NA	Not avail.	0	NA	NA
5587d5aa03d0dfeca236d33102cf7fe9	62.1249	1	0.997989	0	0	0	0	DO47156	Normal (blood)	Normal	Kidney-RCC	PCAWG	female	1.91	60	ALT-low	0	NA	Not avail.	1	NA	NA
5613381bffc6cb7ab0228710a0709b32	67.6854	0.61	0.886453	0	0	0.02422	0.02422	DO46877	Tumour	Tumour	Kidney-RCC	PCAWG	male	1.92	61	ALT-low	0	-0.497076	Other	1
58a21a5b49fa63c2c1a3eed59fb345f9	58.9693	1	0.847898	0	0	0.0339159	0.0339159	DO46873	Normal (blood)	Normal	Kidney-RCC	PCAWG	male	1.9	69	ALT-low	0	NA	Not avail.	1	NA	NA
59923c7b00ac878de745c85a52dc5401	72.7218	1	0.880066	0	0	0.0275021	0.0275021	DO47096	Normal (blood)	Normal	Kidney-RCC	PCAWG	female	1.97	55	ALT-low	0	NA	Not avail.	1	NA	NA
5aa29984e9491dbb38e422f3f93a5a46	63.5142	1	0.787225	0	0.0157445	0.0157445	0.031489	DO46830	Normal (blood)	Normal	Kidney-RCC	PCAWG	female	1.87	77	ALT-low	0	NA	Not avail.	0	NA	NA
5afef28b154b18f47a1ce5d6ceb7cb34	58.3447	1	0.514185	0	0	0	0	DO47150	Normal (blood)	Normal	Kidney-RCC	PCAWG	female	1.9	59	ALT-low	0	NA	Not avail.	1	NA	NA
5be8a9a6afb93acf90f99eefe95a0420	44.1792	0.65	0.950674	0	0	0	0	DO47056	Tumour	Tumour	Kidney-RCC	PCAWG	male	2.21	54	ALT-low	0	-0.835701	Other	1
5da68fd734620bcd20fcc37088c4699d	49.3357	0.33	0.689157	0	0	0	0	DO46925	Tumour	Tumour	Kidney-RCC	PCAWG	female	3.56	66	ALT-low	1	-0.316123	Other	0
5f0fcc112b9b39ad0e26934a0b09fefd	61.2736	0.63	0.456966	0	0	0	0	DO46945	Tumour	Tumour	Kidney-RCC	PCAWG	female	1.94	60	ALT-low	0	-0.736833	Other	0
647d175d6d9c2be44b02fd2359e9634c	67.5031	0.6	0.888849	0	0	0.0246902	0.0246902	DO47004	Tumour	Tumour	Kidney-RCC	PCAWG	male	1.88	46	ALT-low	0	-0.0210928	Other	0
6579a5df5ac9fa6c6f84e18cf86cea67	56.6072	1	1.09527	0	0.0176656	0	0.0176656	DO46856	Normal (blood)	Normal	Kidney-RCC	PCAWG	male	2.61	73	ALT-low	1	NA	Not avail.	0	NA	NA
660e32f5b23682e4dcc6a3fa985ef5fb	70.725	1	0.820078	0	0	0	0	DO47000	Normal (blood)	Normal	Kidney-RCC	PCAWG	female	2.05	43	ALT-low	0	NA	Not avail.	1	NA	NA
68076d4ceba4b3d7cc8fe0dcf9b2d6c6	72.107	0.56	1.02625	0	0.0495296	0	0.0495296	DO46844	Tumour	Tumour	Kidney-RCC	PCAWG	female	2.02	65	ALT-low	0	-0.458285	Other	1
687ae3ee94e926f756b3d51d4ac74e8d	45.5881	0.34	0.701938	0	0	0	0	DO47243	Tumour	Tumour	Kidney-RCC	PCAWG	male	1.93	57	ALT-low	0	-0.0803292	Other	0
6a139de3603ceb8c7389bb7b02dfe1ad	54.5837	1	0.293128	0	0	0.0183205	0.0183205	DO46929	Normal (blood)	Normal	Kidney-RCC	PCAWG	male	1.89	49	ALT-low	0	NA	Not avail.	0	NA	NA
6a714396fa51376b88b8aabdc2177beb	59.134	1	0.777894	0	0	0	0	DO46988	Normal (blood)	Normal	Kidney-RCC	PCAWG	female	1.97	65	ALT-low	0	NA	Not avail.	0	NA	NA
6bd0e573cda2fd36a174232f6e0b9052	59.1124	0.57	0.609009	0	0	0	0	DO46859	Tumour	Tumour	Kidney-RCC	PCAWG	female	1.89	59	ALT-low	0	-0.829424	Other	1
6c326562fe37a4da13dc63d30583a5a3	63.7597	1	0.721459	0	0.0313678	0.125471	0.156839	DO46834	Normal (blood)	Normal	Kidney-RCC	PCAWG	female	2	52	ALT-low	0	NA	Not avail.	0	NA	NA
6cbeb5a34a30d729811228aed3e03f56	54.4801	0.51	0.58737	0	0	0	0	DO46893	Tumour	Tumour	Kidney-RCC	PCAWG	female	1.93	62	ALT-low	0	-0.552809	Other	1
6e7e2e09c1b59afdda8266a5d2706de2	116.783	1	0.873412	0	0	0	0	DO46827	Normal (blood)	Normal	Kidney-RCC	PCAWG	male	1.87	67	ALT-low	0	NA	Not avail.	0	NA	NA
6f9b91f9d6e2a9d83c751067d946fd2f	49.302	0.47	0.811326	0	0	0	0	DO46977	Tumour	Tumour	Kidney-RCC	PCAWG	male	1.89	40	ALT-low	0	-0.57401	Other	1
72fa6dda655cffe29e8ae26357ec3069	66.8753	0.69	0.777566	0	0	0	0	DO46827	Tumour	Tumour	Kidney-RCC	PCAWG	male	1.87	67	ALT-low	0	-0.688932	Other	0
7483d6eaed70fb1a9c6867482af11daa	120.852	1	0.926751	0	0	0.0248237	0.0248237	DO47171	Normal (blood)	Normal	Kidney-RCC	PCAWG	male	2.02	65	ALT-low	0	NA	Not avail.	1	NA	NA
77a8732ac9b1f46f05ef87d9e2447ffc	74.4642	1	0.564029	0	0	0	0	DO46838	Normal (blood)	Normal	Kidney-RCC	PCAWG	male	1.95	61	ALT-low	0	NA	Not avail.	0	NA	NA
79db7a9d12c73bddf39c51e08dfe74d8	54.0628	0.5	0.998839	0	0	0	0	DO47100	Tumour	Tumour	Kidney-RCC	PCAWG	male	3.11	67	ALT-low	1	-0.57241	Other	1
7d24a96314f883cab1aeb9f6188962cf	82.9795	1	0.674866	0	0.0120512	0	0.0120512	DO47016	Normal (blood)	Normal	Kidney-RCC	PCAWG	male	1.9	51	ALT-low	0	NA	Not avail.	1	NA	NA
7dafb8b9bae56eb0f793625b3238dcca	52.6144	0.36	0.494161	0	0	0	0	DO47128	Tumour	Tumour	Kidney-RCC	PCAWG	male	3.53	66	ALT-low	1	0.282366	Other	1
845107190cdd355d5305fad7bb3aae9d	58.8562	1	0.781566	0	0	0.0169906	0.0169906	DO47052	Normal (blood)	Normal	Kidney-RCC	PCAWG	female	1.85	66	ALT-low	0	NA	Not avail.	0	NA	NA
89dabaf2a4fac0b0a522a2d9f40923ac	52.8273	1	0.757184	0	0	0	0	DO46937	Normal (blood)	Normal	Kidney-RCC	PCAWG	male	2.31	57	ALT-low	0	NA	Not avail.	1	NA	NA
8a4e304e7b2742d2214aad519ba2f00f	39.5381	0.46	0.910515	0	0.0549828	0.109966	0.164948	DO46856	Tumour	Tumour	Kidney-RCC	PCAWG	male	2.61	73	ALT-low	1	0.350062	Other	0
8abd5b648ce7dfc204f9c9493750e80e	61.0517	1	0.393109	0	0	0	0	DO46973	Normal (blood)	Normal	Kidney-RCC	PCAWG	male	1.78	78	ALT-low	0	NA	Not avail.	1	NA	NA
8b817b8e85f5dff8f8de9270ffbc5584	59.856	0.56	0.434376	0	0	0	0	DO46933	Tumour	Tumour	Kidney-RCC	PCAWG	male	1.93	73	ALT-low	0	-0.95324	Other	0
8bac54e44f1979da071ef5ca9ceecea5	64.5084	0.54	1.02312	0	0	0	0	DO46984	Tumour	Tumour	Kidney-RCC	PCAWG	male	1.91	65	ALT-low	0	-0.0918681	Other	1
8c604cb4ed9e2fc7c133f751ad7e8dde	59.0778	0.48	0.304683	0	0.0352643	0	0.0352643	DO46937	Tumour	Tumour	Kidney-RCC	PCAWG	male	2.31	57	ALT-low	0	0.353984	Other	1
8d3ced1cc60197cb35e40849145acaa0	57.7271	1	0.970082	0	0	0	0	DO46917	Normal (blood)	Normal	Kidney-RCC	PCAWG	male	2.53	58	ALT-low	0	NA	Not avail.	1	NA	NA
8ea16ac550b2b3d510c1725df56780d7	63.6353	0.65	0.597153	0	0	0.0241762	0.0241762	DO46873	Tumour	Tumour	Kidney-RCC	PCAWG	male	1.9	69	ALT-low	0	0.0244951	TERT_mod	1	TERTp_sv
92bb14b5859183fc773780169e2a204f	63.0987	0.43	0.887499	0	0	0.0368563	0.0368563	DO47068	Tumour	Tumour	Kidney-RCC	PCAWG	male	1.94	48	ALT-low	0	-0.317274	Other	1
95a56dafa80f508aeac37e89d0095709	49.5367	0.61	0.282619	0	0	0	0	DO46957	Tumour	Tumour	Kidney-RCC	PCAWG	female	1.98	75	ALT-low	0	0.0262172	Other	0
981aff1735c1b33fad2d5b57848277ee	48.9219	1	1.14468	0	0	0	0	DO47100	Normal (blood)	Normal	Kidney-RCC	PCAWG	male	3.11	67	ALT-low	1	NA	Not avail.	1	NA	NA
9c71f63976b9464929a86eda0959ab47	57.4016	1	0.731687	0	0	0	0	DO46901	Normal (blood)	Normal	Kidney-RCC	PCAWG	female	1.93	68	ALT-low	0	NA	Not avail.	0	NA	NA
9d57cacab672366049c8ec929871c9d0	57.872	1	0.933093	0	0.0172795	0	0.0172795	DO47080	Normal (blood)	Normal	Kidney-RCC	PCAWG	female	2.03	50	ALT-low	0	NA	Not avail.	1	NA	NA
a1088369377b091b6b655de7dfd457c1	56.8817	1	0.52741	0	0.0175803	0.0175803	0.0351607	DO47060	Normal (blood)	Normal	Kidney-RCC	PCAWG	male	1.95	68	ALT-low	0	NA	Not avail.	0	NA	NA
a53824dd7b1e808f98c6a170fcdb8342	61.2152	0.66	0.882134	0	0	0	0	DO46905	Tumour	Tumour	Kidney-RCC	PCAWG	male	1.85	56	ALT-low	0	-1.2812	Other	1
a5f6869b0be0cff02a716d6f3be0e70e	58.3139	0.5	0.788834	0	0	0	0	DO46881	Tumour	Tumour	Kidney-RCC	PCAWG	female	3.47	77	ALT-low	1	0.625978	Other	0
a6746343467c449bccb5e2373df1155e	54.0317	1	0.629261	0	0	0	0	DO47092	Normal (blood)	Normal	Kidney-RCC	PCAWG	male	1.91	67	ALT-low	0	NA	Not avail.	1	NA	NA
a966910677830bdfad0f3a160ab80eb3	38.2603	1	0.940922	0	0	0	0	DO46850	Normal (blood)	Normal	Kidney-RCC	PCAWG	male	1.84	65	ALT-low	0	NA	Not avail.	0	NA	NA
ab90cdbe08d4bd0bf7b489ecc0ab7116	68.3303	1	0.73174	0	0	0	0	DO46977	Normal (blood)	Normal	Kidney-RCC	PCAWG	male	1.89	40	ALT-low	0	NA	Not avail.	1	NA	NA
b07bf651c91c2716b639a732d50dbaf1	53.6902	1	0.782266	0	0	0.0186254	0.0186254	DO46905	Normal (blood)	Normal	Kidney-RCC	PCAWG	male	1.85	56	ALT-low	0	NA	Not avail.	1	NA	NA
b14cfdd8175dc91390e9b27e5c47e307	61.2016	0.47	0.784293	0	0	0	0	DO47096	Tumour	Tumour	Kidney-RCC	PCAWG	female	1.97	55	ALT-low	0	-0.0155918	Other	1
b5430523f578f486c6dc60b14f35da4c	49.7564	1	0.723524	0	0.0200979	0	0.0200979	DO46992	Normal (blood)	Normal	Kidney-RCC	PCAWG	female	1.95	76	ALT-low	0	NA	Not avail.	0	NA	NA
b5ec986e4985a14f321a96eaee90bb8f	92.3388	0.4	0.866375	0	0.0270742	0	0.0270742	DO46847	Tumour	Tumour	Kidney-RCC	PCAWG	female	4.08	57	ALT-low	1	-0.640692	Other	1
b7290047215a92c04c5142b5da6b1eae	53.5576	1	0.672173	0	0	0	0	DO47159	Normal (blood)	Normal	Kidney-RCC	PCAWG	female	1.92	83	ALT-low	0	NA	Not avail.	1	NA	NA
be00837182c030c51feffb35d1e01a43	69.0928	0.41	0.926291	0	0	0	0	DO46838	Tumour	Tumour	Kidney-RCC	PCAWG	male	1.95	61	ALT-low	0	0.0718463	TERT_mod	0	TERTp_sv
c26d69b48e5781cd0e82b65f7fe0f8c6	61.8106	0.49	0.744208	0	0	0.0330172	0.0330172	DO46992	Tumour	Tumour	Kidney-RCC	PCAWG	female	1.95	76	ALT-low	0	-0.647095	TERT_mod	0	TERTp_mut
c33813ec9c2d8575cf2d93824c9fef5e	55.2676	1	0.759938	0	0.0180938	0	0.0180938	DO46980	Normal (blood)	Normal	Kidney-RCC	PCAWG	female	1.98	56	ALT-low	0	NA	Not avail.	0	NA	NA
c43a7a3c9e028b1ef501a6aa77950281	57.4536	1	0.348107	0	0.0174053	0	0.0174053	DO46957	Normal (blood)	Normal	Kidney-RCC	PCAWG	female	1.98	75	ALT-low	0	NA	Not avail.	0	NA	NA
c505327b572f4b8fb1fb1886a00dba84	59.7924	1	0.73588	0	0	0	0	DO47088	Normal (blood)	Normal	Kidney-RCC	PCAWG	male	1.87	70	ALT-low	0	NA	Not avail.	1	NA	NA
c52d6ea33d5990489da88930eeb779f5	53.7872	1	0.632121	0	0	0	0	DO46909	Normal (blood)	Normal	Kidney-RCC	PCAWG	male	1.94	78	ALT-low	0	NA	Not avail.	1	NA	NA
c54906b26a05a871474b6f57f834f0ae	54.8443	0.37	0.984606	0	0	0.0985591	0.0985591	DO47000	Tumour	Tumour	Kidney-RCC	PCAWG	female	2.05	43	ALT-low	0	0.135948	Other	1
c5af1a503cb477f0e2ac58f94495cb07	60.2672	1	0.89601	0	0	0.0165928	0.0165928	DO46881	Normal (blood)	Normal	Kidney-RCC	PCAWG	female	3.47	77	ALT-low	1	NA	Not avail.	0	NA	NA
c61385994de24557c5533918a58aeba7	54.1614	1	0.66468	0	0	0.0369266	0.0369266	DO46859	Normal (blood)	Normal	Kidney-RCC	PCAWG	female	1.89	59	ALT-low	0	NA	Not avail.	1	NA	NA
cda293c1296529cb5d1e7eb5c865311b	50.2028	0.47	0.438223	0	0	0	0	DO46973	Tumour	Tumour	Kidney-RCC	PCAWG	male	1.78	78	ALT-low	0	-0.343123	Other	1
d17f8182260946fe0afcf92801f3b584	58.0206	0.46	0.68941	0	0	0	0	DO47088	Tumour	Tumour	Kidney-RCC	PCAWG	male	1.87	70	ALT-low	0	-0.203748	Other	1
d2089effb4731444e3a29e6b6be35263	58.3483	1	0.78837	0	0.0171385	0.0171385	0.0342769	DO47243	Normal (blood)	Normal	Kidney-RCC	PCAWG	male	1.93	57	ALT-low	0	NA	Not avail.	0	NA	NA
d22cac613223c878fc1544ac3cee4938	68.5219	0.61	0.992384	0	0	0	0	DO47174	Tumour	Tumour	Kidney-RCC	PCAWG	male	1.54	70	ALT-low	0	-1.0286	Other	0
d355d3945471acc8f2e93f8ce8352e84	51.096	0.54	0.78284	0	0	0	0	DO47159	Tumour	Tumour	Kidney-RCC	PCAWG	female	1.92	83	ALT-low	0	0.00338301	Other	1
d5d31b088b9e8b657f5991d2cf065ad7	52.4799	0.43	0.990856	0	0.0443138	0	0.0443138	DO46917	Tumour	Tumour	Kidney-RCC	PCAWG	male	2.53	58	ALT-low	0	0.540892	Other	1
da62d68cfe82c85b8d35305e7928ca38	51.5667	1	0.853264	0	0	0.0193924	0.0193924	DO46853	Normal (blood)	Normal	Kidney-RCC	PCAWG	female	1.97	62	ALT-low	0	NA	Not avail.	1	NA	NA
dc36cb274e112fe31f5f445526d1f70b	61.1513	0.46	0.85035	0	0.0355498	0	0.0355498	DO47162	Tumour	Tumour	Kidney-RCC	PCAWG	male	1.95	52	ALT-low	0	-0.428489	Other	1
ddd43551423371e07df552bec3120dc9	63.9244	0.44	0.969896	0	0.0355534	0.0355534	0.0711067	DO47080	Tumour	Tumour	Kidney-RCC	PCAWG	female	2.03	50	ALT-low	0	0.0671492	Other	1
de2bd386d4169d125702ad9ff6e0975f	67.4541	1	0.533696	0	0	0	0	DO46869	Normal (blood)	Normal	Kidney-RCC	PCAWG	female	1.95	61	ALT-low	0	NA	Not avail.	0	NA	NA
df425c5ab5a614776493950db7f142ce	98.4598	1	0.792201	0	0	0	0	DO47004	Normal (blood)	Normal	Kidney-RCC	PCAWG	male	1.88	46	ALT-low	0	NA	Not avail.	0	NA	NA
df67e502150361988165a20e8e86c9d5	52.8366	1	1.02202	0	0	0	0	DO46984	Normal (blood)	Normal	Kidney-RCC	PCAWG	male	1.91	65	ALT-low	0	NA	Not avail.	1	NA	NA
df750ba268f998ebb9c9412a421f00b7	96.0526	0.37	0.812055	0	0.0281377	0.0281377	0.0562755	DO47016	Tumour	Tumour	Kidney-RCC	PCAWG	male	1.9	51	ALT-low	0	-0.262021	Other	1
e25a121804fbe800c7e64de63214d9b2	59.4567	0.64	0.302741	0	0.0525592	0.0525592	0.105118	DO46834	Tumour	Tumour	Kidney-RCC	PCAWG	female	2	52	ALT-low	0	0.171174	Other	0
e2d5527b18c34c9d4a3d011d7bc547c4	53.8086	0.54	0.5947	0	0	0	0	DO46953	Tumour	Tumour	Kidney-RCC	PCAWG	male	1.88	50	ALT-low	0	-0.421673	Other	1
e49691f7eecd59f2e055c2d7400232b3	46.1374	0.52	0.953673	0	0	0	0	DO47072	Tumour	Tumour	Kidney-RCC	PCAWG	male	2.2	64	ALT-low	0	0.0464507	Other	1
e57fe3ddadf4d492e70d72bffdb29c07	55.461	0.55	0.540921	0	0	0	0	DO47165	Tumour	Tumour	Kidney-RCC	PCAWG	female	2	51	ALT-low	0	-0.772382	Other	1
e5eac9b0cae00e76859b824904ba5be8	52.9603	1	0.679754	0	0	0	0	DO46961	Normal (blood)	Normal	Kidney-RCC	PCAWG	male	1.84	59	ALT-low	0	NA	Not avail.	1	NA	NA
e705648b8cc47e890620ec3034c7de35	58.2419	1	0.618112	0	0	0.0171698	0.0171698	DO47153	Normal (blood)	Normal	Kidney-RCC	PCAWG	male	1.97	54	ALT-low	0	NA	Not avail.	0	NA	NA
e80db04bb945bb1dfa715ea1fbb306d5	52.0892	0.66	0.767913	0	0	0	0	DO46961	Tumour	Tumour	Kidney-RCC	PCAWG	male	1.84	59	ALT-low	0	-0.434103	Other	1
ec10efb51a51e38c3fabe486988d5e67	48.3213	0.36	0.869181	0	0	0	0	DO47156	Tumour	Tumour	Kidney-RCC	PCAWG	female	1.91	60	ALT-low	0	0.430243	Other	1
ec3a81589a4de48e9a36cff7b8c8c356	48.3108	1	0.579581	0	0	0	0	DO46953	Normal (blood)	Normal	Kidney-RCC	PCAWG	male	1.88	50	ALT-low	0	NA	Not avail.	1	NA	NA
edd6cf40d89e19c5a86227f2b8437d5b	62.5253	1	0.735702	0	0	0	0	DO46877	Normal (blood)	Normal	Kidney-RCC	PCAWG	male	1.92	61	ALT-low	0	NA	Not avail.	1	NA	NA
f01f09f649267fa23f7b5e29e59a008f	60.2889	0.42	0.36491	0	0	0.0394924	0.0394924	DO47153	Tumour	Tumour	Kidney-RCC	PCAWG	male	1.97	54	ALT-low	0	1.0872	Other	0
f0742e94d0405d8301ab33633d08ffaa	52.8577	0.46	0.302699	0	0	0	0	DO47076	Tumour	Tumour	Kidney-RCC	PCAWG	female	1.98	38	ALT-low	0	-0.202218	Other	0
f16b18ee0ee010c22a075c8d823013a6	60.5502	1	0.825762	0	0	0	0	DO46897	Normal (blood)	Normal	Kidney-RCC	PCAWG	female	2	48	ALT-low	0	NA	Not avail.	0	NA	NA
f3667c8ae76e5a4cb0d125247e2c3308	44.8705	0.5	0.757737	0	0	0	0	DO46850	Tumour	Tumour	Kidney-RCC	PCAWG	male	1.84	65	ALT-low	0	-0.350937	Other	0
f4302dd1f8bc7a028414ab256b8bbdb7	68.5938	0.61	0.903872	0	0.0238993	0	0.0238993	DO46853	Tumour	Tumour	Kidney-RCC	PCAWG	female	1.97	62	ALT-low	0	-0.0719364	Other	1
f430b540832147637ef72fcfc6dcba1a	61.5148	1	0.812813	0	0	0	0	DO46836	Normal (blood)	Normal	Kidney-RCC	PCAWG	male	1.97	79	ALT-high	0	NA	Not avail.	0	NA	NA
fc1bb603af6e2f7cf13f5d19dbf3364a	68.864	0.66	0.900325	0	0	0	0	DO47150	Tumour	Tumour	Kidney-RCC	PCAWG	female	1.9	59	ALT-low	0	-0.0360731	TERT_mod	1	TERTp_mut
PCAWG.092f9a5d-33ab-4c55-a1d8-4ecc87dcedf1	32.3274	0.69	0.494937	0	0.0896625	0	0.0896625	DO18701	Tumour	Tumour	Kidney-RCC	PCAWG	male	1.77	60	ALT-low	0	-0.654643	Other	0
PCAWG.0b2c96c3-aa31-43b9-831c-0220ccbb2332	68.6641	0.73	0.728182	0	0	0.0199502	0.0199502	DO20780	Tumour	Tumour	Kidney-RCC	PCAWG	male	2.11	64	ALT-low	0	-0.575827	Other	0
PCAWG.113e3b01-b8d5-4255-bdfa-3bc40f6fc6f1	69.4265	0.78	0.604956	0	0.0184663	0	0.0184663	DO44465	Tumour	Tumour	Kidney-RCC	PCAWG	female	2.34	71	ALT-low	0	-0.947945	Other	0
PCAWG.13b08dce-ca5b-4231-bfde-dea1f6ebebab	36.1829	1	1.71351	0	0.165824	0.0276373	0.193461	DO16136	Normal (blood)	Normal	Kidney-RCC	PCAWG	male	1.92	62	ALT-low	0	NA	Not avail.	0	NA	NA
[truncated: 6,557 more rows]

## Sheet: Supplementary Data 2
Project	Read_length (mode)	Cancer type / study	Specimen.Type.Summary_short	deNonneville2020_alt	Num. samples used	Inward_total	Outward_total	TF_total	Endo9_total	Inward_overlap	Outward_overlap	TF_total_overlap	Endo9_overlap	Inward_overlap_prop	Outward_overlap_prop	TF_total_overlap_prop	Endo9_overlap_prop	Endo2_overlap_prop	Inward_chisq_p	Outward_chisq_p	TF_total_chisq_p	Inward_chisq_p_adj	Outward_chisq_p_adj	TF_total_chisq_p_adj
PCAWG	101	CNS-PiloAstro	Tumour	Not avail.	1	162	185	347	17	31	42	73	1	0.191358	0.227027	0.210375	0.0588235	0	0.1529	0.0947894	0.113652	0.328734	0.210906	0.215841
PCAWG	101	Liver-HCC	Tumour	ALT-low	190	171	407	578	2976	17	117	134	35	0.0994152	0.287469	0.231834	0.0117608	0	1.65e-17	7.43e-139	8.12e-114	4.73e-16	3.31e-137	3.61e-112
PCAWG	101	CNS-GBM	Tumour	ALT-high	4	10	61	71	136	2	2	4	6	0.2	0.0327869	0.056338	0.0441176	0	0.0852368	0.5	0.480925	0.231852	0.542683	0.529762
PCAWG	101	Lung-AdenoCA	Tumour	ALT-high	2	10	7	17	85	0	1	1	3	0	0.142857	0.0588235	0.0352941	0	0.5	0.352992	0.5	0.511905	0.542683	0.529762
PCAWG	101	Prost-AdenoCA	Tumour	Not avail.	3	6	3	9	92	0	0	0	3	0	0	0	0.0326087	0	0.5	0.5	0.5	0.511905	0.542683	0.529762
PCAWG	101	Lymph-BNHL	Tumour	ALT-low	93	140	223	363	1841	7	31	38	14	0.05	0.139013	0.104683	0.00760456	0	8.78e-06	7.18e-36	3.39e-28	7.55e-05	1.6e-34	6.03e-27
PCAWG	101	Stomach-AdenoCA	Tumour	ALT-low	33	17	19	36	1138	2	1	3	34	0.117647	0.0526316	0.0833333	0.029877	0.000878735	0.0862706	0.5	0.0929155	0.231852	0.542683	0.183766
PCAWG	101	Skin-Melanoma	Tumour	ALT-low	81	337	527	864	2071	30	57	87	60	0.0890208	0.108159	0.100694	0.0289715	0.00193143	8.26e-08	6.35e-15	5.03e-16	1.01e-06	1.13e-13	7.46e-15
PCAWG	101	Panc-AdenoCA	Tumour	ALT-low	130	104	245	349	3522	8	26	34	86	0.0769231	0.106122	0.0974212	0.0244179	0.00425894	0.00131565	6.9e-13	1.04e-13	0.00628591	7.67e-12	1.32e-12
PCAWG	101	Kidney-RCC	Tumour	ALT-low	125	60	101	161	2995	1	1	2	75	0.0166667	0.00990099	0.0124224	0.0250417	0	0.5	0.739	0.773026	0.511905	0.739	0.78181
PCAWG	100	Uterus-AdenoCA	Tumour	ALT-low	39	13	26	39	891	1	0	1	22	0.0769231	0	0.025641	0.0246914	0.00112233	0.381985	0.563925	0.5	0.511905	0.583597	0.529762
PCAWG	101	Prost-AdenoCA	Tumour	ALT-low	134	108	164	272	3902	7	10	17	47	0.0648148	0.0609756	0.0625	0.0120451	0.000256279	9.76e-06	5.24e-07	1.56e-10	7.63e-05	2.75e-06	1.26e-09
PCAWG	101	Skin-Melanoma	Tumour	ALT-high	18	103	285	388	440	5	6	11	9	0.0485437	0.0210526	0.0283505	0.0204545	0.00227273	0.10136	0.5	0.304437	0.249057	0.542683	0.492635
PCAWG	100	Bone-Cart	Tumour	ALT-low	5	11	12	23	106	0	1	1	2	0	0.0833333	0.0434783	0.0188679	0	0.5	0.353031	0.5	0.511905	0.542683	0.529762
PCAWG	101	CNS-Medullo	Tumour	ALT-high	3	15	27	42	55	0	1	1	1	0	0.037037	0.0238095	0.0181818	0	0.5	0.5	0.5	0.511905	0.542683	0.529762
PCAWG	101	Bladder-TCC	Tumour	ALT-low	22	5	9	14	447	0	0	0	8	0	0	0	0.0178971	0.00223714	0.5	0.5	0.5	0.511905	0.542683	0.529762
PCAWG	100	Cervix-SCC	Tumour	ALT-low	18	13	14	27	547	2	4	6	9	0.153846	0.285714	0.222222	0.0164534	0.00182815	0.00591836	5.56e-09	1.56e-09	0.0221295	4.5e-08	1.07e-08
PCAWG	101	Lung-AdenoCA	Tumour	ALT-low	28	18	17	35	849	0	1	1	13	0	0.0588235	0.0285714	0.0153121	0.00117786	0.5	0.330928	0.5	0.511905	0.542683	0.529762
PCAWG	100	Bone-Osteosarc	Tumour	ALT-high	19	177	296	473	515	8	21	29	2	0.0451977	0.0709459	0.0613108	0.00388349	0	0.000154134	5.22e-08	3.02e-07	0.00101966	3.32e-07	1.79e-06
PCAWG	101	Panc-Endocrine	Tumour	ALT-high	34	109	1043	1152	1082	4	18	22	16	0.0366972	0.0172579	0.0190972	0.0147874	0.000924214	0.0958182	0.389426	0.266451	0.242364	0.542683	0.455074
PCAWG	101	Panc-Endocrine	Tumour	ALT-low	30	16	52	68	895	1	1	2	13	0.0625	0.0192308	0.0294118	0.0145251	0	0.301166	0.5	0.327152	0.511905	0.542683	0.502969
PCAWG	101	Kidney-ChRCC	Tumour	ALT-low	30	1990	3018	5008	954	57	85	142	1	0.0286432	0.0281643	0.0283546	0.00104822	0	4.77e-07	5.08e-07	3.97e-07	4.56e-06	2.75e-06	2.21e-06
PCAWG	100	SoftTissue-Liposarc	Tumour	ALT-low	8	7	15	22	209	0	0	0	3	0	0	0	0.0143541	0	0.5	0.5	0.5	0.511905	0.542683	0.529762
PCAWG	101	CNS-PiloAstro	Tumour	ALT-low	73	71	122	193	1403	4	6	10	11	0.056338	0.0491803	0.0518135	0.00784034	0.000712758	0.000380785	9.88e-05	1.37e-06	0.00218317	0.00043985	7.17e-06
PCAWG	100	SoftTissue-Liposarc	Tumour	ALT-high	9	85	240	325	227	2	4	6	3	0.0235294	0.0166667	0.0184615	0.0132159	0	0.444503	0.5	0.445379	0.511905	0.542683	0.529762
PCAWG	101	Panc-AdenoCA	Tumour	ALT-high	14	11	25	36	387	0	1	1	5	0	0.04	0.0277778	0.0129199	0.00258398	0.5	0.407439	0.5	0.511905	0.542683	0.529762
PCAWG	101	ColoRect-AdenoCA	Tumour	ALT-low	41	11	27	38	1138	0	2	2	1	0	0.0740741	0.0526316	0.000878735	0	0.5	1.94e-08	2.25e-06	0.511905	1.44e-07	1.11e-05
PCAWG	101	Liver-HCC	Tumour	ALT-high	13	77	381	458	199	4	54	58	3	0.0519481	0.141732	0.126638	0.0150754	0	0.0933103	1.19e-06	5.9e-06	0.242364	5.9e-06	2.76e-05
PCAWG	100	Breast-AdenoCA	Tumour	ALT-low	155	124	229	353	3735	5	11	16	53	0.0403226	0.0480349	0.0453258	0.0141901	0.000267738	0.023974	0.000119159	1.86e-05	0.0824706	0.000505006	8.26e-05
PCAWG	100	Breast-LobularCA	Tumour	ALT-low	11	14	14	28	257	1	0	1	3	0.0714286	0	0.0357143	0.0116732	0	0.252185	0.5	0.428165	0.511905	0.542683	0.529762
PCAWG	101	CNS-Oligo	Tumour	ALT-high	4	133	244	377	109	22	40	62	1	0.165414	0.163934	0.164456	0.00917431	0	4.75e-05	3e-05	2.17e-05	0.000340332	0.000140513	9.18e-05
PCAWG	101	Lung-SCC	Tumour	ALT-low	43	41	62	103	1445	1	0	1	14	0.0243902	0	0.00970874	0.00968858	0	0.445724	0.540906	0.5	0.511905	0.573103	0.529762
PCAWG	101	CNS-Medullo	Tumour	ALT-low	113	146	223	369	2386	4	8	12	23	0.0273973	0.0358744	0.0325203	0.00963956	0	0.0533863	0.000860656	0.000333841	0.158318	0.00306393	0.00135054
PCAWG	101	CNS-Oligo	Tumour	ALT-low	11	7	6	13	277	1	2	3	8	0.142857	0.333333	0.230769	0.0288809	0	0.271684	0.00199669	0.00143494	0.511905	0.0065817	0.00532122
PCAWG	101	Head-SCC	Tumour	ALT-low	44	48	68	116	1336	2	5	7	24	0.0416667	0.0735294	0.0603448	0.0179641	0	0.258703	0.00340895	0.00352757	0.511905	0.0101132	0.0116279
PCAWG	100	Breast-AdenoCA	Tumour	ALT-high	4	9	3	12	128	0	0	0	1	0	0	0	0.0078125	0	0.5	0.5	0.5	0.511905	0.542683	0.529762
PCAWG	101	CNS-GBM	Tumour	ALT-low	27	35	91	126	732	2	9	11	24	0.0571429	0.0989011	0.0873016	0.0327869	0.00136612	0.382166	0.0029933	0.00448023	0.511905	0.00918632	0.0137497
PCAWG	100	Eso-AdenoCA	Tumour	ALT-low	57	30	50	80	1702	2	1	3	10	0.0666667	0.02	0.0375	0.00587544	0.00117509	0.0020585	0.367679	0.00499425	0.00843007	0.542683	0.0148163
PCAWG	100	Bone-Osteosarc	Tumour	ALT-low	14	26	32	58	351	0	2	2	0	0	0.0625	0.0344828	0	0	NA	0.000318925	0.00672584	NA	0.0012902	0.0193097
PCAWG	101	Kidney-ChRCC	Tumour	ALT-high	7	446	691	1137	221	15	20	35	0	0.0336323	0.0289436	0.0307828	0	0	0.00656775	0.0109097	0.007964	0.0235344	0.029423	0.0221499
PCAWG	100	SoftTissue-Leiomyo	Tumour	ALT-high	11	166	461	627	290	3	34	37	7	0.0180723	0.0737527	0.0590112	0.0241379	0	0.537155	0.00299028	0.016525	0.543475	0.00918632	0.0427416
PCAWG	100	Ovary-AdenoCA	Tumour	ALT-low	96	68	106	174	2193	2	5	7	35	0.0294118	0.0471698	0.0402299	0.0159599	0.00136799	0.35353	0.0216968	0.0208826	0.511905	0.0536392	0.0515574
PCAWG	100	Bone-Epith	Tumour	ALT-high	4	58	95	153	61	1	5	6	0	0.0172414	0.0526316	0.0392157	0	0	0.489898	0.0876349	0.133463	0.511905	0.20525	0.245334
PCAWG	100	Bone-Epith	Tumour	ALT-low	3	1	7	8	91	0	0	0	0	0	0	0	0	0	NA	NA	NA	NA	NA	NA
PCAWG	101	Lymph-BNHL	Tumour	ALT-high	2	6	26	32	49	0	4	4	0	0	0.153846	0.125	0	0	NA	0.0112446	0.0220133	NA	0.0294344	0.0515574
PCAWG	100	Eso-AdenoCA	Tumour	ALT-high	8	6	6	12	228	0	0	0	0	0	0	0	0	0	NA	NA	NA	NA	NA	NA
PCAWG	100	Ovary-AdenoCA	Tumour	ALT-high	5	5	6	11	112	0	0	0	0	0	0	0	0	0	NA	NA	NA	NA	NA	NA
PCAWG	100	SoftTissue-Leiomyo	Tumour	ALT-low	4	4	2	6	78	0	0	0	0	0	0	0	0	0	NA	NA	NA	NA	NA	NA
PCAWG	101	CNS-Medullo	Tumour	Not avail.	1	12	10	22	26	0	0	0	0	0	0	0	0	0	NA	NA	NA	NA	NA	NA
PCAWG	101	Lymph-CLL	Tumour	ALT-low	66	30	58	88	1159	0	3	3	9	0	0.0517241	0.0340909	0.00776532	0	0.5	0.00432502	0.0305724	0.511905	0.0124128	0.0680237
PCAWG	101	Lung-SCC	Tumour	Not avail.	1	7	4	11	29	0	0	0	0	0	0	0	0	0	NA	NA	NA	NA	NA	NA
PCAWG	101	Biliary-AdenoCA	Tumour	ALT-low	24	45	78	123	549	5	7	12	27	0.111111	0.0897436	0.097561	0.0491803	0.00182149	0.076981	0.112549	0.0313778	0.220679	0.244313	0.0681127
PCAWG	101	Thy-AdenoCA	Tumour	ALT-low	30	14	23	37	943	0	3	3	21	0	0.130435	0.0810811	0.0222694	0.00106044	0.5	0.00446303	0.0419731	0.511905	0.0124128	0.0889429
TOPMed	151	TOPMed	TOPMed	Not avail.	304	114	138	252	4629	16	5	21	178	0.140351	0.0362319	0.0833333	0.0384532	0.00129618	1.07e-07	0.5	0.000411624	1.15e-06	0.542683	0.00159281
PCAWG	101	Panc-Endocrine	Normal	Not avail.	2	4	3	7	43	0	0	0	5	0	0	0	0.116279	0	0.5	0.5	0.607079	0.511905	0.542683	0.621034
PCAWG	101	Liver-HCC	Normal	ALT-low	187	63	149	212	2764	10	50	60	10	0.15873	0.33557	0.283019	0.00361795	0	2.08e-43	1.05e-166	3.17e-145	8.93e-42	9.34e-165	2.83e-143
PCAWG	101	Biliary-AdenoCA	Normal	ALT-low	24	23	45	68	527	1	5	6	32	0.0434783	0.111111	0.0882353	0.0607211	0	0.5	0.157835	0.270999	0.511905	0.319257	0.455074
PCAWG	101	CNS-GBM	Normal	ALT-high	4	5	3	8	103	0	0	0	6	0	0	0	0.0582524	0	0.5	0.5	0.5	0.511905	0.542683	0.529762
PCAWG	101	Panc-AdenoCA	Normal	ALT-high	14	23	57	80	323	3	2	5	17	0.130435	0.0350877	0.0625	0.0526316	0	0.139528	0.591232	0.470912	0.315775	0.601573	0.529762
PCAWG	101	Prost-AdenoCA	Normal	Not avail.	3	4	8	12	70	0	1	1	3	0	0.125	0.0833333	0.0428571	0	0.5	0.439654	0.5	0.511905	0.542683	0.529762
PCAWG	101	Lymph-BNHL	Normal	ALT-low	93	100	224	324	1661	10	45	55	11	0.1	0.200893	0.169753	0.00662252	0	1.63e-15	5.44e-57	6.09e-50	3.51e-14	1.61e-55	1.81e-48
PCAWG	101	Kidney-RCC	Normal	ALT-low	125	63	87	150	2691	2	2	4	86	0.031746	0.0229885	0.0266667	0.0319584	0	0.5	0.563238	0.54801	0.511905	0.583597	0.572401
PCAWG	101	Stomach-AdenoCA	Normal	ALT-low	33	18	21	39	785	1	1	2	24	0.0555556	0.047619	0.0512821	0.0305732	0.00127388	0.5	0.5	0.400192	0.511905	0.542683	0.529762
PCAWG	101	CNS-Oligo	Normal	ALT-low	11	5	9	14	271	0	1	1	8	0	0.111111	0.0714286	0.0295203	0.00369004	0.5	0.34282	0.463851	0.511905	0.542683	0.529762
PCAWG	101	CNS-Medullo	Normal	ALT-low	114	162	341	503	2417	9	18	27	19	0.0555556	0.0527859	0.0536779	0.00786098	0	6.48e-08	4.04e-11	1.32e-13	9.29e-07	4e-10	1.47e-12
PCAWG	100	Uterus-AdenoCA	Normal	ALT-low	39	20	31	51	735	2	1	3	20	0.1	0.0322581	0.0588235	0.0272109	0	0.108254	0.5	0.19332	0.258607	0.542683	0.344109
PCAWG	101	CNS-GBM	Normal	ALT-low	27	8	15	23	552	0	0	0	15	0	0	0	0.0271739	0.00181159	0.5	0.5	0.553107	0.511905	0.542683	0.572401
PCAWG	101	Panc-AdenoCA	Normal	ALT-low	133	113	243	356	2499	6	21	27	36	0.0530973	0.0864198	0.0758427	0.0144058	0.00120048	0.00243052	1.72e-13	3.24e-13	0.00950114	2.19e-12	3.21e-12
PCAWG	101	Bladder-TCC	Normal	ALT-low	22	10	10	20	536	0	1	1	13	0	0.1	0.05	0.0242537	0	0.5	0.311407	0.5	0.511905	0.542683	0.529762
PCAWG	101	Lymph-CLL	Normal	ALT-low	63	56	89	145	1109	5	6	11	5	0.0892857	0.0674157	0.0758621	0.00450857	0	1.2e-09	3.17e-08	5.02e-12	2.07e-08	2.17e-07	4.47e-11
PCAWG	101	Thy-AdenoCA	Normal	ALT-low	30	15	32	47	760	2	1	3	18	0.133333	0.03125	0.0638298	0.0236842	0.00263158	0.0336193	0.5	0.113983	0.107084	0.542683	0.215841
PCAWG	101	Head-SCC	Normal	ALT-low	44	34	56	90	889	1	3	4	18	0.0294118	0.0535714	0.0444444	0.0202475	0.00224972	0.5	0.120292	0.135072	0.511905	0.254905	0.245334
PCAWG	101	Lung-AdenoCA	Normal	ALT-low	28	13	26	39	785	0	2	2	15	0	0.0769231	0.0512821	0.0191083	0.00127388	0.5	0.0919489	0.211108	0.511905	0.209832	0.368404
PCAWG	101	CNS-PiloAstro	Normal	ALT-low	73	117	230	347	1242	6	17	23	12	0.0512821	0.073913	0.0662824	0.00966184	0.000805153	0.000416441	3.16e-10	3.96e-10	0.00223837	2.81e-09	2.94e-09
PCAWG	101	Skin-Melanoma	Normal	ALT-low	81	61	104	165	1848	0	1	1	33	0	0.00961539	0.00606061	0.0178571	0.000541126	0.710077	0.594814	0.79144	0.710077	0.601573	0.79144
PCAWG	100	SoftTissue-Liposarc	Normal	ALT-low	8	7	9	16	122	0	0	0	2	0	0	0	0.0163934	0	0.5	0.5	0.5	0.511905	0.542683	0.529762
PCAWG	101	Liver-HCC	Normal	ALT-high	13	4	12	16	156	1	3	4	0	0.25	0.25	0.25	0	0	0.00113666	1.17e-07	2.55e-08	0.00575015	6.93e-07	1.62e-07
PCAWG	100	SoftTissue-Leiomyo	Normal	ALT-high	11	3	11	14	198	1	0	1	3	0.333333	0	0.0714286	0.0151515	0	0.0333315	0.5	0.315834	0.107084	0.542683	0.501951
PCAWG	101	Lung-SCC	Normal	ALT-low	43	18	40	58	1174	1	0	1	16	0.0555556	0	0.0172414	0.0136286	0.000851789	0.313013	0.515285	0.5	0.511905	0.552535	0.529762
PCAWG	100	Breast-AdenoCA	Normal	ALT-low	155	87	167	254	2749	3	4	7	37	0.0344828	0.0239521	0.0275591	0.0134594	0	0.119902	0.217773	0.0647051	0.27869	0.412379	0.133925
PCAWG	100	Breast-LobularCA	Normal	ALT-low	11	8	7	15	194	0	0	0	2	0	0	0	0.0103093	0	0.5	0.5	0.5	0.511905	0.542683	0.529762
PCAWG	101	Panc-Endocrine	Normal	ALT-high	34	16	23	39	599	2	0	2	6	0.125	0	0.0512821	0.0100167	0	0.00193762	0.5	0.0666204	0.00833175	0.542683	0.134755
PCAWG	101	Lymph-BNHL	Normal	ALT-high	2	3	5	8	31	2	1	3	0	0.666667	0.2	0.375	0	0	0.000335566	0.144801	0.0025184	0.00206133	0.299704	0.00862067
PCAWG	101	Panc-Endocrine	Normal	ALT-low	30	9	25	34	557	0	3	3	7	0	0.12	0.0882353	0.0125673	0	0.5	0.000562459	0.00419114	0.511905	0.00208579	0.0133218
PCAWG	100	Eso-AdenoCA	Normal	ALT-low	57	23	24	47	1069	0	1	1	6	0	0.0416667	0.0212766	0.00561272	0	0.5	0.185121	0.349245	0.511905	0.358169	0.526827
PCAWG	100	Bone-Osteosarc	Normal	ALT-high	19	16	22	38	422	0	1	1	2	0	0.0454545	0.0263158	0.00473934	0	0.5	0.174141	0.297847	0.511905	0.344413	0.490896
PCAWG	101	Prost-AdenoCA	Normal	ALT-low	134	66	130	196	2437	2	4	6	23	0.030303	0.0307692	0.0306122	0.00943783	0	0.145765	0.0299358	0.0087296	0.32143	0.0720077	0.0235435
PCAWG	101	Skin-Melanoma	Normal	ALT-high	18	15	21	36	393	0	4	4	11	0	0.190476	0.111111	0.0279898	0	0.5	0.000513484	0.0168085	0.511905	0.00198696	0.0427416
PCAWG	100	Bone-Osteosarc	Normal	ALT-low	14	23	23	46	281	1	0	1	1	0.0434783	0	0.0217391	0.00355872	0	0.174786	0.5	0.327778	0.366624	0.542683	0.502969
PCAWG	101	ColoRect-AdenoCA	Normal	ALT-low	41	21	27	48	841	0	0	0	1	0	0	0	0.00118906	0	0.5	0.5	0.5	0.511905	0.542683	0.529762
PCAWG	100	Ovary-AdenoCA	Normal	ALT-low	96	35	65	100	1843	0	4	4	21	0	0.0615385	0.04	0.0113945	0.000542594	0.5	0.00164549	0.0218738	0.511905	0.00563264	0.0515574
PCAWG	100	Bone-Cart	Normal	ALT-low	5	7	4	11	86	0	0	0	0	0	0	0	0	0	NA	NA	NA	NA	NA	NA
PCAWG	100	Bone-Epith	Normal	ALT-high	4	2	8	10	79	0	0	0	0	0	0	0	0	0	NA	NA	NA	NA	NA	NA
PCAWG	100	Ovary-AdenoCA	Normal	ALT-high	5	6	5	11	112	0	0	0	0	0	0	0	0	0	NA	NA	NA	NA	NA	NA
PCAWG	101	CNS-Medullo	Normal	Not avail.	1	8	15	23	18	0	1	1	0	0	0.0666667	0.0434783	0	0	NA	0.46307	0.5	NA	0.542683	0.529762
PCAWG	101	Kidney-ChRCC	Normal	ALT-low	30	11	13	24	545	0	0	0	0	0	0	0	0	0	NA	NA	NA	NA	NA	NA
PCAWG	100	Cervix-SCC	Normal	ALT-low	18	13	9	22	321	3	0	3	10	0.230769	0	0.136364	0.0311526	0	0.0017685	0.5	0.0272424	0.00800479	0.542683	0.0621685
GTEx	151	GTEx	GTEx	Not avail.	192	37	44	81	3973	8	10	18	443	0.216216	0.227273	0.222222	0.111503	0.00855777	0.0404644	0.014822	0.00169171	0.124284	0.0376903	0.00602248
1000G	150	1000G	1000G	Not avail.	2490	319	3863	4182	55812	40	56	96	286	0.125392	0.0144965	0.0229555	0.00512435	0.000179173	1.3e-170	9.72e-14	4.08e-44	1.11e-168	1.44e-12	9.07e-43

## Sheet: Supplementary Data 3
Breakpoint sequence	TF type	Number of reads	Proportion in pure TF
TTAA	Inward	428	0.138154
TTA	Inward	426	0.137508
TTTAA	Inward	304	0.0981278
TTAG	Inward	237	0.076501
TTAGCTAA	Inward	213	0.068754
T	Inward	151	0.0487411
TTAGA	Inward	146	0.0471272
TTAGTAA	Inward	142	0.045836
TTCTAA	Inward	129	0.0416398
TTAGG	Inward	128	0.041317
TA	Inward	116	0.0374435
	Inward	114	0.0367979
TT	Inward	100	0.0322789
TTAGGA	Inward	93	0.0300194
TTAGGCTAA	Inward	86	0.0277598
TTAGGTAA	Inward	86	0.0277598
TTCCTAA	Inward	85	0.0274371
TTATAA	Inward	78	0.0251775
TTAGGCCTAA	Inward	36	0.0116204
CCCTAGGG	Outward	1686	0.217324
GGG	Outward	1271	0.163831
CCCTGGG	Outward	585	0.075406
CCGGG	Outward	388	0.0500129
TAGGG	Outward	387	0.049884
CCCT	Outward	334	0.0430523
CCTAGGG	Outward	306	0.0394432
CCCTGG	Outward	303	0.0390565
GG	Outward	290	0.0373808
CGG	Outward	279	0.0359629
CCCTG	Outward	270	0.0348028
G	Outward	247	0.0318381
CCCGGG	Outward	244	0.0314514
CCGG	Outward	240	0.0309358
CGGG	Outward	230	0.0296468
	Outward	185	0.0238464
CCCTATAGGG	Outward	176	0.0226863
CG	Outward	172	0.0221707
CTAGGG	Outward	165	0.0212684

## Sheet: Supplementary Data 4
Variables Random Forest model	Meaning
In_out	In-out telomere fusion rate
Inward	Inward telomere fusion rate
Outward	Outward telomere fusion rate
TF_total	Total telomere fusion rate
TVR_ATAGGG	Telomere variant repeat
TVR_CTAGGG	Telomere variant repeat
TVR_GTAGGG	Telomere variant repeat
TVR_TAAGGG	Telomere variant repeat
TVR_TCAGGG	Telomere variant repeat
TVR_TGAGGG	Telomere variant repeat
TVR_TTAAGG	Telomere variant repeat
TVR_TTACGG	Telomere variant repeat
TVR_TTAGAG	Telomere variant repeat
TVR_TTAGCG	Telomere variant repeat
TVR_TTAGGA	Telomere variant repeat
TVR_TTAGGC	Telomere variant repeat
TVR_TTAGGG	Telomere variant repeat
TVR_TTAGGT	Telomere variant repeat
TVR_TTAGTG	Telomere variant repeat
TVR_TTATGG	Telomere variant repeat
TVR_TTCGGG	Telomere variant repeat
TVR_TTGGGG	Telomere variant repeat
TVR_TTTGGG	Telomere variant repeat
TVR_ACCTAA	Telomere variant repeat
TVR_CACTAA	Telomere variant repeat
TVR_CCATAA	Telomere variant repeat
TVR_CCCAAA	Telomere variant repeat
TVR_CCCCAA	Telomere variant repeat
TVR_CCCGAA	Telomere variant repeat
TVR_CCCTAA	Telomere variant repeat
TVR_CCCTAC	Telomere variant repeat
TVR_CCCTAG	Telomere variant repeat
TVR_CCCTAT	Telomere variant repeat
TVR_CCCTCA	Telomere variant repeat
TVR_CCCTGA	Telomere variant repeat
TVR_CCCTTA	Telomere variant repeat
TVR_CCGTAA	Telomere variant repeat
TVR_CCTTAA	Telomere variant repeat
TVR_CGCTAA	Telomere variant repeat
TVR_CTCTAA	Telomere variant repeat
TVR_GCCTAA	Telomere variant repeat
TVR_TCCTAA	Telomere variant repeat
BS_len_q25	Breakpoint sequence length (quantile 25)
BS_len_q50	Breakpoint sequence length (quantile 50)
BS_len_q75	Breakpoint sequence length (quantile 75)
BS_len_mean	Breakpoint sequence length (mean)
BS_	Breakpoint sequence rate (empty)
BS_A	Breakpoint sequence rate
BS_AA	Breakpoint sequence rate
BS_AGGG	Breakpoint sequence rate
BS_C	Breakpoint sequence rate
BS_CAGGG	Breakpoint sequence rate
BS_CC	Breakpoint sequence rate
BS_CCAGGG	Breakpoint sequence rate
BS_CCC	Breakpoint sequence rate
BS_CCCAGGG	Breakpoint sequence rate
BS_CCCG	Breakpoint sequence rate
BS_CCCGG	Breakpoint sequence rate
BS_CCCGGG	Breakpoint sequence rate
BS_CCCT	Breakpoint sequence rate
BS_CCCTA	Breakpoint sequence rate
BS_CCCTAAGGG	Breakpoint sequence rate
BS_CCCTAG	Breakpoint sequence rate
BS_CCCTAGG	Breakpoint sequence rate
BS_CCCTAGGG	Breakpoint sequence rate
BS_CCCTATAGGG	Breakpoint sequence rate
BS_CCCTG	Breakpoint sequence rate
BS_CCCTGG	Breakpoint sequence rate
BS_CCCTGGG	Breakpoint sequence rate
BS_CCCTTAGGG	Breakpoint sequence rate
BS_CCG	Breakpoint sequence rate
BS_CCGG	Breakpoint sequence rate
BS_CCGGG	Breakpoint sequence rate
BS_CCTAA	Breakpoint sequence rate
BS_CCTAGGG	Breakpoint sequence rate
BS_CG	Breakpoint sequence rate
BS_CGG	Breakpoint sequence rate
BS_CGGG	Breakpoint sequence rate
BS_CTAA	Breakpoint sequence rate
BS_CTAGGG	Breakpoint sequence rate
BS_G	Breakpoint sequence rate
BS_GG	Breakpoint sequence rate
BS_GGG	Breakpoint sequence rate
BS_BS_long	Breakpoint sequence rate (length > 12)
BS_BS_short	Breakpoint sequence rate (<= 12)
BS_T	Breakpoint sequence rate
BS_TA	Breakpoint sequence rate
BS_TAA	Breakpoint sequence rate
BS_TAGGG	Breakpoint sequence rate
BS_TCCTAA	Breakpoint sequence rate
BS_TCTAA	Breakpoint sequence rate
BS_TT	Breakpoint sequence rate
BS_TTA	Breakpoint sequence rate
BS_TTAA	Breakpoint sequence rate
BS_TTAAA	Breakpoint sequence rate
BS_TTACCTAA	Breakpoint sequence rate
BS_TTACTAA	Breakpoint sequence rate
BS_TTAG	Breakpoint sequence rate
BS_TTAGA	Breakpoint sequence rate
BS_TTAGAA	Breakpoint sequence rate
BS_TTAGCCTAA	Breakpoint sequence rate
BS_TTAGCTAA	Breakpoint sequence rate
BS_TTAGG	Breakpoint sequence rate
BS_TTAGGA	Breakpoint sequence rate
BS_TTAGGAA	Breakpoint sequence rate
BS_TTAGGCCTAA	Breakpoint sequence rate
BS_TTAGGCTAA	Breakpoint sequence rate
BS_TTAGGTAA	Breakpoint sequence rate
BS_TTAGTAA	Breakpoint sequence rate
BS_TTATAA	Breakpoint sequence rate
BS_TTCCTAA	Breakpoint sequence rate
BS_TTCTAA	Breakpoint sequence rate
BS_TTTAA	Breakpoint sequence rate
subtelomeric	Subtelomeric-mapping TF rate
telomeric	Non-mapping TF rate
Alternative	Alternative TF rate (based on breapoint sequence classification)
Pure	Alternative TF rate (based on breapoint sequence classification)

## Sheet: Supplementary Data 5
Project	Project group	histo	Predicted as tumour	Total number of samples	Group (only TF > 0 or All samples)	Proportion of samples predicted as tumour
PCAWG normal	Matched blood samples	CNS-Medullo	63	118	All samples	0.533898
PCAWG normal	Matched blood samples	CNS-PiloAstro	40	75	All samples	0.533333
PCAWG normal	Matched blood samples	Bone-Epith	3	6	All samples	0.5
PCAWG normal	Matched blood samples	Panc-Endocrine	2	5	All samples	0.4
PCAWG normal	Matched blood samples	Bone-Osteosarc	12	31	All samples	0.387097
PCAWG normal	Matched blood samples	Lymph-BNHL	30	81	All samples	0.37037
PCAWG normal	Matched blood samples	Lymph-CLL	25	73	All samples	0.342466
CPTAC normal	Matched blood samples	Head-SCC (CPTAC)	29	91	All samples	0.318681
PCAWG normal	Matched blood samples	Head-SCC	12	38	All samples	0.315789
PCAWG normal	Matched blood samples	Skin-Melanoma	30	99	All samples	0.30303
PCAWG normal	Matched blood samples	Panc-AdenoCA	13	45	All samples	0.288889
PCAWG normal	Matched blood samples	Breast-AdenoCA	38	144	All samples	0.263889
PCAWG normal	Matched blood samples	Bone-Cart	1	4	All samples	0.25
PCAWG normal	Matched blood samples	Prost-AdenoCA	34	138	All samples	0.246377
PCAWG normal	Matched blood samples	SoftTissue-Liposarc	4	17	All samples	0.235294
CPTAC normal	Matched blood samples	CNS-GBM (CPTAC)	22	94	All samples	0.234043
PCAWG normal	Matched blood samples	Stomach-AdenoCA	6	27	All samples	0.222222
PCAWG normal	Matched blood samples	Cervix-SCC	4	18	All samples	0.222222
PCAWG normal	Matched blood samples	Liver-HCC	44	199	All samples	0.221106
TARGET normal	Matched blood samples	TARGET-RT	7	32	All samples	0.21875
PCAWG normal	Matched blood samples	SoftTissue-Leiomyo	3	14	All samples	0.214286
TARGET normal	Matched blood samples	TARGET-OS	4	19	All samples	0.210526
PCAWG normal	Matched blood samples	Thy-AdenoCA	5	25	All samples	0.2
CPTAC normal	Matched blood samples	Lung-AdenoCA (CPTAC)	18	95	All samples	0.189474
CPTAC normal	Matched blood samples	Uterus-AdenoCA (CPTAC)	14	77	All samples	0.181818
PCAWG normal	Matched blood samples	Ovary-AdenoCA	15	85	All samples	0.176471
PCAWG normal	Matched blood samples	Lung-SCC	3	17	All samples	0.176471
PCAWG normal	Matched blood samples	Bladder-TCC	3	18	All samples	0.166667
PCAWG normal	Matched blood samples	Uterus-AdenoCA	5	36	All samples	0.138889
CPTAC normal	Matched blood samples	Kidney-RCC (CPTAC)	11	81	All samples	0.135802
PCAWG normal	Matched blood samples	Kidney-RCC	13	96	All samples	0.135417
PCAWG normal	Matched blood samples	CNS-GBM	4	31	All samples	0.129032
PCAWG normal	Matched blood samples	ColoRect-AdenoCA	4	38	All samples	0.105263
PCAWG normal	Matched blood samples	Lung-AdenoCA	2	19	All samples	0.105263
TARGET normal	Matched blood samples	TARGET-ALL	7	68	All samples	0.102941
PCAWG normal	Matched blood samples	Eso-AdenoCA	6	59	All samples	0.101695
PCAWG normal	Matched blood samples	Biliary-AdenoCA	1	10	All samples	0.1
PCAWG normal	Matched blood samples	Breast-LobularCA	1	11	All samples	0.0909091
PCAWG normal	Matched blood samples	CNS-Oligo	1	15	All samples	0.0666667
Blood of healthy donors	Blood of healthy donors	GTEx	9	255	All samples	0.0352941
Panbody	Panbody	Testis	1	38	All samples	0.0263158
Blood of healthy donors	Blood of healthy donors	KPGP	2	99	All samples	0.020202
Blood of healthy donors	Blood of healthy donors	TOPMed	6	304	All samples	0.0197368
Panbody	Panbody	Oesophagus	0	30	All samples	0
Panbody	Panbody	Colon	0	25	All samples	0
Panbody	Panbody	Thyroid	0	22	All samples	0
Panbody	Panbody	Appendix	0	18	All samples	0
Panbody	Panbody	Lung	0	17	All samples	0
Panbody	Panbody	Adrenal gland	0	16	All samples	0
Panbody	Panbody	Duodenum	0	13	All samples	0
Panbody	Panbody	Kidney	0	13	All samples	0
Panbody	Panbody	Skin	0	11	All samples	0
Panbody	Panbody	Small bowel	0	11	All samples	0
Panbody	Panbody	Prostate	0	9	All samples	0
Panbody	Panbody	Ileum	0	8	All samples	0
Panbody	Panbody	Pancreas	0	8	All samples	0
Panbody	Panbody	Stomach	0	7	All samples	0
PCAWG normal	Matched blood samples	Kidney-ChRCC	0	7	All samples	0
Panbody	Panbody	Bladder	0	6	All samples	0
Panbody	Panbody	Liver	0	6	All samples	0
Panbody	Panbody	Caecum	0	5	All samples	0
Panbody	Panbody	Rectum	0	5	All samples	0
Panbody	Panbody	Heart	0	4	All samples	0
Panbody	Panbody	Ureter	0	4	All samples	0
Panbody	Panbody	Jejunum	0	2	All samples	0
PCAWG normal	Matched blood samples	Bone-Osteoblast	0	2	All samples	0
PCAWG normal	Matched blood samples	Cervix-AdenoCA	0	2	All samples	0
Panbody	Panbody	Intrahepatic bile duct	0	1	All samples	0
PCAWG normal	Matched blood samples	Breast-DCIS	0	1	All samples	0
PCAWG normal	Matched blood samples	CNS-PiloAstro	40	63	Samples with at least one TF	0.634921
PCAWG normal	Matched blood samples	CNS-Medullo	63	102	Samples with at least one TF	0.617647
PCAWG normal	Matched blood samples	Bone-Epith	3	5	Samples with at least one TF	0.6
PCAWG normal	Matched blood samples	Panc-AdenoCA	13	22	Samples with at least one TF	0.590909
PCAWG normal	Matched blood samples	SoftTissue-Liposarc	4	7	Samples with at least one TF	0.571429
PCAWG normal	Matched blood samples	Lymph-BNHL	30	59	Samples with at least one TF	0.508475
PCAWG normal	Matched blood samples	Panc-Endocrine	2	4	Samples with at least one TF	0.5
CPTAC normal	Matched blood samples	Head-SCC (CPTAC)	29	62	Samples with at least one TF	0.467742
PCAWG normal	Matched blood samples	Bone-Osteosarc	12	27	Samples with at least one TF	0.444444
TARGET normal	Matched blood samples	TARGET-OS	4	9	Samples with at least one TF	0.444444
PCAWG normal	Matched blood samples	Lymph-CLL	25	59	Samples with at least one TF	0.423729
CPTAC normal	Matched blood samples	CNS-GBM (CPTAC)	22	52	Samples with at least one TF	0.423077
PCAWG normal	Matched blood samples	Breast-AdenoCA	38	91	Samples with at least one TF	0.417582
PCAWG normal	Matched blood samples	Skin-Melanoma	30	72	Samples with at least one TF	0.416667
PCAWG normal	Matched blood samples	Head-SCC	12	30	Samples with at least one TF	0.4
CPTAC normal	Matched blood samples	Uterus-AdenoCA (CPTAC)	14	36	Samples with at least one TF	0.388889
PCAWG normal	Matched blood samples	SoftTissue-Leiomyo	3	8	Samples with at least one TF	0.375
PCAWG normal	Matched blood samples	Prost-AdenoCA	34	93	Samples with at least one TF	0.365591
PCAWG normal	Matched blood samples	Stomach-AdenoCA	6	17	Samples with at least one TF	0.352941
PCAWG normal	Matched blood samples	Liver-HCC	44	130	Samples with at least one TF	0.338462
TARGET normal	Matched blood samples	TARGET-RT	7	21	Samples with at least one TF	0.333333
PCAWG normal	Matched blood samples	Cervix-SCC	4	12	Samples with at least one TF	0.333333
PCAWG normal	Matched blood samples	Ovary-AdenoCA	15	47	Samples with at least one TF	0.319149
PCAWG normal	Matched blood samples	Kidney-RCC	13	42	Samples with at least one TF	0.309524
PCAWG normal	Matched blood samples	Bladder-TCC	3	10	Samples with at least one TF	0.3
CPTAC normal	Matched blood samples	Lung-AdenoCA (CPTAC)	18	65	Samples with at least one TF	0.276923
PCAWG normal	Matched blood samples	Uterus-AdenoCA	5	19	Samples with at least one TF	0.263158
TARGET normal	Matched blood samples	TARGET-ALL	7	27	Samples with at least one TF	0.259259
PCAWG normal	Matched blood samples	Bone-Cart	1	4	Samples with at least one TF	0.25
PCAWG normal	Matched blood samples	Thy-AdenoCA	5	21	Samples with at least one TF	0.238095
PCAWG normal	Matched blood samples	CNS-GBM	4	18	Samples with at least one TF	0.222222
CPTAC normal	Matched blood samples	Kidney-RCC (CPTAC)	11	51	Samples with at least one TF	0.215686
PCAWG normal	Matched blood samples	Lung-SCC	3	14	Samples with at least one TF	0.214286
PCAWG normal	Matched blood samples	Eso-AdenoCA	6	29	Samples with at least one TF	0.206897
PCAWG normal	Matched blood samples	ColoRect-AdenoCA	4	24	Samples with at least one TF	0.166667
PCAWG normal	Matched blood samples	Lung-AdenoCA	2	13	Samples with at least one TF	0.153846
PCAWG normal	Matched blood samples	Breast-LobularCA	1	7	Samples with at least one TF	0.142857
PCAWG normal	Matched blood samples	Biliary-AdenoCA	1	8	Samples with at least one TF	0.125
PCAWG normal	Matched blood samples	CNS-Oligo	1	10	Samples with at least one TF	0.1
Blood of healthy donors	Blood of healthy donors	GTEx	9	97	Samples with at least one TF	0.0927835
Blood of healthy donors	Blood of healthy donors	KPGP	2	42	Samples with at least one TF	0.047619
Blood of healthy donors	Blood of healthy donors	TOPMed	6	161	Samples with at least one TF	0.0372671
Panbody	Panbody	Testis	1	27	Samples with at least one TF	0.037037
Panbody	Panbody	Thyroid	0	18	Samples with at least one TF	0
Panbody	Panbody	Oesophagus	0	15	Samples with at least one TF	0
Panbody	Panbody	Colon	0	10	Samples with at least one TF	0
Panbody	Panbody	Kidney	0	10	Samples with at least one TF	0
Panbody	Panbody	Adrenal gland	0	9	Samples with at least one TF	0
Panbody	Panbody	Small bowel	0	8	Samples with at least one TF	0
Panbody	Panbody	Lung	0	7	Samples with at least one TF	0
Panbody	Panbody	Pancreas	0	6	Samples with at least one TF	0
Panbody	Panbody	Skin	0	6	Samples with at least one TF	0
Panbody	Panbody	Prostate	0	5	Samples with at least one TF	0
Panbody	Panbody	Stomach	0	5	Samples with at least one TF	0
Panbody	Panbody	Appendix	0	3	Samples with at least one TF	0
Panbody	Panbody	Bladder	0	3	Samples with at least one TF	0
Panbody	Panbody	Duodenum	0	3	Samples with at least one TF	0
Panbody	Panbody	Ileum	0	3	Samples with at least one TF	0
Panbody	Panbody	Liver	0	3	Samples with at least one TF	0
PCAWG normal	Matched blood samples	Kidney-ChRCC	0	3	Samples with at least one TF	0
Panbody	Panbody	Heart	0	2	Samples with at least one TF	0
Panbody	Panbody	Jejunum	0	2	Samples with at least one TF	0
Panbody	Panbody	Ureter	0	2	Samples with at least one TF	0
Panbody	Panbody	Caecum	0	1	Samples with at least one TF	0
Panbody	Panbody	Rectum	0	1	Samples with at least one TF	0
PCAWG normal	Matched blood samples	Bone-Osteoblast	0	1	Samples with at least one TF	0
PCAWG normal	Matched blood samples	Breast-DCIS	0	1	Samples with at least one TF	0
PCAWG normal	Matched blood samples	Cervix-AdenoCA	0	1	Samples with at least one TF	0
