# Supplementary material for: The ALT pathway generates telomere fusions that can be detected in the blood of cancer patients
Source: Nat Commun. 2024 Jan 2;15:82. doi: 10.1038/s41467-023-44287-8 (PMC10762111; doi:10.1038/s41467-023-44287-8)
Supplement: Supplementary file 6 — Source Data [file 41467_2023_44287_MOESM6_ESM.zip]

Archive with 10 entries (9 files):
- Source_data/
- __MACOSX/._Source_data
- Source_data/Figure2.SourceData.xlsx
- __MACOSX/Source_data/._Figure2.SourceData.xlsx
- Source_data/Figure3.SourceData.xlsx
- __MACOSX/Source_data/._Figure3.SourceData.xlsx
- Source_data/Figure4.SourceData.xlsx
- __MACOSX/Source_data/._Figure4.SourceData.xlsx
- Source_data/Figure1.SourceData.xlsx
- __MACOSX/Source_data/._Figure1.SourceData.xlsx
