# Supplementary material for: The ALT pathway generates telomere fusions that can be detected in the blood of cancer patients
Source: Nat Commun. 2024 Jan 2;15:82. doi: 10.1038/s41467-023-44287-8 (PMC10762111; doi:10.1038/s41467-023-44287-8)
Supplement: Supplementary file 6 — Source Data [file 41467_2023_44287_MOESM6_ESM.zip › Source_data/Figure2.SourceData.xlsx]

## Sheet: Figure2A
Independent variable	Telomere_fusion_type (dependent variable)	Coeff_estimate	std.error	conf.level	conf.low	conf.high	statistic	df.error	p.value	p.stars
Telomere_content	Inward	0.0239404	0.0111053	0.95	0.00216137	0.0457194	2.15576	2028	0.0312198	*
TP53_trunc	Inward	0.0473374	0.0173879	0.95	0.0132374	0.0814375	2.72243	2028	0.00653582	**
TERTp_mut	Inward	-0.0416448	0.0283945	0.95	-0.0973302	0.0140406	-1.46665	2028	0.142626
TERTp_sv	Inward	-0.132604	0.0527241	0.95	-0.236003	-0.0292053	-2.51506	2028	0.0119779	*
ALT-high	Inward	0.0470999	0.0314908	0.95	-0.0146578	0.108858	1.49567	2028	0.134895
Telomere_content	Outward	0.0587465	0.0194502	0.95	0.020602	0.096891	3.02035	2028	0.00255634	**
TP53_trunc	Outward	0.0843945	0.0304538	0.95	0.0246706	0.144118	2.77123	2028	0.00563539	**
TERTp_mut	Outward	-0.109044	0.049731	0.95	-0.206573	-0.0115147	-2.19267	2028	0.0284441	*
TERTp_sv	Outward	-0.28785	0.0923427	0.95	-0.468946	-0.106754	-3.11719	2028	0.00185143	**
ALT-high	Outward	0.208113	0.0551539	0.95	0.0999482	0.316277	3.7733	2028	0.000165724	***

## Sheet: Figure2B
Sample	icgc_donor_id	Histo	Project	Specimen.Type.Summary_short	TF_rate.total	TF_rate.Inward	TF_rate.Outward	TMM_associated_mut_summary	deNonneville2020.ALT_status	TMM_associated_mut
001642979e361dc2c60f0128740b258b	DO45125	Liver-HCC	PCAWG	Tumour	0.0486958	0.0243479	0.0243479	Other	ALT-low	Wild type
006cdcd42d55e07a2fd1ad2d31dd1a87	DO50381	Eso-AdenoCA	PCAWG	Tumour	0.0792908	0	0.0792908	Other	ALT-low	Wild type
0095dee3b343c04564a762b9ff2dd316	DO51086	Prost-AdenoCA	PCAWG	Tumour	0.0717786	0.0478524	0.0239262	Other	ALT-low	Wild type
00a59b7ad7858c7b1300b21536b9e222	DO49448	Panc-AdenoCA	PCAWG	Tumour	0.0495024	0.0247512	0.0247512	Other	ALT-low	Wild type
00e9c36d0ad263811cbb20d20a930ca8	DO45161	Liver-HCC	PCAWG	Tumour	0.104692	0.0348974	0.0697948	TERT_mod	ALT-low	TERTp_mut
016cdbc60530e8f49e371785c6cd4ae4	DO51046	Prost-AdenoCA	PCAWG	Tumour	0	0	0	Other	ALT-low	Wild type
01a83a1735552daa04093c7d937c6b3f	DO46372	Ovary-AdenoCA	PCAWG	Tumour	0.113672	0.0227343	0.0909373	Other	ALT-high	Wild type
02107064be587ade898ea66b788ed06a	DO35747	CNS-Medullo	PCAWG	Tumour	0	0	0	Other	ALT-low	Wild type
0250ef4409f89362b7f3ebe2f6042131	DO27811	Lymph-BNHL	PCAWG	Tumour	0.080606	0.0268687	0.0537373	Other	ALT-low	Wild type
02bcbd70a5988313c5d459384ccbe7fa	DO49478	Panc-AdenoCA	PCAWG	Tumour	0.0307285	0.0153642	0.0153642	Other	ALT-low	Wild type
02c56e60fa09238d168bfd759309d8f0	DO45101	Liver-HCC	PCAWG	Tumour	0.32043	0.0915514	0.228879	TERT_mod	ALT-low	TERTp_sv
02d859567ba2b1530032f7df37bfda5e	DO27835	Lymph-BNHL	PCAWG	Tumour	0.123167	0.0410558	0.0821115	Other	ALT-low	Wild type
0314062731eb1e6a04511f3d4ca2a64c	DO45237	Liver-HCC	PCAWG	Tumour	0.0401053	0	0.0401053	Other	ALT-low	Wild type
032cdcdb935aa5d0a3de10ea86a6f48c	DO49466	Panc-AdenoCA	PCAWG	Tumour	0.10177	0	0.10177	Other	ALT-low	Wild type
0337efea9b59b88f804ea384c356377c	DO50389	Eso-AdenoCA	PCAWG	Tumour	0.0381445	0.0381445	0	Other	ALT-low	Wild type
033ecbdb2c27445b9e507feca1e3e2d9	DO52618	Bone-Osteosarc	PCAWG	Tumour	0.36687	0.146748	0.220122	Other	ALT-high	Wild type
0342b1aef7b38306c9a1d7e29d317301	DO51496	Panc-AdenoCA	PCAWG	Tumour	0.094627	0	0.094627	Other	ALT-high	Wild type
0360d0857a2df64b62d50c2a5bd7391d	DO48715	Liver-HCC	PCAWG	Tumour	0.0964812	0.0321604	0.0643208	Other	ALT-low	Wild type
03f2ccd4cb3727c832ae49d3aa7fa692	DO218254	Breast-AdenoCA	PCAWG	Tumour	0	0	0	Other	ALT-low	Wild type
0407ea469e4d7da53ba545c884a56184	DO217822	Stomach-AdenoCA	PCAWG	Tumour	0.222858	0.0557144	0.167143	Other	ALT-low	Wild type
046385f73da9ac14292134c21c024751	DO48929	CNS-Medullo	PCAWG	Tumour	0.256703	0.0733438	0.183359	Other	ALT-low	Wild type
0471a1c91a350ae23cc89bad53167fe9	DO48966	CNS-Medullo	PCAWG	Tumour	0.0720541	0.024018	0.0480361	Other	ALT-low	Wild type
04ceb5f141916f7fc091a5e0aa51ada3	DO50406	Eso-AdenoCA	PCAWG	Tumour	0.153846	0.0384616	0.115385	Other	ALT-high	Wild type
04cff53effc961b358a2e3d6bd00dd31	DO46897	Kidney-RCC	PCAWG	Tumour	0	0	0	Other	ALT-low	Wild type
0503681686d5e8ed64d81c1e9de9b6e1	DO46885	Kidney-RCC	PCAWG	Tumour	0.0784285	0	0.0784285	Other	ALT-low	Wild type
051ffcb4f054cb56186501f378879bd5	DO218550	Biliary-AdenoCA	PCAWG	Tumour	0.138385	0.110708	0.027677	Other	ALT-low	Wild type
053b909dcf2c4d1a4aba94a7f4fd0299	DO35901	CNS-PiloAstro	PCAWG	Tumour	0	0	0	Other	ALT-low	Wild type
05426e224256c72c715f67abccc6e70b	DO6410	Lymph-CLL	PCAWG	Tumour	0.0327957	0	0.0327957	Other	ALT-high	Wild type
055369a13f4091d841c1b7ad62b240bf	DO46346	Ovary-AdenoCA	PCAWG	Tumour	0.0415735	0	0.0415735	Other	ALT-low	Wild type
05583800119914748b9079e50ee7bf47	DO45197	Liver-HCC	PCAWG	Tumour	1.73271	0.433177	1.29953	ATRX_DAXX_trunc	ALT-high	ATRX_DAXX_trunc
05a574543e9350f4e1632ac33bcfb8ea	DO51148	Prost-AdenoCA	PCAWG	Tumour	0.0896686	0	0.0896686	Other	ALT-low	Wild type
05d3181acf4c6e2cff7a5efd5198be7b	DO32900	Panc-AdenoCA	PCAWG	Tumour	0.0126857	0.0126857	0	Other	ALT-low	Wild type
063c8207682a6b9dbaf696adc79b8d21	DO51048	Prost-AdenoCA	PCAWG	Tumour	0.089807	0.0598714	0.0299357	Other	ALT-low	Wild type
068621d564742e57abc0f0153585e4ea	DO51182	Panc-Endocrine	PCAWG	Tumour	0.0882749	0	0.0882749	Other	ALT-high	ATRX_DAXX_non_trunc
06c94389ddc5e7fde98ba31083e437a5	DO6748	Lymph-CLL	PCAWG	Tumour	0	0	0	Other	ALT-low	Wild type
06ed2aec4321ae57bdad5643b7c4795d	DO45233	Liver-HCC	PCAWG	Tumour	0.871923	0.217981	0.653942	Other	ALT-low	Wild type
07882e1ad9abb1f834d82e32b042c789	DO36036	CNS-PiloAstro	PCAWG	Tumour	0	0	0	Other	ALT-low	Wild type
07a920d94cb607e6171890cef2220498	DO218535	Biliary-AdenoCA	PCAWG	Tumour	0.0823829	0.027461	0.0549219	Other	ALT-low	Wild type
07cdca1ddf84ff99909f5bc475be5ffd	DO7108	Lymph-CLL	PCAWG	Tumour	0.0410329	0	0.0410329	Other	ALT-low	Wild type
07d087b93d98c42ce913d7a701ab676c	DO47104	Kidney-RCC	PCAWG	Tumour	0	0	0	Other	ALT-low	Wild type
080fbf4c9d80e923fe1b5d9f9e7dc833	DO35733	CNS-Medullo	PCAWG	Tumour	0.0230589	0.0230589	0	Other	ALT-low	Wild type
083e09867e732022c89efcb3cbffe788	DO50857	Liver-HCC	PCAWG	Tumour	0.0521158	0.0521158	0	Other	ALT-low	Wild type
08c90bc547856d0718b6dbf50ace69d7	DO217844	Breast-AdenoCA	PCAWG	Tumour	0.393591	0.0562273	0.337364	Other	ALT-low	Wild type
08cc10c23249b7e531c9c1912219d88a	DO36159	CNS-PiloAstro	PCAWG	Tumour	0.165473	0	0.165473	Other	ALT-low	Wild type
08e0e137249c5ff8de518b4788eff356	DO52640	Bone-Osteosarc	PCAWG	Tumour	0.445653	0.254659	0.190994	Other	ALT-high	Wild type
08f4328f1b8bcf45a332ffe896531b03	DO52622	Bone-Cart	PCAWG	Tumour	0.28729	0.143645	0.143645	Other	ALT-low	Wild type
08f7ccf763fdbae903a55119f1b379fa	DO52146	Panc-Endocrine	PCAWG	Tumour	0.817708	0.121786	0.695922	ATRX_DAXX_trunc	ALT-high	ATRX_DAXX_trunc
0930da74bbf9f92654b5fa454319ce96	DO45247	Liver-HCC	PCAWG	Tumour	0.0766047	0	0.0766047	Other	ALT-high	Wild type
0962216408b0c663ce83b6ed19ef322c	DO45205	Liver-HCC	PCAWG	Tumour	0.488502	0.244251	0.244251	Other	ALT-low	Wild type
09f0ad70e8f18d3c042b1b3c3fe03ebd	DO48893	CNS-Medullo	PCAWG	Tumour	0.111033	0	0.111033	TERT_mod	ALT-low	TERTp_mut
0a0c8dcdfb03c4cf2c92fe65b2041a19	DO35569	CNS-Medullo	PCAWG	Tumour	0.0448125	0	0.0448125	Other	ALT-low	Wild type
0a0cf3ae527d5abc813d99b4ce6a9db2	DO50422	Prost-AdenoCA	PCAWG	Tumour	0	0	0	Other	ALT-low	Wild type
0a2055597b75c8cb09569f964bf87dc0	DO220877	Skin-Melanoma	PCAWG	Tumour	0.267803	0.117164	0.150639	TERT_mod	ALT-low	TERT_mult
0a20f028fea85b9f5bdab576c781b2d1	DO220875	Skin-Melanoma	PCAWG	Tumour	0.0802442	0.0401221	0.0401221	Other	ALT-low	Wild type
0a2977d5c08138ad519734677f0eed9e	DO34817	Panc-AdenoCA	PCAWG	Tumour	0.0269079	0.0269079	0	Other	ALT-low	Wild type
0a37e479ae208ae9fbc6851ec223bb0e	DO46747	Panc-Endocrine	PCAWG	Tumour	0.419257	0	0.419257	Other	ALT-high	Wild type
0a845eb2f9ce1d42703dcf05aa19b4e5	DO49424	Panc-AdenoCA	PCAWG	Tumour	0.125141	0.0536319	0.0715092	Other	ALT-low	Wild type
0aaf310b4c1417109340e2e8d424e5b7	DO36080	CNS-PiloAstro	PCAWG	Tumour	0.38989	0.194945	0.194945	Other	ALT-low	Wild type
0abaed7ebc6f59b41b71c52b89a33e55	DO45077	Liver-HCC	PCAWG	Tumour	0.0138175	0	0.0138175	TERT_mod	ALT-low	TERTp_mut
0ad73352cb328d9c568a9dfe7c2e9975	DO52159	Panc-Endocrine	PCAWG	Tumour	0.999512	0.0624695	0.937043	Other	ALT-high	Wild type
0b12474b2929eec4a782a14c5708e7be	DO46374	Ovary-AdenoCA	PCAWG	Tumour	0.060294	0.030147	0.030147	Other	ALT-low	Wild type
0b7467fefdd785267a860c4bc3a9d665	DO220903	Skin-Melanoma	PCAWG	Tumour	0.122069	0.0406896	0.0813791	TERT_mod	ALT-low	TERTp_mut
0b90e9965e12c7d0fd2a141de4185818	DO221541	Panc-AdenoCA	PCAWG	Tumour	0	0	0	Other	ALT-low	Wild type
0b9b1f60d3eb990eae66d164633532f5	DO36087	CNS-PiloAstro	PCAWG	Tumour	0.0723751	0.0361876	0.0361876	Other	ALT-low	Wild type
0ba71a24c1f47034ae615fb72db96d74	DO33184	Panc-AdenoCA	PCAWG	Tumour	0.0447671	0	0.0447671	Other	ALT-low	Wild type
0be7965f7adeea69e090c9e67f499756	DO6398	Lymph-CLL	PCAWG	Tumour	0.0533912	0	0.0533912	Other	ALT-low	Wild type
0be7b38c63ffc11ca241ab1ebda7defd	DO45061	Liver-HCC	PCAWG	Tumour	0.0253261	0.0253261	0	Other	ALT-low	Wild type
0c47b220a674b7279d3dd9d69b2096bc	DO47124	Kidney-RCC	PCAWG	Tumour	0	0	0	Other	ALT-low	Wild type
0c5d838fbe81fb28ca5b737f1898521a	DO51055	Prost-AdenoCA	PCAWG	Tumour	0	0	0	Other	ALT-low	Wild type
0c9147cf5ef63a43e843ba87ddb2e57f	DO48684	Liver-HCC	PCAWG	Tumour	0.190478	0.0317464	0.158732	Other	ALT-low	Wild type
0c9401e78fc7f2e4bd3414e5572eb9a3	DO52557	Breast-AdenoCA	PCAWG	Tumour	0.0329651	0.0329651	0	Other	ALT-low	Wild type
0c9f46067e57ad1e4d9bde712bac3364	DO35857	CNS-Medullo	PCAWG	Tumour	0.028868	0	0.028868	Other	ALT-low	Wild type
0c9f69467874e2dad1435f9b320eb5df	DO45299	Biliary-AdenoCA	PCAWG	Tumour	0.436112	0.183626	0.252486	ATRX_DAXX_trunc	ALT-low	ATRX_DAXX_trunc
0cdfe1872419b291b11f410e38ddf049	DO51548	Panc-AdenoCA	PCAWG	Tumour	0	0	0	Other	ALT-low	Wild type
0cf20dcaf06c163d39c219395680c817	DO50395	Eso-AdenoCA	PCAWG	Tumour	0.0156035	0.0156035	0	Other	ALT-low	Wild type
0d1b11c1f71a3d9d7e5afbd09e964cb0	DO46779	Panc-Endocrine	PCAWG	Tumour	3.61883	0.334514	3.28432	Other	ALT-high	ATRX_DAXX_non_trunc
0d2e46185b6dc8be30492a81abc66147	DO50385	Eso-AdenoCA	PCAWG	Tumour	0.0281697	0.0281697	0	Other	ALT-low	Wild type
0d5f0104a3fe59837fdddac61635f9ea	DO45253	Liver-HCC	PCAWG	Tumour	0.065023	0.0325115	0.0325115	Other	ALT-low	Wild type
0d75a5e042364e2ddef653f16e5807c1	DO48692	Liver-HCC	PCAWG	Tumour	0.0491952	0	0.0491952	Other	ALT-low	Wild type
0d76f15fb7fa28770e9adf2f05995e1b	DO51468	Panc-AdenoCA	PCAWG	Tumour	0	0	0	Other	ALT-low	Wild type
0d96bb3b4e32670e33c6f8d2979d036a	DO52149	Panc-Endocrine	PCAWG	Tumour	0.624146	0.0936219	0.530524	ATRX_DAXX_trunc	ALT-high	ATRX_DAXX_trunc
0db14ab91ec0be5d6bcd88c6c45b136d	DO51543	Panc-AdenoCA	PCAWG	Tumour	0.014984	0	0.014984	Other	ALT-low	Wild type
0e73bedad00a23897125787e5385f250	DO51063	Prost-AdenoCA	PCAWG	Tumour	0.186164	0.0930821	0.0930821	Other	ALT-low	Wild type
0f0bfdf8d64c44b955129ab1e8a9a046	DO218269	Breast-LobularCA	PCAWG	Tumour	0.0989124	0	0.0989124	Other	ALT-low	Wild type
0f55aa4df2de88dd7297cc5a50ee370a	DO52670	Lymph-BNHL	PCAWG	Tumour	0	0	0	Other	ALT-low	Wild type
0f729b1a5061dcd4c942c58ddb2ac814	DO220878	Skin-Melanoma	PCAWG	Tumour	0.0864061	0.0691249	0.0172812	Other	ALT-low	Mixed
0f85eb2de3c1ffe7bfcf9473bf32fc26	DO49138	Panc-AdenoCA	PCAWG	Tumour	0	0	0	Other	ALT-low	Wild type
0f87bf73bbfc57ae5512aeb0360fcb2b	DO218742	Breast-AdenoCA	PCAWG	Tumour	0.177692	0.0355385	0.142154	Other	ALT-low	Wild type
10093ecd541619eae3b7270d6dc3ac5c	DO10806	Prost-AdenoCA	PCAWG	Tumour	0.125166	0.0834442	0.0417221	Other	ALT-low	Wild type
1039586e13efbb7c2ae5513c0fafc755	DO220905	Skin-Melanoma	PCAWG	Tumour	0.0681529	0.0136306	0.0545223	Other	ALT-low	Wild type
109ab0204666a6097faa21d5262d268f	DO48970	CNS-Medullo	PCAWG	Tumour	0.0771146	0.0514098	0.0257049	Other	ALT-low	Wild type
10b1861b67ac3aa53a816c0cfc13adf1	DO48581	Panc-Endocrine	PCAWG	Tumour	1.51245	0.0175866	1.49486	Other	ALT-high	Wild type
10e5754ff94f5da74a0d04bd57c744b0	DO50338	Eso-AdenoCA	PCAWG	Tumour	0.0674726	0.0337363	0.0337363	Other	ALT-low	ATRX_DAXX_non_trunc
10f92bc54f041e45e71c9894e8830cfe	DO218573	Breast-AdenoCA	PCAWG	Tumour	0.0816176	0	0.0816176	Other	ALT-low	Wild type
11c2c82724022595a540607bcc54e663	DO51112	Prost-AdenoCA	PCAWG	Tumour	0.0345366	0	0.0345366	Other	ALT-low	Wild type
11eb2b4ae424c97eef6a24be1176a480	DO51050	Prost-AdenoCA	PCAWG	Tumour	0	0	0	Other	ALT-low	Wild type
122bd15d4b1c2cced3ac37d9de801b49	DO52679	Lymph-BNHL	PCAWG	Tumour	0.0633178	0.0633178	0	Other	ALT-low	Wild type
12618023223ce42839d65965b478c4c6	DO45064	Liver-HCC	PCAWG	Tumour	0.0151927	0.0151927	0	TERT_mod	ALT-low	TERTp_mut
12b59e8b9010c8aab020088ca2569f4d	DO36131	CNS-PiloAstro	PCAWG	Tumour	0.0637671	0	0.0637671	Other	ALT-low	Wild type
12cb482b0ce20ad883c13ca3e26313b0	DO52591	Bone-Osteosarc	PCAWG	Tumour	0.106061	0	0.106061	Other	ALT-low	Wild type
12d10f65ed544b53b7329bf2d9eabbd1	DO35880	CNS-PiloAstro	PCAWG	Tumour	0.0390129	0.0390129	0	Other	ALT-low	Wild type
12dda9058c61aa1f4c832661bf0058fe	DO52548	Breast-AdenoCA	PCAWG	Tumour	0.0942385	0	0.0942385	Other	ALT-low	Wild type
130daa1199ded8e4d5e32f5428e24dd3	DO35961	CNS-PiloAstro	PCAWG	Tumour	0.0736908	0	0.0736908	Other	ALT-low	Wild type
13195b1d7ab636e0f06fd86866de37f8	DO35982	CNS-PiloAstro	PCAWG	Tumour	0.121442	0	0.121442	Other	ALT-low	Wild type
13458d5c6ccd01b685c15bba942f7fa7	DO46488	Ovary-AdenoCA	PCAWG	Tumour	0.0305593	0	0.0305593	Other	ALT-low	Wild type
13b9efe5445d2578986ef41df95d236f	DO36054	CNS-PiloAstro	PCAWG	Tumour	0	0	0	Other	ALT-low	Wild type
13f6034648d31da39bd8855d39d1db00	DO48681	Liver-HCC	PCAWG	Tumour	0.693437	0.211046	0.482391	Other	ALT-high	Wild type
1418fd34c29012497afe6c1828992ac5	DO45179	Liver-HCC	PCAWG	Tumour	0.0513634	0	0.0513634	TERT_mod	ALT-low	TERTp_mut
142a6ab53c4b8120e2d2bc0efd8f748c	DO35919	CNS-PiloAstro	PCAWG	Tumour	0.268605	0	0.268605	Other	ALT-low	Wild type
14445a5ca01d0a8592b6cfd1cf0e5a6e	DO220869	Skin-Melanoma	PCAWG	Tumour	0.47773	0.199054	0.278676	Other	ALT-high	Wild type
14494d84b0b1d79b4ee27b5612a4bc1b	DO50399	Eso-AdenoCA	PCAWG	Tumour	0.10665	0.0799878	0.0266626	Other	ALT-high	Wild type
144ed8474fd52313fb73b40b61f3452d	DO27789	Lymph-BNHL	PCAWG	Tumour	0.171541	0.0571804	0.114361	Other	ALT-low	Wild type
1472ca8924948038fdab84a53f254577	DO36074	CNS-PiloAstro	PCAWG	Tumour	0.129294	0.043098	0.0861959	Other	ALT-low	Wild type
14f89baf0ffda6131e330f41c1fc1ee6	DO33544	Panc-AdenoCA	PCAWG	Tumour	0.0235161	0.0235161	0	Other	ALT-high	Wild type
1557900ffc8b890f73b032dad6deb116	DO220889	Skin-Melanoma	PCAWG	Tumour	0.0992564	0.0496282	0.0496282	TERT_mod	ALT-low	TERTp_mut
155efc2d4860486605938aaaf5a03107	DO220851	Skin-Melanoma	PCAWG	Tumour	0.109473	0.0218945	0.0875781	TERT_mod	ALT-high	TERTp_mut
16b2dbb1d30da5215cf19b4991a510ed	DO45297	Biliary-AdenoCA	PCAWG	Tumour	0.678623	0.226208	0.452416	Other	ALT-low	Wild type
17445fccf5fd08194aaa6ee06fbb9712	DO51536	Panc-AdenoCA	PCAWG	Tumour	0	0	0	Other	ALT-low	Wild type
175218d2ad4c33eafd245acc8cb6c648	DO45043	Liver-HCC	PCAWG	Tumour	0.0652844	0.0652844	0	Other	ALT-low	Wild type
175ffe97f27c66f78c3a60bd768056ca	DO46591	Ovary-AdenoCA	PCAWG	Tumour	0	0	0	Other	ALT-low	Wild type
17d0164ba75254a66877eb430bef5ab3	DO50442	Eso-AdenoCA	PCAWG	Tumour	0	0	0	Other	ALT-low	Wild type
1811e21eb83a6eee688b481396ac01a8	DO48930	CNS-Medullo	PCAWG	Tumour	0.300186	0.16677	0.133416	Other	ALT-low	Wild type
1833a7d2fff34fea261eab7bb30bff87	DO49135	Panc-AdenoCA	PCAWG	Tumour	0	0	0	Other	ALT-low	Wild type
184cd60fc339a1f3bce6631ca2c315f5	DO50808	Liver-HCC	PCAWG	Tumour	0.0593333	0.0593333	0	Other	ALT-low	Wild type
188bd13a9e1fb90091f1bab5b134c554	DO35136	Panc-AdenoCA	PCAWG	Tumour	0	0	0	Other	ALT-low	Wild type
189ae172b67796a792006014660b605c	DO52164	Panc-Endocrine	PCAWG	Tumour	2.19207	0.0281035	2.16397	ATRX_DAXX_trunc	ALT-high	ATRX_DAXX_trunc
18f53542d4bbd85d5b199b05c5336623	DO218159	Breast-AdenoCA	PCAWG	Tumour	0.157653	0.11824	0.0394133	Other	ALT-low	Wild type
1983010f49a00461a14ff44660dabaad	DO51110	Prost-AdenoCA	PCAWG	Tumour	0.0371196	0	0.0371196	Other	ALT-low	Wild type
198f56e26d1e123f459ce837c1873cb7	DO46394	Ovary-AdenoCA	PCAWG	Tumour	0.0287304	0	0.0287304	Other	ALT-low	Wild type
1994140cb2ebae6350385726f5ffa125	DO220907	Skin-Melanoma	PCAWG	Tumour	0.135891	0.0418127	0.0940786	Other	ALT-low	Mixed
19a6a2b604527f28eb5ee718aac84219	DO33000	Panc-AdenoCA	PCAWG	Tumour	0	0	0	Other	ALT-low	Wild type
19b911355b841c93bed9fbdd7c9ed5c6	DO218656	Breast-AdenoCA	PCAWG	Tumour	0.217448	0	0.217448	Other	ALT-low	Wild type
19cbf4f28ff82a510e2dabbcd7df9466	DO220892	Skin-Melanoma	PCAWG	Tumour	0.123806	0.0619028	0.0619028	TERT_mod	ALT-low	TERTp_sv
19f056a4d86c5ff18312151a1154d305	DO46551	Ovary-AdenoCA	PCAWG	Tumour	0.0491559	0	0.0491559	Other	ALT-low	Wild type
1a28b5d0088201a6d5038e3f0bd05012	DO45093	Liver-HCC	PCAWG	Tumour	0.0851896	0.0283965	0.0567931	TERT_mod	ALT-low	TERTp_mut
1a3771426f70969949035825ecf67d43	DO46909	Kidney-RCC	PCAWG	Tumour	0.0363249	0.0363249	0	Other	ALT-low	Wild type
1a4c45ba2dd127f831bb11d39497b4cd	DO52603	Bone-Osteosarc	PCAWG	Tumour	0.887517	0.24205	0.645467	ATRX_DAXX_trunc	ALT-high	ATRX_DAXX_trunc
1b0782839d3b02a8a48dfa71115a9ffe	DO46751	Panc-Endocrine	PCAWG	Tumour	0.523294	0.0145359	0.508758	Other	ALT-high	Wild type
1b2bb50c1a08d6958593172b67d4a01a	DO220822	Breast-AdenoCA	PCAWG	Tumour	0.0394353	0	0.0394353	Other	ALT-low	Wild type
1b3c9c1ef515da7bf6f5214b59d97336	DO52664	Lymph-BNHL	PCAWG	Tumour	0.0321391	0	0.0321391	Other	ALT-low	Wild type
1b3cd123e38902c80d882a8200ab9567	DO52710	Lymph-CLL	PCAWG	Tumour	0.0326576	0.0326576	0	Other	ALT-low	Wild type
1b5b7d1edf631517b9b222f7b7707441	DO52518	Prost-AdenoCA	PCAWG	Tumour	0.111584	0	0.111584	Other	ALT-low	Wild type
1b6fabec9b3deec470696335c32d5f8a	DO52629	Bone-Cart	PCAWG	Tumour	0.125518	0.125518	0	Other	ALT-low	Wild type
1b838e1846eba4daef5fb0da044f5143	DO33480	Panc-AdenoCA	PCAWG	Tumour	0.0285583	0	0.0285583	Other	ALT-low	Wild type
1b8426eb3b11f59c12070dc843b429e0	DO220844	Skin-Melanoma	PCAWG	Tumour	0.04131	0.020655	0.020655	Other	ALT-high	Wild type
1bcc670eb0fdd45ffe78f5051c923e53	DO35616	CNS-Medullo	PCAWG	Tumour	0.0847296	0.0282432	0.0564864	Other	ALT-low	Wild type
1beb0030cd45f348775df60acbfee949	DO46568	Ovary-AdenoCA	PCAWG	Tumour	0	0	0	Other	ALT-low	Wild type
1c1e0d87f4ea811426b0ea642a9415b5	DO52714	Lymph-CLL	PCAWG	Tumour	0.0472619	0.0236309	0	Other	ALT-low	Wild type
1c28253ea01c7c0250ea9a3a8ab11b7f	DO46901	Kidney-RCC	PCAWG	Tumour	0	0	0	Other	ALT-low	Wild type
1c2dad03e47d34118d63bf4cb89d97a4	DO51142	Prost-AdenoCA	PCAWG	Tumour	0	0	0	Other	ALT-low	Wild type
1d10be004c59f426f5750e17232a554e	DO34656	Panc-AdenoCA	PCAWG	Tumour	0	0	0	Other	ALT-low	Wild type
1d2e61791804efbaf1d6b093e123ec37	DO51534	Panc-AdenoCA	PCAWG	Tumour	0.0365021	0	0.0365021	Other	ALT-low	Wild type
1d66c397c85d3f9a359f3b377e368922	DO45149	Liver-HCC	PCAWG	Tumour	0.0664724	0.0332362	0.0332362	TERT_mod	ALT-low	TERTp_sv
1d826b27a356a722e26e97c0cf85ad29	DO52616	Bone-Osteosarc	PCAWG	Tumour	0.186503	0	0.186503	Other	ALT-low	Wild type
1de3af9c18244772a9f5af256d2d9bff	DO6434	Lymph-CLL	PCAWG	Tumour	0.0306522	0.0306522	0	Other	ALT-high	Wild type
1de50f83e6eb10309a6ac59a7c9d5b56	DO27853	Lymph-BNHL	PCAWG	Tumour	0.336115	0.0672231	0.268892	Other	ALT-low	Wild type
1deb22f75c2a87de47d8e88c910d71c2	DO51481	Panc-AdenoCA	PCAWG	Tumour	0	0	0	Other	ALT-low	Wild type
1dfa21f353f6dd088f9aad244aba5f72	DO35678	CNS-Medullo	PCAWG	Tumour	0.0578864	0.0289432	0.0289432	Other	ALT-low	Wild type
1e2f6199bb1e0beefca68897726d6c75	DO218605	Breast-AdenoCA	PCAWG	Tumour	0.429316	0.321987	0.107329	Other	ALT-low	Wild type
1e4ee6a031f54daaecbc0822721fe17f	DO45307	Biliary-AdenoCA	PCAWG	Tumour	0.339422	0.0565704	0.282852	TERT_mod	ALT-low	TERTp_mut
1f31fd0b8cf5abca3c7bf093bd649d29	DO35883	CNS-PiloAstro	PCAWG	Tumour	0.19399	0.129327	0.0646634	Other	ALT-low	Wild type
1f33331db34476d411390e48dc3e949d	DO52561	Breast-AdenoCA	PCAWG	Tumour	0.0624675	0	0.0624675	Other	ALT-low	Wild type
1f92f521a2d46e2ff675350a8604a334	DO6474	Lymph-CLL	PCAWG	Tumour	0.0327239	0	0.0327239	Other	ALT-low	Wild type
1fa272d37cedadcfbe2d379745af4942	DO51544	Panc-AdenoCA	PCAWG	Tumour	0.0491879	0.024594	0.024594	Other	ALT-high	Wild type
20121ddae9fa68b93655b66919406fb5	DO52655	Lymph-BNHL	PCAWG	Tumour	0	0	0	Other	ALT-low	Wild type
2025874445ecc32ec9ebeb9ff1cc0163	DO45209	Liver-HCC	PCAWG	Tumour	0.331924	0.142253	0.189671	Other	ALT-low	Wild type
202c073461fbdfd27490df32861f69b8	DO6382	Lymph-CLL	PCAWG	Tumour	0	0	0	Other	ALT-low	Wild type
20bf6f98d0b6372a719d9adca4cb4071	DO51507	Panc-AdenoCA	PCAWG	Tumour	0.0689228	0	0.0689228	Other	ALT-low	Wild type
20c20b1b7e0e3693dae7ecff9e09dfbe	DO35545	CNS-Medullo	PCAWG	Tumour	0.0830134	0	0.0830134	Other	ALT-low	Wild type
20ccfbee37daa41b7a4f668c5a3300c5	DO45211	Liver-HCC	PCAWG	Tumour	0.681045	0.442679	0.238366	Other	ALT-low	Wild type
21579481d3a8206b3228d37fdb3421cd	DO36155	CNS-PiloAstro	PCAWG	Tumour	0.0389094	0.0389094	0	Other	ALT-low	Wild type
21900f4f7da8a231fa08e7af61cfd279	DO34785	Panc-AdenoCA	PCAWG	Tumour	0	0	0	Other	ALT-low	Wild type
21b242d2051c3bcb0e189db479b57d96	DO50839	Liver-HCC	PCAWG	Tumour	0.116232	0	0.116232	Other	ALT-low	Mixed
21b3a9671a5df169f0a834a6606af786	DO52708	Lymph-CLL	PCAWG	Tumour	0.0350469	0	0.0350469	Other	ALT-low	Wild type
21e01ac1e12e3edaa1b56ee844c9d754	DO51466	Panc-AdenoCA	PCAWG	Tumour	0	0	0	Other	ALT-low	Wild type
21ecf696eb90fef28788970d129fb194	DO35621	CNS-Medullo	PCAWG	Tumour	0.0997924	0.0249481	0.0748443	Other	ALT-low	Wild type
21f4c5aa649b4c456dd85932f8c45579	DO10823	Prost-AdenoCA	PCAWG	Tumour	0	0	0	Other	ALT-low	Wild type
2209a9add4e8c8e82ab7be241f00e50a	DO48936	CNS-Medullo	PCAWG	Tumour	0.0856936	0.0285645	0.0571291	Other	ALT-low	Wild type
222f45d0a4ddd73c031926708d85d84a	DO50850	Liver-HCC	PCAWG	Tumour	0.116471	0	0.116471	Other	ALT-low	Wild type
22678cebb6115f6e83feb242d90e39e0	DO50329	Eso-AdenoCA	PCAWG	Tumour	0.0386026	0	0.0386026	Other	ALT-low	Wild type
228086cb7d48f7a586b938c41ee9382a	DO45065	Liver-HCC	PCAWG	Tumour	0.0999774	0.0461434	0.053834	Other	ALT-low	Wild type
228c15aa0567264fb9184094173d2dc5	DO35898	CNS-PiloAstro	PCAWG	Tumour	0.208841	0.0348069	0.174034	Other	ALT-low	Wild type
2302c05cfac5ebdcb403b8ceb2c055cf	DO46330	Ovary-AdenoCA	PCAWG	Tumour	0.0355069	0.0355069	0	Other	ALT-low	Wild type
23481812405fd2c1420253ddcbc0174a	DO36071	CNS-PiloAstro	PCAWG	Tumour	0.0388652	0	0	Other	ALT-low	Wild type
235047b7aaa8531d51d3caa50e95ddfc	DO50818	Liver-HCC	PCAWG	Tumour	0.0324872	0	0.0324872	Other	ALT-low	Wild type
237ae7a95ec8f7313ef1bb9652326070	DO45269	Liver-HCC	PCAWG	Tumour	0.125128	0.0312821	0.0938463	Other	ALT-low	Wild type
238c894d9126985d8950d584ea2da782	DO47064	Kidney-RCC	PCAWG	Tumour	0	0	0	TERT_mod	ALT-low	TERTp_mut
23f12b9c7d3550208034c6af5489ba24	DO7136	Lymph-CLL	PCAWG	Tumour	0.100731	0.0335769	0.0671537	Other	ALT-low	Wild type
24206c00ba336a4c6dc9c4803ec10782	DO46913	Kidney-RCC	PCAWG	Tumour	0	0	0	Other	ALT-low	Wild type
24b5690e4e0913b372f4b706ec64c4c2	DO52724	Lymph-CLL	PCAWG	Tumour	0.0916202	0.0305401	0.0610801	Other	ALT-low	Wild type
24c2d1a62a2c132b8fdaa1843683900d	DO46561	Ovary-AdenoCA	PCAWG	Tumour	0.0214513	0	0.0214513	Other	ALT-low	ATRX_DAXX_non_trunc
24d08f0ad094d0f755830be8fc6e35c1	DO35542	CNS-Medullo	PCAWG	Tumour	0.0267363	0	0.0267363	Other	ALT-low	Wild type
250a030aa92d1554a61373ce2ca219e4	DO46788	Prost-AdenoCA	PCAWG	Tumour	0	0	0	Other	ALT-low	Wild type
25419566cd72cbf8c758801d708bc715	DO221123	Lymph-BNHL	PCAWG	Tumour	0	0	0	Other	ALT-low	Wild type
25789ba87b36e88020925f33308e6456	DO35541	CNS-Medullo	PCAWG	Tumour	0.0267142	0	0.0267142	Other	ALT-low	Wild type
259f9d899e6dadb21359345221db4dbb	DO220846	Skin-Melanoma	PCAWG	Tumour	0.0621737	0.0207246	0.0414491	TERT_mod	ALT-low	TERT_mult
25afed49f7c073b13e2d64236d22dacf	DO48919	CNS-Medullo	PCAWG	Tumour	0.107828	0	0.107828	TERT_mod	ALT-low	TERT_amp
25dd2ccaaa99028b0791ac425e609474	DO45059	Liver-HCC	PCAWG	Tumour	0.0864869	0	0.0864869	Other	ALT-low	Wild type
25f961758f9e5766b99de46298a23d5b	DO50420	Prost-AdenoCA	PCAWG	Tumour	0	0	0	Other	ALT-low	Wild type
2636fd0eda99f4e7eb69d28317606ab9	DO52626	Bone-Cart	PCAWG	Tumour	0.0957731	0.0478866	0.0478866	Other	ALT-low	Wild type
263c7819f789a7bc3aa64461ce6b6258	DO46980	Kidney-RCC	PCAWG	Tumour	0	0	0	Other	ALT-low	Wild type
267ef973f15ab8e56836861a74b07925	DO47060	Kidney-RCC	PCAWG	Tumour	0.0242362	0	0.0242362	Other	ALT-low	Wild type
268434f9539a10bce5651bb8588356a8	DO27781	Lymph-BNHL	PCAWG	Tumour	0.152274	0.152274	0	Other	ALT-low	Wild type
26b8eff48c96dbcbe7402fb84239683c	DO6946	Lymph-CLL	PCAWG	Tumour	0.0625734	0	0.0625734	Other	ALT-low	Wild type
26c9b540ea641a0d7c0bb7204b7f1378	DO45309	Biliary-AdenoCA	PCAWG	Tumour	0.775437	0.295405	0.480032	Other	ALT-low	Wild type
26d4712b0dfe3e28b3a789b936071a2e	DO33128	Panc-AdenoCA	PCAWG	Tumour	0	0	0	Other	ALT-low	Wild type
270acd95eaac0c89e4529529dd465313	DO51531	Panc-AdenoCA	PCAWG	Tumour	0.0390303	0	0.0390303	Other	ALT-low	Wild type
270b13d6b8fa716b49e14c7bb76e06de	DO46333	Ovary-AdenoCA	PCAWG	Tumour	0	0	0	Other	ALT-low	Wild type
273afe4df1d65b69e84349eab397958c	DO48968	CNS-Medullo	PCAWG	Tumour	0.112423	0	0.112423	Other	ALT-low	Wild type
27515f9d1eea6082f112e6e48bf4471d	DO220857	Skin-Melanoma	PCAWG	Tumour	0.191369	0	0.191369	TERT_mod	ALT-low	TERTp_mut
276ec1a8bf0d0dcef9eea9db711177bf	DO45047	Liver-HCC	PCAWG	Tumour	0.156175	0.0780875	0.0780875	Other	ALT-low	Wild type
2770d1532b7d04b125af9bc8b64b90ff	DO27764	Lymph-BNHL	PCAWG	Tumour	0.771778	0.246969	0.524809	Other	ALT-low	Wild type
27c1807724ea7ccc918fc9d21ac6abe8	DO35931	CNS-PiloAstro	PCAWG	Tumour	0.151957	0.101305	0.0506524	Other	ALT-low	Wild type
27d9eeea5f6d5de0604cbd2bf48cfe29	DO23512	Liver-HCC	PCAWG	Tumour	0.264862	0.0662154	0.198646	Other	ALT-low	Wild type
27db445a42fc21d59a9b5acc44829e59	DO220865	Skin-Melanoma	PCAWG	Tumour	0.0360341	0.0360341	0	Other	ALT-low	Wild type
27fa9ed7f5ab0870a4684783c099aa0e	DO220849	Skin-Melanoma	PCAWG	Tumour	0.383099	0.0574649	0.306479	Other	ALT-high	Wild type
282026a8e9f71f31214a50d4f14771ce	DO33208	Panc-AdenoCA	PCAWG	Tumour	0.04246	0.02123	0.02123	Other	ALT-low	Wild type
28293805bb6f871efffdb97b821a9b62	DO48927	CNS-Medullo	PCAWG	Tumour	0.252737	0.0421228	0.210614	Other	ALT-low	Wild type
28584670f12b94578629662c988616fb	DO36012	CNS-PiloAstro	PCAWG	Tumour	0	0	0	Other	ALT-low	Wild type
28ce0d12f4e456a3bb9f80a725f08621	DO51181	Panc-Endocrine	PCAWG	Tumour	0.0191971	0	0.0191971	Other	ALT-high	Wild type
28d7890007a5b207169c987447129b7e	DO35625	CNS-Medullo	PCAWG	Tumour	0.0465843	0	0.0465843	Other	ALT-low	Wild type
28fb0c58567fc236dbe8d79ec618b3e9	DO35572	CNS-Medullo	PCAWG	Tumour	0.0265385	0	0.0265385	Other	ALT-low	Wild type
290f8ae977d36800ed092fe5bc953820	DO51147	Prost-AdenoCA	PCAWG	Tumour	0.0551131	0.0275565	0.0275565	Other	ALT-low	Wild type
29134155e5304b5b8b016dd6abee976f	DO51501	Panc-AdenoCA	PCAWG	Tumour	0.0289472	0	0.0289472	Other	ALT-high	Wild type
29811b0a0878ffbe36a7420f21ecc3c4	DO35943	CNS-PiloAstro	PCAWG	Tumour	0.0289652	0	0.0289652	Other	ALT-low	Wild type
29a3f24332c88d064a5d658aad809003	DO50449	Eso-AdenoCA	PCAWG	Tumour	0.109324	0.027331	0.0819929	Other	ALT-low	Wild type
29a7de80274515a883341d53db1fbcc0	DO51094	Prost-AdenoCA	PCAWG	Tumour	0	0	0	Other	ALT-low	Wild type
29d628431aaa83639e684b3481ba7b47	DO52596	Bone-Osteosarc	PCAWG	Tumour	0.0268823	0	0.0268823	Other	ALT-low	Wild type
29e8f9e42dd508ee8add1d265cc469e6	DO35586	CNS-Medullo	PCAWG	Tumour	0	0	0	Other	ALT-low	Wild type
2a09d4304d68ec52feb6430e06bbe0a7	DO47052	Kidney-RCC	PCAWG	Tumour	0	0	0	Other	ALT-low	Wild type
2a0fb96042008635e7c7a9266e54f143	DO23525	Liver-HCC	PCAWG	Tumour	0.0781638	0.0521092	0.0260546	Other	ALT-low	Wild type
2a15b895377694539b8fb1df59833af4	DO48717	Liver-HCC	PCAWG	Tumour	0.0335042	0.0335042	0	Other	ALT-low	Wild type
2a1a998c3472dddd28ba60718d5d1791	DO51474	Panc-AdenoCA	PCAWG	Tumour	0.0242242	0	0.0242242	Other	ALT-low	Wild type
2abf20ce4378c5a1bf3d72dba0b0e1d2	DO32833	Panc-AdenoCA	PCAWG	Tumour	0.0385495	0.0385495	0	Other	ALT-low	Wild type
2ac637a09edc0f73f5a14f3fecdac1fa	DO36171	CNS-PiloAstro	PCAWG	Tumour	0.436502	0.167886	0.268617	Other	ALT-low	Wild type
2ac6d6dc344fc6f6c1d50622c2f547ef	DO51540	Panc-AdenoCA	PCAWG	Tumour	0	0	0	Other	ALT-low	Wild type
2b35c74d475d3d5a7f4d8d2f32f5ff6d	DO52706	Lymph-CLL	PCAWG	Tumour	0.0334047	0	0.0334047	Other	ALT-low	Wild type
2b7e042a60717181c863cad3694f6add	DO46832	Kidney-RCC	PCAWG	Tumour	0	0	0	Other	ALT-low	Wild type
2b8cc5be54ac4ba96b9229dbb772a36c	DO51469	Panc-AdenoCA	PCAWG	Tumour	0	0	0	Other	ALT-low	Wild type
2beaedcfd34b4dac65ec8a6b49438d83	DO6432	Lymph-CLL	PCAWG	Tumour	0.0507216	0.0253608	0.0253608	Other	ALT-low	Wild type
2c0180436ed4e6909018a722255feb2d	DO50398	Eso-AdenoCA	PCAWG	Tumour	0.188341	0.0753365	0.113005	TERT_mod	ALT-low	TERT_amp
2c3df2f4c04add6c07a25b1414557b0f	DO218769	Stomach-AdenoCA	PCAWG	Tumour	0	0	0	Other	ALT-low	Wild type
2c9f1cf7a15d97b3bd51c1b994763b2a	DO34448	Panc-AdenoCA	PCAWG	Tumour	0	0	0	Other	ALT-low	Wild type
2cadde6a8f80e326701ff958a70f6d1c	DO218419	Breast-AdenoCA	PCAWG	Tumour	0.37981	0.151924	0.227886	Other	ALT-low	Wild type
2d1a35bca27f1b9f7ce1e5a2e52a4173	DO35617	CNS-Medullo	PCAWG	Tumour	0.0373223	0	0.0373223	Other	ALT-low	Wild type
2d265a4cc99c39e427fc0428b7aef7f3	DO27821	Lymph-BNHL	PCAWG	Tumour	0.31011	0.031011	0.279099	Other	ALT-low	Wild type
2d2b358bad55d71a980a0cfb78729577	DO52703	Lymph-CLL	PCAWG	Tumour	0	0	0	Other	ALT-low	Wild type
2d7d4eaeff907f000f9e44ebdb36820b	DO35144	Panc-AdenoCA	PCAWG	Tumour	0.109311	0.0218622	0.087449	Other	ALT-low	Wild type
2d83a5a3dd9022e4edfb798b1d953629	DO51472	Panc-AdenoCA	PCAWG	Tumour	0	0	0	Other	ALT-low	Wild type
2d97dc0ce20a80d27b549feb6e5d131c	DO46342	Ovary-AdenoCA	PCAWG	Tumour	0	0	0	Other	ALT-high	Wild type
2dd0ff30b2d5b377b227f252f388829d	DO48951	CNS-Medullo	PCAWG	Tumour	0.953062	0.540068	0.412993	Other	ALT-low	Wild type
2ddb5af0e190d5aa2f267b858b8c9b65	DO51144	Prost-AdenoCA	PCAWG	Tumour	0	0	0	Other	ALT-low	Wild type
2dfadcdc014760e4954f0ff301bdc649	DO51124	Prost-AdenoCA	PCAWG	Tumour	0.0150428	0.0150428	0	Other	ALT-low	Wild type
2e32b577d0e3cccdbeae59b5d46e1c52	DO51176	Panc-Endocrine	PCAWG	Tumour	0.795111	0.0397555	0.755355	ATRX_DAXX_trunc	ALT-high	ATRX_DAXX_trunc
2e4ab6d2ee26291a42b9dc6e027758dd	DO46408	Ovary-AdenoCA	PCAWG	Tumour	0	0	0	Other	ALT-low	Wild type
2e6effa27f5be90f7089d8f70eab0a70	DO23542	Liver-HCC	PCAWG	Tumour	0.11663	0.0388767	0.0777534	Other	ALT-low	Wild type
2e7e17c7b324f339e5293d6728d5dfd7	DO50859	Liver-HCC	PCAWG	Tumour	0.065548	0	0.065548	TERT_mod	ALT-low	TERTp_mut
2e854733660d3a0d141f77c5204a3cb6	DO50447	Eso-AdenoCA	PCAWG	Tumour	0	0	0	Other	ALT-high	Wild type
2ee7ba0f61790b098189019e5d4c76dc	DO36163	CNS-PiloAstro	PCAWG	Tumour	0.0414958	0	0.0414958	Other	ALT-low	Wild type
2efcb2676b8122a90d07ff299452d5da	DO35763	CNS-Medullo	PCAWG	Tumour	0.0284941	0.0284941	0	Other	ALT-low	Wild type
2f141f0c4008d1cb0e3a98863bce801e	DO46790	Prost-AdenoCA	PCAWG	Tumour	0	0	0	Other	ALT-low	Wild type
2f5327d051d6b134bd454e74c7826962	DO34809	Panc-AdenoCA	PCAWG	Tumour	0	0	0	Other	ALT-low	Wild type
2f5dfdb35d764ef1cbc04dd24efc12c3	DO50328	Eso-AdenoCA	PCAWG	Tumour	0.0462643	0.0462643	0	Other	ALT-low	Wild type
2f68d926cbcd081b02621ec39e11ee5c	DO10821	Prost-AdenoCA	PCAWG	Tumour	0.226563	0.151042	0.0755212	Other	ALT-low	Wild type
2f85c7da0780dc3a2bcd99bca074d03e	DO34905	Panc-AdenoCA	PCAWG	Tumour	0	0	0	Other	ALT-low	Wild type
2f9700c4ddf26305a9e17af64845931e	DO50783	Liver-HCC	PCAWG	Tumour	0	0	0	TERT_mod	ALT-low	TERTp_sv
2f9794380fe8471932ae1f788ac7f423	DO47092	Kidney-RCC	PCAWG	Tumour	0	0	0	Other	ALT-low	Wild type
2f9c7642744e551b4d7ae5a1ba53ff32	DO48932	CNS-Medullo	PCAWG	Tumour	0	0	0	Other	ALT-low	Wild type
2fa42e6838584b33eb275237cf0fe62b	DO33408	Panc-AdenoCA	PCAWG	Tumour	0.0600481	0	0.0600481	Other	ALT-low	Wild type
2fb4308ca855919546e433830a70a9ed	DO218669	Breast-AdenoCA	PCAWG	Tumour	0.136648	0.0455492	0.0910984	Other	ALT-low	Wild type
2fb481d77b703b886e8d8b8daa86691d	DO217864	Biliary-AdenoCA	PCAWG	Tumour	0.270402	0.0901339	0.180268	Other	ALT-low	Wild type
2fbf2f834447c736048728a009bb78f0	DO51092	Prost-AdenoCA	PCAWG	Tumour	0	0	0	Other	ALT-low	Wild type
2fc5b79b0c13598c2965666a564d1eb4	DO218136	Stomach-AdenoCA	PCAWG	Tumour	0.134996	0.134996	0	Other	ALT-low	Wild type
2fc8147dda3413c420334a3e396fdd21	DO50340	Eso-AdenoCA	PCAWG	Tumour	0.0225465	0.0225465	0	Other	ALT-high	Wild type
2fc9508f5c225ae651c5a7fe930f056a	DO50348	Eso-AdenoCA	PCAWG	Tumour	0	0	0	Other	ALT-low	Wild type
301c6c7f706c8f628f671be01418eebc	DO218068	Stomach-AdenoCA	PCAWG	Tumour	0	0	0	Other	ALT-low	Wild type
309858516ca1b6c2f02ceb0385ef17c5	DO52143	Panc-Endocrine	PCAWG	Tumour	1.63329	0.122936	1.49279	Other	ALT-high	ATRX_DAXX_non_trunc
30b36117952125ad345a94da90f72924	DO220891	Skin-Melanoma	PCAWG	Tumour	0.288713	0.0524932	0.23622	Other	ALT-low	Wild type
31182e00f43f2e2940f6fd4ce29e73d4	DO50776	Liver-HCC	PCAWG	Tumour	0	0	0	Other	ALT-low	Wild type
312b831360f59f7026100258a63c874e	DO34336	Panc-AdenoCA	PCAWG	Tumour	0	0	0	Other	ALT-low	Wild type
3147951255f270329e60ececf2fc2c98	DO48573	Panc-Endocrine	PCAWG	Tumour	0.268917	0	0.268917	ATRX_DAXX_trunc	ALT-high	ATRX_DAXX_trunc
31623bb22167abaa25fef5320e67ffc3	DO51180	Panc-Endocrine	PCAWG	Tumour	0.399845	0.0222136	0.377631	ATRX_DAXX_trunc	ALT-high	ATRX_DAXX_trunc
317311d6e5a3c2e3f8e25b2075e88332	DO52669	Lymph-BNHL	PCAWG	Tumour	0.182845	0.0731382	0.109707	Other	ALT-low	Wild type
317a3eaa696f416ab61fd493022d9183	DO6394	Lymph-CLL	PCAWG	Tumour	0.0321163	0	0.0321163	Other	ALT-low	Wild type
318340430226b95c70e7c197287fc6d3	DO52126	Panc-Endocrine	PCAWG	Tumour	0	0	0	Other	ALT-low	Wild type
31a690ed4338464c3e57f0312ee3670b	DO49457	Panc-AdenoCA	PCAWG	Tumour	0.0814146	0.0271382	0.0542764	Other	ALT-low	Wild type
31aceb60211819d7b4e30e21ab38db91	DO48682	Liver-HCC	PCAWG	Tumour	0.114441	0.0572205	0.0572205	Other	ALT-low	Wild type
31bd52870c601240cb7c67544adde3cc	DO46344	Ovary-AdenoCA	PCAWG	Tumour	0.0252209	0	0.0252209	Other	ALT-low	Wild type
323820a8550325f4866df8c9941be2cb	DO46830	Kidney-RCC	PCAWG	Tumour	0	0	0	Other	ALT-low	Wild type
3272dbc31566b8d6a5c8a336310227ef	DO50343	Eso-AdenoCA	PCAWG	Tumour	0.0796189	0.0265396	0.0530793	Other	ALT-low	Wild type
328f5ec0ce42baaec7b1daa27f42e66b	DO35558	CNS-Medullo	PCAWG	Tumour	0.0254089	0	0.0254089	Other	ALT-low	Wild type
32981effa9d331ff9d054d26e2e888d0	DO52568	Bone-Epith	PCAWG	Tumour	0	0	0	Other	ALT-low	Wild type
32a338a91e1c9a071e5501310611f542	DO27833	Lymph-BNHL	PCAWG	Tumour	0.0678677	0.0339338	0.0339338	Other	ALT-low	Wild type
32a54aaa3cf4111290731700595f527c	DO51470	Panc-AdenoCA	PCAWG	Tumour	0	0	0	Other	ALT-low	Wild type
32b88ec03255e5d6d03dec86da3a13ca	DO36042	CNS-PiloAstro	PCAWG	Tumour	0.0858731	0	0.0858731	Other	ALT-low	Wild type
32fcdf18f842c75a4046ba76ae568e4b	DO45089	Liver-HCC	PCAWG	Tumour	0.0397018	0	0.0397018	TERT_mod	ALT-low	TERTp_mut
330dd80b8f4b5006ccb9376afcc47e6b	DO46869	Kidney-RCC	PCAWG	Tumour	0	0	0	Other	ALT-low	Wild type
334f452a0fc08046845d9f5e64938c02	DO45301	Biliary-AdenoCA	PCAWG	Tumour	0.157543	0	0.157543	Other	ALT-low	Wild type
3383f52d295210573edc2591c4f0f0b1	DO220824	Breast-AdenoCA	PCAWG	Tumour	0.144062	0.0576248	0.0864372	Other	ALT-low	Wild type
338cc03eada42718af9d5ca5e5169ec0	DO220828	Breast-AdenoCA	PCAWG	Tumour	0.0206555	0	0.0206555	Other	ALT-low	Wild type
33cb0c5bc5dc7a8d783b703c4fc65e9e	DO49137	Panc-AdenoCA	PCAWG	Tumour	0.0296524	0	0.0296524	Other	ALT-low	Wild type
33cf5d73187a6c0037412c234615c8b2	DO52599	Bone-Osteosarc	PCAWG	Tumour	0.549687	0.324815	0.224872	ATRX_DAXX_trunc	ALT-low	ATRX_DAXX_trunc
33d0c30ba7d31323dee390acc4bc5c9b	DO6558	Lymph-CLL	PCAWG	Tumour	0.0304201	0.0304201	0	Other	ALT-low	Wild type
33dd72dc881346361e5d4ea41ad63a11	DO46889	Kidney-RCC	PCAWG	Tumour	0	0	0	Other	ALT-low	Wild type
3419bfac194cef29e4d22c5d21ff27f3	DO48759	Liver-HCC	PCAWG	Tumour	0.103827	0.0519135	0.0519135	Other	ALT-low	Wild type
3436edecaae5536e2d8ae581868d05a6	DO6934	Lymph-CLL	PCAWG	Tumour	0	0	0	Other	ALT-low	Wild type
34635ba57f4fb8a0a9de963e09aa0e36	DO35922	CNS-PiloAstro	PCAWG	Tumour	0.170916	0	0.170916	Other	ALT-low	Wild type
3470971e6c18c820173413ef1f654edc	DO34432	Panc-AdenoCA	PCAWG	Tumour	0.0907086	0.0302362	0.0604724	Other	ALT-low	Wild type
3477a699f17d9260004472ef5810bccd	DO32893	Panc-AdenoCA	PCAWG	Tumour	0.11465	0.0764331	0.0382166	Other	ALT-low	Wild type
34ad267ee277a17b7897ab5aff03be9f	DO47171	Kidney-RCC	PCAWG	Tumour	0.0243213	0	0.0243213	Other	ALT-low	Wild type
34f750e775facce4468828b9f3a94a54	DO50365	Eso-AdenoCA	PCAWG	Tumour	0.0351908	0	0.0351908	Other	ALT-high	Wild type
34fae7491e6e7c59eaa16a5a778ddea3	DO6898	Lymph-CLL	PCAWG	Tumour	0	0	0	Other	ALT-low	Wild type
3532db908848d54122beeffc5587b1be	DO46753	Panc-Endocrine	PCAWG	Tumour	0.0181909	0	0.0181909	Other	ALT-low	Wild type
353a8a9510870cdcf4d82cd069157b88	DO35618	CNS-Medullo	PCAWG	Tumour	0.0271115	0	0.0271115	Other	ALT-low	Wild type
356c332ba688417ef60604013f49c9ce	DO35571	CNS-Medullo	PCAWG	Tumour	0.0794796	0.0264932	0.0529864	Other	ALT-low	Mixed
3592a3dfd8f87f0d03a17a2e2758e4ed	DO52597	Bone-Osteosarc	PCAWG	Tumour	0.482279	0.185492	0.296787	TERT_mod	ALT-high	TERTp_sv
361dfc5b1980c6a1751e65c0e843eff1	DO36139	CNS-PiloAstro	PCAWG	Tumour	0.0427567	0.0427567	0	Other	ALT-low	Wild type
36248d162073e6585d7597e7540b095d	DO220872	Skin-Melanoma	PCAWG	Tumour	0.0475855	0.0237928	0.0237928	Other	ALT-low	Mixed
3692ad59b398169daa6ca41d01cd7174	DO48895	CNS-Medullo	PCAWG	Tumour	0.152903	0.0611613	0.091742	TERT_mod	ALT-low	TERTp_mut
36f00b10b50ea1576610747c0cd2d542	DO27773	Lymph-BNHL	PCAWG	Tumour	0.0373411	0	0.0373411	Other	ALT-low	Wild type
36f10f67bf053af47705b3724d5046fe	DO46400	Ovary-AdenoCA	PCAWG	Tumour	0	0	0	Other	ALT-low	Wild type
36fd3928025b0b06b3dbcd9c160df360	DO36018	CNS-PiloAstro	PCAWG	Tumour	0	0	0	Other	ALT-low	Wild type
370609baca36c42b810653f1890463c6	DO35916	CNS-PiloAstro	PCAWG	Tumour	0.195307	0.0976535	0.0976535	Other	ALT-low	Wild type
3730c57be9d16b56be92638b567fc207	DO51152	Prost-AdenoCA	PCAWG	Tumour	0	0	0	Other	ALT-high	Wild type
3766e26ef5ebf853404850650513fa93	DO51057	Prost-AdenoCA	PCAWG	Tumour	0	0	0	Other	ALT-low	Wild type
378bdcc9e0464d2e50677646e7f8af31	DO51053	Prost-AdenoCA	PCAWG	Tumour	0.026423	0.026423	0	Other	ALT-low	Wild type
379e051abdf580b477e996a0a9733bb4	DO46370	Ovary-AdenoCA	PCAWG	Tumour	0	0	0	Other	ALT-low	Wild type
37c53dd8c5e77b5e8becc86fbed0d1d8	DO36111	CNS-PiloAstro	PCAWG	Tumour	0.0507948	0.0507948	0	Other	ALT-low	Wild type
37c5b618a1248a063e8271d4426ada50	DO51109	Prost-AdenoCA	PCAWG	Tumour	0.0295156	0	0.0295156	Other	ALT-low	Wild type
37d052815fae9572489fc36d67bef87d	DO46325	Ovary-AdenoCA	PCAWG	Tumour	0.0328543	0	0.0328543	Other	ALT-low	Wild type
380bd32b703876e1f8cb46115d3bf860	DO33032	Panc-AdenoCA	PCAWG	Tumour	0.120282	0.0240565	0.096226	Other	ALT-low	Wild type
381641d5f4678ea63b8f548ce36e46db	DO36039	CNS-PiloAstro	PCAWG	Tumour	0	0	0	Other	ALT-low	Wild type
38b1b5e10b19c2d9ba3e2306d4b415f1	DO46795	Prost-AdenoCA	PCAWG	Tumour	0.0175941	0	0.0175941	Other	ALT-low	Wild type
38ebccf7ed7de68465f4a523a3617d81	DO35126	Panc-AdenoCA	PCAWG	Tumour	0	0	0	Other	ALT-low	Wild type
38ee0240debcdd0e2f5c8ec65f146af3	DO50382	Eso-AdenoCA	PCAWG	Tumour	0.0181445	0	0.0181445	Other	ALT-low	Wild type
390a419235a83b1d332ef2f72de28793	DO51069	Prost-AdenoCA	PCAWG	Tumour	0.155403	0.0777016	0.0777016	Other	ALT-low	Wild type
392dadae71b447bd51bfd692fe35724f	DO218428	Breast-AdenoCA	PCAWG	Tumour	0.0464879	0.0464879	0	Other	ALT-low	Wild type
39480dfb9655b28e5b0cdfdb21814c30	DO7124	Lymph-CLL	PCAWG	Tumour	0.116464	0	0.116464	Other	ALT-low	Wild type
39568c38b7848877cc7cd29f699320af	DO10839	Eso-AdenoCA	PCAWG	Tumour	0	0	0	Other	ALT-low	Wild type
39596441f3e4c175fb0a727754a78d32	DO49184	Panc-AdenoCA	PCAWG	Tumour	0	0	0	Other	ALT-low	Wild type
3973f1cd4a27a1629f218e0ad5961667	DO52590	Bone-Epith	PCAWG	Tumour	0.313854	0.0784634	0.23539	Other	ALT-high	Wild type
397fed4711ede7c7ddbc11396b74174d	DO48741	Liver-HCC	PCAWG	Tumour	1.37421	0.400811	0.973398	Other	ALT-low	Wild type
39a6cd29b3215c01ee73b9ae4b9f968f	DO218333	Breast-AdenoCA	PCAWG	Tumour	0.0365215	0	0.0365215	Other	ALT-low	Wild type
39ee1f33dc731ea235afaed685ccf975	DO51089	Prost-AdenoCA	PCAWG	Tumour	0.031799	0	0.031799	Other	ALT-low	Wild type
39f70222697419880edd0e4fcd09d62e	DO51108	Prost-AdenoCA	PCAWG	Tumour	0.0200687	0	0.0200687	Other	ALT-low	Wild type
3a39c858ec4ca71bc3baafe5b3a9831d	DO51064	Prost-AdenoCA	PCAWG	Tumour	0.0672718	0	0.0672718	Other	ALT-low	Wild type
3a5f883b50d8f2a4e7d64d3cc0ac1eb5	DO46929	Kidney-RCC	PCAWG	Tumour	0.0323809	0	0.0323809	Other	ALT-low	Wild type
3a8a1e780d1191b42a617ce46ecaf5f0	DO51116	Prost-AdenoCA	PCAWG	Tumour	0.044661	0	0.044661	Other	ALT-low	Wild type
3a9b565c2fddd33edab07e6aacef604f	DO51131	Prost-AdenoCA	PCAWG	Tumour	0.0161068	0	0.0161068	Other	ALT-low	Wild type
3af809864aceb41b5fc027cc828d1b3e	DO52619	Bone-Osteosarc	PCAWG	Tumour	0.0266126	0	0.0266126	Other	ALT-low	Wild type
3b01655134f5ce8442f70451895bac3d	DO35889	CNS-PiloAstro	PCAWG	Tumour	0.109329	0	0.109329	Other	ALT-low	Wild type
3b961f90990bf1fd6cf1e0d9891edf91	DO51493	Panc-AdenoCA	PCAWG	Tumour	0.0286475	0	0.0286475	Other	ALT-low	Wild type
3bb8c3901fdff2ea548d6d4c55d7a577	DO6695	Lymph-CLL	PCAWG	Tumour	0	0	0	Other	ALT-low	Wild type
3bc20e4798027f1a1f90aa1526f66d95	DO27837	Lymph-BNHL	PCAWG	Tumour	0.144588	0	0.144588	Other	ALT-low	Wild type
3bcb0039e46a4ca217d29b0c77a1ef7e	DO51133	Prost-AdenoCA	PCAWG	Tumour	0	0	0	Other	ALT-low	Wild type
3c17cc820c10e38748d50dec11367cfb	DO51054	Prost-AdenoCA	PCAWG	Tumour	0.0274523	0	0.0274523	Other	ALT-low	Wild type
3cd4806c03a5274a5a6f6427843064dc	DO27855	Lymph-BNHL	PCAWG	Tumour	0.162526	0.0975156	0.0650104	Other	ALT-low	Wild type
3cd898848e6bccd676972d536ce4159e	DO52588	Bone-Osteoblast	PCAWG	Tumour	0.0313316	0	0.0313316	Other	ALT-low	Wild type
3ceafb53355fbc0fd92748ca1fd2ca04	DO45227	Liver-HCC	PCAWG	Tumour	0	0	0	TERT_mod	ALT-low	TERTp_sv
3cfcc80fc8025fa374a528d51048d1e3	DO46836	Kidney-RCC	PCAWG	Tumour	0.0309834	0	0.0309834	Other	ALT-high	Wild type
3d2cd1ad55544244f85a61533fc7f7d8	DO46988	Kidney-RCC	PCAWG	Tumour	0	0	0	Other	ALT-low	Wild type
3d4c3eae49549fe6bb7fdfbeece39864	DO35539	CNS-Medullo	PCAWG	Tumour	0	0	0	Other	ALT-low	Wild type
3d84dd90da383176123da2e537179c8c	DO36015	CNS-PiloAstro	PCAWG	Tumour	0	0	0	Other	ALT-low	Wild type
3de82977aedac80869c232886e7f5a7b	DO50415	Prost-AdenoCA	PCAWG	Tumour	0.061403	0.0307015	0.0307015	Other	ALT-low	Wild type
3e208d5466847d11f043981815a70790	DO46792	Prost-AdenoCA	PCAWG	Tumour	0.0230038	0.0230038	0	Other	ALT-low	Wild type
3e57b20892c06bed59abab5e21a279b6	DO49166	Panc-AdenoCA	PCAWG	Tumour	0.0343572	0	0.0343572	Other	ALT-low	Wild type
3e7eae0d66e1b983bc73f49fce020232	DO48672	Liver-HCC	PCAWG	Tumour	0.374813	0.224888	0.149925	TERT_mod	ALT-low	TERTp_mut
3ea5c030558a9784106395d38767561c	DO220874	Skin-Melanoma	PCAWG	Tumour	0.0545173	0.0181724	0.0363449	TERT_mod	ALT-low	TERTp_sv
3eaa5ad57b778829907b36ac45baa681	DO45147	Liver-HCC	PCAWG	Tumour	0	0	0	Other	ALT-low	Wild type
3ed744d5d0a0dfeb1113c930f0e40c86	DO46785	Panc-Endocrine	PCAWG	Tumour	0	0	0	Other	ALT-low	Wild type
3ef095431d6e8a4223e30787db2759d5	DO51093	Prost-AdenoCA	PCAWG	Tumour	0.105374	0.0421495	0.0632242	Other	ALT-low	Wild type
3f68917256d8464f1dfb44bbc6c2cb93	DO45163	Liver-HCC	PCAWG	Tumour	0.0268284	0.0268284	0	TERT_mod	ALT-low	TERTp_mut
3fa4d2bb139b6a397cd9bd81231ea971	DO49074	Panc-AdenoCA	PCAWG	Tumour	0.0508407	0.0169469	0.0338938	Other	ALT-low	Wild type
403609c68f7f0f92c5dacb9381343590	DO48902	CNS-Medullo	PCAWG	Tumour	0.596937	0	0.596937	Other	ALT-low	Wild type
407353a890ea996bc4b0a66ad1e6a102	DO220908	Skin-Melanoma	PCAWG	Tumour	0.274582	0.137291	0.137291	Other	ALT-low	Wild type
412369e22fde97ac074816eb46989387	DO47116	Kidney-RCC	PCAWG	Tumour	0	0	0	Other	ALT-low	Wild type
4150e50bc98d1aa7d91a205c9db6c5f7	DO27819	Lymph-BNHL	PCAWG	Tumour	0.325789	0.130316	0.195473	Other	ALT-low	Wild type
41860ffbb117fc47f99bc7b3989285c5	DO220847	Skin-Melanoma	PCAWG	Tumour	5.41965	1.14962	4.27003	Other	ALT-high	Wild type
41b049d90d766b4e4a7910bfc67515ab	DO221127	Lymph-BNHL	PCAWG	Tumour	0	0	0	Other	ALT-low	Wild type
421ecb053c006e89df44183a9b775f1e	DO33392	Panc-AdenoCA	PCAWG	Tumour	0.0168111	0	0.0168111	Other	ALT-low	Wild type
4269d7330fb30e0a8a831207d83eac1e	DO51529	Panc-AdenoCA	PCAWG	Tumour	0	0	0	Other	ALT-low	Wild type
43494755a07062f7dcb1530f567fca79	DO35704	CNS-Medullo	PCAWG	Tumour	0.0784854	0.0523236	0.0261618	Other	ALT-low	Wild type
436e2a8e549a4e3c6c3cb23e16519e55	DO35928	CNS-PiloAstro	PCAWG	Tumour	0	0	0	Other	ALT-low	Wild type
437a74e3f351765522782e44777254c6	DO36099	CNS-PiloAstro	PCAWG	Tumour	0.10784	0.0539199	0.0539199	Other	ALT-low	Wild type
43a790572e99bff499df4417405562e7	DO51047	Prost-AdenoCA	PCAWG	Tumour	0.0477659	0	0.0477659	Other	ALT-low	Wild type
43c82bf35cb5d3a8d72dd8724538e795	DO45199	Liver-HCC	PCAWG	Tumour	0.16102	0.0966119	0.064408	Other	ALT-low	Wild type
43f60e3287bf8915ed3881c49229ef01	DO50815	Liver-HCC	PCAWG	Tumour	0.490091	0.0653455	0.424746	TERT_mod	ALT-low	TERTp_mut
4412a8d7db7b88a0ebd77851010346cc	DO51514	Panc-AdenoCA	PCAWG	Tumour	0	0	0	Other	ALT-low	Wild type
4436588167cabcb9412e98b35fc32d5c	DO51126	Prost-AdenoCA	PCAWG	Tumour	0.0271742	0.0271742	0	Other	ALT-low	Wild type
444d1cf922841fb649a8dc74a1c2e992	DO217814	Stomach-AdenoCA	PCAWG	Tumour	0	0	0	Other	ALT-high	Wild type
44bbca31861c07d1d59b5fcc714ee24f	DO27797	Lymph-BNHL	PCAWG	Tumour	0.0503718	0	0.0503718	Other	ALT-low	Wild type
44fe7c7062d6b3337efc81c88e9defaa	DO218030	Stomach-AdenoCA	PCAWG	Tumour	0	0	0	Other	ALT-low	Wild type
451549329670aa5c903f71488cbb029f	DO218121	Breast-AdenoCA	PCAWG	Tumour	0.216887	0	0.216887	Other	ALT-low	Wild type
455dd33a27a061e9bfedd675230c8662	DO46542	Ovary-AdenoCA	PCAWG	Tumour	0.0720838	0	0.0720838	Other	ALT-low	Wild type
45b78532d4e2d03c3618de4968b02b1c	DO35290	Panc-AdenoCA	PCAWG	Tumour	0.0630782	0	0.0630782	Other	ALT-low	Wild type
45c66ba6c3d8e8ab672f57661c852141	DO7214	Lymph-CLL	PCAWG	Tumour	0.0749745	0	0.0749745	Other	ALT-low	Wild type
45c865f30b9ebba2111a4d65a217f6f7	DO35620	CNS-Medullo	PCAWG	Tumour	0.0886664	0.0295555	0.0591109	Other	ALT-low	Wild type
45eec16c65b4695d1680a18047f9b1ba	DO50829	Liver-HCC	PCAWG	Tumour	0.0796937	0.0796937	0	Other	ALT-low	Wild type
4644c254d7b5b2836ffa4d3c49f81a7a	DO51177	Panc-Endocrine	PCAWG	Tumour	0.0253251	0.0253251	0	Other	ALT-low	Wild type
465c41279f86cde6606765655f9845a0	DO217907	Breast-AdenoCA	PCAWG	Tumour	0.0680772	0.0680772	0	Other	ALT-low	Wild type
467098050b808c4505fc48722bd29ac3	DO48943	CNS-Medullo	PCAWG	Tumour	0.0499659	0.024983	0.024983	Other	ALT-low	Wild type
4694a3dd2c9a2daa40ccf3b8d9abbc21	DO50411	Eso-AdenoCA	PCAWG	Tumour	0.0375359	0.0187679	0.0187679	Other	ALT-low	Wild type
469acf910d4582d87590b2c9b0428c8b	DO45207	Liver-HCC	PCAWG	Tumour	0.0299446	0	0.0299446	Other	ALT-low	Wild type
4716e0df7d4e8128ca2f1f54f5db6a31	DO50789	Liver-HCC	PCAWG	Tumour	0.427474	0	0.427474	Other	ALT-high	Wild type
47249f7b4d48cb7ebbf6e4d11244ab3a	DO218230	Stomach-AdenoCA	PCAWG	Tumour	0.0956895	0.0318965	0.063793	Other	ALT-low	Wild type
474bc28f7c81572c872e5d188cde4b11	DO6690	Lymph-CLL	PCAWG	Tumour	0.031776	0	0.031776	Other	ALT-low	Wild type
4779ccc4fd95fbf1dc3ba8f0a1944799	DO52505	Prost-AdenoCA	PCAWG	Tumour	0.0820531	0	0.0820531	Other	ALT-low	Wild type
478c109b1b92d1540e0acb6e46927a9e	DO51508	Panc-AdenoCA	PCAWG	Tumour	0.0566713	0	0.0566713	Other	ALT-low	Wild type
47bbd2941d2f5f50094d2419a94a4f2c	DO52538	Breast-AdenoCA	PCAWG	Tumour	0.293517	0.234813	0.0587033	Other	ALT-low	Wild type
47c410af32ae57b1681ecf42dabb69fe	DO50316	Eso-AdenoCA	PCAWG	Tumour	0.028537	0	0.028537	Other	ALT-low	Wild type
47dd06fd816c86594efa5e2f4278526b	DO23536	Liver-HCC	PCAWG	Tumour	0	0	0	TERT_mod	ALT-low	TERTp_mut
47e0c917aecce2affd8bf4c696a8eb5e	DO51080	Prost-AdenoCA	PCAWG	Tumour	0.0930115	0.0310038	0.0620076	Other	ALT-low	Wild type
47fb91c726f5d03bfdf1b387ccce8aaf	DO1003	Breast-AdenoCA	PCAWG	Tumour	0.858269	0.306525	0.551744	Other	ALT-low	Wild type
480df3b99fdd00ad4610a24ecea8f918	DO35564	CNS-Medullo	PCAWG	Tumour	0	0	0	Other	ALT-low	Wild type
48191857950aaa50566e07d9b274681e	DO48924	CNS-Medullo	PCAWG	Tumour	0.626356	0.199295	0.427061	Other	ALT-low	Wild type
483ca2992d7ca2c2e96337427fc2e128	DO220842	Skin-Melanoma	PCAWG	Tumour	0.0306809	0	0.0306809	TERT_mod	ALT-high	TERTp_sv
487af0f4f2fe1f1163f7e52192838086	DO48935	CNS-Medullo	PCAWG	Tumour	0.0675086	0	0.0675086	Other	ALT-low	Wild type
488c5c7132a9e135b81092e7c0d63255	DO50430	Prost-AdenoCA	PCAWG	Tumour	0	0	0	Other	ALT-low	Wild type
489afdb85a3a449d75c8c036fd26ca78	DO27779	Lymph-BNHL	PCAWG	Tumour	0.0364032	0	0.0364032	Other	ALT-low	Wild type
48e0c92d30b7452af89f5c3ae048ce37	DO49113	Panc-AdenoCA	PCAWG	Tumour	0.0164463	0	0.0164463	Other	ALT-low	Wild type
4900658957425dc83c491749010789a5	DO220895	Skin-Melanoma	PCAWG	Tumour	0.363225	0.121075	0.24215	TERT_mod	ALT-low	TERTp_mut
4902a72f18be4ca7f294e2adee4894f8	DO6504	Lymph-CLL	PCAWG	Tumour	0	0	0	Other	ALT-low	Wild type
492dc4e1c8ccf81151d899af422a47fb	DO32972	Panc-AdenoCA	PCAWG	Tumour	0.02845	0.02845	0	Other	ALT-low	Wild type
49466164d331f2fe53d8aceefa348ae1	DO222288	Stomach-AdenoCA	PCAWG	Tumour	0	0	0	Other	ALT-low	Wild type
49a5f51897e72742aa52eaf1134205b0	DO220890	Skin-Melanoma	PCAWG	Tumour	0.0605031	0	0.0605031	TERT_mod	ALT-low	TERTp_mut
4a404f309554c04703579432985c3ecc	DO35925	CNS-PiloAstro	PCAWG	Tumour	0.324711	0.243533	0.0811778	Other	ALT-low	Wild type
4a6de166582d57955ed1fcc177a93453	DO52716	Lymph-CLL	PCAWG	Tumour	0.0323949	0.0323949	0	Other	ALT-low	Wild type
4a944e431c5f39d85164c63eb19dd0c2	DO27767	Lymph-BNHL	PCAWG	Tumour	0.218131	0.218131	0	Other	ALT-low	Wild type
4a953fb72cd2994d70578b6dd9e7f666	DO23521	Liver-HCC	PCAWG	Tumour	8.61861	0.997945	7.43923	Other	ALT-high	Wild type
4ab27de1aaaa7729fa18b39a6b09ae60	DO44828	Liver-HCC	PCAWG	Tumour	0.0267334	0.0267334	0	Other	ALT-low	Wild type
4ad77a16f1e57940eb4661b925e942ca	DO218828	Breast-AdenoCA	PCAWG	Tumour	0.0847553	0.0565036	0.0282518	Other	ALT-low	Wild type
4af3505e2b1cfb18f30ba774711345fc	DO48959	CNS-Medullo	PCAWG	Tumour	0.0258917	0	0.0258917	Other	ALT-low	Wild type
4b10addb14e2f1431a8b1ed4ec160c60	DO218488	Breast-LobularCA	PCAWG	Tumour	0.0846294	0.0846294	0	Other	ALT-low	Wild type
4b76db53038f484c17e5f5183ece91ae	DO217865	Breast-AdenoCA	PCAWG	Tumour	0.156487	0.0938924	0.0625949	Other	ALT-low	Wild type
4b77606b28ea1ad0f4e903fa48ab7edd	DO52722	Lymph-CLL	PCAWG	Tumour	0.0314736	0	0.0314736	Other	ALT-low	Wild type
4bccb49512c88773b2d6a04587110d5d	DO52677	Lymph-BNHL	PCAWG	Tumour	0.0724349	0.0362174	0.0362174	Other	ALT-low	Wild type
4c0739f1872894280d9b75347ea52c61	DO221544	Panc-AdenoCA	PCAWG	Tumour	0	0	0	Other	ALT-low	Wild type
4c1c194379797b8e06aeb10216a876e2	DO36065	CNS-PiloAstro	PCAWG	Tumour	0.153388	0	0.153388	Other	ALT-low	Wild type
4c7671ed4f81d6b25085db1be3fbacfa	DO51118	Prost-AdenoCA	PCAWG	Tumour	0.0863438	0.0287813	0.0575625	Other	ALT-low	Wild type
4caad590a05dbd898db2a1a105f3a041	DO27829	Lymph-BNHL	PCAWG	Tumour	0.107478	0.0268695	0.0806084	Other	ALT-low	Wild type
4cad92f8878dee625c0eb307974d3c8a	DO35907	CNS-PiloAstro	PCAWG	Tumour	0.219931	0	0.219931	Other	ALT-low	Wild type
4cd98b75278d61b8908772fee5c692e3	DO35454	Panc-AdenoCA	PCAWG	Tumour	0	0	0	Other	ALT-low	Wild type
4ce7043e6c3608bd1b21fdcd75956d33	DO220880	Skin-Melanoma	PCAWG	Tumour	0.0641649	0.0320825	0.0320825	TERT_mod	ALT-low	TERTp_mut
4cfd4d743416bd9bd144ff2435ea851c	DO52663	Lymph-BNHL	PCAWG	Tumour	0.0253613	0	0.0253613	Other	ALT-low	Wild type
4d29b40b62eed66000992857b415d448	DO10811	Prost-AdenoCA	PCAWG	Tumour	0	0	0	Other	ALT-low	Wild type
4d4764559b73b3ee5dd35a79b7bbdba7	DO52636	Bone-Osteosarc	PCAWG	Tumour	0.310326	0.186196	0.124131	Other	ALT-low	Wild type
4e2a90096443c03100f9f26633636332	DO52642	Bone-Osteosarc	PCAWG	Tumour	0.9008	0.489005	0.411794	Other	ALT-high	Wild type
4e477976c92568614918611b0919592c	DO218553	Breast-AdenoCA	PCAWG	Tumour	0.0781544	0.0260515	0.052103	Other	ALT-low	Wild type
4e8a439a5d8c3ef77174684dfa3590bc	DO46420	Ovary-AdenoCA	PCAWG	Tumour	0.057241	0.057241	0	ATRX_DAXX_trunc	ALT-high	ATRX_DAXX_trunc
4e992deda9f713ed5a2c620b559c61b8	DO27785	Lymph-BNHL	PCAWG	Tumour	0.0750093	0.0375047	0.0375047	Other	ALT-low	Wild type
4e9af1d97eeba2dfd5af459dcbb13d9e	DO51504	Panc-AdenoCA	PCAWG	Tumour	0	0	0	Other	ALT-low	Wild type
4eb6bffc98aeb453499395b7b758c491	DO51121	Prost-AdenoCA	PCAWG	Tumour	0	0	0	Other	ALT-low	Wild type
4eeba0a09027ccff5003cc4e22ee224e	DO218583	Breast-AdenoCA	PCAWG	Tumour	0.2769	0.0692251	0.207675	Other	ALT-low	Wild type
4f00a44924e5cdfa34fe9d6c43b8c0d5	DO45251	Biliary-AdenoCA	PCAWG	Tumour	0.287422	0.143711	0.143711	Other	ALT-low	Wild type
4f045f9f5596c4f6670c031b65559375	DO50418	Prost-AdenoCA	PCAWG	Tumour	0	0	0	Other	ALT-low	Wild type
4f137e841ec28308b438e67844d0df65	DO35236	Panc-AdenoCA	PCAWG	Tumour	0	0	0	Other	ALT-low	Wild type
4f2629679dc3ce4f27a5ad423de5f514	DO51480	Panc-AdenoCA	PCAWG	Tumour	0	0	0	Other	ALT-low	Wild type
4f669416867d09bcccb0f6ad44e579b3	DO50403	Eso-AdenoCA	PCAWG	Tumour	0.162007	0	0.162007	Other	ALT-low	Wild type
4fbd557376c78b1a0c881de9104c338f	DO51099	Prost-AdenoCA	PCAWG	Tumour	0.303279	0.18955	0.11373	Other	ALT-low	Wild type
4fe81b7a28e220674b33cc01ec2ee3f2	DO46368	Ovary-AdenoCA	PCAWG	Tumour	0.086705	0.0578033	0.0289017	Other	ALT-low	Wild type
506e611fccaf640073f491341632de1f	DO218306	Head-SCC	PCAWG	Tumour	0.115055	0.0767032	0.0383516	TERT_mod	ALT-low	TERTp_mut
50e24d9b24db912c4d7bb293754a234c	DO52711	Lymph-CLL	PCAWG	Tumour	0.061259	0.061259	0	Other	ALT-low	Wild type
50e9a6dad94770c415c7eb544c34ad31	DO50834	Liver-HCC	PCAWG	Tumour	0.075021	0.025007	0.050014	Other	ALT-low	Wild type
5144479cf56f153995bc1b4f4005d181	DO50393	Eso-AdenoCA	PCAWG	Tumour	0	0	0	Other	ALT-low	Wild type
5182cc1f09a95ce949befeade56b826c	DO51102	Prost-AdenoCA	PCAWG	Tumour	0.0371558	0.0185779	0.0185779	Other	ALT-low	Wild type
51959aa61c7fdec48ea0d360d47618cb	DO49422	Panc-AdenoCA	PCAWG	Tumour	0	0	0	Other	ALT-low	Wild type
51ee639aaf8b04b335f00e937a87463a	DO35955	CNS-PiloAstro	PCAWG	Tumour	0.0724547	0	0.0724547	Other	ALT-low	Wild type
522283a0269e2982df2296d32234ff43	DO46771	Panc-Endocrine	PCAWG	Tumour	0.0293978	0.0293978	0	Other	ALT-low	Wild type
5249149e763cf3ba4fa8dc1983ae8519	DO50811	Liver-HCC	PCAWG	Tumour	0.0257395	0.0257395	0	Other	ALT-low	Wild type
5258ec3f782ebfb81daeae91bd93cc1e	DO45203	Liver-HCC	PCAWG	Tumour	0.232153	0	0.232153	Other	ALT-low	Wild type
525968b1062dc369ca8f3466a28af453	DO45092	Liver-HCC	PCAWG	Tumour	0.0658651	0	0.0658651	Other	ALT-low	ATRX_DAXX_non_trunc
528ff42699c53a2fd2131fb4eb55344f	DO220900	Skin-Melanoma	PCAWG	Tumour	1.00081	0.236304	0.764511	ATRX_DAXX_trunc	ALT-high	ATRX_DAXX_trunc
52e9c65df5950efde5a03d89ecfbbe0a	DO50372	Eso-AdenoCA	PCAWG	Tumour	0.0833026	0.0208256	0.0624769	Other	ALT-low	Wild type
5306093fe07ea27cd92c7d3e68b37ebc	DO6580	Lymph-CLL	PCAWG	Tumour	0.0311042	0	0.0311042	Other	ALT-low	Wild type
53340befbabe92293db3bd6e3ec9c933	DO35305	Panc-AdenoCA	PCAWG	Tumour	0.103989	0.034663	0.069326	Other	ALT-low	Wild type
53920d82ba35ac800f7c94ec28331017	DO45243	Biliary-AdenoCA	PCAWG	Tumour	0.0506544	0.0506544	0	Other	ALT-low	Wild type
542b0f59086ee2907fa513c801c65f50	DO46362	Ovary-AdenoCA	PCAWG	Tumour	0.10793	0	0.10793	Other	ALT-low	Wild type
54986a86cf793e3f14f51711bef37de3	DO45235	Liver-HCC	PCAWG	Tumour	0.251957	0.0629893	0.188968	Other	ALT-low	Wild type
54e3bac37058447a7b4666d4ec4afd07	DO52542	Breast-AdenoCA	PCAWG	Tumour	0.235654	0.201989	0.0336648	Other	ALT-low	Wild type
553a01291eee2f3edd3cca38f0644656	DO52135	Panc-Endocrine	PCAWG	Tumour	0.0818912	0	0.0818912	Other	ALT-high	Wild type
55547b4b9b8dbee85c4117b43327a953	DO45117	Liver-HCC	PCAWG	Tumour	0.067942	0	0.067942	TERT_mod	ALT-low	TERTp_mut
55586420804beee4b8d6b3488aaa3b7c	DO10835	Prost-AdenoCA	PCAWG	Tumour	0.0622093	0.0311046	0.0311046	Other	ALT-low	Wild type
55928e15f8fb7864bd7c54acff475dd9	DO52582	Bone-Osteosarc	PCAWG	Tumour	0.0589188	0	0.0589188	Other	ALT-low	Wild type
55e8ba44e3c36e7f29aeacee07d2e693	DO48723	Liver-HCC	PCAWG	Tumour	0.219259	0.0939681	0.125291	Other	ALT-low	Wild type
55e93fe6449abf2c789912e31256cd8a	DO48909	CNS-Medullo	PCAWG	Tumour	0.132698	0.132698	0	TERT_mod	ALT-low	TERTp_mut
561249f63b7b65807ce0aeec745572e2	DO52645	Bone-Osteosarc	PCAWG	Tumour	0.0352985	0	0.0352985	Other	ALT-low	Wild type
5613381bffc6cb7ab0228710a0709b32	DO46877	Kidney-RCC	PCAWG	Tumour	0.02422	0	0.02422	Other	ALT-low	Wild type
5627ce325a84fcf5109affd2e5d9a36c	DO51522	Panc-AdenoCA	PCAWG	Tumour	0.0384943	0.0192471	0.0192471	Other	ALT-low	Wild type
5689c17daa9bd2e6200ac612fe0f488f	DO6665	Lymph-CLL	PCAWG	Tumour	0	0	0	Other	ALT-low	Wild type
56e9ea4825d86f21a3fa9804bc198e86	DO52621	Bone-Cart	PCAWG	Tumour	0.0819807	0	0.0819807	Other	ALT-low	Wild type
56ed39874647fedbe295f650fa6a79a9	DO52150	Panc-Endocrine	PCAWG	Tumour	0.264619	0.0203553	0.244264	ATRX_DAXX_trunc	ALT-low	ATRX_DAXX_trunc
56f19ea4eec9ce8567f7e844e79ed575	DO46767	Panc-Endocrine	PCAWG	Tumour	0.0319891	0.0159946	0.0159946	Other	ALT-low	Wild type
56f763fcf08584ad43e9a5a5d0381628	DO51070	Prost-AdenoCA	PCAWG	Tumour	0.0711242	0.0237081	0.0474161	Other	ALT-low	Wild type
5705a1c3d47986c3058a842f5fda4be2	DO23549	Liver-HCC	PCAWG	Tumour	0.0833057	0	0.0833057	Other	ALT-low	Wild type
577479bf0c96b6fb0a2aabb0efddc36a	DO50772	Liver-HCC	PCAWG	Tumour	0.530822	0.151664	0.379159	Other	ALT-low	Wild type
5778f94c7499dd42270fe70335824f85	DO51098	Prost-AdenoCA	PCAWG	Tumour	0.0926961	0.023174	0.0695221	Other	ALT-low	Wild type
57a2b95a65fee2bae2d3efd4cc35b5bb	DO35496	Panc-AdenoCA	PCAWG	Tumour	0	0	0	Other	ALT-low	Wild type
57c3bf61e7bcac81351bbb51a4fc8e3b	DO218443	Stomach-AdenoCA	PCAWG	Tumour	0.0800649	0	0.0800649	Other	ALT-low	Wild type
57c7a4081af16bf55ff5bd82698fd075	DO27817	Lymph-BNHL	PCAWG	Tumour	0.203736	0.0679121	0.135824	Other	ALT-low	Wild type
584ec14221076e11d076feb3b2a4ab5a	DO32831	Panc-AdenoCA	PCAWG	Tumour	0.349372	0.139749	0.209623	Other	ALT-low	Wild type
588bdee617a5461aacb0c3374dfd1b04	DO49087	Panc-AdenoCA	PCAWG	Tumour	0.0702855	0.0234285	0.046857	Other	ALT-low	Wild type
58aebb6d435937c9167d100e58545d80	DO51123	Prost-AdenoCA	PCAWG	Tumour	0.0199899	0	0.0199899	Other	ALT-low	Wild type
58e99398186fa3e1de23fd086c2720e7	DO23517	Liver-HCC	PCAWG	Tumour	0.225615	0.15041	0.0752049	Other	ALT-low	Wild type
5905d0738d920826f458608f4f65c57a	DO27807	Lymph-BNHL	PCAWG	Tumour	0.106207	0.0708048	0.0354024	Other	ALT-low	Wild type
5945305b1832dfaffe03d0af3fd226fb	DO36006	CNS-PiloAstro	PCAWG	Tumour	0.0360246	0	0.0360246	Other	ALT-low	Wild type
595be20fae42e395bfdb66da01f40cce	DO35543	CNS-Medullo	PCAWG	Tumour	0	0	0	Other	ALT-low	Wild type
595ebd80a1029606695d8ff375f8ab16	DO50421	Prost-AdenoCA	PCAWG	Tumour	0.0432875	0.0216437	0.0216437	Other	ALT-low	Wild type
59e8f1094d5a42383be300b1027ff74b	DO218180	Head-SCC	PCAWG	Tumour	0.126203	0.100962	0.0252405	TERT_mod	ALT-low	TERTp_mut
59eba01ec683eff717e62b7b11f931b3	DO49181	Panc-AdenoCA	PCAWG	Tumour	0	0	0	Other	ALT-low	Wild type
59f0b912cb371e217ad1dc357f324ccb	DO52672	Lymph-BNHL	PCAWG	Tumour	0	0	0	Other	ALT-low	Wild type
5a5a4d48f56d863a291e464b754dd794	DO52617	Bone-Osteosarc	PCAWG	Tumour	0.0388576	0.0388576	0	TERT_mod	ALT-high	TERTp_sv
5a6f7b5ed230cd6d0aa2b3bfea56cf7e	DO52539	Breast-AdenoCA	PCAWG	Tumour	0.166975	0.0417439	0.125232	Other	ALT-low	Wild type
5acf9c773784487d962cdf94a7f14d9c	DO23513	Liver-HCC	PCAWG	Tumour	0.0809159	0	0.0809159	Other	ALT-low	Wild type
5b0050b8444bb0596fcac0336513b79f	DO36095	CNS-PiloAstro	PCAWG	Tumour	0.0529456	0.0264728	0.0264728	Other	ALT-low	Wild type
5b356a61f17f38a17908d3796c1678d0	DO45121	Liver-HCC	PCAWG	Tumour	0	0	0	Other	ALT-low	Wild type
5b517c7b4f60338c9263514c10cd65ff	DO35258	Panc-AdenoCA	PCAWG	Tumour	0.238101	0.0595253	0.178576	Other	ALT-low	Wild type
5b56217535b8ecf8a1f50b1f5250b0c1	DO46334	Ovary-AdenoCA	PCAWG	Tumour	0	0	0	Other	ALT-low	Wild type
5b94fd618a2f11dd37e36c171701207c	DO51541	Panc-AdenoCA	PCAWG	Tumour	0	0	0	Other	ALT-low	Wild type
5be8a9a6afb93acf90f99eefe95a0420	DO47056	Kidney-RCC	PCAWG	Tumour	0	0	0	Other	ALT-low	Wild type
5bf4af94766a4eccee938ecfe433f40d	DO50346	Eso-AdenoCA	PCAWG	Tumour	0	0	0	Other	ALT-low	Wild type
5ceac1a982999281aa521da71b7d1211	DO48760	Liver-HCC	PCAWG	Tumour	0	0	0	Other	ALT-low	Wild type
5d003d442dbaf291b70d2d8a85db9670	DO50402	Eso-AdenoCA	PCAWG	Tumour	0	0	0	Other	ALT-low	Wild type
5d2ebb6616cad80affcbf330347c1be2	DO45091	Liver-HCC	PCAWG	Tumour	0.167927	0.0335854	0.134342	Other	ALT-low	Wild type
5d5950e0c7db4b86ceed08c9ed231488	DO52681	Lymph-BNHL	PCAWG	Tumour	0.0999068	0.0499534	0.0499534	Other	ALT-low	Wild type
5d63785ec55a1d718634f478cd25b853	DO49090	Panc-AdenoCA	PCAWG	Tumour	0	0	0	Other	ALT-low	Wild type
5da68fd734620bcd20fcc37088c4699d	DO46925	Kidney-RCC	PCAWG	Tumour	0	0	0	Other	ALT-low	Wild type
5e02aa13d68952c589a22ef09b7f5422	DO220873	Skin-Melanoma	PCAWG	Tumour	0.0414742	0	0.0414742	TERT_mod	ALT-low	TERTp_mut
5e4664e038ae05c928ed65ff1728063e	DO45039	Liver-HCC	PCAWG	Tumour	0	0	0	Other	ALT-low	Wild type
5e7b9e50f2d95de77d9c5e95f871feb1	DO46556	Ovary-AdenoCA	PCAWG	Tumour	0.0437887	0.0218944	0.0218944	Other	ALT-low	Wild type
5eabab64d7504bfe4f7ae25413e60b60	DO52667	Lymph-BNHL	PCAWG	Tumour	0.0693169	0.0693169	0	Other	ALT-low	Wild type
5f0fcc112b9b39ad0e26934a0b09fefd	DO46945	Kidney-RCC	PCAWG	Tumour	0	0	0	Other	ALT-low	Wild type
5f13a28d8a3a0b24cfd3bcfcbbd03556	DO51527	Panc-AdenoCA	PCAWG	Tumour	0	0	0	Other	ALT-low	Wild type
5f3cd12aafcc73b605a84e62bce7ac3a	DO220871	Skin-Melanoma	PCAWG	Tumour	0	0	0	Other	ALT-low	Mixed
5f5c58598e8ad39f661cf42987fcdceb	DO51473	Panc-AdenoCA	PCAWG	Tumour	0.0293779	0	0.0293779	Other	ALT-low	Wild type
5f5fc477fa057c04bc37dbb94ee820d3	DO52151	Panc-Endocrine	PCAWG	Tumour	0.930461	0.0422937	0.888167	Other	ALT-high	ATRX_DAXX_non_trunc
5f62bfbe66ac61cb10c71cf0282944c4	DO51045	Prost-AdenoCA	PCAWG	Tumour	0.190048	0.166292	0.023756	Other	ALT-low	Wild type
5f7808358b324a9bc188e01a89dbc46a	DO35676	CNS-Medullo	PCAWG	Tumour	0	0	0	Other	ALT-low	Wild type
5ff9159cd54ecd8c1d2d6f3a6096fcf8	DO48922	CNS-Medullo	PCAWG	Tumour	0	0	0	Other	ALT-low	Wild type
601ac1f77b9ef56fb8f9fefed549fff3	DO218060	Breast-AdenoCA	PCAWG	Tumour	0	0	0	Other	ALT-low	Wild type
602804fde7414c6d04aab8ce718141d6	DO35553	CNS-Medullo	PCAWG	Tumour	0.0251281	0.0251281	0	Other	ALT-low	Wild type
604e82439c4011a5fd0fbfb745bdb136	DO221543	Panc-AdenoCA	PCAWG	Tumour	0.0912759	0	0.0912759	Other	ALT-low	Wild type
60708faddc660f02b3f803ba3c28db57	DO35997	CNS-PiloAstro	PCAWG	Tumour	0.0350873	0	0.0350873	Other	ALT-low	Wild type
608fababf81bd2eebbaaf89e835d112b	DO45049	Liver-HCC	PCAWG	Tumour	0	0	0	TERT_mod	ALT-low	TERTp_mut
60b38fa2d9ac9d8e614e82ea68f1d86d	DO51087	Prost-AdenoCA	PCAWG	Tumour	0.524931	0.293344	0.231587	Other	ALT-low	Wild type
60c1b594f48a5e791f6a8e2d24f02b61	DO50774	Liver-HCC	PCAWG	Tumour	0.428467	0.107117	0.32135	TERT_mod	ALT-low	TERTp_sv
60c526256dda63debb43408050e3bca6	DO27851	Lymph-BNHL	PCAWG	Tumour	0.278489	0	0.278489	Other	ALT-low	Wild type
60e959f859d6377dd770a83939569f35	DO48934	CNS-Medullo	PCAWG	Tumour	0.0237135	0	0	Other	ALT-low	Wild type
60f6fb73f6509495d29350064a48924f	DO45201	Liver-HCC	PCAWG	Tumour	0.107025	0	0.107025	Other	ALT-low	Wild type
612c4953245322da7edc7335cf53e658	DO45103	Liver-HCC	PCAWG	Tumour	0.252475	0.0631188	0.189356	Other	ALT-low	Wild type
6173fef946b201a92a404c1285d887d4	DO48925	CNS-Medullo	PCAWG	Tumour	0	0	0	Other	ALT-low	Wild type
61862b8e2c3ec1c6507d4cf9cffb8daa	DO49451	Panc-AdenoCA	PCAWG	Tumour	0.0794146	0	0.0794146	Other	ALT-low	Wild type
61c5765c5f5fe6e8996e58819c817f1c	DO52127	Panc-Endocrine	PCAWG	Tumour	0.154056	0	0.154056	Other	ALT-high	Wild type
61c5eeae092659949b20354fdaae07d8	DO50370	Eso-AdenoCA	PCAWG	Tumour	0	0	0	Other	ALT-low	Wild type
61d3cfbc9682be8a8b771fc184b13bfc	DO34849	Panc-AdenoCA	PCAWG	Tumour	0.102933	0.102933	0	Other	ALT-low	Wild type
61e3b0d2442f179687f1a6f00a6e2b9f	DO52719	Lymph-CLL	PCAWG	Tumour	0	0	0	TERT_mod	ALT-low	TERTp_mut
6211d2625d1f5617e7619e6b46b7fa2d	DO51088	Prost-AdenoCA	PCAWG	Tumour	0.149898	0.0299795	0.119918	Other	ALT-low	Wild type
6268444b11992b2415cb8f84ec6068f4	DO35725	CNS-Medullo	PCAWG	Tumour	0.884154	0.294718	0.559964	Other	ALT-low	Wild type
62f9b03085f759c6f5cc1ca084ca176c	DO51498	Panc-AdenoCA	PCAWG	Tumour	0.0148949	0	0.0148949	Other	ALT-low	Wild type
631b9975333570d974c869406889eea8	DO48721	Liver-HCC	PCAWG	Tumour	0.0601308	0	0.0601308	Other	ALT-low	Wild type
6351ca0ec89dd2177e670058941523ea	DO35967	CNS-PiloAstro	PCAWG	Tumour	0.0886238	0.0295413	0.0590825	Other	ALT-low	Wild type
638d94b0e75c5b1322678701b690e5d5	DO34793	Panc-AdenoCA	PCAWG	Tumour	0.0304992	0	0.0304992	Other	ALT-low	Wild type
63a4fc3e658453a77d5404c03b96a7e9	DO32976	Panc-AdenoCA	PCAWG	Tumour	0.0460191	0	0.0460191	Other	ALT-low	Wild type
63e504f8014c75c36be9bf162f5d001a	DO218831	Breast-AdenoCA	PCAWG	Tumour	0.0799315	0	0.0799315	Other	ALT-low	Wild type
63edd1b2a4918b284c036d4d66d0b007	DO220888	Skin-Melanoma	PCAWG	Tumour	0.0657055	0.0328528	0.0328528	Other	ALT-low	Wild type
643f897cc68d42e2620b485d48fc7747	DO6492	Lymph-CLL	PCAWG	Tumour	0	0	0	Other	ALT-low	Wild type
644f152bf641bb5d2f09f31310273ead	DO32837	Panc-AdenoCA	PCAWG	Tumour	0.10989	0.021978	0.0879122	Other	ALT-low	Wild type
647d175d6d9c2be44b02fd2359e9634c	DO47004	Kidney-RCC	PCAWG	Tumour	0.0246902	0	0.0246902	Other	ALT-low	Wild type
64ddea05a2bee49e4a139db4f7ea226f	DO23545	Liver-HCC	PCAWG	Tumour	0.659821	0.247433	0.412388	Other	ALT-low	Wild type
64e20a753514039c32c84de6fe7d39c6	DO48890	CNS-Medullo	PCAWG	Tumour	0	0	0	Other	ALT-low	Wild type
64f9d6cf2602a5a363e59c6a86a0d77a	DO6430	Lymph-CLL	PCAWG	Tumour	0.0294855	0.0294855	0	Other	ALT-low	Wild type
64ff15d627f153b3349f550a1120e147	DO52695	Lymph-BNHL	PCAWG	Tumour	0.0663762	0	0.0663762	Other	ALT-low	Wild type
6519650db215b9f6da6cceb0318e074c	DO46358	Ovary-AdenoCA	PCAWG	Tumour	0.0764176	0.0254725	0.0509451	Other	ALT-low	Wild type
6534b145d54f68dc8d9f587b0ad64883	DO52651	Lymph-BNHL	PCAWG	Tumour	0.119197	0.0297994	0.0893981	Other	ALT-low	Wild type
6559869eca3fce04ad1da2315d71bbe4	DO45181	Liver-HCC	PCAWG	Tumour	0	0	0	TERT_mod	ALT-low	TERTp_sv
659057c3585708c2692f6900df2ce9db	DO46763	Panc-Endocrine	PCAWG	Tumour	0.282097	0.0134332	0.268664	ATRX_DAXX_trunc	ALT-high	ATRX_DAXX_trunc
65e0fbf144a18abce14fe6439046401b	DO35612	CNS-Medullo	PCAWG	Tumour	0	0	0	Other	ALT-low	Wild type
662a45110d9a03ebb6a0f7c1a885aebc	DO46402	Ovary-AdenoCA	PCAWG	Tumour	0.0496305	0.0248152	0.0248152	Other	ALT-low	Wild type
6681a3b45b0975d2599d48a85149ba3d	DO50443	Eso-AdenoCA	PCAWG	Tumour	0	0	0	Other	ALT-low	Wild type
66ab39da02f559b827b197ae7599809d	DO52155	Panc-Endocrine	PCAWG	Tumour	0.0345636	0	0.0345636	Other	ALT-low	Wild type
66ca43d44c0d21569c6d31eb163f0d0a	DO50802	Liver-HCC	PCAWG	Tumour	0.0314251	0	0.0314251	Other	ALT-low	Wild type
67261dae9e65109bf2dad31bfd6ab893	DO48923	CNS-Medullo	PCAWG	Tumour	0.186459	0.149167	0.0372917	Other	ALT-low	Wild type
6727944984136715e9d49cb9dbed34d6	DO48917	CNS-Medullo	PCAWG	Tumour	0.499653	0.349757	0.149896	TERT_mod	ALT-low	TERTp_mut
672f1a0b6f0e38b56abb4599af2fff23	DO218408	Breast-AdenoCA	PCAWG	Tumour	0.273789	0.171118	0.102671	Other	ALT-low	Wild type
6743412cd0945ea5ba50a518341e5638	DO35964	CNS-PiloAstro	PCAWG	Tumour	0.240471	0.160314	0.0801571	Other	ALT-low	Wild type
67733f4578d7f79c8ddf670591291874	DO46360	Ovary-AdenoCA	PCAWG	Tumour	0.124838	0	0.124838	Other	ALT-low	Wild type
677ca42c340ba6e7b7de8bda3bf35294	DO48904	CNS-Medullo	PCAWG	Tumour	0	0	0	TERT_mod	ALT-low	TERTp_mut
68076d4ceba4b3d7cc8fe0dcf9b2d6c6	DO46844	Kidney-RCC	PCAWG	Tumour	0.0495296	0.0495296	0	Other	ALT-low	Wild type
6817768c60d972a8cc3d864f70306979	DO35959	CNS-PiloAstro	PCAWG	Tumour	0.0308276	0	0.0308276	Other	ALT-low	Wild type
6828fd112a0ac638734e60f65e787da3	DO51139	Prost-AdenoCA	PCAWG	Tumour	0.117237	0.0293093	0.0879279	Other	ALT-low	Wild type
6855ab76532bc036b22d13f9bf026c2c	DO23524	Liver-HCC	PCAWG	Tumour	0.119051	0.0793674	0.0396837	Other	ALT-low	Wild type
6879c3b27b4377f61326fb2683b75e2b	DO6450	Lymph-CLL	PCAWG	Tumour	0	0	0	Other	ALT-low	Wild type
687ae3ee94e926f756b3d51d4ac74e8d	DO47243	Kidney-RCC	PCAWG	Tumour	0	0	0	Other	ALT-low	Wild type
6891906bc4eb5c978519a9db82d637df	DO51157	Prost-AdenoCA	PCAWG	Tumour	0	0	0	Other	ALT-low	Wild type
68fcfce3f452dfe01f8eb1c664da0917	DO218347	Breast-AdenoCA	PCAWG	Tumour	0.0353699	0	0.0353699	Other	ALT-low	Wild type
6935fc901ee2d86f6dbc961a51150f2a	DO220863	Skin-Melanoma	PCAWG	Tumour	0	0	0	TERT_mod	ALT-low	TERTp_mut
697e4c9f4f5f38ce5396480a56b9dc6f	DO52686	Lymph-BNHL	PCAWG	Tumour	0	0	0	Other	ALT-low	Wild type
69877d2815424646165b28ae71d264e6	DO51134	Prost-AdenoCA	PCAWG	Tumour	0.0133256	0	0.0133256	Other	ALT-low	Wild type
69b692e259a274a4c5668d8a37e567d4	DO218205	Breast-AdenoCA	PCAWG	Tumour	0.126404	0.0632022	0.0632022	Other	ALT-low	Wild type
69c040b5224c6f42ac5460fc5771db0d	DO48899	CNS-Medullo	PCAWG	Tumour	0.0302949	0	0.0302949	TERT_mod	ALT-low	TERTp_mut
6a5f44231782dcb8b20f92721ba21dd0	DO35581	CNS-Medullo	PCAWG	Tumour	0.0261088	0.0261088	0	Other	ALT-low	Wild type
6a6141348896ac8d34f9f528b982a03a	DO48677	Liver-HCC	PCAWG	Tumour	0	0	0	TERT_mod	ALT-low	TERTp_sv
6abba3f621d5442ad1e893d1ea11e9c6	DO48701	Liver-HCC	PCAWG	Tumour	0	0	0	Other	ALT-low	Wild type
6ac111863a7fc7a0ac5bb6555f7334e6	DO220868	Skin-Melanoma	PCAWG	Tumour	0.0395083	0	0.0395083	Other	ALT-high	Wild type
6af68c89db6681389ea0b2193b53214b	DO51141	Prost-AdenoCA	PCAWG	Tumour	0	0	0	Other	ALT-low	Wild type
6b503809e6ab4b8adab86871299aa8ff	DO52125	Panc-Endocrine	PCAWG	Tumour	0.0473757	0	0.0473757	Other	ALT-low	Wild type
6bd0e573cda2fd36a174232f6e0b9052	DO46859	Kidney-RCC	PCAWG	Tumour	0	0	0	Other	ALT-low	Wild type
6c348f36d25fd85868fc85ecd8a126ee	DO51476	Panc-AdenoCA	PCAWG	Tumour	0.0719378	0	0.0719378	Other	ALT-low	Wild type
6c70c62e0ab62a7e5218bbb6bdb2847b	DO48969	CNS-Medullo	PCAWG	Tumour	0.057853	0	0.057853	Other	ALT-low	Wild type
6cbeb5a34a30d729811228aed3e03f56	DO46893	Kidney-RCC	PCAWG	Tumour	0	0	0	Other	ALT-low	Wild type
6cf5035940efed2215de21f6fe7b92d2	DO27827	Lymph-BNHL	PCAWG	Tumour	0.30669	0.0613379	0.245352	Other	ALT-low	ATRX_DAXX_non_trunc
6d0e749eb2696acb3be87035ad7ca643	DO48961	CNS-Medullo	PCAWG	Tumour	0.081912	0.081912	0	Other	ALT-low	Wild type
6d3909e345e1610c198d877c3a214f29	DO50803	Liver-HCC	PCAWG	Tumour	0.0847178	0	0.0847178	Other	ALT-low	Wild type
6d40dc59523c89c44b88035bd6a8f4eb	DO34608	Panc-AdenoCA	PCAWG	Tumour	0.0292758	0.0292758	0	Other	ALT-low	Wild type
6d65231fac6a83aa80fd186108bb8273	DO220884	Skin-Melanoma	PCAWG	Tumour	0.177516	0.059172	0.118344	Other	ALT-low	Wild type
6d8be7f24739ef2abc0adb53e4445400	DO52673	Lymph-BNHL	PCAWG	Tumour	0	0	0	Other	ALT-low	Wild type
6db9eb9138d88ce7c7e9dac51a440ae0	DO27791	Lymph-BNHL	PCAWG	Tumour	0.268268	0.0838338	0.184434	Other	ALT-low	Wild type
6dd1121463a31c3af37ec7c716f12f70	DO52698	Lymph-CLL	PCAWG	Tumour	0.0659006	0	0.0659006	Other	ALT-low	Wild type
6ddb473d746e3282588c413a0354c77b	DO51500	Panc-AdenoCA	PCAWG	Tumour	0	0	0	Other	ALT-low	Wild type
6e75f04c104516af8d5759d4dcac8f76	DO218404	Breast-AdenoCA	PCAWG	Tumour	0.087706	0.043853	0.043853	Other	ALT-low	Wild type
6e790d872cb0ddbf25e9490ef1d86ba4	DO46571	Ovary-AdenoCA	PCAWG	Tumour	0	0	0	Other	ALT-low	Wild type
6ed154531afa06f13728aae1d69468a9	DO52506	Prost-AdenoCA	PCAWG	Tumour	0.0997235	0	0.0997235	Other	ALT-low	Wild type
6ee67c4d00305add775e6f28ff2523e2	DO35350	Panc-AdenoCA	PCAWG	Tumour	0.474387	0.199742	0.274645	Other	ALT-low	Wild type
6f5a7899ca449d7fe0bf9466b9d4460e	DO49463	Panc-AdenoCA	PCAWG	Tumour	0.133956	0.0243556	0.1096	Other	ALT-low	Wild type
6f7534a3ae42b8d16102065063e3e2fe	DO220853	Skin-Melanoma	PCAWG	Tumour	0.214775	0.143183	0.0715916	Other	ALT-low	Wild type
6f75aff2a2201fdb01ad1200b8c16cc2	DO51485	Panc-AdenoCA	PCAWG	Tumour	0.101405	0.0507025	0.0507025	Other	ALT-low	Wild type
6f9b91f9d6e2a9d83c751067d946fd2f	DO46977	Kidney-RCC	PCAWG	Tumour	0	0	0	Other	ALT-low	Wild type
6fee29630118337e875b5975e84fedfe	DO35584	CNS-Medullo	PCAWG	Tumour	0	0	0	Other	ALT-low	Wild type
6ff9e3385587d8c1c7d90c4fd1bce33b	DO217787	Breast-AdenoCA	PCAWG	Tumour	0.174308	0.130731	0.0435769	Other	ALT-low	Wild type
709780614dcfa64f06bea39dabbd774c	DO51105	Prost-AdenoCA	PCAWG	Tumour	0.0282306	0.0282306	0	Other	ALT-low	Wild type
70bbb07a6ac355a9860aef2168fd8ba0	DO35952	CNS-PiloAstro	PCAWG	Tumour	0.0682711	0	0.0682711	Other	ALT-low	Wild type
70d95a5ca16909c0885bd36884c8f2ae	DO46364	Ovary-AdenoCA	PCAWG	Tumour	0.0814593	0.0814593	0	Other	ALT-low	Wild type
715e2a206dac1b74e22255b5cc0bf271	DO45305	Biliary-AdenoCA	PCAWG	Tumour	0.063542	0	0.063542	Other	ALT-low	Wild type
7167f0e3e4ae49d781d7204718e164e2	DO51073	Prost-AdenoCA	PCAWG	Tumour	0.213174	0.0581383	0.155035	Other	ALT-low	Wild type
718db53891f8efef65f825d8c8756fff	DO52600	Bone-Osteosarc	PCAWG	Tumour	1.19198	0.595988	0.595988	ATRX_DAXX_trunc	ALT-high	ATRX_DAXX_trunc
71b0401ff14cd19cdb18deca7403d3bf	DO52653	Lymph-BNHL	PCAWG	Tumour	0.0890035	0	0.0890035	Other	ALT-low	Wild type
7229248390a3f10e747b946e5ef580a8	DO33264	Panc-AdenoCA	PCAWG	Tumour	0.0239341	0.0239341	0	Other	ALT-low	Wild type
725a52a351e9173a47bb31c79116831e	DO45169	Liver-HCC	PCAWG	Tumour	0.0687734	0	0.0687734	Other	ALT-high	Wild type
72638a59b08172c749813ec8ca0dfafc	DO27775	Lymph-BNHL	PCAWG	Tumour	0.095172	0.047586	0.047586	Other	ALT-low	Wild type
726c5346ccd8b30c02fc38d48c89f86b	DO52685	Lymph-BNHL	PCAWG	Tumour	0.0740774	0.0370387	0.0370387	Other	ALT-low	Wild type
727185bb203cb1d0a2aa6059a6f00a65	DO220823	Breast-AdenoCA	PCAWG	Tumour	0.0718794	0.0359397	0.0359397	Other	ALT-low	Wild type
72e31dc9b7e7833b23833b80400a4345	DO7018	Lymph-CLL	PCAWG	Tumour	0.15482	0.0221172	0.132703	Other	ALT-low	Wild type
72f6b7109433e5a02c9a9c2113206858	DO50791	Liver-HCC	PCAWG	Tumour	0.0738621	0.0738621	0	Other	ALT-high	Wild type
72fa6dda655cffe29e8ae26357ec3069	DO46827	Kidney-RCC	PCAWG	Tumour	0	0	0	Other	ALT-low	Wild type
733a1b009dd4c588d8a7d7968a02d2d6	DO46356	Ovary-AdenoCA	PCAWG	Tumour	0.0942342	0.0565405	0.0376937	Other	ALT-low	Wild type
7368df1c73a81daa872702eac4002f81	DO220883	Skin-Melanoma	PCAWG	Tumour	0.0791766	0.047506	0.0316706	TERT_mod	ALT-low	TERTp_mut
73c4a73954614dda9be097dfb8305bd8	DO218440	Biliary-AdenoCA	PCAWG	Tumour	0.148181	0	0.148181	Other	ALT-low	Wild type
74445daafa8701b81ea1f4252cbcb37d	DO7112	Lymph-CLL	PCAWG	Tumour	0	0	0	Other	ALT-low	Wild type
74475d452e5ca9eaee00671529f1d22a	DO50354	Eso-AdenoCA	PCAWG	Tumour	0	0	0	Other	ALT-low	Wild type
74603ffb17b69f001392d4eba39eea07	DO218227	Biliary-AdenoCA	PCAWG	Tumour	0.13184	0.0878934	0.0439467	Other	ALT-low	Wild type
74a5c71078d87c1fb3272b24cb54977c	DO218684	Breast-AdenoCA	PCAWG	Tumour	0.165401	0	0.165401	Other	ALT-low	Wild type
750a7089669a92c37bb8621156659f63	DO222299	Stomach-AdenoCA	PCAWG	Tumour	0.13957	0.0697851	0.0697851	Other	ALT-low	Wild type
7525e7e38d39ec217664e35a1586c273	DO51085	Prost-AdenoCA	PCAWG	Tumour	0.108763	0.0271908	0.0815725	Other	ALT-low	Wild type
75b6eb87614f1dd3a6e5cd651f5d109c	DO48738	Liver-HCC	PCAWG	Tumour	1.32017	0.27793	1.04224	Other	ALT-low	Wild type
75c7070124ccaea60ff07acdf42a6ef0	DO51467	Panc-AdenoCA	PCAWG	Tumour	0	0	0	Other	ALT-high	Wild type
75e5ab0697eec300150de8ff1f549336	DO218502	Breast-AdenoCA	PCAWG	Tumour	0.290697	0.232557	0.0581394	Other	ALT-low	Wild type
75f0cbcf4eec003e851ac6fae6315471	DO33488	Panc-AdenoCA	PCAWG	Tumour	0.0233676	0	0.0233676	Other	ALT-low	Wild type
7660661e026a556d89be87c9d558981e	DO48971	CNS-Medullo	PCAWG	Tumour	0.0954278	0.0636185	0.0318093	Other	ALT-low	Wild type
76996b43202368059fb4192c4dc42ea5	DO35753	CNS-Medullo	PCAWG	Tumour	0.352731	0.0813994	0.271331	Other	ALT-low	Wild type
7720b27d8aac5b2f083485037a35527f	DO51083	Prost-AdenoCA	PCAWG	Tumour	0.0306133	0	0.0306133	Other	ALT-low	Wild type
7723a85b59ebce340fe43fc1df504b35	DO1012	Breast-AdenoCA	PCAWG	Tumour	0.158878	0.119158	0.0397195	Other	ALT-low	Wild type
7763f046e5db1018c1406a1dac7b5b02	DO52504	Prost-AdenoCA	PCAWG	Tumour	0.0873942	0	0.0873942	Other	ALT-low	Wild type
77695a33a7d56f66aee829113d1e8ef3	DO23546	Liver-HCC	PCAWG	Tumour	0.0648434	0.0648434	0	Other	ALT-low	Wild type
77b817877bee951efa52cbeb18902545	DO218072	Breast-AdenoCA	PCAWG	Tumour	0.0429899	0	0.0429899	Other	ALT-low	Wild type
784fcaba065e338a9d53fad6154e9d61	DO52650	Lymph-BNHL	PCAWG	Tumour	0.14874	0.0594961	0.0892441	Other	ALT-low	Wild type
7875b5196f6b8b52847f99bf370aada0	DO50311	Eso-AdenoCA	PCAWG	Tumour	0.0338927	0.0338927	0	Other	ALT-low	Wild type
788abfc07cb72fc09a14ddce024b32b1	DO36024	CNS-PiloAstro	PCAWG	Tumour	0	0	0	Other	ALT-low	Wild type
79015d43091b1f62872a43b23cc0de6b	DO48967	CNS-Medullo	PCAWG	Tumour	0.0714889	0.0476593	0.0238296	Other	ALT-low	Wild type
790415945f17443095ca488d5ee57681	DO35330	Panc-AdenoCA	PCAWG	Tumour	0	0	0	Other	ALT-low	Wild type
7922b9177abdcb76b73d824ed3428bac	DO7166	Lymph-CLL	PCAWG	Tumour	0	0	0	Other	ALT-low	ATRX_DAXX_non_trunc
792c403a59a3e3d07ee2ee54b60f14da	DO36033	CNS-PiloAstro	PCAWG	Tumour	0	0	0	Other	ALT-low	Wild type
792cad237dc07283adb7920e1ffd874d	DO45259	Biliary-AdenoCA	PCAWG	Tumour	0.0498813	0	0.0498813	Other	ALT-low	Wild type
792f1696c110e6b1d806951ee895de49	DO50424	Prost-AdenoCA	PCAWG	Tumour	0	0	0	Other	ALT-low	Wild type
797af0f9bf8c4976ccf632071abe5a65	DO46448	Ovary-AdenoCA	PCAWG	Tumour	0.105656	0.0528278	0.0528278	Other	ALT-low	Wild type
79db7a9d12c73bddf39c51e08dfe74d8	DO47100	Kidney-RCC	PCAWG	Tumour	0	0	0	Other	ALT-low	Wild type
7a00c29f1c0d4b7c348d7f1913a2802f	DO45115	Liver-HCC	PCAWG	Tumour	0.140662	0	0.140662	Other	ALT-low	Wild type
7a6688a301f0a01b774d4548b3971627	DO35985	CNS-PiloAstro	PCAWG	Tumour	0.21256	0.0607315	0.151829	Other	ALT-low	Wild type
7a99bb623fbe3fb791ec8fac749087a5	DO7024	Lymph-CLL	PCAWG	Tumour	0	0	0	Other	ALT-low	Wild type
7af33d02bd02caadd0706855a249b316	DO50417	Prost-AdenoCA	PCAWG	Tumour	0.0349862	0.0349862	0	Other	ALT-low	Wild type
7b02e64dd1a5eaf29a70c5793703fbca	DO48953	CNS-Medullo	PCAWG	Tumour	0.212097	0.0530242	0.159073	Other	ALT-low	Wild type
7b32ba8e4ee40a02572d78a63a105a56	DO51145	Prost-AdenoCA	PCAWG	Tumour	0.117651	0.0294128	0.0882385	Other	ALT-low	Wild type
7b4a1a9b760e944f4dcfa8d5983793a2	DO52148	Panc-Endocrine	PCAWG	Tumour	0.0981839	0.0392736	0.0589103	Other	ALT-low	Wild type
7bc9a7b77ee0dbd40310c486adae4b1a	DO45081	Liver-HCC	PCAWG	Tumour	0.0308883	0.0308883	0	Other	ALT-low	Wild type
7c0080375414f18c4d39f0eaa7fa454f	DO220825	Breast-DCIS	PCAWG	Tumour	0.0828363	0.0828363	0	Other	ALT-low	Wild type
7c2156017cc2c847013c4b87cfca8a8b	DO50321	Eso-AdenoCA	PCAWG	Tumour	0.0230891	0.0230891	0	Other	ALT-low	Wild type
7c34fad6e499138521ef51c40ddb0787	DO51155	Prost-AdenoCA	PCAWG	Tumour	0	0	0	Other	ALT-low	Wild type
7c3abba467e2e2377d0ee7aeb27bf39f	DO220867	Skin-Melanoma	PCAWG	Tumour	0	0	0	TERT_mod	ALT-low	TERTp_sv
7c7328d29d91e1ccf62affb7ae793cf2	DO218223	Stomach-AdenoCA	PCAWG	Tumour	0.0844948	0	0.0844948	Other	ALT-low	Wild type
7c9fb87858988297f58543bcca257f80	DO220887	Skin-Melanoma	PCAWG	Tumour	0.0281663	0.0281663	0	TERT_mod	ALT-low	TERTp_mut
7cf3133c7550991cae566e60c099f0e5	DO50405	Eso-AdenoCA	PCAWG	Tumour	0.0146823	0	0.0146823	Other	ALT-low	Wild type
7d14b175eec47da9c12e076290570b07	DO51051	Prost-AdenoCA	PCAWG	Tumour	0.0420302	0	0.0420302	Other	ALT-low	ATRX_DAXX_non_trunc
7d79f6a10be5ed10e38168f6f29ab9a9	DO51114	Prost-AdenoCA	PCAWG	Tumour	0.108596	0	0.108596	Other	ALT-low	Wild type
7d8a0845df97379a4fefa152d789ebca	DO51515	Panc-AdenoCA	PCAWG	Tumour	0.017314	0	0.017314	Other	ALT-low	Wild type
7dafb8b9bae56eb0f793625b3238dcca	DO47128	Kidney-RCC	PCAWG	Tumour	0	0	0	Other	ALT-low	Wild type
7dc4c26ede5e21e7bf736db81aa95594	DO35654	CNS-Medullo	PCAWG	Tumour	0.109093	0.08182	0.0272733	Other	ALT-low	ATRX_DAXX_non_trunc
7df129a001cdcee7d0f00d554c8ad47f	DO45055	Liver-HCC	PCAWG	Tumour	0.16943	0.0484087	0.121022	Other	ALT-low	Wild type
7e2b438acf73747af8141a4a45b5b75a	DO220902	Skin-Melanoma	PCAWG	Tumour	0.895176	0.311365	0.58381	Other	ALT-low	Wild type
7e3d691dfa039d8c9a1e46cb33635ece	DO48898	CNS-Medullo	PCAWG	Tumour	0.0314283	0	0.0314283	TERT_mod	ALT-low	TERTp_mut
7e7ca620409672f46c11b7105bc56e9d	DO48915	CNS-Medullo	PCAWG	Tumour	0.288074	0.0640165	0.224058	TERT_mod	ALT-low	TERTp_mut
7e80c3544c8a6cc3e2551387fa5fa537	DO33152	Panc-AdenoCA	PCAWG	Tumour	0.0162082	0.0162082	0	Other	ALT-low	Wild type
7ec36ddeb982bcca20b6168a98a0b3eb	DO50840	Liver-HCC	PCAWG	Tumour	0.0545521	0.0272761	0.0272761	TERT_mod	ALT-low	TERTp_sv
7ec671051c13c07911105396540c7223	DO50384	Eso-AdenoCA	PCAWG	Tumour	0.061443	0	0.061443	Other	ALT-low	Wild type
7ed8e4385ff974d697a560159e719c57	DO49127	Panc-AdenoCA	PCAWG	Tumour	0.0467524	0	0.0467524	Other	ALT-low	Wild type
7efe8d2adb1ce189181bb130a9fca79d	DO49419	Panc-AdenoCA	PCAWG	Tumour	0.163565	0.0408913	0.122674	Other	ALT-low	Wild type
7f102bf17790d2fc3fb13eccfa3d319c	DO6742	Lymph-CLL	PCAWG	Tumour	0	0	0	Other	ALT-low	Wild type
7f4c0b50e0871e86b276522e0a72f96e	DO27857	Lymph-BNHL	PCAWG	Tumour	0.176117	0.0293528	0.146764	Other	ALT-low	Wild type
7fd88780cf59cfb445801dd869e84a40	DO51106	Prost-AdenoCA	PCAWG	Tumour	0	0	0	Other	ALT-low	Wild type
7fdbaca59a0bb655576db326f34c7b64	DO45131	Liver-HCC	PCAWG	Tumour	0.038029	0.038029	0	Other	ALT-low	Wild type
80595e5239006f076e105fb948f0414a	DO6438	Lymph-CLL	PCAWG	Tumour	0.0877082	0	0.0877082	Other	ALT-low	Wild type
8061130645cdc049378454e9b3c1b3df	DO51060	Prost-AdenoCA	PCAWG	Tumour	0.198077	0.0792307	0.118846	Other	ALT-low	Wild type
806db5073d623abfb8cf866664309404	DO45231	Biliary-AdenoCA	PCAWG	Tumour	0.300736	0.150368	0.150368	Other	ALT-low	Wild type
80d5a0760c6e5757e46b1e9e403411d9	DO45139	Liver-HCC	PCAWG	Tumour	0.349253	0.13097	0.218283	Other	ALT-low	Wild type
80e235be8e1d86e63ad701d193ea17cc	DO51171	Panc-Endocrine	PCAWG	Tumour	0.465057	0.0178868	0.44717	Other	ALT-high	Wild type
814ac9511ce645edd03049a797872072	DO52661	Lymph-BNHL	PCAWG	Tumour	0.18205	0.0606832	0.121366	Other	ALT-low	Wild type
814ff346a96781b8ec030ff63cf2e1d5	DO221542	Panc-AdenoCA	PCAWG	Tumour	0.0273234	0	0.0273234	Other	ALT-low	Wild type
8170a9f5c9c507c7f9e38451fe1b48bb	DO46576	Ovary-AdenoCA	PCAWG	Tumour	0.0241762	0.0241762	0	Other	ALT-low	Wild type
81af215c826fb52b482798151f8bef3e	DO46328	Ovary-AdenoCA	PCAWG	Tumour	0.0774913	0.0258304	0.0516609	Other	ALT-low	Wild type
81b02f66883d5502793983c48a3ab79d	DO52572	Bone-Epith	PCAWG	Tumour	0.255096	0	0.255096	TERT_mod	ALT-low	TERTp_mut
81d1bbace3d0a134ed2f820c75503147	DO50452	Eso-AdenoCA	PCAWG	Tumour	0.0347088	0.0347088	0	Other	ALT-low	Wild type
81eda0bc1fc8497401deb505b271a0e6	DO36009	CNS-PiloAstro	PCAWG	Tumour	0.0317328	0	0.0317328	Other	ALT-low	Wild type
82b7986d332ba56bbd6f9ecdfd88c234	DO33512	Panc-AdenoCA	PCAWG	Tumour	0.0816939	0.0204235	0.0612704	Other	ALT-low	Wild type
831cbf986a109e59bf76dfcb202222b1	DO51062	Prost-AdenoCA	PCAWG	Tumour	0.175113	0.0875567	0.0875567	Other	ALT-low	Wild type
8337e3e50f0d38c6aa05506279123546	DO10815	Prost-AdenoCA	PCAWG	Tumour	0	0	0	Other	ALT-low	Wild type
837464575e33b66f9c88ee2959fae839	DO49079	Panc-AdenoCA	PCAWG	Tumour	0	0	0	Other	ALT-high	Wild type
837b7c1243de43ad6819915d1103e4f1	DO48945	CNS-Medullo	PCAWG	Tumour	0.0488728	0.0244364	0.0244364	Other	ALT-low	Wild type
837f6c3f8d4c60a3193e39ffe069ea9f	DO10840	Eso-AdenoCA	PCAWG	Tumour	0.119792	0.0399306	0.0798612	Other	ALT-low	Wild type
83ab7ac530b2ee0a6cb195df8d884492	DO52575	Bone-Epith	PCAWG	Tumour	0.183757	0.0459393	0.137818	Other	ALT-low	Wild type
83c841c68bacd0172818d344f35112d1	DO27771	Lymph-BNHL	PCAWG	Tumour	0.533058	0.101535	0.431523	Other	ALT-high	Wild type
83cbebb6565258efee389fedb013cdfb	DO45185	Liver-HCC	PCAWG	Tumour	0.0766097	0.0766097	0	Other	ALT-low	Wild type
83d303323ab924037142e09017d1c2e4	DO23522	Liver-HCC	PCAWG	Tumour	0.979029	0.34266	0.636369	Other	ALT-low	Wild type
83f765504ca65610220698f70dce73ad	DO217931	Breast-AdenoCA	PCAWG	Tumour	0.0467421	0.0233711	0.0233711	Other	ALT-low	Wild type
8401d0418b67ad5809fa28ae010d7f5c	DO23515	Liver-HCC	PCAWG	Tumour	0.135106	0	0.135106	Other	ALT-low	Wild type
84033a3aeb7447582f860e0a228c7fff	DO35877	CNS-PiloAstro	PCAWG	Tumour	0.0816006	0.0408003	0.0408003	Other	ALT-low	Wild type
840d0a76742a7084e5d79b21ffda7926	DO45263	Liver-HCC	PCAWG	Tumour	0.116531	0.0582653	0.0582653	Other	ALT-low	Wild type
8416f331a680366c1a0ddcb819d7c7cc	DO32980	Panc-AdenoCA	PCAWG	Tumour	0	0	0	Other	ALT-low	Wild type
84ad18a95d5440205fad64415ecb36b7	DO218773	Head-SCC	PCAWG	Tumour	0.391536	0.195768	0.195768	TERT_mod	ALT-low	TERTp_mut
84d126f4a25de2b6aec740de1e2fd999	DO218697	Head-SCC	PCAWG	Tumour	0.131195	0	0.131195	Other	ALT-low	Wild type
84e9d222d5b28a90b27643850e6eb513	DO220906	Skin-Melanoma	PCAWG	Tumour	0.010545	0.010545	0	Other	ALT-low	Mixed
8505c33e4b44c5ad8d3171f275f24b9b	DO48751	Liver-HCC	PCAWG	Tumour	0.0295207	0	0.0295207	Other	ALT-low	Wild type
85257fae835c4e8482c8f446498579c0	DO46382	Ovary-AdenoCA	PCAWG	Tumour	0.151968	0.0911807	0.0607871	TERT_mod	ALT-low	TERT_amp
853e71663bcf0cd968d76b278f92c8fa	DO51489	Panc-AdenoCA	PCAWG	Tumour	0.0290041	0	0.0290041	Other	ALT-low	Wild type
856656274fd59c9109bb40ed459aab93	DO52123	Panc-Endocrine	PCAWG	Tumour	0.663941	0.100597	0.563344	ATRX_DAXX_trunc	ALT-high	ATRX_DAXX_trunc
85b01a3f26054fbde17f8e0a5761c2e3	DO48728	Liver-HCC	PCAWG	Tumour	0.616488	0	0.616488	Other	ALT-low	Wild type
85cbbbe20bab78a151379234b9cc6eb2	DO49418	Panc-AdenoCA	PCAWG	Tumour	0	0	0	Other	ALT-low	Wild type
85f02af2793e68f932bc55896f195eed	DO50832	Liver-HCC	PCAWG	Tumour	0.0697133	0	0.0697133	Other	ALT-low	Wild type
860ce9c48fbda4197bf98de54806cfce	DO222285	Stomach-AdenoCA	PCAWG	Tumour	0	0	0	Other	ALT-low	Wild type
863b9f2555f431554bff277e50de46e5	DO46386	Ovary-AdenoCA	PCAWG	Tumour	0.0417098	0	0.0417098	Other	ALT-high	Wild type
8685a0380f1e02b6d81165adbe57363e	DO218611	Breast-AdenoCA	PCAWG	Tumour	0.213646	0.0356077	0.178038	Other	ALT-low	Wild type
868a8f7a46ea621ff343ed1c0c0c6cf3	DO218167	Breast-LobularCA	PCAWG	Tumour	0.108874	0.108874	0	Other	ALT-low	Wild type
86ac1152048dce7af46818e7862d8063	DO51524	Panc-AdenoCA	PCAWG	Tumour	0	0	0	Other	ALT-low	Wild type
86bbdea3f47a4a14ab23d12f68af587f	DO23541	Liver-HCC	PCAWG	Tumour	0.182762	0	0.182762	Other	ALT-low	Wild type
86c391e3b435fb6e978f43ab5dd3b0ae	DO48891	CNS-Medullo	PCAWG	Tumour	0	0	0	TERT_mod	ALT-low	TERTp_mut
872e3e2037f5147fefbbad82cb946428	DO45145	Liver-HCC	PCAWG	Tumour	0.130659	0.0435529	0.0871057	TERT_mod	ALT-low	TERTp_mut
87af9eb8a2ab6a437d95caf9dd7257bf	DO218547	Stomach-AdenoCA	PCAWG	Tumour	0.0882746	0.0882746	0	Other	ALT-low	Wild type
87cad06a4db5b45c3bf3415fd0708980	DO52124	Panc-Endocrine	PCAWG	Tumour	0.592361	0.0141038	0.578257	ATRX_DAXX_trunc	ALT-high	ATRX_DAXX_trunc
87f6a779075855b6afd7d54bb6185e1d	DO35668	CNS-Medullo	PCAWG	Tumour	0.136374	0.0818244	0.0545496	Other	ALT-high	Wild type
8850cd29bfa64ea6a624739e7c93a1b4	DO46503	Ovary-AdenoCA	PCAWG	Tumour	0.0942091	0.0471045	0.0471045	Other	ALT-low	Wild type
889e90a0c9e995b24c79ea26aa389235	DO220899	Skin-Melanoma	PCAWG	Tumour	0.190604	0.11212	0.0784842	TERT_mod	ALT-low	TERTp_mut
88c7b6f759ea708f8e553a943db2da6e	DO35573	CNS-Medullo	PCAWG	Tumour	0.0294466	0	0.0294466	Other	ALT-low	Wild type
88cd73a9260c89bf776f30874c16c51d	DO34312	Panc-AdenoCA	PCAWG	Tumour	0.0401588	0	0.0401588	Other	ALT-low	Wild type
88f799b00c2b748593b176ecf4a71a81	DO48957	CNS-Medullo	PCAWG	Tumour	0.0493204	0.0246602	0.0246602	Other	ALT-low	Wild type
894c2cc18500d1002cdc97d658606e0d	DO10817	Prost-AdenoCA	PCAWG	Tumour	0.0514564	0	0.0514564	Other	ALT-low	ATRX_DAXX_non_trunc
897bd9bbdbc9562b2cd29c87f7dbc782	DO221540	Panc-AdenoCA	PCAWG	Tumour	0.0225481	0.0225481	0	Other	ALT-low	Wild type
897c8c9b5891e716b47f636025c50859	DO48679	Liver-HCC	PCAWG	Tumour	0.0622738	0	0.0622738	Other	ALT-low	Wild type
89d1fe98b04e05c04016d929504beeb7	DO52137	Panc-Endocrine	PCAWG	Tumour	0	0	0	ATRX_DAXX_trunc	ALT-low	ATRX_DAXX_trunc
89d47d7ce35846c116236f18d638b20b	DO45083	Liver-HCC	PCAWG	Tumour	0.0384788	0	0.0384788	TERT_mod	ALT-low	TERTp_mut
8a10957537ddf975ffffdef6fbe805e2	DO218168	Breast-AdenoCA	PCAWG	Tumour	0.152088	0.0434536	0.108634	Other	ALT-low	Wild type
8a4e304e7b2742d2214aad519ba2f00f	DO46856	Kidney-RCC	PCAWG	Tumour	0.164948	0.0549828	0.109966	Other	ALT-low	Wild type
8a945a8df7e6a618162fba1c639f0098	DO50813	Liver-HCC	PCAWG	Tumour	0.0780573	0	0.0780573	Other	ALT-low	Wild type
8a94e5c678ed9a0e131f0d2453495612	DO33168	Panc-AdenoCA	PCAWG	Tumour	0.06123	0	0.06123	Other	ALT-low	Wild type
8ab3c3cfcd5183c3f8872dec9087af13	DO218478	Breast-DCIS	PCAWG	Tumour	0.0287094	0	0.0287094	Other	ALT-low	Wild type
8aec0a44c77ff97b3b1b4d473d184eb3	DO220886	Skin-Melanoma	PCAWG	Tumour	0.307955	0.184773	0.123182	Other	ALT-low	Wild type
8b293efbf5796f768e94d75a266027b8	DO45173	Liver-HCC	PCAWG	Tumour	0.15462	0.0618481	0.0927721	Other	ALT-low	Wild type
8b32a49663b8d9e7f3b80eb20d7afdb8	DO221545	Panc-AdenoCA	PCAWG	Tumour	0	0	0	Other	ALT-low	Wild type
8b7d25d765aa9121f99e06e33c11d302	DO218059	Breast-AdenoCA	PCAWG	Tumour	0.0335141	0	0.0335141	Other	ALT-low	Wild type
8b817b8e85f5dff8f8de9270ffbc5584	DO46933	Kidney-RCC	PCAWG	Tumour	0	0	0	Other	ALT-low	Wild type
8bac54e44f1979da071ef5ca9ceecea5	DO46984	Kidney-RCC	PCAWG	Tumour	0	0	0	Other	ALT-low	Wild type
8bbaa9e9d12337e45f2e0ba131a47f8c	DO49445	Panc-AdenoCA	PCAWG	Tumour	0.0502325	0.0502325	0	Other	ALT-low	Wild type
8bdcfa5d6d5e128820f440da1e70d6fd	DO49427	Panc-AdenoCA	PCAWG	Tumour	0.114499	0	0.114499	Other	ALT-low	Wild type
8c07e92da897cf40d1773e9e12685182	DO217939	Breast-AdenoCA	PCAWG	Tumour	0.122253	0.0244506	0.0978023	Other	ALT-low	Wild type
8c183090cafd11d82e820959477c3418	DO35116	Panc-AdenoCA	PCAWG	Tumour	0	0	0	Other	ALT-low	Wild type
8c604cb4ed9e2fc7c133f751ad7e8dde	DO46937	Kidney-RCC	PCAWG	Tumour	0.0352643	0.0352643	0	Other	ALT-low	Wild type
8c7f8f25dc4fd74123baa9a099742047	DO52584	Bone-Osteosarc	PCAWG	Tumour	0.127781	0.0511123	0.0766684	Other	ALT-low	Wild type
8c89db3631ba6755522be50a5b8e5340	DO218417	Biliary-AdenoCA	PCAWG	Tumour	0.156271	0.0390678	0.117203	Other	ALT-low	Wild type
8cd5dc3c4e08cd77e209a7421f072e2d	DO51483	Panc-AdenoCA	PCAWG	Tumour	0	0	0	Other	ALT-high	Wild type
8cd7415c914294709969dd4b9fd21cbe	DO35554	CNS-Medullo	PCAWG	Tumour	0.264721	0.0882405	0.176481	Other	ALT-high	Wild type
8ce8ef7a2b64bec9cc7741865d5e9c56	DO23518	Liver-HCC	PCAWG	Tumour	0.0280346	0	0.0280346	TERT_mod	ALT-low	TERTp_mut
8d48c2f05e391f06b0778c026baf9413	DO45241	Liver-HCC	PCAWG	Tumour	0.163372	0	0.163372	Other	ALT-low	Wild type
8d8b3984e857630b439e75c4a67d9685	DO33368	Panc-AdenoCA	PCAWG	Tumour	0.0821979	0	0.0821979	Other	ALT-low	Wild type
8d93f52fc0bbf290218c356f6b2e3093	DO50414	Prost-AdenoCA	PCAWG	Tumour	0.031082	0.031082	0	Other	ALT-low	Wild type
8dc7de088b29d51a0e3c5708fd49b9be	DO45067	Liver-HCC	PCAWG	Tumour	0.0404599	0.0134866	0.0269733	TERT_mod	ALT-low	TERTp_sv
8def9fb05960331c82c5ce4dd24f0967	DO52499	Prost-AdenoCA	PCAWG	Tumour	0	0	0	Other	ALT-low	Wild type
8e096926f011761acb3e384531566365	DO33160	Panc-AdenoCA	PCAWG	Tumour	0	0	0	Other	ALT-low	Wild type
8e55753867a02048046f6b250021fe8b	DO50362	Eso-AdenoCA	PCAWG	Tumour	0	0	0	Other	ALT-low	Wild type
8e70c20b48d7ebd1de53ea769429edec	DO6362	Lymph-CLL	PCAWG	Tumour	0	0	0	Other	ALT-low	Wild type
8ea16ac550b2b3d510c1725df56780d7	DO46873	Kidney-RCC	PCAWG	Tumour	0.0241762	0	0.0241762	TERT_mod	ALT-low	TERTp_sv
8eadcd3ffc7774f80fd39dc5820d920c	DO52556	Breast-AdenoCA	PCAWG	Tumour	0.164881	0.0824405	0.0824405	Other	ALT-low	Wild type
8f021d5e6e9783e23c096b9fcf070d6f	DO220821	Breast-AdenoCA	PCAWG	Tumour	0.390254	0.0557505	0.334503	Other	ALT-low	Wild type
8f2e9e2d9d23910e0f1eb64ff2d2fa7b	DO32860	Panc-AdenoCA	PCAWG	Tumour	0.0476911	0.0238455	0.0238455	Other	ALT-low	Wild type
8f310909eaf51636057f672899a95031	DO218351	Biliary-AdenoCA	PCAWG	Tumour	0.0824522	0.0206131	0.0618392	Other	ALT-low	Wild type
8fa15ee32cf3bd6aa032b33726b06941	DO52576	Bone-Osteosarc	PCAWG	Tumour	0.21256	0.0607314	0.151828	Other	ALT-high	Wild type
8fbbf3ee2cbebc470903cf9fa8120dbb	DO52520	Prost-AdenoCA	PCAWG	Tumour	0.0253969	0	0.0253969	Other	ALT-low	Wild type
8fcbefb5d7d9f42b5e55447424db60d6	DO52593	Bone-Osteosarc	PCAWG	Tumour	0.404745	0.026983	0.377762	Other	ALT-high	Wild type
902916bdf3467ba69b91a37fb2dd8653	DO52646	Bone-Osteosarc	PCAWG	Tumour	0.163284	0.0653137	0.0979705	Other	ALT-low	Wild type
904342a8883a6c61874edc95a9a97cf5	DO50364	Eso-AdenoCA	PCAWG	Tumour	0.0205611	0	0.0205611	Other	ALT-low	Wild type
904daae70c72674cf7bc5c1ad7c70220	DO52613	Bone-Osteosarc	PCAWG	Tumour	0.163633	0.0545443	0.109089	ATRX_DAXX_trunc	ALT-high	ATRX_DAXX_trunc
90d99626b73bd35673e41235374bd024	DO50342	Eso-AdenoCA	PCAWG	Tumour	0	0	0	Other	ALT-low	Wild type
91a8d4ee70621554b27c419c64d92690	DO52687	Lymph-BNHL	PCAWG	Tumour	0.066127	0.0330635	0.0330635	Other	ALT-low	Wild type
91cced0175d74f301f076b8dcce39577	DO51510	Panc-AdenoCA	PCAWG	Tumour	0.0191135	0	0.0191135	Other	ALT-low	Wild type
91d08408f6ca92e5d79af5eedb7aa163	DO33016	Panc-AdenoCA	PCAWG	Tumour	0	0	0	Other	ALT-low	Wild type
9225b15c135ca726c51de50e54bf21e6	DO46566	Ovary-AdenoCA	PCAWG	Tumour	0	0	0	Other	ALT-low	Wild type
9226d18ca5ba89ecd08e6c882bafa9e0	DO51519	Panc-AdenoCA	PCAWG	Tumour	0	0	0	Other	ALT-low	Wild type
92421549e29a08ff6b0e71ae01f0da86	DO51530	Panc-AdenoCA	PCAWG	Tumour	0.0274275	0	0.0274275	Other	ALT-low	Wild type
9256eb2161226005016c03a106360cb1	DO46796	Prost-AdenoCA	PCAWG	Tumour	0.166924	0.0417311	0.125193	Other	ALT-low	Wild type
92bb14b5859183fc773780169e2a204f	DO47068	Kidney-RCC	PCAWG	Tumour	0.0368563	0	0.0368563	Other	ALT-low	Wild type
92cb9996b5fe8bf8ec9dedf134fb64a0	DO217950	Head-SCC	PCAWG	Tumour	0.230286	0	0.230286	Other	ALT-low	Wild type
931205bde828ae2731cf37cb8444abb3	DO50331	Eso-AdenoCA	PCAWG	Tumour	0	0	0	Other	ALT-low	Wild type
93308263afe329ba30dca49674db9876	DO48889	CNS-Medullo	PCAWG	Tumour	0	0	0	TERT_mod	ALT-low	TERTp_mut
93900dbc7d447f6b1492ba9606e319e7	DO6561	Lymph-CLL	PCAWG	Tumour	0	0	0	Other	ALT-low	Wild type
9414e47956d1c58e07c0ac6c0faa7e1d	DO51091	Prost-AdenoCA	PCAWG	Tumour	0.0859545	0.0429772	0.0429772	Other	ALT-low	Wild type
94299ec6f5dd88a0067105d0ff110dad	DO7172	Lymph-CLL	PCAWG	Tumour	0.0312417	0	0.0312417	Other	ALT-low	Wild type
94aa81e41d275a9c05dcac38adce2809	DO45037	Liver-HCC	PCAWG	Tumour	0.0976251	0.0488125	0.0488125	TERT_mod	ALT-low	TERTp_mut
95335a4e18e8ff47dcf9a4277b901a47	DO51187	Panc-Endocrine	PCAWG	Tumour	0.509495	0.0509495	0.458546	ATRX_DAXX_trunc	ALT-high	ATRX_DAXX_trunc
9575f0efb0f91c13d1a357458e379e52	DO46392	Ovary-AdenoCA	PCAWG	Tumour	0.101136	0.0758517	0.0252839	Other	ALT-high	Wild type
95a56dafa80f508aeac37e89d0095709	DO46957	Kidney-RCC	PCAWG	Tumour	0	0	0	Other	ALT-low	Wild type
95e7b6eb4ba1a58377c697a2966ae3a5	DO46388	Ovary-AdenoCA	PCAWG	Tumour	0.052593	0.052593	0	Other	ALT-low	Wild type
95ead95bc02ea0d162f61c7a5152bad0	DO48905	CNS-Medullo	PCAWG	Tumour	0.0287355	0.0287355	0	Other	ALT-low	Wild type
95ef20e701769cce3ae329e54544c7c8	DO217826	Breast-AdenoCA	PCAWG	Tumour	0.158998	0	0.158998	Other	ALT-low	Wild type
960ca65339d685ffc1f4b13cf543b3ab	DO48946	CNS-Medullo	PCAWG	Tumour	0.0694231	0.023141	0.046282	TERT_mod	ALT-low	TERTp_mut
96e69fe92e5137a9d073b242df5b5392	DO7328	Lymph-CLL	PCAWG	Tumour	0	0	0	Other	ALT-low	Wild type
9702d264f1ca2ccd195c35a67e141fcc	DO46597	Ovary-AdenoCA	PCAWG	Tumour	0.020489	0	0.020489	Other	ALT-low	Wild type
974006181fc72da58a373c814710b75b	DO45193	Liver-HCC	PCAWG	Tumour	0.129513	0	0.129513	Other	ALT-low	Wild type
97ace2f7fb41b232024573f27e09f155	DO45111	Liver-HCC	PCAWG	Tumour	1.11109	0.277774	0.833321	Other	ALT-high	Wild type
97e6ae058406132d95f298fd9766478c	DO50446	Eso-AdenoCA	PCAWG	Tumour	0	0	0	Other	ALT-low	Wild type
97ecece74ac1d2cfb04450f36b71959a	DO52643	Bone-Osteosarc	PCAWG	Tumour	2.79841	1.13269	1.66572	ATRX_DAXX_trunc	ALT-high	ATRX_DAXX_trunc
98bf3c66d7acdcbddac39602d93ce471	DO36135	CNS-PiloAstro	PCAWG	Tumour	0.0323801	0	0.0323801	Other	ALT-low	Wild type
98bfb9e24bb999147c364268fb726b67	DO51532	Panc-AdenoCA	PCAWG	Tumour	0	0	0	Other	ALT-low	Wild type
98e7af0dae858455e4e161956c41d954	DO52662	Lymph-BNHL	PCAWG	Tumour	0.0727768	0	0.0727768	Other	ALT-low	Wild type
990e4ca041cdfdda943280fdaaf8db64	DO35892	CNS-PiloAstro	PCAWG	Tumour	0.13614	0.0340351	0.102105	Other	ALT-low	Wild type
9911486ad8e4857f94be9931979e41cf	DO27843	Lymph-BNHL	PCAWG	Tumour	0.31374	0.117653	0.196088	Other	ALT-low	Wild type
993817bf83faad4e4bad146e47a0899e	DO52668	Lymph-BNHL	PCAWG	Tumour	0.124908	0.031227	0.093681	Other	ALT-low	Wild type
99643ccabf2b236a07bcfcb789e0bf5c	DO51172	Panc-Endocrine	PCAWG	Tumour	0	0	0	Other	ALT-low	Wild type
99e6e1f613983547f21d44f3d321cc34	DO220858	Skin-Melanoma	PCAWG	Tumour	0.183407	0.0458518	0.137555	TERT_mod	ALT-low	TERT_mult
9a5a53e214268ebe2d0b62cba0ebc16d	DO52583	Bone-Osteosarc	PCAWG	Tumour	0.0320862	0.0320862	0	Other	ALT-low	Wild type
9a707571fb1613fba23386a854ce4f8e	DO218621	Breast-AdenoCA	PCAWG	Tumour	0.0293347	0.0293347	0	Other	ALT-low	Wild type
9aa1b7cd730a0f7c59f93c03045c5dde	DO46588	Ovary-AdenoCA	PCAWG	Tumour	0.0267847	0	0.0267847	Other	ALT-low	Wild type
9acfb08c765d442ab403eff4e7be5955	DO218150	Breast-AdenoCA	PCAWG	Tumour	0.197287	0	0.197287	Other	ALT-low	Wild type
9aeba91791085198536ec317e18eecd9	DO51115	Prost-AdenoCA	PCAWG	Tumour	0.030578	0	0.030578	Other	ALT-low	Wild type
9af8536b1a361673102e05f48dcc6bb0	DO35757	CNS-Medullo	PCAWG	Tumour	0.0966268	0	0.0966268	Other	ALT-low	Wild type
9b1efa7c402209f5e3b6b8e13efcb18e	DO48686	Liver-HCC	PCAWG	Tumour	0.0618584	0	0.0618584	TERT_mod	ALT-low	TERTp_sv
9b71f2fdd0e7780015801142eda64178	DO35152	Panc-AdenoCA	PCAWG	Tumour	0.149692	0.0748462	0.0748462	Other	ALT-high	Wild type
9be3fca358d0ef4fa7c5d7ca842cfd95	DO49204	Panc-AdenoCA	PCAWG	Tumour	0	0	0	Other	ALT-low	ATRX_DAXX_non_trunc
9c029ed9f80299f383f47af330c04e3d	DO35132	Panc-AdenoCA	PCAWG	Tumour	0.17557	0.0658386	0.109731	Other	ALT-low	Wild type
9c3e9d3201de8a871a8044f5f6bcdec0	DO49421	Panc-AdenoCA	PCAWG	Tumour	0	0	0	Other	ALT-low	Wild type
9cb1aba9600016d1aee30263eb78bd5a	DO35741	CNS-Medullo	PCAWG	Tumour	0.0584482	0.0292241	0.0292241	Other	ALT-low	Wild type
9cc56b4d1a131063be91dc7f60e1fb26	DO46581	Ovary-AdenoCA	PCAWG	Tumour	0.025745	0	0.025745	Other	ALT-low	Wild type
9cc69139362932c5c2bd2bb838ee3c15	DO36167	CNS-PiloAstro	PCAWG	Tumour	0.156923	0.062769	0.0941535	Other	ALT-low	Wild type
9d4570a7e764261f072fe455fa59db29	DO52129	Panc-Endocrine	PCAWG	Tumour	0.996402	0.362328	0.634074	Other	ALT-high	ATRX_DAXX_non_trunc
9d6cce73231ede00ae6e03834cfcc7cc	DO48700	Liver-HCC	PCAWG	Tumour	0.0770093	0	0.0770093	Other	ALT-low	Wild type
9d8572e851cbb590b92c621b96d17739	DO10813	Prost-AdenoCA	PCAWG	Tumour	0	0	0	Other	ALT-low	Wild type
9d8deb089eff2facaf36bf6297b11de7	DO48940	CNS-Medullo	PCAWG	Tumour	0.125856	0.0251712	0.100685	Other	ALT-low	Wild type
9d947cdef40c91b7bb2dca7b2197fc12	DO218770	Breast-AdenoCA	PCAWG	Tumour	0.0951879	0.0634586	0.0317293	Other	ALT-low	Wild type
9dc82af243029312d10bf9923b1ea575	DO48689	Liver-HCC	PCAWG	Tumour	0.0414437	0	0.0414437	Other	ALT-low	Wild type
9e1f7da61211bd121ac61b132c992adb	DO52699	Lymph-CLL	PCAWG	Tumour	0.0476001	0	0.0476001	Other	ALT-low	Wild type
9e544c9e2c99249042b7a7d56c56142c	DO52647	Lymph-BNHL	PCAWG	Tumour	0.404767	0.0578239	0.346943	Other	ALT-low	Wild type
9e6fb1638afca9377137c433b598809d	DO51068	Prost-AdenoCA	PCAWG	Tumour	0.294845	0.0842414	0.210604	Other	ALT-low	Wild type
9e7db53ff79c246d565a01a48c516509	DO45073	Liver-HCC	PCAWG	Tumour	0.0180007	0	0.0180007	TERT_mod	ALT-low	TERTp_mut
9e88071efcc89015c07827595760a69a	DO222275	Stomach-AdenoCA	PCAWG	Tumour	0.0300207	0	0.0300207	Other	ALT-low	Wild type
9ea02426c6bc5e7d5ff191bc5327736a	DO6402	Lymph-CLL	PCAWG	Tumour	0.0606764	0.0303382	0.0303382	Other	ALT-low	Wild type
9ea7499817ed5338d74b8baff96d7ab0	DO6552	Lymph-CLL	PCAWG	Tumour	0	0	0	Other	ALT-low	Wild type
9eac70f49bb3ee9138f28f84d5d30c01	DO52652	Lymph-BNHL	PCAWG	Tumour	0	0	0	Other	ALT-low	Wild type
9ed8005c0958232f0cc5dc22cb770947	DO34640	Panc-AdenoCA	PCAWG	Tumour	0	0	0	Other	ALT-low	ATRX_DAXX_non_trunc
9ee76dddd4e8194f4ed004397c494766	DO6470	Lymph-CLL	PCAWG	Tumour	0	0	0	Other	ALT-low	Wild type
9f02d8f6b6d83721a4c26c99b43ac338	DO50423	Prost-AdenoCA	PCAWG	Tumour	0.037441	0.037441	0	Other	ALT-low	Wild type
9f8f6f03df6d100c90a761164800a42c	DO52604	Bone-Epith	PCAWG	Tumour	0.704712	0.140942	0.563769	Other	ALT-high	Wild type
9f9361039a8e981aedfe4c73fabcc361	DO52565	Bone-Epith	PCAWG	Tumour	1.96583	0.873701	1.09213	Other	ALT-high	Wild type
9fba34d61d3a5fe7730929c924f8532e	DO35585	CNS-Medullo	PCAWG	Tumour	0	0	0	Other	ALT-low	Wild type
a03863e837cbd7e183cc08923d0d2a3d	DO23552	Liver-HCC	PCAWG	Tumour	0.412533	0.0343778	0.378156	ATRX_DAXX_trunc	ALT-high	ATRX_DAXX_trunc
a0b6801b27c429a096583edf5b4561a2	DO48761	Liver-HCC	PCAWG	Tumour	0.0376686	0	0.0376686	Other	ALT-low	Wild type
a0c8c91708d6ac62a40eabbf30b477a1	DO46606	Ovary-AdenoCA	PCAWG	Tumour	0.0216108	0	0.0216108	Other	ALT-low	Wild type
a0d8e8414df45fec2a2a8e62d41ea060	DO48964	CNS-Medullo	PCAWG	Tumour	0.0280897	0	0.0280897	Other	ALT-low	Wild type
a114765d5090b9c1ab69687353867475	DO51122	Prost-AdenoCA	PCAWG	Tumour	0.068624	0.0228747	0.0457493	Other	ALT-low	Wild type
a11f17af193bbcd78f3448df648fe245	DO27777	Lymph-BNHL	PCAWG	Tumour	0.279053	0.0930176	0.186035	Other	ALT-low	Wild type
a186f48f629bf8acae5cfb5e9f69ccd4	DO34720	Panc-AdenoCA	PCAWG	Tumour	0.0161846	0	0.0161846	Other	ALT-low	Wild type
a1aa06e86d44428b16ed0919c65e8c0f	DO35627	CNS-Medullo	PCAWG	Tumour	0.0824308	0.0549539	0.0274769	Other	ALT-low	Wild type
a1ca08aa153a40f845f85cb7a82a3c33	DO46412	Ovary-AdenoCA	PCAWG	Tumour	0.0273525	0	0.0273525	Other	ALT-low	Wild type
a1fed2cf122b6a18d74f7c90d8c5191d	DO33248	Panc-AdenoCA	PCAWG	Tumour	0.11099	0.0554951	0.0554951	Other	ALT-low	Wild type
a203fe1b93948eab99f52dfea0dfe7d8	DO52656	Lymph-BNHL	PCAWG	Tumour	0.104322	0	0.104322	Other	ALT-low	Wild type
a26bf251eb4af311f78dba6789588fb0	DO48716	Liver-HCC	PCAWG	Tumour	0.335883	0.149281	0.186602	Other	ALT-low	Wild type
a273b73d6599a8eef8f90908e737420f	DO218388	Breast-AdenoCA	PCAWG	Tumour	0.0484598	0.0242299	0.0242299	Other	ALT-low	Wild type
a275f6564a00ef628ff79cbd16bddd42	DO52641	Bone-Osteosarc	PCAWG	Tumour	0.0776232	0.0388116	0.0388116	ATRX_DAXX_trunc	ALT-high	ATRX_DAXX_trunc
a290e711c72ff5177a4a4cd3df5f85cc	DO50325	Eso-AdenoCA	PCAWG	Tumour	0.0486656	0.0486656	0	Other	ALT-low	Wild type
a29d1db5dbb834a7ec72593065532ddb	DO49080	Panc-AdenoCA	PCAWG	Tumour	0.0474793	0	0.0474793	Other	ALT-low	Wild type
a2f4cfbc8de2e9b57190be2e3939904f	DO50410	Eso-AdenoCA	PCAWG	Tumour	0	0	0	Other	ALT-low	Wild type
a321bbb1de3748344876ac40cb4d06b2	DO35360	Panc-AdenoCA	PCAWG	Tumour	0.0170711	0	0.0170711	Other	ALT-low	Wild type
a3df813b367ae10952749d17a5ead29e	DO35886	CNS-PiloAstro	PCAWG	Tumour	0.13285	0.066425	0.066425	Other	ALT-low	Wild type
a4394eb2a69485ca99cc9eca862a1664	DO35940	CNS-PiloAstro	PCAWG	Tumour	0.121594	0	0.121594	Other	ALT-high	Wild type
a4540ae18dad5360b667fcd7ee97a501	DO46331	Ovary-AdenoCA	PCAWG	Tumour	0	0	0	Other	ALT-low	Wild type
a462e8250ecaae6486adf79596fa16c1	DO48941	CNS-Medullo	PCAWG	Tumour	0	0	0	Other	ALT-low	Wild type
a482171b01d1d7917bec6ac1ecd4767a	DO52620	Bone-Osteosarc	PCAWG	Tumour	3.74588	1.23945	2.39626	Other	ALT-high	Wild type
a4aded12a7f17c166795fd5aaf1e3112	DO220861	Skin-Melanoma	PCAWG	Tumour	0.148297	0.0741484	0.0741484	Other	ALT-low	Wild type
a4c607921d25148339ca1f7ccb7c0f33	DO34680	Panc-AdenoCA	PCAWG	Tumour	0.0510734	0	0.0510734	Other	ALT-low	Wild type
a4c64bca0e197817b9d4da684e49d1eb	DO52718	Lymph-CLL	PCAWG	Tumour	0.058015	0	0.058015	Other	ALT-low	Wild type
a504a0523f7315a7fb59dffc7c613748	DO23527	Liver-HCC	PCAWG	Tumour	0.0829933	0	0.0829933	Other	ALT-low	Wild type
a51ad19bf9dcf4819371740c732bcba0	DO218695	Biliary-AdenoCA	PCAWG	Tumour	0.0746067	0.0373034	0.0373034	Other	ALT-low	Wild type
a53824dd7b1e808f98c6a170fcdb8342	DO46905	Kidney-RCC	PCAWG	Tumour	0	0	0	Other	ALT-low	Wild type
a562591d4321c9c483a922143c7f6c20	DO35946	CNS-PiloAstro	PCAWG	Tumour	0.1644	0.0821998	0.0821998	Other	ALT-low	Wild type
a5625e0263936d2506d9c48fe98d2d56	DO45097	Liver-HCC	PCAWG	Tumour	0.0274347	0.0274347	0	TERT_mod	ALT-low	TERTp_mut
a5d4fc663719c23c7de882834a4b66db	DO46366	Ovary-AdenoCA	PCAWG	Tumour	0.0348542	0.0348542	0	Other	ALT-low	Wild type
a5f6869b0be0cff02a716d6f3be0e70e	DO46881	Kidney-RCC	PCAWG	Tumour	0	0	0	Other	ALT-low	Wild type
a626f758dc691cb785d9d8c4886ba1c9	DO49436	Panc-AdenoCA	PCAWG	Tumour	0.332825	0.118866	0.213959	Other	ALT-low	Wild type
a66f168e0b3091298a4a187cff02a5d8	DO45265	Liver-HCC	PCAWG	Tumour	0.24052	0.048104	0.192416	Other	ALT-low	Wild type
a67d1d64ffce4cf2202c20849a7af9eb	DO10819	Prost-AdenoCA	PCAWG	Tumour	0.04216	0.04216	0	Other	ALT-low	Wild type
a68065b22c01d38a318e46d6146ac1e3	DO51158	Prost-AdenoCA	PCAWG	Tumour	0	0	0	Other	ALT-low	Wild type
a6a5a722d6ed25bbce944e8bf7226141	DO35721	CNS-Medullo	PCAWG	Tumour	0.387402	0.149001	0.238401	Other	ALT-low	Wild type
a6cd09c2289b82b7cb512b5f58035c2a	DO50341	Eso-AdenoCA	PCAWG	Tumour	0	0	0	Other	ALT-high	Wild type
a7251f3b8b4f668c4ffa422f6ddae4fc	DO48948	CNS-Medullo	PCAWG	Tumour	0.145237	0.0290474	0.11619	Other	ALT-low	Wild type
a76aa4632601f4929b2406aeda6434b9	DO48712	Liver-HCC	PCAWG	Tumour	0.44678	0.111695	0.335085	Other	ALT-low	Wild type
a77a097d2177a5f8ade640a9a65b53fb	DO36048	CNS-PiloAstro	PCAWG	Tumour	0	0	0	Other	ALT-low	Wild type
a7d35e3836633cc12ad6e415ad9a2f14	DO1014	Breast-LobularCA	PCAWG	Tumour	0.217566	0	0.217566	Other	ALT-low	Wild type
a7eae8d9a0f4e415c3a0600bffaa6cd2	DO49078	Panc-AdenoCA	PCAWG	Tumour	0.116705	0.0778033	0.0389016	TERT_mod	ALT-low	TERT_amp
a8062d2aa04dd13e5e75805e442895e1	DO27847	Lymph-BNHL	PCAWG	Tumour	0.143782	0.0359454	0.107836	Other	ALT-low	Wild type
a846dcc3dde2b9090515c386dc4a477a	DO27787	Lymph-BNHL	PCAWG	Tumour	0.158075	0.0790375	0.0790375	Other	ALT-low	Wild type
a857864ce81311f3dc34d913807ea319	DO35619	CNS-Medullo	PCAWG	Tumour	0.0876852	0.0584568	0.0292284	Other	ALT-low	Wild type
a874ced6f1f0c47ca9509d82e9acef17	DO34616	Panc-AdenoCA	PCAWG	Tumour	0	0	0	Other	ALT-low	ATRX_DAXX_non_trunc
a887a50bccb0a7f205ee3eaa7ff33155	DO50816	Liver-HCC	PCAWG	Tumour	0.0345633	0	0.0345633	Other	ALT-low	Wild type
a89399ef0212863cb5d724f971977ca6	DO50320	Eso-AdenoCA	PCAWG	Tumour	0.0851537	0.0283846	0.0567691	Other	ALT-low	Wild type
a92f7958cf598c46d917884218274f63	DO45175	Liver-HCC	PCAWG	Tumour	0	0	0	Other	ALT-low	Wild type
a961971d7183183270de63991366be94	DO45167	Liver-HCC	PCAWG	Tumour	0.238816	0.159211	0.0796053	Other	ALT-low	Wild type
a97f9c57c0187b435165eefa0fb5ccf8	DO36127	CNS-PiloAstro	PCAWG	Tumour	0.0407576	0.0407576	0	Other	ALT-low	Wild type
a9a185461a2af90dba56aa1a60decd7b	DO52544	Breast-AdenoCA	PCAWG	Tumour	0.0303529	0	0.0303529	Other	ALT-low	Wild type
a9b66bc7ebd0da361b24db1225170e73	DO220841	Skin-Melanoma	PCAWG	Tumour	0.13507	0.0225117	0.112558	TERT_mod	ALT-high	TERTp_sv
a9bcba5c6010505dd0075656031d6236	DO46761	Panc-Endocrine	PCAWG	Tumour	1.03646	0.0493552	0.987103	ATRX_DAXX_trunc	ALT-high	ATRX_DAXX_trunc
a9be95260640088b284cc00eae588848	DO36147	CNS-PiloAstro	PCAWG	Tumour	0.165443	0.137869	0.0275738	Other	ALT-low	Wild type
a9e072f9f291232ea8cc319241755ae9	DO52560	Breast-AdenoCA	PCAWG	Tumour	0.0373746	0	0.0373746	Other	ALT-low	Wild type
aa175664e1e842f4f3f73cebbf28856e	DO48737	Liver-HCC	PCAWG	Tumour	0.084188	0.042094	0.042094	Other	ALT-low	Wild type
aa27f44344429e09f6d67c6610d01eef	DO49439	Panc-AdenoCA	PCAWG	Tumour	0.405793	0.108211	0.297582	Other	ALT-low	Wild type
aa56d7037e43c0d2d8afce533900ee1b	DO51137	Prost-AdenoCA	PCAWG	Tumour	0	0	0	Other	ALT-low	Wild type
aab4b5cefe3163a05b19c3f203e1327a	DO220896	Skin-Melanoma	PCAWG	Tumour	0.0449699	0	0.0449699	TERT_mod	ALT-low	TERTp_mut
ab216d3cfda436463c4c3725cbf3c703	DO23509	Liver-HCC	PCAWG	Tumour	0.0472364	0.0236182	0.0236182	TERT_mod	ALT-low	TERTp_mut
ab4cd5b95392cd1c35b78659af1afaf4	DO50388	Eso-AdenoCA	PCAWG	Tumour	0.0185522	0	0.0185522	ATRX_DAXX_trunc	ALT-low	ATRX_DAXX_trunc
ab6cf88b4dfa607f5e88641a52b646db	DO220845	Skin-Melanoma	PCAWG	Tumour	0.0473305	0	0.0473305	Other	ALT-low	Wild type
ab936828c426f8ff38cc4cbc10be2b98	DO48963	CNS-Medullo	PCAWG	Tumour	0.689575	0.221649	0.467926	Other	ALT-high	Wild type
abcd758c64281b5747d74c51d0da9b0d	DO32916	Panc-AdenoCA	PCAWG	Tumour	0.0221863	0	0.0221863	Other	ALT-low	Wild type
abd09865a9fa40065ad10f6b5fe7215c	DO50332	Eso-AdenoCA	PCAWG	Tumour	0.0414204	0	0.0414204	Other	ALT-low	Wild type
ac0bdc5ff691174ece55ed298b07fa6b	DO35739	CNS-Medullo	PCAWG	Tumour	0.0476614	0	0.0476614	Other	ALT-low	Wild type
ac135405085f44f6957fd783bca373a3	DO218065	Breast-AdenoCA	PCAWG	Tumour	0.0457211	0	0.0457211	Other	ALT-low	Wild type
ac570307b3acc0cdc0a250cd1f13ada2	DO34288	Panc-AdenoCA	PCAWG	Tumour	0.0393168	0.0393168	0	Other	ALT-low	Wild type
ac79da3504d76dc5853645741f280047	DO51967	Lymph-CLL	PCAWG	Tumour	0.0645641	0.0258257	0.0387385	Other	ALT-low	Wild type
acca173f396be58da4f20fd869fbb2ad	DO36021	CNS-PiloAstro	PCAWG	Tumour	0.0437499	0.0437499	0	Other	ALT-low	Wild type
ad0cc12ccd8edd8e837ed4851a434247	DO52671	Lymph-BNHL	PCAWG	Tumour	0.0318745	0.0318745	0	Other	ALT-low	Wild type
ad14a6bad69a93b8e4ff487c6bbcb24c	DO48906	CNS-Medullo	PCAWG	Tumour	0	0	0	TERT_mod	ALT-low	TERTp_mut
ad9cda82cea03ea76406a80fe0149b73	DO48557	Panc-Endocrine	PCAWG	Tumour	0.0138129	0	0.0138129	Other	ALT-low	Wild type
adb67999ca1fe33525afde4b1a7258a0	DO52587	Bone-Osteoblast	PCAWG	Tumour	0.128372	0	0.128372	Other	ALT-low	Wild type
adb9f6439776ba8e363e771ffaf7264b	DO220860	Skin-Melanoma	PCAWG	Tumour	0.302822	0.0504703	0.252351	Other	ALT-low	Wild type
adba1977900dcb084815173924ed762a	DO27801	Lymph-BNHL	PCAWG	Tumour	0.81871	0.573097	0.245613	Other	ALT-low	Wild type
adba55e0b0db2191b265218959822468	DO35082	Panc-AdenoCA	PCAWG	Tumour	0	0	0	Other	ALT-low	Wild type
adc592f591810e0cfc9dbc83d398c026	DO7196	Lymph-CLL	PCAWG	Tumour	0.141515	0.0566061	0.0849091	Other	ALT-low	Wild type
ae20b67ce40a54bb37767171f1fb3677	DO35934	CNS-PiloAstro	PCAWG	Tumour	0.064508	0.032254	0.032254	Other	ALT-low	Wild type
ae450432289ac116be18e4dd1f301cde	DO52156	Panc-Endocrine	PCAWG	Tumour	0.854241	0.257884	0.580239	ATRX_DAXX_trunc	ALT-high	ATRX_DAXX_trunc
ae4b28479dc6652ba00a73ec76c8be95	DO52605	Bone-Osteosarc	PCAWG	Tumour	0.110931	0.0831986	0.0277329	Other	ALT-low	Mixed
ae911b3a1d09637daed2175647bb7574	DO48949	CNS-Medullo	PCAWG	Tumour	0.106346	0.0531729	0.0531729	Other	ALT-low	Wild type
aeb7b5abec3b3f8f38a6ba0085c30c94	DO52720	Lymph-CLL	PCAWG	Tumour	0	0	0	Other	ALT-low	Wild type
aed34a6b5e0a183c9d6b1327fa99445b	DO52654	Lymph-BNHL	PCAWG	Tumour	0.348954	0.0581591	0.290795	Other	ALT-low	Wild type
aefd9917e58a2038ba457491438a5240	DO52162	Panc-Endocrine	PCAWG	Tumour	0.0425888	0	0.0425888	Other	ALT-low	Wild type
af71d29022bc62b7a5afd6bb8352645e	DO50438	Eso-AdenoCA	PCAWG	Tumour	0.0678119	0	0.0678119	Other	ALT-low	Wild type
aff87d81ad845907d46f5b7126c09cc9	DO218491	Biliary-AdenoCA	PCAWG	Tumour	0.149389	0.149389	0	TERT_mod	ALT-low	TERTp_mut
b02b9fc24633e471a80ab1d2e1434b10	DO52555	Breast-AdenoCA	PCAWG	Tumour	0.155449	0	0.155449	Other	ALT-low	Wild type
b02eadf9e5eeb6ac780fe21541dd6e03	DO51049	Prost-AdenoCA	PCAWG	Tumour	0.0844401	0.0422201	0.0422201	Other	ALT-low	Wild type
b05e4b36a4070c6eeae8c204642bddfe	DO35198	Panc-AdenoCA	PCAWG	Tumour	0	0	0	Other	ALT-low	Wild type
b0926c6a562bd3f22f2ffbc69beedc16	DO218174	Breast-AdenoCA	PCAWG	Tumour	0.188991	0.0629971	0.125994	Other	ALT-low	Wild type
b0c61bef533133effb7e9db38f774421	DO46783	Panc-Endocrine	PCAWG	Tumour	0	0	0	Other	ALT-low	Wild type
b0c752b754546f71620b0701a6e054d2	DO52554	Breast-AdenoCA	PCAWG	Tumour	0.261866	0.1964	0.0654665	Other	ALT-low	Wild type
b10676570e484ad737329345146b6906	DO50383	Eso-AdenoCA	PCAWG	Tumour	0	0	0	Other	ALT-low	Wild type
b148f23abc6b161e4da6f83278170e71	DO46586	Ovary-AdenoCA	PCAWG	Tumour	0.0192145	0.0192145	0	Other	ALT-low	Wild type
b14cfdd8175dc91390e9b27e5c47e307	DO47096	Kidney-RCC	PCAWG	Tumour	0	0	0	Other	ALT-low	Wild type
b1587bcc5fa9c37f5905289b7a7059d1	DO34504	Panc-AdenoCA	PCAWG	Tumour	0.0294339	0.0294339	0	Other	ALT-low	Wild type
b163aaf25c2822a9282b318daa1dbc1f	DO52132	Panc-Endocrine	PCAWG	Tumour	0	0	0	Other	ALT-low	Wild type
b16bde93e0750353e9d8c694b5b88d3c	DO23539	Liver-HCC	PCAWG	Tumour	0.257392	0.128696	0.128696	TERT_mod	ALT-high	TERTp_mut
b1769e7bd7f962c3c4945afca73f1054	DO27859	Lymph-BNHL	PCAWG	Tumour	0	0	0	Other	ALT-low	Wild type
b190b67551026649a960db01437cf78e	DO221546	Panc-AdenoCA	PCAWG	Tumour	0.0411836	0	0.0411836	Other	ALT-low	Wild type
b1c65c887254f24ebb10899787e41ab9	DO52676	Lymph-BNHL	PCAWG	Tumour	0.0839645	0	0.0839645	Other	ALT-low	Wild type
b227a5220ac1ce103c6b66fa8ac1a5ec	DO50409	Eso-AdenoCA	PCAWG	Tumour	0	0	0	Other	ALT-low	Wild type
b2a1561f2e9bbf93f232ddfa169ca09f	DO52161	Panc-Endocrine	PCAWG	Tumour	0	0	0	Other	ALT-low	Wild type
b3bc2e9b689c6bd89029a1444e4c8251	DO46336	Ovary-AdenoCA	PCAWG	Tumour	0.105781	0.0264453	0.0793358	Other	ALT-low	Wild type
b412b610d01a61d9ae90504bc1253b8b	DO52528	Prost-AdenoCA	PCAWG	Tumour	0	0	0	Other	ALT-low	Wild type
b44d6b863cc95b9c7dba11c5b9985bb5	DO52142	Panc-Endocrine	PCAWG	Tumour	0.469238	0.0502755	0.418962	ATRX_DAXX_trunc	ALT-high	ATRX_DAXX_trunc
b45daaa3f09ccc023adda55ec74893aa	DO46327	Ovary-AdenoCA	PCAWG	Tumour	0.0715296	0	0.0715296	Other	ALT-low	Wild type
b50d59c22701e98ed39d4c778b5fa12d	DO32960	Panc-AdenoCA	PCAWG	Tumour	0.0571182	0.0380788	0.0190394	Other	ALT-low	Wild type
b53db4dfebec9b08c60bce745ef77d1a	DO50817	Liver-HCC	PCAWG	Tumour	0	0	0	Other	ALT-low	Wild type
b591415426a314ef0a74ae9459313dc6	DO220882	Skin-Melanoma	PCAWG	Tumour	0.0214105	0	0.0214105	Other	ALT-low	Wild type
b5c069f1a92f91f74f31f569f2487184	DO46493	Ovary-AdenoCA	PCAWG	Tumour	0.0983446	0.0327815	0.0327815	ATRX_DAXX_trunc	ALT-low	ATRX_DAXX_trunc
b5ec986e4985a14f321a96eaee90bb8f	DO46847	Kidney-RCC	PCAWG	Tumour	0.0270742	0.0270742	0	Other	ALT-low	Wild type
b615c613959b77e4d9c5a310b8b66158	DO46759	Panc-Endocrine	PCAWG	Tumour	0.161327	0.0322655	0.129062	ATRX_DAXX_trunc	ALT-high	ATRX_DAXX_trunc
b63a97ecaf084c55d68d2095044ccc8b	DO50855	Liver-HCC	PCAWG	Tumour	0.23227	0.174203	0.0580676	Other	ALT-low	Wild type
b63ddda459dc4e7e082c5847ddc0f6c2	DO218517	Stomach-AdenoCA	PCAWG	Tumour	0.158983	0.105989	0.0529944	Other	ALT-low	Wild type
b6ee98f353017df7d1354ae22fc9e3dc	DO1005	Breast-AdenoCA	PCAWG	Tumour	0	0	0	Other	ALT-low	Wild type
b7654a3588bc98f7302155eaae9345f3	DO48703	Liver-HCC	PCAWG	Tumour	0.11401	0.0380034	0.0760068	Other	ALT-low	Wild type
b76a2522eaf924b30972ccb8087ddf73	DO50845	Liver-HCC	PCAWG	Tumour	0	0	0	Other	ALT-low	Wild type
b78c9fe7bf1aa96b21bc94aa72ba0d04	DO52552	Breast-AdenoCA	PCAWG	Tumour	0.263647	0.150655	0.112992	Other	ALT-high	Wild type
b7c31fe5023c284b835b3f49b21810c6	DO51178	Panc-Endocrine	PCAWG	Tumour	0.324812	0.0191066	0.305705	Other	ALT-high	ATRX_DAXX_non_trunc
b7dc37af10afb292adc4adfde5f8139d	DO6754	Lymph-CLL	PCAWG	Tumour	0.0734438	0.0367219	0.0367219	Other	ALT-low	Wild type
b7e72d69d80e826c90a8c5fb971e9013	DO51044	Prost-AdenoCA	PCAWG	Tumour	0	0	0	Other	ALT-low	Wild type
b81ee896228e57e6b9a977db485694b8	DO48578	Panc-Endocrine	PCAWG	Tumour	0.263272	0.0493635	0.213909	ATRX_DAXX_trunc	ALT-high	ATRX_DAXX_trunc
b839bb4614b5dbdb5f48aa0db48795bf	DO51135	Prost-AdenoCA	PCAWG	Tumour	0.0480195	0.0240097	0.0240097	Other	ALT-low	ATRX_DAXX_non_trunc
b881287cbf93ab70cd9ef78d6e0419cd	DO46378	Ovary-AdenoCA	PCAWG	Tumour	0	0	0	Other	ALT-low	Wild type
b8aec69cb479c88eecbe3625ddcb4cbb	DO35098	Panc-AdenoCA	PCAWG	Tumour	0.356032	0.0356032	0.320429	Other	ALT-low	Wild type
b994b6d8d33d10b4b9e28816cc975a0c	DO49433	Panc-AdenoCA	PCAWG	Tumour	0.173826	0.0695302	0.104295	Other	ALT-low	Wild type
b9ec2b97e348669f3a021a024a9f187b	DO36003	CNS-PiloAstro	PCAWG	Tumour	0	0	0	Other	ALT-low	Wild type
ba19fae7217da4b20aa40b6eac02c6de	DO51127	Prost-AdenoCA	PCAWG	Tumour	0.0277319	0	0.0277319	Other	ALT-low	Wild type
ba29adc354d5d527fbcd5fd5d06fd356	DO50431	Prost-AdenoCA	PCAWG	Tumour	0.0368625	0.0184313	0.0184313	Other	ALT-low	Wild type
ba9996e46430b22bf826a0cc4d472cd5	DO45085	Liver-HCC	PCAWG	Tumour	0.0543319	0	0.0543319	Other	ALT-low	Wild type
bad29cf8bb8f39b548bb144ae34d0416	DO45127	Liver-HCC	PCAWG	Tumour	2.17392	0.305112	1.83067	Other	ALT-low	Wild type
bb110e302cb9e8a70e295951c4aadd63	DO52717	Lymph-CLL	PCAWG	Tumour	0.0278107	0	0.0278107	Other	ALT-high	Wild type
bb8c287d58840a3ba28fd02948fd74f5	DO221547	Panc-AdenoCA	PCAWG	Tumour	0	0	0	Other	ALT-low	Wild type
bb8f5d96b8465098b1aaf509fd0d9752	DO51538	Panc-AdenoCA	PCAWG	Tumour	0.0137992	0	0.0137992	Other	ALT-low	Wild type
bbba59198fc5fe9035b9fb2e722554a6	DO217800	Breast-AdenoCA	PCAWG	Tumour	0.0762221	0.0254074	0.0508147	Other	ALT-low	Wild type
bc2a0d7a36e0dff49e7ea95c34889e3c	DO27793	Lymph-BNHL	PCAWG	Tumour	0.674855	0.306752	0.368102	Other	ALT-low	Wild type
bc33cc8c4b28276e673fc003f86e0a43	DO35847	CNS-Medullo	PCAWG	Tumour	0	0	0	Other	ALT-low	Wild type
bc55220902a4d987f07cf2b925a308c9	DO32875	Panc-AdenoCA	PCAWG	Tumour	0.0273502	0	0.0273502	Other	ALT-low	Wild type
bc6a9759fdc029cd9886522f3f5b9fad	DO45075	Liver-HCC	PCAWG	Tumour	0.0313108	0	0.0313108	TERT_mod	ALT-low	TERTp_mut
bca8d1ab23494662499d09e67a57e69b	DO51494	Panc-AdenoCA	PCAWG	Tumour	0.0298815	0	0.0298815	Other	ALT-low	Wild type
bd200a91dcc49361a0e18c1083c43474	DO48914	CNS-Medullo	PCAWG	Tumour	0.265661	0.132831	0.132831	TERT_mod	ALT-low	TERTp_mut
bd6a7bf63950be40730f0dc5f1ba8977	DO36057	CNS-PiloAstro	PCAWG	Tumour	0	0	0	Other	ALT-low	Wild type
bdb29502f2110989a59a385d62809b55	DO45267	Liver-HCC	PCAWG	Tumour	0	0	0	Other	ALT-low	Wild type
be00837182c030c51feffb35d1e01a43	DO46838	Kidney-RCC	PCAWG	Tumour	0	0	0	TERT_mod	ALT-low	TERTp_sv
be47775e4c0dfe8614e15cd8248b0f30	DO220904	Skin-Melanoma	PCAWG	Tumour	0.555884	0.206471	0.349413	ATRX_DAXX_trunc	ALT-high	ATRX_DAXX_trunc
be5ae37f0556b20c666ffe068d488798	DO27763	Lymph-BNHL	PCAWG	Tumour	0.525552	0.278234	0.247319	Other	ALT-low	Wild type
bead50a2add5ebada1ab78788d9b1523	DO27769	Lymph-BNHL	PCAWG	Tumour	0.164136	0.0937918	0.0703439	Other	ALT-low	Wild type
bf01ecda1b068759e973dad0ebdea41a	DO52689	Lymph-BNHL	PCAWG	Tumour	0	0	0	Other	ALT-low	Wild type
bf257295d462336f4e47c2e4f8eabee2	DO218411	Biliary-AdenoCA	PCAWG	Tumour	0.0248193	0	0.0248193	Other	ALT-low	Wild type
bf44f8d17089b90dcdd621306c5128bb	DO52675	Lymph-BNHL	PCAWG	Tumour	0	0	0	Other	ALT-low	Wild type
bf5b874240ec430239013f4292d4151c	DO46416	Ovary-AdenoCA	PCAWG	Tumour	0.0235197	0.0235197	0	TERT_mod	ALT-low	TERT_amp
c007f362d965b32174ec030825262714	DO52598	Bone-Osteosarc	PCAWG	Tumour	0.532905	0.299759	0.233146	Other	ALT-high	Wild type
c00fa790888bf9947996dd2d434f4ef4	DO50785	Liver-HCC	PCAWG	Tumour	0.155047	0	0.155047	Other	ALT-low	Wild type
c01c07b0d204c9438bf0d75743a97b40	DO48725	Liver-HCC	PCAWG	Tumour	0.155779	0	0.155779	TERT_mod	ALT-low	TERTp_mut
c021b836aed15341afad476a614ef63e	DO48888	CNS-Medullo	PCAWG	Tumour	0	0	0	Other	ALT-low	Wild type
c05d1671a6c34e68d33013b672dc7ff7	DO45239	Liver-HCC	PCAWG	Tumour	0.167357	0.0669426	0.100414	Other	ALT-low	Wild type
c08c8fa7d4d8e17218fc3ed276d9df85	DO46352	Ovary-AdenoCA	PCAWG	Tumour	0.0262165	0	0.0262165	Other	ALT-low	Wild type
c155a46c76d37ff712bd701467b061e4	DO49129	Panc-AdenoCA	PCAWG	Tumour	0.0408311	0	0.0408311	Other	ALT-low	Wild type
c15e37a7f556c4c3bbf262d0255d27d7	DO52639	Bone-Osteosarc	PCAWG	Tumour	0.149724	0	0.149724	Other	ALT-high	Wild type
c1638abbea2c0212e1d453b5ba664a09	DO51084	Prost-AdenoCA	PCAWG	Tumour	0.199359	0.0664529	0.132906	Other	ALT-low	Wild type
c1733bf26267239c32c8b402fde0d7ea	DO52122	Panc-Endocrine	PCAWG	Tumour	0.182139	0	0.182139	ATRX_DAXX_trunc	ALT-high	ATRX_DAXX_trunc
c17e09ba770c24147a900fc60c2e26e8	DO51499	Panc-AdenoCA	PCAWG	Tumour	0	0	0	Other	ALT-low	Wild type
c1bd1ed5ce03f1c18e152c419b65f657	DO46380	Ovary-AdenoCA	PCAWG	Tumour	0	0	0	Other	ALT-low	Wild type
c1bda9230e13d53e537d0318d8397406	DO51490	Panc-AdenoCA	PCAWG	Tumour	0	0	0	Other	ALT-low	ATRX_DAXX_non_trunc
c22e9a9f76be4fd90d736b12256ee5d3	DO45219	Liver-HCC	PCAWG	Tumour	0.104638	0.0523192	0.0523192	Other	ALT-low	Wild type
c237b11d9c3ec0779df600e41ffeba7d	DO10829	Prost-AdenoCA	PCAWG	Tumour	0.0550994	0.0550994	0	Other	ALT-low	Wild type
c26d69b48e5781cd0e82b65f7fe0f8c6	DO46992	Kidney-RCC	PCAWG	Tumour	0.0330172	0	0.0330172	TERT_mod	ALT-low	TERTp_mut
c27b20f3e8f8d883d7f9ffc7e33caec6	DO46338	Ovary-AdenoCA	PCAWG	Tumour	0.0406468	0.0203234	0.0203234	Other	ALT-low	Wild type
c2ea1e16a58e975c8d4d2ba49df888e0	DO33552	Panc-AdenoCA	PCAWG	Tumour	0	0	0	Other	ALT-low	Wild type
c33a3a1af5fd2d6d08e3ff0eda7cdf9c	DO7280	Lymph-CLL	PCAWG	Tumour	0.198794	0.0993969	0.0993969	Other	ALT-low	Wild type
c351e477d3466759639105da2783c98c	DO45229	Liver-HCC	PCAWG	Tumour	0.180611	0	0.180611	Other	ALT-low	Wild type
c362a63c47e69774f4b3e25e90af8b80	DO221124	Lymph-BNHL	PCAWG	Tumour	0.321452	0.0803629	0.241089	Other	ALT-low	Wild type
c36a3588f3a0c83cb8ded5107e9b9b90	DO27803	Lymph-BNHL	PCAWG	Tumour	0.650803	0.284726	0.366077	Other	ALT-low	Wild type
c42f3ea3cc9197ebd26a3a6f6fd92fe2	DO52713	Lymph-CLL	PCAWG	Tumour	0.0485713	0.0242857	0.0242857	Other	ALT-low	Wild type
c449e990dfe42a6106d718d39d8f6ace	DO32878	Panc-AdenoCA	PCAWG	Tumour	0.114473	0.0572365	0.0572365	Other	ALT-low	Wild type
c460fc95ac7ecec9bd33fe19f15d80f7	DO52712	Lymph-CLL	PCAWG	Tumour	0.0553753	0	0.0553753	Other	ALT-low	Wild type
c46dd226d9b4260e23ddb8d63781fd3c	DO45277	Liver-HCC	PCAWG	Tumour	0.051129	0.051129	0	Other	ALT-low	Wild type
c49bec76b2708d9103efb1f5243bde80	DO33077	Panc-AdenoCA	PCAWG	Tumour	0.068438	0.0228127	0.0456254	Other	ALT-low	Wild type
c4a77d523c76d2f0a568732ea0067c52	DO51111	Prost-AdenoCA	PCAWG	Tumour	0.0758608	0.0189652	0.0568956	Other	ALT-low	Wild type
c4ab18038b97943f07eb2f7d8aa4416e	DO33042	Panc-AdenoCA	PCAWG	Tumour	0.327155	0.140209	0.186946	Other	ALT-low	Wild type
c4b7390bc69022364c123c9f64b77048	DO33200	Panc-AdenoCA	PCAWG	Tumour	0.0227743	0	0.0227743	Other	ALT-low	Wild type
c4c7510e733fc3bb8f45f576717c635c	DO222286	Stomach-AdenoCA	PCAWG	Tumour	0.0938741	0.0625828	0.0312914	Other	ALT-low	Wild type
c4cdba3285f33d508f7f0897641e8ce2	DO27809	Lymph-BNHL	PCAWG	Tumour	0.0519383	0	0.0519383	Other	ALT-low	Wild type
c54906b26a05a871474b6f57f834f0ae	DO47000	Kidney-RCC	PCAWG	Tumour	0.0985591	0	0.0985591	Other	ALT-low	Wild type
c5ab1835d41716418e9b28278028dbbc	DO45189	Liver-HCC	PCAWG	Tumour	0.0319659	0	0.0319659	Other	ALT-low	Wild type
c5c57a9dd6c7016d43a8e3fa9f4b2131	DO220885	Skin-Melanoma	PCAWG	Tumour	0.823531	0.390093	0.433437	Other	ALT-low	Wild type
c5ea0f563998a38b7090777fba556807	DO48973	CNS-Medullo	PCAWG	Tumour	0	0	0	Other	ALT-low	Wild type
c5eb2f08043ca117934dd2f21bda7fcc	DO36051	CNS-PiloAstro	PCAWG	Tumour	0	0	0	Other	ALT-low	Wild type
c5f40b0464d5d5cf04629dee61c02662	DO217952	Breast-AdenoCA	PCAWG	Tumour	0.114574	0.0229148	0.0916593	Other	ALT-low	Wild type
c610fe1c94e64add28eb6ac325f0509e	DO51497	Panc-AdenoCA	PCAWG	Tumour	0	0	0	Other	ALT-high	Wild type
c614e7eeadb59ac88c51de2f91221148	DO50345	Eso-AdenoCA	PCAWG	Tumour	0	0	0	Other	ALT-low	Wild type
c63c0880556f09e781c8b365e94dea3a	DO218176	Breast-AdenoCA	PCAWG	Tumour	0.15824	0	0.15824	Other	ALT-low	Wild type
c67baaf2ea0af6ad82cb4f4d28f0e7e2	DO44832	Liver-HCC	PCAWG	Tumour	0.0305965	0	0.0305965	Other	ALT-low	Wild type
c6b0dd73563bdac54c0be7bbb90ab803	DO218651	Breast-AdenoCA	PCAWG	Tumour	0.0343777	0	0.0343777	Other	ALT-low	Wild type
c6ba18d6624f747c5da256debf458d52	DO50319	Eso-AdenoCA	PCAWG	Tumour	0.0301915	0.0301915	0	Other	ALT-high	Wild type
c6bfb1c8e9f0e471cdfa50ed0162b3ad	DO46340	Ovary-AdenoCA	PCAWG	Tumour	0.0345293	0	0.0345293	Other	ALT-low	Wild type
c6dfb73b5f77629e3c9f972a7fbf7453	DO35623	CNS-Medullo	PCAWG	Tumour	0.0590473	0.0295236	0.0295236	Other	ALT-low	Wild type
c6f965a77d3c8db421326de6d47b93a0	DO51061	Prost-AdenoCA	PCAWG	Tumour	0.109323	0	0.109323	Other	ALT-low	Wild type
c7166a654e889e144754b9d075ea56a5	DO46749	Panc-Endocrine	PCAWG	Tumour	0	0	0	Other	ALT-low	Wild type
c76c166f133cfefbacb11e838f7eadd1	DO50401	Eso-AdenoCA	PCAWG	Tumour	0.0274503	0	0.0274503	Other	ALT-low	Wild type
c778351fca20f94e49162488bab72458	DO46354	Ovary-AdenoCA	PCAWG	Tumour	0	0	0	Other	ALT-low	Wild type
c7c949a73fa37d9a744959cbdcd6ba5c	DO52658	Lymph-BNHL	PCAWG	Tumour	0	0	0	Other	ALT-low	Wild type
c8215a8cfb1b20863f6fdf1431d24766	DO51052	Prost-AdenoCA	PCAWG	Tumour	0	0	0	Other	ALT-low	Wild type
c8a7f582724170ed758a80845e3833fc	DO52682	Lymph-BNHL	PCAWG	Tumour	0	0	0	Other	ALT-low	Wild type
c8aa43b0b5950427706e966022e3ec00	DO52558	Breast-AdenoCA	PCAWG	Tumour	0.0422705	0	0.0422705	Other	ALT-low	Wild type
c98a9682b9e2b3ac9edcb1f34ca92cdc	DO35874	CNS-PiloAstro	PCAWG	Tumour	0.195999	0.065333	0.130666	Other	ALT-low	Wild type
c9dbc0842a21ad221c9ab5133702aa92	DO49168	Panc-AdenoCA	PCAWG	Tumour	0	0	0	Other	ALT-low	Wild type
c9de539bb3c6809fba7d4f4fff71cad3	DO52152	Panc-Endocrine	PCAWG	Tumour	0.10498	0.0349933	0.0699865	Other	ALT-low	Wild type
c9eac57c275d00cb6b3b19bb6a6c33c2	DO52696	Lymph-BNHL	PCAWG	Tumour	0	0	0	Other	ALT-low	Wild type
c9f32a03411101c5a9a380d95dec5b43	DO222276	Stomach-AdenoCA	PCAWG	Tumour	0.0283197	0	0.0283197	Other	ALT-low	Wild type
c9f7f32995e170a3266ecb85778bb70b	DO220893	Skin-Melanoma	PCAWG	Tumour	0.120189	0	0.120189	Other	ALT-low	Wild type
ca099bb4c7d4bf35ffa9532c76007f6b	DO51525	Panc-AdenoCA	PCAWG	Tumour	0	0	0	Other	ALT-low	Wild type
ca3b3edaef8df7eb4e955d9a91ddfb4d	DO45187	Liver-HCC	PCAWG	Tumour	0	0	0	Other	ALT-low	Wild type
ca7c67691c436029141e2ed6e4f92720	DO50831	Liver-HCC	PCAWG	Tumour	0.293389	0.117356	0.176034	TERT_mod	ALT-low	TERTp_sv
cae75e168fdab75b63353fd276c62492	DO224498	Stomach-AdenoCA	PCAWG	Tumour	0.030763	0	0.030763	Other	ALT-low	Wild type
caf27dd11b8974b1757742984c52190c	DO1016	Breast-AdenoCA	PCAWG	Tumour	0.334735	0.191277	0.143458	Other	ALT-low	Wild type
cb07f7195409403cba42b2276cb2ee27	DO52559	Breast-AdenoCA	PCAWG	Tumour	0.0642837	0.0642837	0	Other	ALT-low	Wild type
cb32ab778eb9565d20ebc07a1fe1e0be	DO217786	Breast-AdenoCA	PCAWG	Tumour	0.0365793	0	0.0365793	Other	ALT-low	Wild type
cb6c9b1c1187dc32be48387b3c28ab28	DO45041	Liver-HCC	PCAWG	Tumour	0.0329997	0.0164998	0.0164998	TERT_mod	ALT-low	TERTp_mut
cb8fab81ee08eef670381cab3220c6c8	DO48958	CNS-Medullo	PCAWG	Tumour	0.0499916	0	0.0499916	Other	ALT-low	Wild type
cb90e861e06a071050cab917d390484e	DO51113	Prost-AdenoCA	PCAWG	Tumour	0.0271903	0.0271903	0	Other	ALT-low	Wild type
cbaae991e1761c66f195b8c41dcfb08b	DO46755	Panc-Endocrine	PCAWG	Tumour	0.0436474	0.0145491	0.0290983	Other	ALT-low	Wild type
cbb16e8930e3b6790bf260c54acfaffe	DO6428	Lymph-CLL	PCAWG	Tumour	0	0	0	Other	ALT-low	Wild type
cbbba74222441fa3ca729518f0aa851d	DO50374	Eso-AdenoCA	PCAWG	Tumour	0.0213875	0.0213875	0	Other	ALT-low	Wild type
cc307c301f9eb535e08b6a5d4d8050db	DO48938	CNS-Medullo	PCAWG	Tumour	0.160682	0.0964092	0.0642728	Other	ALT-low	Wild type
ccb9cd3f673674a5959ed66a9eabb02f	DO52139	Panc-Endocrine	PCAWG	Tumour	0.0340546	0.0170273	0.0170273	Other	ALT-low	Wild type
ccd3b76afff94a26333b2740b960a1e5	DO52615	Bone-Osteosarc	PCAWG	Tumour	0.0812522	0.0270841	0.0541682	Other	ALT-high	Wild type
cda293c1296529cb5d1e7eb5c865311b	DO46973	Kidney-RCC	PCAWG	Tumour	0	0	0	Other	ALT-low	Wild type
cdd62293bbcdfa30a0890d944317de79	DO45069	Liver-HCC	PCAWG	Tumour	0.0870344	0.0174069	0.0696275	TERT_mod	ALT-low	TERTp_mut
ce0c73828af22b540f7f567b31ee184f	DO51492	Panc-AdenoCA	PCAWG	Tumour	0.102748	0	0.102748	Other	ALT-low	Wild type
ce402d087c21e4be2c166824d418f450	DO46757	Panc-Endocrine	PCAWG	Tumour	0.478967	0.139699	0.339269	Other	ALT-high	Wild type
ce4afaafd87c53846d56bf3148d730c1	DO52574	Bone-Osteosarc	PCAWG	Tumour	0.659486	0.279013	0.380473	Other	ALT-high	Wild type
ce4fddf6ae935cdd9873e06d8198bfee	DO7084	Lymph-CLL	PCAWG	Tumour	0.0286712	0.0286712	0	Other	ALT-low	ATRX_DAXX_non_trunc
ce6315b55c2c525ab3ee462d9e3f6083	DO6436	Lymph-CLL	PCAWG	Tumour	0.0294894	0.0294894	0	Other	ALT-low	Wild type
cf0a644894003fee54e8070d6d5967a3	DO217818	Stomach-AdenoCA	PCAWG	Tumour	0.0375132	0	0.0375132	Other	ALT-low	Wild type
cfa1822adeee4278a9420cd8d9f2a19a	DO6354	Lymph-CLL	PCAWG	Tumour	0	0	0	Other	ALT-low	Wild type
cffe671b18220455a81b791d96d22cbf	DO51104	Prost-AdenoCA	PCAWG	Tumour	0	0	0	Other	ALT-low	Wild type
d06479519d4b72279b79f9d9c33a24c7	DO52516	Prost-AdenoCA	PCAWG	Tumour	0	0	0	Other	ALT-low	Wild type
d06bcafec0fb3dd959d1dec70de95967	DO35128	Panc-AdenoCA	PCAWG	Tumour	0.0746564	0	0.0746564	Other	ALT-low	Wild type
d07214bcbe0f79594daa2bdc4abeef82	DO35622	CNS-Medullo	PCAWG	Tumour	0.0482236	0.0241118	0.0241118	Other	ALT-low	Wild type
d08efb697fafdfc5dfbb5006db5d067e	DO36103	CNS-PiloAstro	PCAWG	Tumour	0.0439461	0.0439461	0	Other	ALT-low	Wild type
d10048049548b0a6b385962ec966155b	DO27823	Lymph-BNHL	PCAWG	Tumour	0.032056	0	0.032056	Other	ALT-low	Wild type
d10ba53cc33f2a2a9b14fea890bf13ae	DO51487	Panc-AdenoCA	PCAWG	Tumour	0	0	0	Other	ALT-low	Wild type
d17f8182260946fe0afcf92801f3b584	DO47088	Kidney-RCC	PCAWG	Tumour	0	0	0	Other	ALT-low	Wild type
d1dc0e2c2afe463f2cbf21ff03dbe746	DO51056	Prost-AdenoCA	PCAWG	Tumour	0	0	0	Other	ALT-high	Wild type
d1ebcf86e0f15e7f04c8a3c287902aac	DO50796	Liver-HCC	PCAWG	Tumour	0.0569737	0.0569737	0	Other	ALT-low	Wild type
d215684148402a9d5134a12e536b5473	DO51992	Lymph-CLL	PCAWG	Tumour	0.0924057	0.0616038	0.0308019	Other	ALT-low	Wild type
d22cac613223c878fc1544ac3cee4938	DO47174	Kidney-RCC	PCAWG	Tumour	0	0	0	Other	ALT-low	Wild type
d23a1b5a37b03339366c316c35738d47	DO48694	Liver-HCC	PCAWG	Tumour	0.119007	0.0595037	0.0595037	Other	ALT-low	Wild type
d2626bc074fb43ff3d6c7e8c133db72a	DO51170	Panc-Endocrine	PCAWG	Tumour	0.340693	0.0425867	0.298107	Other	ALT-low	ATRX_DAXX_non_trunc
d2d1ded233add388e4a13c9bd892f98b	DO35424	Panc-AdenoCA	PCAWG	Tumour	0.388065	0.0646775	0.323388	Other	ALT-low	Wild type
d355d3945471acc8f2e93f8ce8352e84	DO47159	Kidney-RCC	PCAWG	Tumour	0	0	0	Other	ALT-low	Wild type
d37bec433e50561658c5552ec6143fee	DO51097	Prost-AdenoCA	PCAWG	Tumour	0.0492285	0	0.0492285	Other	ALT-low	Wild type
d39d0c82793ec5922eac752c232b1b31	DO51153	Prost-AdenoCA	PCAWG	Tumour	0.018508	0	0.018508	Other	ALT-low	Wild type
d3d5d25cd8e28963ae303c207f448aac	DO52701	Lymph-CLL	PCAWG	Tumour	0.0524539	0.0262269	0.0262269	Other	ALT-low	Wild type
d42c5f83c74276a84f9ba4f2e991e563	DO10844	Eso-AdenoCA	PCAWG	Tumour	0.0222123	0.0222123	0	Other	ALT-low	Wild type
d4310a5653b87d993f99f8edb2b1ead2	DO51120	Prost-AdenoCA	PCAWG	Tumour	0	0	0	Other	ALT-low	Wild type
d47cff9b8b8bc11a96fa2c5c7cfb5305	DO49193	Panc-AdenoCA	PCAWG	Tumour	0.0484579	0	0.0484579	Other	ALT-low	Wild type
d48b32d39c9127e339b6192671f4276a	DO36151	CNS-PiloAstro	PCAWG	Tumour	0.0464206	0	0.0464206	Other	ALT-low	Wild type
d49530e603ffa85a902fa3a0a6086a0b	DO52585	Bone-Epith	PCAWG	Tumour	1.51349	0.496227	0.967643	Other	ALT-high	Wild type
d4a70abc08c4557f8ff92b2cb48932f5	DO33008	Panc-AdenoCA	PCAWG	Tumour	0.0680938	0.0340469	0.0340469	Other	ALT-low	Wild type
d4af425ac037a3282bea02e4d84a561d	DO221539	Panc-AdenoCA	PCAWG	Tumour	0	0	0	Other	ALT-high	Wild type
d520c29be6ddee9016d91ab87c5561b8	DO27799	Lymph-BNHL	PCAWG	Tumour	0.608272	0.14037	0.467902	Other	ALT-low	Wild type
d576337680594cd3408f1668318f2075	DO45225	Liver-HCC	PCAWG	Tumour	0.0837337	0	0.0837337	Other	ALT-low	Wild type
d5837b860acba17bc0927cc5b2a2d801	DO49430	Panc-AdenoCA	PCAWG	Tumour	0.0915029	0.0152505	0.0762525	Other	ALT-high	Wild type
d5d31b088b9e8b657f5991d2cf065ad7	DO46917	Kidney-RCC	PCAWG	Tumour	0.0443138	0.0443138	0	Other	ALT-low	Wild type
d65eee66ecfacf55670339827f870add	DO49178	Panc-AdenoCA	PCAWG	Tumour	0	0	0	Other	ALT-high	Wild type
d69544a962843a0010099bc068ab1bcb	DO217953	Breast-AdenoCA	PCAWG	Tumour	0.027269	0	0.027269	Other	ALT-low	Wild type
d6ead30748645077747d1e06f2451224	DO45295	Biliary-AdenoCA	PCAWG	Tumour	0.0440864	0	0.0440864	Other	ALT-low	Wild type
d71f32b81cdc2b244002beedfe8af310	DO1002	Breast-AdenoCA	PCAWG	Tumour	0.0241943	0	0.0241943	Other	ALT-low	Wild type
d781f7bfd927ace8ca1a83efd8e233b9	DO27805	Lymph-BNHL	PCAWG	Tumour	0.178083	0	0.178083	Other	ALT-low	Wild type
d78c70643f79c1def4ce567664de8bb3	DO35904	CNS-PiloAstro	PCAWG	Tumour	0.213323	0.0355538	0.177769	Other	ALT-low	Wild type
d7bba194e5989da0d06cf761c1aa0214	DO52666	Lymph-BNHL	PCAWG	Tumour	0.0851947	0.0425974	0.0425974	Other	ALT-low	ATRX_DAXX_non_trunc
d7d97570326c60eb552d0ae78fba2049	DO48920	CNS-Medullo	PCAWG	Tumour	0.103063	0	0.103063	Other	ALT-low	Wild type
d7f0d01e30c08ad5a53b08ad3f9891c6	DO50357	Eso-AdenoCA	PCAWG	Tumour	0.0372305	0	0.0372305	Other	ALT-low	Wild type
d81c21b115e5380151c42b193d64d93f	DO49172	Panc-AdenoCA	PCAWG	Tumour	0	0	0	Other	ALT-low	Wild type
d844dde2261fa9718763bad6f14a08bb	DO218489	Breast-AdenoCA	PCAWG	Tumour	0	0	0	Other	ALT-low	Wild type
d85d950111c04ef170317bd35234cf84	DO44806	Liver-HCC	PCAWG	Tumour	0	0	0	Other	ALT-low	Wild type
d87b71a040df901a4ebcfb51c3006388	DO33400	Panc-AdenoCA	PCAWG	Tumour	0.0324749	0	0.0324749	Other	ALT-low	Wild type
d8afd631894ec9b698227e5cff1040d5	DO46560	Ovary-AdenoCA	PCAWG	Tumour	0.0247559	0	0.0247559	Other	ALT-low	Wild type
d8ec11d2f06f5016e6d2332416fa80f7	DO220870	Skin-Melanoma	PCAWG	Tumour	0	0	0	TERT_mod	ALT-low	TERTp_sv
d8faa1b0d77cab4bbb62e4d8f4bf7874	DO10843	Eso-AdenoCA	PCAWG	Tumour	0.1012	0.0506002	0.0506002	Other	ALT-low	Wild type
d947c33cb797fc132debd681345a5591	DO36107	CNS-PiloAstro	PCAWG	Tumour	0	0	0	Other	ALT-low	Wild type
d958bd12ab1b32ecf359d78a5726b969	DO32984	Panc-AdenoCA	PCAWG	Tumour	0.0851192	0	0.0851192	Other	ALT-low	Wild type
d9a3b837a5fd642cd56ab68d26488163	DO35559	CNS-Medullo	PCAWG	Tumour	0	0	0	Other	ALT-low	Wild type
d9a855516cc8c2ea8870bb36b8872bbd	DO50416	Prost-AdenoCA	PCAWG	Tumour	0	0	0	Other	ALT-low	Wild type
da48e0b99dce4f7fdbc57e0f96245aa2	DO35406	Panc-AdenoCA	PCAWG	Tumour	0.624965	0.164464	0.4605	Other	ALT-low	Wild type
da76765bef9601a4c55601a11f5a430b	DO51542	Panc-AdenoCA	PCAWG	Tumour	0.0143733	0	0.0143733	Other	ALT-low	Wild type
da8d0f05e0e4345513b24db7b0dc0242	DO51100	Prost-AdenoCA	PCAWG	Tumour	0	0	0	Other	ALT-low	Wild type
da9f03d1a1b3e2bd9499287a3e57f66e	DO48972	CNS-Medullo	PCAWG	Tumour	0.0599079	0.0299539	0.0299539	Other	ALT-low	Wild type
daeaabe3ad65b6b6b494caf2e280a79e	DO217850	Biliary-AdenoCA	PCAWG	Tumour	0.0761574	0	0.0761574	Other	ALT-low	Wild type
dafe1ba5cc8c9d0b59ba4d24eafe142a	DO217908	Breast-AdenoCA	PCAWG	Tumour	0.0485109	0	0.0485109	Other	ALT-low	Wild type
dbceff1bb7fe3091fd117b21b545c3e7	DO50827	Liver-HCC	PCAWG	Tumour	0.417138	0.113765	0.303373	Other	ALT-low	Wild type
dbdd8d1ab8075ed6218c0e74fe3c808e	DO218442	Stomach-AdenoCA	PCAWG	Tumour	0.0393246	0	0.0393246	Other	ALT-low	Wild type
dc188caa7a25cdba3726e010ca43298b	DO46769	Panc-Endocrine	PCAWG	Tumour	0.0265027	0.0132513	0.0132513	Other	ALT-low	Wild type
dc36cb274e112fe31f5f445526d1f70b	DO47162	Kidney-RCC	PCAWG	Tumour	0.0355498	0.0355498	0	Other	ALT-low	Wild type
dc3981ddbefcd49d31b3b0070cd178d6	DO51495	Panc-AdenoCA	PCAWG	Tumour	0.128965	0.0429885	0.085977	Other	ALT-low	Wild type
dc464f623c76b67714752419ba4f9007	DO27849	Lymph-BNHL	PCAWG	Tumour	0.119498	0	0.119498	Other	ALT-low	Wild type
dc586ba727711659c589d5c0e245f40e	DO218377	Breast-LobularCA	PCAWG	Tumour	0.187241	0.0468103	0.140431	Other	ALT-low	Wild type
dc97ce3af2bdad1106972b7304b50d5a	DO46593	Ovary-AdenoCA	PCAWG	Tumour	0.0705435	0.0235145	0.047029	Other	ALT-low	Wild type
dcf73b8addad545be5964e005ca02525	DO52725	Lymph-CLL	PCAWG	Tumour	0.063027	0	0.063027	Other	ALT-low	Wild type
dd50c81fc88d9c3f1b36b76ef0dddcc3	DO35949	CNS-PiloAstro	PCAWG	Tumour	0.0601606	0	0.0601606	Other	ALT-low	Wild type
ddca1ab20c3b617570b7d6fe90e53e2e	DO46745	Panc-Endocrine	PCAWG	Tumour	0	0	0	Other	ALT-low	Wild type
ddd43551423371e07df552bec3120dc9	DO47080	Kidney-RCC	PCAWG	Tumour	0.0711067	0.0355534	0.0355534	Other	ALT-low	Wild type
de3ec1f1e4d5795a38fd4c70dbb56379	DO52704	Lymph-CLL	PCAWG	Tumour	0.0276948	0.0276948	0	Other	ALT-low	Wild type
de4ae3aafa611d067df91b07bdd432a6	DO27795	Lymph-BNHL	PCAWG	Tumour	1.18774	0.712644	0.475096	Other	ALT-low	Wild type
de823387c9c28237b14472a6979865da	DO51173	Panc-Endocrine	PCAWG	Tumour	0.0158572	0	0.0158572	Other	ALT-low	Wild type
df251763cd8276f7b379425ebb55d8c7	DO218698	Breast-AdenoCA	PCAWG	Tumour	0.115465	0.0288663	0.0865989	Other	ALT-low	Wild type
df4b26ce8210b8ad42f9ed2accc880a0	DO50440	Eso-AdenoCA	PCAWG	Tumour	0.0887509	0.0665632	0.0221877	Other	ALT-low	Wild type
df4f6f947f56c9361a3fa9a6886dba94	DO46390	Ovary-AdenoCA	PCAWG	Tumour	0.0226666	0	0.0226666	Other	ALT-low	Wild type
df750ba268f998ebb9c9412a421f00b7	DO47016	Kidney-RCC	PCAWG	Tumour	0.0562755	0.0281377	0.0281377	Other	ALT-low	Wild type
dfc38bcdf70ab1ac56f0f785bcbba506	DO45045	Liver-HCC	PCAWG	Tumour	0.139919	0.139919	0	Other	ALT-low	Wild type
e04c5c23920c1aedb60c17524fb2e66a	DO50825	Liver-HCC	PCAWG	Tumour	0.0585424	0.0292712	0.0292712	Other	ALT-low	Wild type
e07938169b268a04b5a160f3abb932ab	DO48896	CNS-Medullo	PCAWG	Tumour	0	0	0	TERT_mod	ALT-low	TERTp_mut
e09371938f55c349edbc3f060bf914a4	DO35841	CNS-Medullo	PCAWG	Tumour	0.0799889	0	0.0799889	Other	ALT-low	Wild type
e0c6e2409149501f4b1c03a3e97d8ed2	DO45291	Biliary-AdenoCA	PCAWG	Tumour	0.076269	0.0381345	0.0381345	Other	ALT-low	Wild type
e0d82d01a0550f72ecffd4fb5579116f	DO6378	Lymph-CLL	PCAWG	Tumour	0	0	0	Other	ALT-low	Wild type
e0daa95d9782909fd4805f519c4164c4	DO218457	Breast-AdenoCA	PCAWG	Tumour	0.0445752	0	0.0445752	Other	ALT-low	Wild type
e12d90c6cc68ba64c50df2da7eef4605	DO10825	Prost-AdenoCA	PCAWG	Tumour	0	0	0	Other	ALT-low	Wild type
e143968f5b1c0f8f232bb027e315a206	DO35538	CNS-Medullo	PCAWG	Tumour	0	0	0	Other	ALT-low	Wild type
e19dfdc8b9cad32036dba2678c4d6916	DO48952	CNS-Medullo	PCAWG	Tumour	0.0761114	0.050741	0.0253705	Other	ALT-low	Wild type
e1b01ce88a1d130e553c7fc84f501ae3	DO48894	CNS-Medullo	PCAWG	Tumour	0	0	0	Other	ALT-low	Wild type
e1f2890d0826d129d10732902c7d7354	DO27783	Lymph-BNHL	PCAWG	Tumour	0.0601473	0	0.0601473	Other	ALT-low	Wild type
e22b415d67370a2a3a6359314695aa15	DO52692	Lymph-BNHL	PCAWG	Tumour	0	0	0	Other	ALT-low	Wild type
e259aa7ec22b74e3b4559e2de8c81ea3	DO33376	Panc-AdenoCA	PCAWG	Tumour	0.030393	0.030393	0	Other	ALT-low	Wild type
e25a121804fbe800c7e64de63214d9b2	DO46834	Kidney-RCC	PCAWG	Tumour	0.105118	0.0525592	0.0525592	Other	ALT-low	Wild type
e25f0ad03c0aacc136c40a826a4dfb26	DO220866	Skin-Melanoma	PCAWG	Tumour	0	0	0	TERT_mod	ALT-low	TERTp_mut
e27832164b1e2b7a9bb7d287c02f93ae	DO50807	Liver-HCC	PCAWG	Tumour	0.027347	0.027347	0	TERT_mod	ALT-low	TERTp_sv
e29bee49be2a361d0414b3d226f3e30f	DO35148	Panc-AdenoCA	PCAWG	Tumour	0.0284513	0.0284513	0	Other	ALT-high	Wild type
e2d5527b18c34c9d4a3d011d7bc547c4	DO46953	Kidney-RCC	PCAWG	Tumour	0	0	0	Other	ALT-low	Wild type
e2d8c91de4566db465c92c8c960b4153	DO50330	Eso-AdenoCA	PCAWG	Tumour	0	0	0	Other	ALT-low	Wild type
e32d5503bcea94d98c0421f80abcfb80	DO45191	Liver-HCC	PCAWG	Tumour	0.391456	0.177935	0.213522	Other	ALT-low	Wild type
e347618abe48a38da78f56dd358d1ec9	DO52545	Breast-AdenoCA	PCAWG	Tumour	0.35367	0	0.35367	Other	ALT-low	Wild type
e35d5a6114a237537687b5b2fb1418a9	DO52683	Lymph-BNHL	PCAWG	Tumour	0.0566359	0.0566359	0	Other	ALT-low	Wild type
e35ffbe685865cb5f4825aebad9dfb1f	DO51107	Prost-AdenoCA	PCAWG	Tumour	0.129467	0	0.129467	Other	ALT-low	Wild type
e3d914098afcc8a9eea37e71dfe83f81	DO32863	Panc-AdenoCA	PCAWG	Tumour	0.0419247	0	0.0419247	Other	ALT-low	Wild type
e3e040980251cd350b4056d6d8234a93	DO50804	Liver-HCC	PCAWG	Tumour	0	0	0	Other	ALT-low	Wild type
e3feb4a67c6a75f3b8acb9af61ddefcc	DO52595	Bone-Osteosarc	PCAWG	Tumour	0.397383	0.298037	0.0993458	Other	ALT-high	Wild type
e48c1961303ff6d0c11a84c0f1fefc67	DO35575	CNS-Medullo	PCAWG	Tumour	0	0	0	Other	ALT-low	Wild type
e49691f7eecd59f2e055c2d7400232b3	DO47072	Kidney-RCC	PCAWG	Tumour	0	0	0	Other	ALT-low	Wild type
e4adf0d42db04c1e92b4f351b5ef414c	DO50323	Eso-AdenoCA	PCAWG	Tumour	0.0597451	0.0298725	0.0298725	Other	ALT-low	Wild type
e5109ca33e942753ce13ae39d4e164db	DO52657	Lymph-BNHL	PCAWG	Tumour	0.318754	0.0579553	0.260799	Other	ALT-high	Wild type
e5128f75536aedece012397e1b0a299f	DO218384	Breast-AdenoCA	PCAWG	Tumour	0.0700881	0.0467254	0.0233627	Other	ALT-low	Wild type
e51a014424eafec8161982ecd988737a	DO23528	Liver-HCC	PCAWG	Tumour	0.0349443	0	0.0349443	Other	ALT-low	Wild type
e57fe3ddadf4d492e70d72bffdb29c07	DO47165	Kidney-RCC	PCAWG	Tumour	0	0	0	Other	ALT-low	Wild type
e5831d43ef17ecd0273a8ba5d3647ebc	DO51117	Prost-AdenoCA	PCAWG	Tumour	0.0397444	0.0198722	0.0198722	Other	ALT-low	Wild type
e592f2782356d9cc45374f0082deec42	DO49484	Panc-AdenoCA	PCAWG	Tumour	0.0359227	0	0.0359227	Other	ALT-low	Wild type
e59fb932d2f370305f80527ae98a41d9	DO46424	Ovary-AdenoCA	PCAWG	Tumour	0	0	0	ATRX_DAXX_trunc	ALT-low	ATRX_DAXX_trunc
e5da03ef8601857652af9676ccc580a7	DO51502	Panc-AdenoCA	PCAWG	Tumour	0.0397267	0.0397267	0	Other	ALT-low	Wild type
e60a9577598af1bf384937795421bb6b	DO218673	Stomach-AdenoCA	PCAWG	Tumour	0.154681	0.0515605	0.103121	Other	ALT-low	Wild type
e6123ebaedfd35dfd04e8eee7e394503	DO48918	CNS-Medullo	PCAWG	Tumour	0.05141	0.025705	0.025705	Other	ALT-low	Wild type
e650e41221715002801f0f6667849cf4	DO48965	CNS-Medullo	PCAWG	Tumour	0.0843618	0	0.0843618	Other	ALT-low	Wild type
e65736a84d00e752ab300c3c081b398d	DO51478	Panc-AdenoCA	PCAWG	Tumour	0	0	0	Other	ALT-low	Wild type
e6707ae5b0ffe54b07144b87dd37c42e	DO35613	CNS-Medullo	PCAWG	Tumour	0.15294	0.0305881	0.122352	Other	ALT-low	Wild type
e6cf7695979d10c6c78a34e47a89687a	DO49076	Panc-AdenoCA	PCAWG	Tumour	0.0486498	0.0243249	0.0243249	Other	ALT-low	Wild type
e70707cb0870ab8b80403f29fea7f543	DO220855	Skin-Melanoma	PCAWG	Tumour	0.103592	0.0345305	0.0690611	TERT_mod	ALT-low	TERTp_mut
e74441c55453f44eb69cf1540e7dc4ad	DO45057	Liver-HCC	PCAWG	Tumour	0.0267554	0	0.0267554	TERT_mod	ALT-low	TERTp_mut
e78993c3a33d0ffa0962406a92c3b33b	DO217987	Breast-AdenoCA	PCAWG	Tumour	0.0599544	0	0.0599544	Other	ALT-low	Wild type
e79235f88fd01f1bec356b46f6a33277	DO52693	Lymph-BNHL	PCAWG	Tumour	0.0359943	0.0359943	0	Other	ALT-low	Wild type
e7960156d3799d1ce046ad3a7fb70df0	DO50851	Liver-HCC	PCAWG	Tumour	0	0	0	Other	ALT-low	Wild type
e7b29013c21f5172f093d7d25f3ea7ad	DO218212	Breast-AdenoCA	PCAWG	Tumour	0.167648	0.111765	0.0558825	Other	ALT-low	Wild type
e7c4d1e0da07ceddc34215fd998cb9b0	DO50306	Eso-AdenoCA	PCAWG	Tumour	0	0	0	Other	ALT-low	Wild type
e7cf3d7837e1be92a4be335629152069	DO52700	Lymph-CLL	PCAWG	Tumour	0.0328909	0.0328909	0	Other	ALT-low	Wild type
e7d0e885f7a064e9d0e4fa5009f19252	DO50822	Liver-HCC	PCAWG	Tumour	0	0	0	TERT_mod	ALT-low	TERTp_mut
e80db04bb945bb1dfa715ea1fbb306d5	DO46961	Kidney-RCC	PCAWG	Tumour	0	0	0	Other	ALT-low	Wild type
e826dfbd6080835afd1077a3a8f5ab71	DO52553	Breast-AdenoCA	PCAWG	Tumour	0.133061	0	0.133061	Other	ALT-low	Wild type
e8753f791ee079e5c2defd6047969365	DO48545	Panc-Endocrine	PCAWG	Tumour	0.0182959	0	0.0182959	Other	ALT-low	Wild type
e8f5a62796e979e3aad4db28f34120f7	DO51175	Panc-Endocrine	PCAWG	Tumour	0.0177742	0	0.0177742	Other	ALT-low	Wild type
e94f2447ceecb2fdc85a2a68df6c497b	DO6418	Lymph-CLL	PCAWG	Tumour	0	0	0	Other	ALT-low	Wild type
e9b2cbc302dbb6ff2c7f1383b84df9f5	DO52611	Bone-Osteosarc	PCAWG	Tumour	2.16384	0.480852	1.65293	Other	ALT-high	ATRX_DAXX_non_trunc
e9b948776f05bb1e5affc2d713511abe	DO50336	Eso-AdenoCA	PCAWG	Tumour	0.0970532	0.0194106	0.0776426	Other	ALT-low	Wild type
e9d0e544e67ed9069dc6e89c0fab2ecb	DO52128	Panc-Endocrine	PCAWG	Tumour	0.184526	0.105443	0.0790826	Other	ALT-low	Wild type
ea987d0a4a1b7047f9af63430d49e1c0	DO52501	Prost-AdenoCA	PCAWG	Tumour	0.480069	0.288042	0.192028	Other	ALT-low	Wild type
eab2a77a417ba427fd6ff4c09fa6e470	DO49183	Panc-AdenoCA	PCAWG	Tumour	0.0232623	0	0.0232623	Other	ALT-high	Wild type
eac18bf79e9ba00e13cf1b2f17db12db	DO52690	Lymph-BNHL	PCAWG	Tumour	0.0390643	0	0.0390643	Other	ALT-low	Wild type
eade9695efd6d545a3322d2a9b5f975e	DO51154	Prost-AdenoCA	PCAWG	Tumour	0	0	0	Other	ALT-low	Wild type
eb42af5de51d04eef60cc178b108a7c5	DO46781	Panc-Endocrine	PCAWG	Tumour	0.140167	0.0200239	0.120143	Other	ALT-high	Wild type
eb5f6eee937da5537ce407964e3af9f5	DO52562	Breast-AdenoCA	PCAWG	Tumour	0.151749	0.050583	0.101166	Other	ALT-low	Wild type
eb633138157a29a01e1c2577b3263a0d	DO52594	Bone-Osteosarc	PCAWG	Tumour	0.0235454	0	0.0235454	Other	ALT-low	Wild type
eb7677e8c9834d03c70bca5f1437fec9	DO218282	Stomach-AdenoCA	PCAWG	Tumour	0.0431554	0	0.0431554	Other	ALT-low	Wild type
ec10efb51a51e38c3fabe486988d5e67	DO47156	Kidney-RCC	PCAWG	Tumour	0	0	0	Other	ALT-low	Wild type
ec2286801a5ce3b53ca9083f07cd1038	DO35556	CNS-Medullo	PCAWG	Tumour	0.121871	0.0870507	0.0348203	Other	ALT-low	Wild type
ecfebea2f0997a8c06d63d2eace639a6	DO46398	Ovary-AdenoCA	PCAWG	Tumour	0	0	0	Other	ALT-low	Wild type
ed015897fbf14ce176f38f27fd8e1875	DO51537	Panc-AdenoCA	PCAWG	Tumour	0.0355936	0.0118645	0.0237291	Other	ALT-low	Wild type
ed0a4d0840cd48f19242feb5590142b6	DO52498	Prost-AdenoCA	PCAWG	Tumour	0.049339	0.049339	0	Other	ALT-low	Wild type
ed35f24c42a93207582a6bba2f02aba6	DO48720	Liver-HCC	PCAWG	Tumour	0.384665	0	0.384665	Other	ALT-low	Wild type
ed803330021389a88ded0e0ea8936de1	DO52659	Lymph-BNHL	PCAWG	Tumour	0.0220471	0.0220471	0	Other	ALT-low	Wild type
eda0b72b35c12b0674f587f80dcffbaa	DO45087	Liver-HCC	PCAWG	Tumour	0.107652	0.0645913	0.0430608	TERT_mod	ALT-low	TERTp_mut
eda656b4269dc73db140453c0fa350dc	DO51520	Panc-AdenoCA	PCAWG	Tumour	0.0199664	0	0.0199664	Other	ALT-low	Wild type
edd715fdbcb0778b9895a816517bcaaf	DO52665	Lymph-BNHL	PCAWG	Tumour	0.164032	0.109355	0.0546774	Other	ALT-low	Wild type
ee0232cb4432e23a7d765327350f33ac	DO48937	CNS-Medullo	PCAWG	Tumour	0.0545005	0	0.0545005	Other	ALT-low	Wild type
ee791f89bf9acb8e38dc0da7ce094bbe	DO50428	Prost-AdenoCA	PCAWG	Tumour	0	0	0	Other	ALT-low	Wild type
ee84c967997be3a2d88581deec6b928b	DO50326	Eso-AdenoCA	PCAWG	Tumour	0.155796	0.051932	0.103864	Other	ALT-low	Wild type
eeda8425d22197a9916768fc5708d8b9	DO7304	Lymph-CLL	PCAWG	Tumour	0.0695016	0	0.0695016	Other	ALT-low	Wild type
eee27f93f6b12eb91d45ff2b20bfab8f	DO217836	Head-SCC	PCAWG	Tumour	0.047626	0	0.047626	TERT_mod	ALT-low	TERTp_mut
ef3344347e59a94378b7f67dd7d398dc	DO52601	Bone-Osteosarc	PCAWG	Tumour	0.273691	0.109476	0.164214	Other	ALT-low	Wild type
efaa63df12212ce97c6f0a3f721d1681	DO23544	Liver-HCC	PCAWG	Tumour	0.0611981	0.030599	0.030599	TERT_mod	ALT-low	TERTp_mut
f01f09f649267fa23f7b5e29e59a008f	DO47153	Kidney-RCC	PCAWG	Tumour	0.0394924	0	0.0394924	Other	ALT-low	Wild type
f0742e94d0405d8301ab33633d08ffaa	DO47076	Kidney-RCC	PCAWG	Tumour	0	0	0	Other	ALT-low	Wild type
f08f54e7c9c2463b7be0caa99349dd20	DO51484	Panc-AdenoCA	PCAWG	Tumour	0.0301142	0.0150571	0.0150571	Other	ALT-low	Wild type
f0a849b16b819add3b892c10fac371d5	DO48541	Panc-Endocrine	PCAWG	Tumour	0.310661	0.0163506	0.29431	ATRX_DAXX_trunc	ALT-high	ATRX_DAXX_trunc
f11def95cf99822cda60ed259dabf435	DO220848	Skin-Melanoma	PCAWG	Tumour	0.0871544	0.0290515	0.0581029	TERT_mod	ALT-high	TERTp_sv
f1308d278b8d934815d22c0b5d9f5621	DO48955	CNS-Medullo	PCAWG	Tumour	0.590647	0.393764	0.196882	Other	ALT-low	Wild type
f15af9b756a6af3eebc0c2bff3115ac4	DO35755	CNS-Medullo	PCAWG	Tumour	0.121318	0.0606588	0.0606588	Other	ALT-low	Wild type
f1c61be3f2beb330e3aa731d8c325ecb	DO51159	Prost-AdenoCA	PCAWG	Tumour	0	0	0	Other	ALT-low	Wild type
f1ee58112806f98531adaace21224beb	DO45195	Biliary-AdenoCA	PCAWG	Tumour	0.140602	0	0.140602	Other	ALT-low	Wild type
f232258c055891d47d68ab180e90a05c	DO51150	Prost-AdenoCA	PCAWG	Tumour	0.0200049	0.0200049	0	Other	ALT-low	Wild type
f24ab63f613645a02fc4b022e96285b9	DO218827	Breast-AdenoCA	PCAWG	Tumour	0.173961	0.115974	0.057987	Other	ALT-low	Wild type
f257bcb537d7b4166d1f67601e298e3f	DO51184	Panc-Endocrine	PCAWG	Tumour	0.15441	0.030882	0.123528	Other	ALT-high	Wild type
f26562c8deacc964af5565f6ec4549e8	DO50805	Liver-HCC	PCAWG	Tumour	0	0	0	TERT_mod	ALT-low	TERTp_mut
f2a5cd5662826f0776a231d85c5d7907	DO220912	Skin-Melanoma	PCAWG	Tumour	0.0365345	0.0182672	0.0182672	Other	ALT-low	ATRX_DAXX_non_trunc
f3268fe904e6f64325214b50fbc3c523	DO52141	Panc-Endocrine	PCAWG	Tumour	0.0172566	0	0.0172566	Other	ALT-low	Wild type
f3667c8ae76e5a4cb0d125247e2c3308	DO46850	Kidney-RCC	PCAWG	Tumour	0	0	0	Other	ALT-low	Wild type
f37a338db7184f1013cdfdc5909d604d	DO34736	Panc-AdenoCA	PCAWG	Tumour	0	0	0	Other	ALT-low	Wild type
f3d4a6ea10930a1618cab6dc2703ac11	DO34264	Panc-AdenoCA	PCAWG	Tumour	0.0267156	0.0267156	0	Other	ALT-high	Wild type
f412d78b3c87819f4eec5d8bbdf1a997	DO220850	Skin-Melanoma	PCAWG	Tumour	0	0	0	TERT_mod	ALT-low	TERTp_mut
f4302dd1f8bc7a028414ab256b8bbdb7	DO46853	Kidney-RCC	PCAWG	Tumour	0.0238993	0.0238993	0	Other	ALT-low	Wild type
f457e34b80332a0f5b628596be857327	DO46498	Ovary-AdenoCA	PCAWG	Tumour	0	0	0	Other	ALT-low	Wild type
f48a360e68225dbaadd53e8065d11893	DO45143	Liver-HCC	PCAWG	Tumour	0.109942	0	0.109942	TERT_mod	ALT-low	TERTp_mut
f492db438c9f3fcc96c324cc13377062	DO6610	Lymph-CLL	PCAWG	Tumour	0	0	0	Other	ALT-low	Wild type
f4948bfccd48611848ccc511958572d0	DO220843	Skin-Melanoma	PCAWG	Tumour	0	0	0	TERT_mod	ALT-low	TERTp_sv
f5136eb84f0dd7a9d366c9ae49e29b8f	DO33028	Panc-AdenoCA	PCAWG	Tumour	0.149749	0.149749	0	Other	ALT-low	Wild type
f545aa1d53b0f4bb458651dcdcb712a3	DO50800	Liver-HCC	PCAWG	Tumour	0.0472278	0.0472278	0	TERT_mod	ALT-low	TERTp_sv
f54c65f80be90ea080e10d91f325cfe1	DO35222	Panc-AdenoCA	PCAWG	Tumour	0	0	0	Other	ALT-high	Wild type
f54e5ff8eadd04483ee881a81d75d84f	DO46329	Ovary-AdenoCA	PCAWG	Tumour	0	0	0	Other	ALT-low	Wild type
f5b67e480c4571f1466f3155adabd352	DO45079	Liver-HCC	PCAWG	Tumour	0.0290431	0	0.0290431	TERT_mod	ALT-low	TERTp_sv
f5cb08d2954f3113aa86bc3771137a5e	DO52532	Prost-AdenoCA	PCAWG	Tumour	0.190312	0	0.190312	Other	ALT-low	Wild type
f5e5f82c3ff8bf33baaae6d80473fb8f	DO27815	Lymph-BNHL	PCAWG	Tumour	0.0913907	0.0228477	0.068543	Other	ALT-low	Wild type
f5f6e24283b685309c1f14d5d7a08952	DO35845	CNS-Medullo	PCAWG	Tumour	0.0623391	0.0311695	0.0311695	Other	ALT-low	Wild type
f6140af682e752c22d0c8727e366b55d	DO23540	Liver-HCC	PCAWG	Tumour	0.529972	0.165616	0.364356	TERT_mod	ALT-high	TERTp_mut
f6557da161605329b17683a630dcd6f8	DO36083	CNS-PiloAstro	PCAWG	Tumour	0.190415	0.0761659	0.114249	Other	ALT-low	Wild type
f665fc5c67b645d3038770c49c02fb02	DO52623	Bone-Cart	PCAWG	Tumour	0.272853	0.109141	0.163712	Other	ALT-low	Wild type
f6b949e571b3c648ca9ce1ff9d06f544	DO220852	Skin-Melanoma	PCAWG	Tumour	0.0509914	0	0.0509914	Other	ALT-low	Wild type
f6f1f10aea1f0bcf66c8c4e4722cba1d	DO34696	Panc-AdenoCA	PCAWG	Tumour	0.0247003	0.0247003	0	Other	ALT-low	Wild type
f7188455bc53572135f273929e1f5321	DO35628	CNS-Medullo	PCAWG	Tumour	0.0521552	0	0.0521552	Other	ALT-low	Wild type
f71ad7f9141d02dffb79accc8d0ea77a	DO36062	CNS-PiloAstro	PCAWG	Tumour	0.121908	0.0609542	0.0609542	Other	ALT-low	Wild type
f7403f9725e84443ddcfe51581090780	DO51079	Prost-AdenoCA	PCAWG	Tumour	0	0	0	Other	ALT-low	Wild type
f757ffc66c3d313d5168ac515d788100	DO51513	Panc-AdenoCA	PCAWG	Tumour	0.0613703	0.0204568	0.0409135	Other	ALT-low	Wild type
f76f9828369bfc5dc5a0a2c33bd91179	DO220911	Skin-Melanoma	PCAWG	Tumour	0.257878	0.0736794	0.184199	Other	ALT-high	Wild type
f7fa29dcd90d0e7c7c9b30964108c5f7	DO45215	Liver-HCC	PCAWG	Tumour	0.125934	0.0629668	0.0629668	Other	ALT-low	Wild type
f7fb9b13f724ce8f10e52b0240d1ebf2	DO218728	Stomach-AdenoCA	PCAWG	Tumour	0.0877653	0	0.0877653	Other	ALT-low	Wild type
f864bb019b628b14b123cb15f8ef69ec	DO51509	Panc-AdenoCA	PCAWG	Tumour	0	0	0	Other	ALT-low	Wild type
f8b3adbc03e721c471ff5f6453a95bfb	DO45071	Liver-HCC	PCAWG	Tumour	8.11102	1.69246	6.09924	ATRX_DAXX_trunc	ALT-high	ATRX_DAXX_trunc
f9159fc20ad37fa9419a5481fe510a00	DO35611	CNS-Medullo	PCAWG	Tumour	0	0	0	Other	ALT-low	Wild type
f9275d76fc21f16ed115ad009b87a942	DO35976	CNS-PiloAstro	PCAWG	Tumour	0.295731	0.211237	0.0844947	Other	ALT-low	Wild type
f93d8f01bfaf845704a376c11df0f54f	DO35228	Panc-AdenoCA	PCAWG	Tumour	0.285286	0.0611328	0.224154	Other	ALT-high	Wild type
f942c24e43418beb7aedf9d3400f439e	DO220820	Breast-LobularCA	PCAWG	Tumour	0.0557492	0	0.0557492	Other	ALT-low	Wild type
f98f78b6946b6acbfe982adbeee3b775	DO46602	Ovary-AdenoCA	PCAWG	Tumour	0.0725429	0.024181	0.0483619	Other	ALT-low	Wild type
f9c3fa192d95324870f3c1cc795a42ee	DO35991	CNS-PiloAstro	PCAWG	Tumour	0.220489	0.0440977	0.176391	Other	ALT-low	Wild type
f9f0f66d03f8461fd7031db6c9fdf956	DO52684	Lymph-BNHL	PCAWG	Tumour	0.113801	0.0379338	0.0758676	Other	ALT-low	Wild type
faa51d1d1602ceaa36031433c8a70f74	DO33288	Panc-AdenoCA	PCAWG	Tumour	0.101782	0.0339275	0.0678549	Other	ALT-low	Wild type
faae4e45e2c82c7fa7be90ee0f04b95b	DO52674	Lymph-BNHL	PCAWG	Tumour	0	0	0	Other	ALT-low	Wild type
fb2367d6d848668d6f36d80e7262e724	DO220913	Skin-Melanoma	PCAWG	Tumour	0.163552	0.0817761	0.0817761	TERT_mod	ALT-low	TERTp_mut
fb68d0249f7140441a4d39790577d0ad	DO36123	CNS-PiloAstro	PCAWG	Tumour	0.308571	0.115714	0.192857	Other	ALT-low	Wild type
fbab150594cf8a4afc059c8dc17935af	DO23510	Liver-HCC	PCAWG	Tumour	0	0	0	Other	ALT-low	Wild type
fbcb9894d233030bfcbb66532c009f61	DO218019	Stomach-AdenoCA	PCAWG	Tumour	0.12826	0	0.12826	Other	ALT-low	Wild type
fc1bb603af6e2f7cf13f5d19dbf3364a	DO47150	Kidney-RCC	PCAWG	Tumour	0	0	0	TERT_mod	ALT-low	TERTp_mut
fc518e1cb352c61d83643c916d8e7dd6	DO51179	Panc-Endocrine	PCAWG	Tumour	0.0183407	0	0.0183407	Other	ALT-low	Wild type
fc7b2a0a560740da898be7801e8a4909	DO35544	CNS-Medullo	PCAWG	Tumour	0.0608037	0	0.0608037	Other	ALT-low	Wild type
fc95ae03eede585af8f396ccc96fa719	DO48900	CNS-Medullo	PCAWG	Tumour	0.0539353	0.0269677	0.0269677	TERT_mod	ALT-low	TERTp_mut
fcb5bae7946772411533ff13f1d66df9	DO35551	CNS-Medullo	PCAWG	Tumour	0	0	0	Other	ALT-low	Wild type
fcbae17d1786bf8af21b7135dc8e3799	DO36077	CNS-PiloAstro	PCAWG	Tumour	0.195718	0.130479	0.0652394	Other	ALT-low	Wild type
fce7740f18ec072f4e9381e0c5cada4a	DO220879	Skin-Melanoma	PCAWG	Tumour	0.172439	0.0783814	0.0940577	Other	ALT-low	Wild type
fd14e36d21cb526d1376bc114d59b10f	DO220901	Skin-Melanoma	PCAWG	Tumour	0.0619458	0.0206486	0.0412972	Other	ALT-low	Wild type
fdadbda39a455f9b9e1685c39d84660d	DO218560	Breast-AdenoCA	PCAWG	Tumour	0	0	0	Other	ALT-low	Wild type
fdbfb9f1116fbba610f9a3918beab3cf	DO220910	Skin-Melanoma	PCAWG	Tumour	0.309504	0.163855	0.145649	TERT_mod	ALT-low	TERTp_mut
fde0dc373e0ea3fadb755cf5d0c275d9	DO50799	Liver-HCC	PCAWG	Tumour	0.13408	0.0670402	0.0670402	Other	ALT-low	Wild type
fdec7ac66f21e0127348adc913910e14	DO50337	Eso-AdenoCA	PCAWG	Tumour	0.0191243	0	0.0191243	Other	ALT-high	Wild type
fdf8475123206d1f4d9bebef522b3e60	DO45133	Liver-HCC	PCAWG	Tumour	0.0292448	0	0.0292448	TERT_mod	ALT-low	TERTp_mut
fe1242d46c2604c34b0d68e215e9ac4f	DO35376	Panc-AdenoCA	PCAWG	Tumour	0.0175705	0.0175705	0	Other	ALT-low	ATRX_DAXX_non_trunc
fe2d3a95275124711d5f185d87e2b6d3	DO23532	Liver-HCC	PCAWG	Tumour	0.0766931	0	0.0766931	Other	ALT-low	Wild type
fe3227b1a765e834361ea5722bbd3cfb	DO50318	Eso-AdenoCA	PCAWG	Tumour	0.111838	0.0372794	0.0745588	Other	ALT-low	Wild type
fe70b57ad4defed39ce5dee55586549d	DO220859	Skin-Melanoma	PCAWG	Tumour	0.101409	0.0760568	0.0253523	TERT_mod	ALT-low	TERTp_mut
fe93035abb6d92c5aa4b5dec85dceed8	DO35230	Panc-AdenoCA	PCAWG	Tumour	0.03445	0	0.03445	Other	ALT-low	Wild type
fee8422013f0fcaed92612dd9be52c6a	DO10858	Eso-AdenoCA	PCAWG	Tumour	0	0	0	Other	ALT-low	Wild type
feee94a5108afc8026b6647294bd60ce	DO52508	Prost-AdenoCA	PCAWG	Tumour	0.152705	0.101803	0.0509017	Other	ALT-low	Wild type
ff2fe875ac8867d27b8f2b06fa4c394b	DO51549	Panc-AdenoCA	PCAWG	Tumour	0	0	0	Other	ALT-low	Wild type
ff6e89e8995ca36f5309f5d4be0a63c7	DO51081	Prost-AdenoCA	PCAWG	Tumour	0	0	0	Other	ALT-low	Wild type
PCAWG.00e7f3bd-5c87-40c2-aeb6-4e4ca4a8e720	DO29850	Ovary-AdenoCA	PCAWG	Tumour	0.0926602	0.0617735	0.0308867	ATRX_DAXX_trunc	ALT-low	ATRX_DAXX_trunc
PCAWG.0124c228-3b8b-4240-a9a3-1e601015e2c1	DO2096	Breast-AdenoCA	PCAWG	Tumour	0.0341721	0.0170861	0.0170861	Other	ALT-low	Wild type
PCAWG.01497a54-775c-479f-a540-d69dd6aa5d8e	DO36335	Prost-AdenoCA	PCAWG	Tumour	0.0192674	0	0.0192674	Other	ALT-low	Wild type
PCAWG.01550f60-b5e2-4964-8fda-db5a3554562a	DO220349	Kidney-ChRCC	PCAWG	Tumour	0.0661134	0.0165283	0.049585	Other	ALT-high	Wild type
PCAWG.022b1379-c033-4e17-9365-a7e366e1a6b6	DO4695	Breast-AdenoCA	PCAWG	Tumour	0.0314652	0.0314652	0	Other	ALT-low	Wild type
PCAWG.026f8ace-2d08-4eea-a05e-7a49355bd116	DO219952	SoftTissue-Liposarc	PCAWG	Tumour	0.371319	0.257067	0.114252	TERT_mod	ALT-high	TERTp_sv
PCAWG.02bdc978-abd0-41a0-8c0d-9b57790430ba	DO3188	Breast-AdenoCA	PCAWG	Tumour	0.0270968	0.0270968	0	Other	ALT-low	Wild type
PCAWG.02bf0d26-f948-4658-b871-748f6c488948	DO37138	ColoRect-AdenoCA	PCAWG	Tumour	0.173381	0.0693526	0.104029	Other	ALT-low	Wild type
PCAWG.02d8aa9d-cdf3-4bef-995d-632b37c8d518	DO43162	Uterus-AdenoCA	PCAWG	Tumour	0	0	0	TERT_mod	ALT-low	TERT_amp
PCAWG.02de548c-fe3e-4932-8166-0536904f3e74	DO44888	Liver-HCC	PCAWG	Tumour	0.0569959	0.0284979	0.0284979	Other	ALT-low	Wild type
PCAWG.034812a8-f493-4647-bfb4-bdbbec4d65cd	DO26427	Lung-SCC	PCAWG	Tumour	0	0	0	Other	ALT-low	Wild type
PCAWG.03745bb8-c311-4de3-abf5-92b122578588	DO27636	Lung-SCC	PCAWG	Tumour	0.0208965	0	0.0208965	Other	ALT-low	Wild type
PCAWG.03a77f9e-fcdb-4795-8c2f-141fbfeda1bb	DO14566	Head-SCC	PCAWG	Tumour	0.0373854	0	0.0373854	Other	ALT-low	Wild type
PCAWG.03b78b3d-3921-4a70-ab82-2bd797a2491c	DO22932	Liver-HCC	PCAWG	Tumour	0	0	0	TERT_mod	ALT-low	TERTp_mut
PCAWG.04d09fee-cfda-4d8a-80fe-9ad96d8fefb2	DO1954	Breast-AdenoCA	PCAWG	Tumour	0	0	0	Other	ALT-low	Wild type
PCAWG.04d406a3-60c0-4ed4-a2b5-4b7a697049bd	DO13132	CNS-GBM	PCAWG	Tumour	0	0	0	TERT_mod	ALT-low	TERTp_mut
PCAWG.05186ac6-8313-4f6f-9874-c2fbdb986b96	DO48159	Thy-AdenoCA	PCAWG	Tumour	0	0	0	Other	ALT-low	Wild type
PCAWG.066b5025-1a70-4db4-bd98-964b8c9939c3	DO479	Bladder-TCC	PCAWG	Tumour	0	0	0	TERT_mod	ALT-low	TERTp_sv
PCAWG.069c8040-0824-4455-b4c5-d8bdda0aaaa5	DO219954	SoftTissue-Liposarc	PCAWG	Tumour	0.686124	0.137225	0.503157	ATRX_DAXX_trunc	ALT-high	ATRX_DAXX_trunc
PCAWG.06f297f6-830b-4a56-a9e0-57d9ced0242d	DO220359	Kidney-ChRCC	PCAWG	Tumour	0.0333667	0	0.0333667	Other	ALT-low	Wild type
PCAWG.0747c4ce-4bfd-4c88-9f96-d5589157dfcf	DO26563	Lung-SCC	PCAWG	Tumour	0	0	0	Other	ALT-low	Wild type
PCAWG.07a6281c-4f1c-4121-938b-c93f436408de	DO22490	CNS-Oligo	PCAWG	Tumour	1.35454	0.541815	0.812722	ATRX_DAXX_trunc	ALT-high	ATRX_DAXX_trunc
PCAWG.07a937e2-44cb-4c60-8975-a03006f9639a	DO3500	Breast-LobularCA	PCAWG	Tumour	0.149535	0.0897209	0.0598139	Other	ALT-low	Wild type
PCAWG.08182412-3255-4dc5-b767-03161d9fc148	DO1249	Breast-AdenoCA	PCAWG	Tumour	0.0216757	0	0.0216757	Other	ALT-low	Wild type
PCAWG.08193903-19f8-4a0e-9ebf-6bb9c84d5691	DO220577	Kidney-ChRCC	PCAWG	Tumour	0.14944	0.0597759	0.0896638	Other	ALT-low	Wild type
PCAWG.0828717d-9def-476c-983f-04654e68d9ab	DO24497	Lung-AdenoCA	PCAWG	Tumour	0.0491754	0.0491754	0	TERT_mod	ALT-low	TERT_amp
PCAWG.088ee7cc-a012-4af8-bc93-9a4032f152ee	DO26354	Lung-AdenoCA	PCAWG	Tumour	0.129284	0.0646422	0.0646422	Other	ALT-low	Wild type
PCAWG.092f9a5d-33ab-4c55-a1d8-4ecc87dcedf1	DO18701	Kidney-RCC	PCAWG	Tumour	0.0896625	0.0896625	0	Other	ALT-low	Wild type
PCAWG.095603a6-4192-4c70-8c13-9ad46934f9ee	DO14238	Head-SCC	PCAWG	Tumour	0.186507	0.0310846	0.155423	Other	ALT-low	Wild type
PCAWG.099521d0-0e78-4814-b890-7d4c0641e52a	DO13971	CNS-GBM	PCAWG	Tumour	0.127283	0.0181833	0.1091	ATRX_DAXX_trunc	ALT-high	ATRX_DAXX_trunc
PCAWG.09d6a229-e2b4-4c78-b6ba-b20dcb078dd4	DO47997	Stomach-AdenoCA	PCAWG	Tumour	0.0265804	0.0265804	0	Other	ALT-low	Wild type
PCAWG.0a07e8cd-3c52-44f1-8593-5bd9b04c741e	DO38547	Stomach-AdenoCA	PCAWG	Tumour	0	0	0	Other	ALT-low	ATRX_DAXX_non_trunc
PCAWG.0a1fe8b4-3496-4319-b239-b8104cab499f	DO3804	Breast-AdenoCA	PCAWG	Tumour	0.0356336	0.0356336	0	Other	ALT-low	Wild type
PCAWG.0b2484f8-2bc8-474b-830a-42c68c78c881	DO48977	Cervix-SCC	PCAWG	Tumour	0.0299529	0.0299529	0	Other	ALT-low	Wild type
PCAWG.0b2c96c3-aa31-43b9-831c-0220ccbb2332	DO20780	Kidney-RCC	PCAWG	Tumour	0.0199502	0	0.0199502	Other	ALT-low	Wild type
PCAWG.0bc05048-9e45-4a8b-aa79-25b7d5b0c17e	DO3662	Breast-AdenoCA	PCAWG	Tumour	0.307101	0.0921304	0.214971	Other	ALT-low	Wild type
PCAWG.0d3d331c-a865-4ed2-8703-075e0a61501c	DO522	Bladder-TCC	PCAWG	Tumour	0	0	0	TERT_mod	ALT-low	TERTp_mut
PCAWG.0d4003a1-9e56-40c9-bb47-a00d81d60926	DO219964	SoftTissue-Liposarc	PCAWG	Tumour	0.020197	0.020197	0	Other	ALT-low	Wild type
PCAWG.0d5b5b1d-5338-4e96-a0d7-f1521fa95cdc	DO1281	Breast-LobularCA	PCAWG	Tumour	0.150539	0.0752697	0.0752697	Other	ALT-low	Wild type
PCAWG.0d7c0540-7f9e-47dd-bb3c-2f9d2ec6b92e	DO47841	Stomach-AdenoCA	PCAWG	Tumour	0.060997	0.060997	0	Other	ALT-low	Wild type
PCAWG.0d9f2c17-dfac-41d9-a258-003c1e480518	DO3158	Breast-AdenoCA	PCAWG	Tumour	0.0462565	0	0.0462565	Other	ALT-low	Wild type
PCAWG.0f48a944-e4bf-42ab-ad1e-fd9fecafec08	DO38775	Stomach-AdenoCA	PCAWG	Tumour	0.0273942	0	0.0273942	Other	ALT-low	Wild type
PCAWG.0f4babf6-ea25-42a6-97d2-fe448ac30007	DO37427	Skin-Melanoma	PCAWG	Tumour	0	0	0	TERT_mod	ALT-low	TERTp_mut
PCAWG.0fac518a-9ea4-4881-a68e-23698cf98f57	DO12370	CNS-GBM	PCAWG	Tumour	0.0237268	0.0237268	0	TERT_mod	ALT-low	TERTp_mut
PCAWG.0feceeff-9e4f-4e19-82b0-a3a05ff9463f	DO12034	CNS-GBM	PCAWG	Tumour	0	0	0	TERT_mod	ALT-low	TERTp_mut
PCAWG.10b682c0-73bd-4207-a7ad-87a2867f02da	DO220138	SoftTissue-Leiomyo	PCAWG	Tumour	0.181004	0.108602	0.0724017	Other	ALT-high	Wild type
PCAWG.10e88fc1-ad11-4612-a050-3ea1f12f5f74	DO14343	Head-SCC	PCAWG	Tumour	0.0283651	0	0.0283651	Other	ALT-low	Wild type
PCAWG.113b2808-cffa-4253-bd8d-1c3287e16c9e	DO22978	Liver-HCC	PCAWG	Tumour	0	0	0	Other	ALT-low	Wild type
PCAWG.113e3b01-b8d5-4255-bdfa-3bc40f6fc6f1	DO44465	Kidney-RCC	PCAWG	Tumour	0.0184663	0.0184663	0	Other	ALT-low	Wild type
PCAWG.1140c365-43fb-4285-9543-37aa5220c971	DO220510	Kidney-ChRCC	PCAWG	Tumour	0.0351086	0	0.0351086	Other	ALT-low	Wild type
PCAWG.118043ba-ba5c-4da3-a80a-cd81b6bebec6	DO26957	Lung-SCC	PCAWG	Tumour	0.0531352	0	0.0531352	Other	ALT-low	Wild type
PCAWG.119eafbf-d166-4212-862b-7d1dbeca4019	DO40930	Uterus-AdenoCA	PCAWG	Tumour	0.0468029	0.0234014	0.0234014	Other	ALT-low	Wild type
PCAWG.11bb9c86-a63a-453e-bf0b-17659c601a0d	DO38899	Thy-AdenoCA	PCAWG	Tumour	0	0	0	TERT_mod	ALT-low	TERTp_mut
PCAWG.11d167fc-2ff3-42e0-b064-b11ad64d456f	DO22117	CNS-Oligo	PCAWG	Tumour	0	0	0	TERT_mod	ALT-low	TERTp_mut
PCAWG.125ada35-5bfa-4f7e-acb9-9dea174cd55b	DO13474	CNS-GBM	PCAWG	Tumour	0	0	0	TERT_mod	ALT-low	TERTp_mut
PCAWG.12800bfa-a034-4042-8e59-03f7dbd1b478	DO669	Bladder-TCC	PCAWG	Tumour	0	0	0	Other	ALT-low	Wild type
PCAWG.12863f2c-7aa2-4371-bad7-b0976ba3cc18	DO7990	ColoRect-AdenoCA	PCAWG	Tumour	0	0	0	ATRX_DAXX_trunc	ALT-low	ATRX_DAXX_trunc
PCAWG.12a5ba81-91e2-40a4-8fa6-b7f601010463	DO26653	Lung-SCC	PCAWG	Tumour	0.0592076	0	0.0592076	Other	ALT-low	Wild type
PCAWG.12dc65bd-b969-4915-825e-ed15bc90bdee	DO25847	Lung-AdenoCA	PCAWG	Tumour	0.0737877	0.0368938	0.0368938	Other	ALT-low	Wild type
PCAWG.13cf7527-6a58-4f25-a2d6-ac8ed97fcbe1	DO222306	Lymph-BNHL	PCAWG	Tumour	0.0160968	0.0160968	0	Other	ALT-low	Wild type
PCAWG.144dada2-1d8d-47fc-8307-31e64a25bd31	DO3352	Breast-AdenoCA	PCAWG	Tumour	0.0398992	0	0.0398992	Other	ALT-low	Wild type
PCAWG.14b228c0-72c5-4c25-aaa5-da8e5b13eef7	DO44087	ColoRect-AdenoCA	PCAWG	Tumour	0	0	0	Other	ALT-low	Wild type
PCAWG.15c6fc97-de2a-472c-9f20-3bca01462f66	DO3482	Breast-AdenoCA	PCAWG	Tumour	0	0	0	Other	ALT-low	Wild type
PCAWG.165716fb-87f9-47d8-a214-7ad75db6a5e7	DO49956	Cervix-SCC	PCAWG	Tumour	0.0723862	0.0482575	0.0241287	Other	ALT-low	Wild type
PCAWG.1712010d-3b10-49d0-afb8-91629f01894c	DO17054	Kidney-RCC	PCAWG	Tumour	0.0399932	0	0.0399932	Other	ALT-low	Wild type
PCAWG.17441329-0f3e-40a4-a041-c6262fb3678a	DO48518	Liver-HCC	PCAWG	Tumour	0.0275678	0	0.0275678	Other	ALT-low	Wild type
PCAWG.1771bdd3-702b-41cc-946b-598c2bc32ec9	DO17751	Kidney-RCC	PCAWG	Tumour	0	0	0	TERT_mod	ALT-low	TERTp_sv
PCAWG.17998f3c-4cb0-4266-b65f-1d5a643c6578	DO219972	SoftTissue-Liposarc	PCAWG	Tumour	0.587266	0.17618	0.411086	ATRX_DAXX_trunc	ALT-high	ATRX_DAXX_trunc
PCAWG.17fec9ba-8a61-4cd2-8f6f-664de8fef5f3	DO48991	Cervix-SCC	PCAWG	Tumour	0	0	0	Other	ALT-low	Wild type
PCAWG.18699922-070a-4f7a-b170-6fa000c2efba	DO38238	Stomach-AdenoCA	PCAWG	Tumour	0	0	0	Other	ALT-low	Wild type
PCAWG.18c017d0-134d-4531-9940-4d0c9dac38f5	DO14942	Head-SCC	PCAWG	Tumour	0.136381	0.0454604	0.0909209	Other	ALT-low	Wild type
PCAWG.18c051b8-6b95-4548-9962-900610fc8190	DO31729	Ovary-AdenoCA	PCAWG	Tumour	0.0442197	0.0294798	0.0147399	Other	ALT-low	Wild type
PCAWG.1989963d-b3ab-4e2f-aa3f-5a419769ca59	DO14250	Head-SCC	PCAWG	Tumour	0.0631	0	0.0631	Other	ALT-low	Wild type
PCAWG.19bf351c-39da-4667-8e9b-05502e66b2ce	DO37861	Skin-Melanoma	PCAWG	Tumour	0.041307	0	0.041307	Other	ALT-low	Mixed
PCAWG.1a132730-a3f3-4ac7-9cf4-054e95918236	DO219960	SoftTissue-Liposarc	PCAWG	Tumour	0.0989808	0	0.0989808	Other	ALT-low	Wild type
PCAWG.1b629b59-17c5-4ef3-8fa8-a082bde80a78	DO30750	Ovary-AdenoCA	PCAWG	Tumour	0.0908105	0.0151351	0.0756754	Other	ALT-low	Wild type
PCAWG.1b935ef4-5c36-45c6-a64e-6fbe5e9141b5	DO49728	Kidney-RCC	PCAWG	Tumour	0.0195256	0	0.0195256	Other	ALT-low	Wild type
PCAWG.1bf802b8-24c6-4052-a6af-aa9f98f8ee24	DO13510	CNS-GBM	PCAWG	Tumour	0.0445274	0.0222637	0.0222637	TERT_mod	ALT-low	TERTp_mut
PCAWG.1ced6738-aeeb-49e9-885c-c4eec0dad990	DO220341	Kidney-ChRCC	PCAWG	Tumour	0.0909058	0	0.0909058	Other	ALT-low	Wild type
PCAWG.1cfaec8e-9f51-42c0-8543-f055e6492c12	DO42937	Uterus-AdenoCA	PCAWG	Tumour	0.0380312	0	0.0380312	Other	ALT-low	Wild type
PCAWG.1d0c0cd1-a9a7-4e5a-88a0-941693564265	DO30220	Ovary-AdenoCA	PCAWG	Tumour	0.0353046	0.0353046	0	Other	ALT-low	Wild type
PCAWG.1d59e80f-99ff-4a25-8fb8-21e2692a6d3e	DO43811	Uterus-AdenoCA	PCAWG	Tumour	0.025328	0	0.025328	Other	ALT-low	Wild type
PCAWG.1d77eb0d-c0a9-4681-9227-b3738cbf265c	DO12352	CNS-GBM	PCAWG	Tumour	0.580698	0.152815	0.427883	ATRX_DAXX_trunc	ALT-high	ATRX_DAXX_trunc
PCAWG.1da81920-f025-4304-ab5d-1a7d17988f95	DO28024	Ovary-AdenoCA	PCAWG	Tumour	0.0462124	0.0308083	0.0154041	Other	ALT-low	Wild type
PCAWG.1e2e6e08-3e09-46b1-8096-d58da91142ac	DO219951	SoftTissue-Liposarc	PCAWG	Tumour	1.36646	0.266627	1.09984	Other	ALT-high	Mixed
PCAWG.1e55204b-2f2b-4902-aae6-9ee4cf3475be	DO31420	Ovary-AdenoCA	PCAWG	Tumour	0	0	0	Other	ALT-low	Wild type
PCAWG.1feb9cd2-988c-4747-9964-59164946f9dd	DO220474	Kidney-ChRCC	PCAWG	Tumour	5.90857	2.28719	3.45461	Other	ALT-low	Wild type
PCAWG.20024d0a-1646-43de-b1ab-d84f00578c18	DO40664	Thy-AdenoCA	PCAWG	Tumour	0.0260739	0	0.0260739	Other	ALT-low	Wild type
PCAWG.20b85de1-8cc4-4a57-baa8-656cdde95fa9	DO32237	Ovary-AdenoCA	PCAWG	Tumour	0.0399467	0	0.0399467	Other	ALT-low	Wild type
PCAWG.20e33f07-681e-4a7a-8764-fd17bf0fbf43	DO639	Bladder-TCC	PCAWG	Tumour	0.0327942	0	0.0327942	TERT_mod	ALT-low	TERTp_mut
PCAWG.211364b8-eec2-40fe-8a27-b133e581085b	DO16248	Kidney-RCC	PCAWG	Tumour	0.0503397	0	0.0503397	Other	ALT-low	Wild type
PCAWG.212f7231-a862-4804-a787-3ea41fdc8369	DO38966	Thy-AdenoCA	PCAWG	Tumour	0.0376128	0	0.0376128	Other	ALT-low	Wild type
PCAWG.230303e8-f1ef-4589-9c46-d11e4b83e75c	DO37474	Skin-Melanoma	PCAWG	Tumour	0	0	0	Other	ALT-low	Wild type
PCAWG.2342ca7f-0a28-4bca-9980-47680a885c01	DO17791	Kidney-RCC	PCAWG	Tumour	0.132455	0.0883032	0.0441516	Other	ALT-low	Wild type
PCAWG.23a4dc82-3e87-474c-9893-3bf2727effdc	DO10908	CNS-GBM	PCAWG	Tumour	0	0	0	TERT_mod	ALT-low	TERTp_mut
PCAWG.23c18105-3eaf-4de5-81f2-90593277fb81	DO1559	Breast-AdenoCA	PCAWG	Tumour	0	0	0	Other	ALT-low	Wild type
PCAWG.23cf9b85-1450-43f0-be88-ba45ff42c9a8	DO23702	Lung-AdenoCA	PCAWG	Tumour	0	0	0	Other	ALT-low	Wild type
PCAWG.23d655b7-668f-4272-a8d4-9fe0bdd54d4f	DO36459	ColoRect-AdenoCA	PCAWG	Tumour	0	0	0	Other	ALT-low	Wild type
PCAWG.2421a1d5-2c10-4abd-9911-f42a680d8100	DO44093	ColoRect-AdenoCA	PCAWG	Tumour	0.0148049	0	0.0148049	Other	ALT-low	Wild type
PCAWG.251466ea-c72f-4004-900f-e6b2d667f7ea	DO17373	Kidney-RCC	PCAWG	Tumour	0.0356633	0.0178316	0.0178316	Other	ALT-low	Wild type
PCAWG.251916ec-f78e-4eae-99fe-ff802e3ce2fe	DO15110	Head-SCC	PCAWG	Tumour	0.12515	0.07509	0.05006	TERT_mod	ALT-low	TERTp_mut
PCAWG.264d7a6d-a5a6-4aaf-9702-ecc6f594b409	DO220335	Kidney-ChRCC	PCAWG	Tumour	0.0598069	0.0448551	0.0149517	Other	ALT-low	Wild type
PCAWG.266ed66b-9a33-42ed-9750-011f487345eb	DO44496	Kidney-RCC	PCAWG	Tumour	0	0	0	Other	ALT-low	Wild type
PCAWG.267f1705-12bb-485e-9e72-bb616b24f059	DO2593	Breast-AdenoCA	PCAWG	Tumour	0	0	0	ATRX_DAXX_trunc	ALT-high	ATRX_DAXX_trunc
PCAWG.272a4b37-b767-4436-85f5-ef8442e7e995	DO28952	Ovary-AdenoCA	PCAWG	Tumour	0.0141486	0.0141486	0	Other	ALT-low	Wild type
PCAWG.2765b1db-598c-4dc8-a188-3134dd9a281b	DO22293	CNS-Oligo	PCAWG	Tumour	0.230602	0.115301	0.115301	TERT_mod	ALT-low	TERTp_mut
PCAWG.27a255b4-0479-4aff-95ae-9d23c6975739	DO220116	SoftTissue-Liposarc	PCAWG	Tumour	0	0	0	Other	ALT-high	Wild type
PCAWG.27b10b77-44ee-46dc-bb22-f27afb3a285a	DO41911	Uterus-AdenoCA	PCAWG	Tumour	0	0	0	Other	ALT-low	Wild type
PCAWG.27c2031a-39f1-473c-88a6-9e7a03cedf04	DO23735	Lung-AdenoCA	PCAWG	Tumour	0.0493592	0.0493592	0	Other	ALT-low	Wild type
PCAWG.28821945-931e-4151-893d-f955882a6e70	DO498	Bladder-TCC	PCAWG	Tumour	0.0210051	0	0.0210051	Other	ALT-low	Wild type
PCAWG.28d4f123-58e9-49a4-bccb-8d8b9edefdda	DO219585	Thy-AdenoCA	PCAWG	Tumour	0	0	0	TERT_mod	ALT-low	TERTp_mut
PCAWG.29555bb4-dc7e-4fd7-8c5f-ef28f0f3a539	DO44103	Breast-AdenoCA	PCAWG	Tumour	0.0331138	0.0331138	0	Other	ALT-low	Wild type
PCAWG.29d28f0c-1c26-407a-92f9-b27c0c0601b3	DO2694	Breast-AdenoCA	PCAWG	Tumour	0.0693518	0	0.0693518	ATRX_DAXX_trunc	ALT-low	ATRX_DAXX_trunc
PCAWG.29f4b3fa-680d-4516-b8fa-6de81c01f564	DO42304	Uterus-AdenoCA	PCAWG	Tumour	0.0317325	0.0317325	0	Other	ALT-low	Wild type
PCAWG.2a117a0b-6388-46d1-8eeb-a055097fcacf	DO39910	Thy-AdenoCA	PCAWG	Tumour	0.0142228	0	0.0142228	Other	ALT-low	Wild type
PCAWG.2aae8471-bb09-406e-aa77-2f6e3ddf2308	DO575	Bladder-TCC	PCAWG	Tumour	0	0	0	Other	ALT-low	Wild type
PCAWG.2aafaa5c-f5c6-493c-b51a-9707d739b8ba	DO828	Bladder-TCC	PCAWG	Tumour	0	0	0	TERT_mod	ALT-low	TERTp_mut
PCAWG.2ba861be-44cf-4d68-80f1-186b34c48cda	DO2503	Breast-AdenoCA	PCAWG	Tumour	0	0	0	Other	ALT-low	Wild type
PCAWG.2c26276b-dde6-4a42-b032-60949611d595	DO8898	ColoRect-AdenoCA	PCAWG	Tumour	0.0205558	0	0.0205558	Other	ALT-low	ATRX_DAXX_non_trunc
PCAWG.2c762701-c48b-466a-85f2-9bf4c4ea4dca	DO22994	Liver-HCC	PCAWG	Tumour	0	0	0	Other	ALT-low	Wild type
PCAWG.2cfe323e-a7c1-4d7c-8b49-dbb4df3ce0ed	DO1392	Breast-AdenoCA	PCAWG	Tumour	0.0598874	0.0299437	0.0299437	Other	ALT-low	Wild type
PCAWG.2dde803b-eb4c-4219-a756-3fe25fad0a8a	DO4719	Breast-AdenoCA	PCAWG	Tumour	0	0	0	Other	ALT-low	Wild type
PCAWG.2e3b873e-3eaa-455f-a730-9c9ae086e095	DO28289	Ovary-AdenoCA	PCAWG	Tumour	0.0592447	0.0296224	0.0296224	Other	ALT-low	Wild type
PCAWG.2f500a2b-aad6-40d1-8827-ba4d8d1454e4	DO44986	Liver-HCC	PCAWG	Tumour	0	0	0	Other	ALT-low	Wild type
PCAWG.30ec872d-a8ca-4e9b-816b-d7b4f6e55e67	DO14236	Head-SCC	PCAWG	Tumour	0	0	0	Other	ALT-low	Wild type
PCAWG.31032bd7-9c4d-4836-b958-e003ca32eed9	DO13318	CNS-GBM	PCAWG	Tumour	0.0375591	0	0.0375591	Other	ALT-low	Wild type
PCAWG.328a4e87-5e44-40b1-aaba-dc1791a4cdea	DO42256	Uterus-AdenoCA	PCAWG	Tumour	0	0	0	Other	ALT-low	Wild type
PCAWG.329eabdc-8294-4522-bbea-ef0e5975f45c	DO27208	Lung-SCC	PCAWG	Tumour	0.0215248	0.0215248	0	Other	ALT-low	Wild type
PCAWG.3396f259-c3a7-4306-bd71-aa3dd9be1d1c	DO37599	Skin-Melanoma	PCAWG	Tumour	0.0164621	0.0164621	0	Other	ALT-low	Wild type
PCAWG.339d2a1a-eb8d-4731-a31e-397cd81a4bb4	DO26461	Lung-SCC	PCAWG	Tumour	0	0	0	Other	ALT-low	Wild type
PCAWG.339f255c-553d-45af-87d7-dc160fd390e2	DO2719	Breast-AdenoCA	PCAWG	Tumour	0	0	0	Other	ALT-low	Wild type
PCAWG.33d25262-e461-485b-87a1-7e69c954018c	DO43514	Uterus-AdenoCA	PCAWG	Tumour	0	0	0	Other	ALT-low	ATRX_DAXX_non_trunc
PCAWG.33d50dda-8f49-4975-ba7c-430b2a07f52c	DO37896	Skin-Melanoma	PCAWG	Tumour	0	0	0	TERT_mod	ALT-low	TERTp_mut
PCAWG.34b7a166-dc41-494c-b1d0-a911d80b1367	DO28119	Ovary-AdenoCA	PCAWG	Tumour	0.174485	0.0387744	0.13571	Other	ALT-low	Wild type
PCAWG.34ff759b-e62e-45ec-8c27-3f0e531f77c8	DO18651	Kidney-RCC	PCAWG	Tumour	0.164932	0.0549772	0.109954	Other	ALT-low	Wild type
PCAWG.353a27de-f667-4bf7-9d49-32b4f75bd452	DO1537	Breast-LobularCA	PCAWG	Tumour	0.0667301	0	0.0667301	Other	ALT-low	Wild type
PCAWG.35f718dc-e082-4ebd-8981-fb3cc14a0122	DO38226	Stomach-AdenoCA	PCAWG	Tumour	0	0	0	Other	ALT-low	Wild type
PCAWG.36533ff6-f221-4c6a-a8e2-5665391e38fb	DO31769	Ovary-AdenoCA	PCAWG	Tumour	0.0401836	0.0200918	0.0200918	Other	ALT-low	Wild type
PCAWG.368769aa-f94f-4b1a-a910-f054006dc651	DO44978	Liver-HCC	PCAWG	Tumour	0	0	0	TERT_mod	ALT-low	TERTp_mut
PCAWG.376a4b9b-94b9-4fd7-b3f0-96712f54428a	DO44088	ColoRect-AdenoCA	PCAWG	Tumour	0.0483738	0	0.0483738	TERT_mod	ALT-low	TERTp_mut
PCAWG.37de47f3-99f1-47fe-8750-f9a5f6604243	DO28962	Ovary-AdenoCA	PCAWG	Tumour	0	0	0	Other	ALT-low	Wild type
PCAWG.38060a44-e00e-43fb-9f5b-e188f9d593e4	DO25068	Lung-AdenoCA	PCAWG	Tumour	0	0	0	Other	ALT-low	Wild type
PCAWG.38ae67ab-159a-43f8-b86e-1e23b5ab8968	DO31551	Ovary-AdenoCA	PCAWG	Tumour	0.0178431	0	0.0178431	Other	ALT-low	Wild type
PCAWG.39191fee-e58e-4c66-87c7-7de3fff1d4dc	DO3140	Breast-AdenoCA	PCAWG	Tumour	0	0	0	Other	ALT-low	Wild type
PCAWG.394065e3-67f6-4d82-8ea6-ffc36fddb336	DO26971	Lung-SCC	PCAWG	Tumour	0.0345706	0	0.0345706	Other	ALT-low	Wild type
PCAWG.3972cca7-91dc-4a27-9608-17c35cc4eb48	DO856	Bladder-TCC	PCAWG	Tumour	0	0	0	TERT_mod	ALT-high	TERTp_mut
PCAWG.39ad557b-b9ca-4dc6-a3c7-eea8798e56e3	DO2629	Breast-AdenoCA	PCAWG	Tumour	0	0	0	Other	ALT-low	Wild type
PCAWG.39f7b71c-b455-44f4-89e6-0d61742b3a06	DO8047	ColoRect-AdenoCA	PCAWG	Tumour	0	0	0	Other	ALT-low	Wild type
PCAWG.3a0d44b3-5f33-470e-a486-93a98be1b67a	DO14296	Head-SCC	PCAWG	Tumour	0.0500562	0	0.0500562	Other	ALT-low	Wild type
PCAWG.3a171f98-25de-4210-8c43-08b76ad3d692	DO2341	Breast-AdenoCA	PCAWG	Tumour	0.209576	0.209576	0	Other	ALT-high	Wild type
PCAWG.3a2c66a3-d81d-434e-8168-8680f16af09a	DO220140	SoftTissue-Leiomyo	PCAWG	Tumour	3.54575	1.0443	2.4286	Other	ALT-high	Wild type
PCAWG.3a2f274b-9594-4290-849e-2021741648fe	DO15815	Head-SCC	PCAWG	Tumour	0.0523189	0.0261594	0.0261594	Other	ALT-low	Wild type
PCAWG.3a6932c3-b10c-4bcc-bcef-6c515182db9a	DO51251	Skin-Melanoma	PCAWG	Tumour	19.7378	6.79856	12.2813	Other	ALT-low	Wild type
PCAWG.3b7892b8-a4a9-4906-a48f-9ffc61070146	DO47863	Stomach-AdenoCA	PCAWG	Tumour	0	0	0	Other	ALT-low	Wild type
PCAWG.3b85b93f-b9f3-46da-8faa-63bae9903889	DO4080	Breast-AdenoCA	PCAWG	Tumour	0	0	0	Other	ALT-low	Wild type
PCAWG.3b8eb3f9-0ebb-4da8-bb18-7d1bf75ce527	DO36356	Prost-AdenoCA	PCAWG	Tumour	0	0	0	Other	ALT-low	Wild type
PCAWG.3b988ee7-3d31-4580-9f74-db43187d43b6	DO20770	Kidney-RCC	PCAWG	Tumour	0.0385913	0.0192957	0.0192957	Other	ALT-low	Wild type
PCAWG.3c4704d5-20dd-45db-a8ca-04c363d976db	DO38603	Stomach-AdenoCA	PCAWG	Tumour	0	0	0	Other	ALT-low	Wild type
PCAWG.3c77724b-772e-489b-a410-25f896d8620c	DO9106	ColoRect-AdenoCA	PCAWG	Tumour	0.0284052	0	0.0284052	Other	ALT-low	Wild type
PCAWG.3c9eed3d-d06d-4a42-9d16-f709126a210d	DO36801	ColoRect-AdenoCA	PCAWG	Tumour	0.037225	0.037225	0	Other	ALT-low	Wild type
PCAWG.3ca402f0-1e2b-4e5d-b12a-cbd5638ffdd6	DO26769	Lung-SCC	PCAWG	Tumour	0.0373127	0.0186564	0.0186564	Other	ALT-low	Wild type
PCAWG.3d19fb14-bd8d-4a89-be98-984f69eeedaf	DO25985	Lung-AdenoCA	PCAWG	Tumour	0	0	0	TERT_mod	ALT-low	TERTp_mut
PCAWG.3d60f92e-5d4d-439e-aad8-f80cdeaae8e7	DO7831	ColoRect-AdenoCA	PCAWG	Tumour	0	0	0	Other	ALT-low	Wild type
PCAWG.3d86775b-9149-41a5-91a2-4dbcc82eb3f6	DO16110	Kidney-RCC	PCAWG	Tumour	0.0591646	0.0591646	0	Other	ALT-low	Wild type
PCAWG.3e9fe7eb-69ad-465e-8f91-282642b672d4	DO44966	Liver-HCC	PCAWG	Tumour	0.177006	0.0160914	0.160914	Other	ALT-high	Wild type
PCAWG.3f21fb45-7133-486d-9e66-05d5ec5fdd45	DO36556	ColoRect-AdenoCA	PCAWG	Tumour	0.0348531	0	0.0348531	Other	ALT-low	ATRX_DAXX_non_trunc
PCAWG.3f75b1c7-a5d8-4aab-a179-7493d2cc8e07	DO47255	Skin-Melanoma	PCAWG	Tumour	0.0291079	0.0291079	0	TERT_mod	ALT-low	TERTp_mut
PCAWG.3f77f546-687a-4432-ba01-02e670be2ed5	DO9788	ColoRect-AdenoCA	PCAWG	Tumour	0	0	0	Other	ALT-low	Wild type
PCAWG.400c1b65-094b-42d4-a3b2-f01386eb7164	DO44885	Liver-HCC	PCAWG	Tumour	0	0	0	TERT_mod	ALT-low	TERTp_mut
PCAWG.40438d7d-4170-4e6c-8af5-6d88e0f6d549	DO43658	Uterus-AdenoCA	PCAWG	Tumour	0.0742387	0.0371194	0.0371194	Other	ALT-low	Wild type
PCAWG.40526b6a-a013-442c-af36-db3bd509a520	DO220362	Kidney-ChRCC	PCAWG	Tumour	0.674181	0.224727	0.401298	Other	ALT-high	Wild type
PCAWG.40d87215-c864-49b3-8148-d5304a1a7f89	DO38779	Stomach-AdenoCA	PCAWG	Tumour	0.0275011	0.0275011	0	Other	ALT-low	Wild type
PCAWG.40f2dc70-331c-470b-aa3a-abc503cb0a3e	DO25887	Lung-AdenoCA	PCAWG	Tumour	0.0225349	0.0225349	0	Other	ALT-low	Wild type
PCAWG.41503afe-d76d-4865-8b1f-ace456ea6668	DO32391	Ovary-AdenoCA	PCAWG	Tumour	0	0	0	Other	ALT-low	Wild type
PCAWG.4282dbca-91dc-4dc9-8146-298be73d8bb1	DO14678	Head-SCC	PCAWG	Tumour	0.0993833	0	0.0993833	TERT_mod	ALT-low	TERTp_mut
PCAWG.42f0f99e-2f06-40c6-8fd1-d622e5645425	DO25010	Lung-AdenoCA	PCAWG	Tumour	0	0	0	Other	ALT-low	Wild type
PCAWG.43715dc6-f216-4cbc-bb2c-44eb03252489	DO22929	Liver-HCC	PCAWG	Tumour	0.0195246	0	0.0195246	Other	ALT-low	Mixed
PCAWG.43fabc8a-85f6-424b-95ae-a622ef6c1c15	DO4766	Breast-AdenoCA	PCAWG	Tumour	0.164369	0.0704439	0.0939253	Other	ALT-low	Wild type
PCAWG.4566ae9e-28f3-41f3-9a9a-4e02989b3631	DO38380	Stomach-AdenoCA	PCAWG	Tumour	0.0331479	0	0.0331479	Other	ALT-low	Wild type
PCAWG.45834f43-f8da-4289-ac3a-08ff808144b4	DO20863	Kidney-RCC	PCAWG	Tumour	0.0759506	0	0.0759506	Other	ALT-low	Wild type
PCAWG.462aeda7-5e8d-4e58-90f2-717d071584a1	DO6255	Cervix-SCC	PCAWG	Tumour	0.0545136	0	0.0545136	Other	ALT-low	Wild type
PCAWG.469e0a0c-a771-4a1f-8e40-16696f377fda	DO28823	Ovary-AdenoCA	PCAWG	Tumour	0.0640514	0.0160129	0.0480386	Other	ALT-low	Wild type
PCAWG.4716a71d-624f-4588-8005-589c226410e0	DO720	Bladder-TCC	PCAWG	Tumour	0	0	0	TERT_mod	ALT-low	TERTp_mut
PCAWG.47ec48d1-bb40-4404-9fb3-a563b969b51d	DO31869	Ovary-AdenoCA	PCAWG	Tumour	0.0295594	0.0295594	0	Other	ALT-low	Wild type
PCAWG.48b779ea-7651-4346-b6c7-414689670081	DO38847	Stomach-AdenoCA	PCAWG	Tumour	0.0250148	0	0.0250148	Other	ALT-low	Wild type
PCAWG.48bfac90-474b-4058-9915-104e65935532	DO47331	Skin-Melanoma	PCAWG	Tumour	0.0299006	0	0.0299006	TERT_mod	ALT-low	TERTp_mut
PCAWG.491ab2fd-aaf7-4e7e-a418-bedb29c6299d	DO42400	Uterus-AdenoCA	PCAWG	Tumour	0	0	0	Other	ALT-low	ATRX_DAXX_non_trunc
PCAWG.4922e366-8b3a-44bb-8fdc-f2fb1ada1d84	DO39956	Thy-AdenoCA	PCAWG	Tumour	0.0225248	0.0225248	0	Other	ALT-low	Wild type
PCAWG.4939d0e5-81fb-4c65-84f2-e0a1e60705b3	DO25797	Lung-AdenoCA	PCAWG	Tumour	0.045901	0	0.045901	Other	ALT-low	Wild type
PCAWG.49830c3d-9a8c-4d97-b4da-9e6bb807a60c	DO39216	Thy-AdenoCA	PCAWG	Tumour	0.0223188	0	0.0223188	Other	ALT-low	Wild type
PCAWG.49d80430-1b6b-47b0-82a6-06e36848323f	DO14582	Head-SCC	PCAWG	Tumour	0.0986348	0	0.0986348	Other	ALT-low	Wild type
PCAWG.4a04b3df-1e9c-4ff8-8397-a8562ca9cf41	DO30550	Ovary-AdenoCA	PCAWG	Tumour	0.0895582	0	0.0895582	Other	ALT-low	Wild type
PCAWG.4a700b2d-4286-4894-b160-5889aae46b89	DO42881	Uterus-AdenoCA	PCAWG	Tumour	0	0	0	Other	ALT-low	Wild type
PCAWG.4afe0dad-2080-4d17-844f-0c86be031952	DO695	Bladder-TCC	PCAWG	Tumour	0.0382643	0.0382643	0	TERT_mod	ALT-low	TERTp_mut
PCAWG.4b56411a-02d3-4431-b7a4-37e279dd7282	DO25104	Lung-AdenoCA	PCAWG	Tumour	0	0	0	Other	ALT-low	Wild type
PCAWG.4b5eb5f4-5eb5-4f3c-bec4-e934d9069d6a	DO220549	Kidney-ChRCC	PCAWG	Tumour	0.280084	0.0311204	0.248963	Other	ALT-low	Wild type
PCAWG.4be4a01c-1760-4a76-b75d-a4631707389f	DO28412	Ovary-AdenoCA	PCAWG	Tumour	0.0474763	0.0316509	0.0158254	Other	ALT-low	Wild type
PCAWG.4c8b8e4b-6687-4577-9c3b-d18aa21103c9	DO22839	Liver-HCC	PCAWG	Tumour	0.0193034	0	0.0193034	Other	ALT-low	Wild type
PCAWG.4d2df6dd-ac02-41a3-a00d-8d0f3873d212	DO822	Bladder-TCC	PCAWG	Tumour	0.0287267	0	0.0287267	Other	ALT-low	Wild type
PCAWG.4d5a508a-2f4f-4ff3-ac98-034622bb3990	DO24729	Lung-AdenoCA	PCAWG	Tumour	0	0	0	Other	ALT-low	Wild type
PCAWG.4d8f5e7c-d7fc-4469-839f-3ea547bf871c	DO1290	Breast-AdenoCA	PCAWG	Tumour	0.104585	0.0348618	0.0697236	Other	ALT-low	Wild type
PCAWG.4df34d54-6036-45a8-96b6-fc5e53f0cb97	DO220360	Kidney-ChRCC	PCAWG	Tumour	0.0480318	0.0160106	0.0320212	TERT_mod	ALT-low	TERTp_sv
PCAWG.4e4fd519-4e5b-41f0-be68-f9ecc833e4bd	DO1287	Breast-AdenoCA	PCAWG	Tumour	0.0210204	0.0210204	0	Other	ALT-low	Wild type
PCAWG.4e6493cb-919e-4406-a6aa-b71b0bda9f88	DO22836	Liver-HCC	PCAWG	Tumour	0.065376	0	0.065376	Other	ALT-high	Wild type
PCAWG.4e9aae2e-ea49-4fba-bfaf-6b05a93fd3da	DO15911	Head-SCC	PCAWG	Tumour	0	0	0	Other	ALT-low	Wild type
PCAWG.4edbaf2a-86b9-4cfb-8f40-c458c2291c40	DO39306	Thy-AdenoCA	PCAWG	Tumour	0	0	0	TERT_mod	ALT-low	TERTp_mut
PCAWG.4ee0fc53-8037-4579-9162-569235973a70	DO220339	Kidney-ChRCC	PCAWG	Tumour	2.57069	1.01666	1.45237	Other	ALT-low	Wild type
PCAWG.4f6f5ddc-2a7d-4450-9f27-92e408183671	DO44462	Kidney-RCC	PCAWG	Tumour	0.0364023	0.0364023	0	ATRX_DAXX_trunc	ALT-low	ATRX_DAXX_trunc
PCAWG.4fc25bde-394a-4e35-9e2d-1a5c77ba7a7b	DO15046	Head-SCC	PCAWG	Tumour	0.145499	0.145499	0	Other	ALT-low	Wild type
PCAWG.4febf556-e763-423b-9ac0-5aed4dc862d7	DO44890	Liver-HCC	PCAWG	Tumour	0	0	0	TERT_mod	ALT-low	TERTp_sv
PCAWG.504c97d7-5751-4b08-ad3f-98fab84979dc	DO38831	Stomach-AdenoCA	PCAWG	Tumour	0	0	0	Other	ALT-low	Wild type
PCAWG.5086ccd7-d8f9-4a60-8c47-38c5c3ba1621	DO38388	Stomach-AdenoCA	PCAWG	Tumour	0.0388657	0.0388657	0	Other	ALT-low	Wild type
PCAWG.50a5e434-881a-4377-9210-0f614ca8dfbb	DO49880	Cervix-SCC	PCAWG	Tumour	0.0354563	0	0.0354563	TERT_mod	ALT-low	TERT_mult
PCAWG.5105cd71-8923-4605-9b0c-cb96808f5277	DO23610	Lung-AdenoCA	PCAWG	Tumour	0	0	0	Other	ALT-low	Wild type
PCAWG.51265f7f-31de-4c0d-a28a-2e44c21b0f25	DO49954	Cervix-AdenoCA	PCAWG	Tumour	0.0357774	0	0.0357774	Other	ALT-low	ATRX_DAXX_non_trunc
PCAWG.514b2496-360f-4f88-a581-f25ab0064d19	DO37587	Skin-Melanoma	PCAWG	Tumour	0	0	0	Other	ALT-low	Wild type
PCAWG.51bd82dd-309f-489d-b8fd-a85701de3736	DO22324	CNS-Oligo	PCAWG	Tumour	0	0	0	TERT_mod	ALT-low	TERTp_mut
PCAWG.520321ee-7b98-4820-96fe-1710f5c2d263	DO40867	Uterus-AdenoCA	PCAWG	Tumour	0.0349157	0.0349157	0	Other	ALT-low	Wild type
PCAWG.52861726-be7e-4e72-a9a9-931362609ed2	DO220333	Kidney-ChRCC	PCAWG	Tumour	0	0	0	Other	ALT-low	Wild type
PCAWG.53182085-109e-486c-9017-591fdf1801db	DO23584	Lung-AdenoCA	PCAWG	Tumour	0	0	0	Other	ALT-low	Wild type
PCAWG.53d73a93-31ca-480e-ab1b-36742dcde99d	DO220172	SoftTissue-Leiomyo	PCAWG	Tumour	4.98221	0.883941	4.01791	ATRX_DAXX_trunc	ALT-high	ATRX_DAXX_trunc
PCAWG.5403e92f-caf8-43d4-b22a-3850e8f16847	DO220479	Kidney-ChRCC	PCAWG	Tumour	0	0	0	Other	ALT-low	Wild type
PCAWG.542afa3c-0a47-42ae-a47c-cc09db098043	DO22736	CNS-Oligo	PCAWG	Tumour	0.0278094	0.0278094	0	TERT_mod	ALT-low	TERTp_mut
PCAWG.543cc985-d2ff-48b5-8d0f-56edb5a6aa6e	DO26692	Lung-SCC	PCAWG	Tumour	0.0315351	0.0315351	0	Other	ALT-low	Wild type
PCAWG.54518d13-27e8-4c55-bc66-e0825f2da28f	DO26553	Lung-SCC	PCAWG	Tumour	0.072024	0.0288096	0.0432144	Other	ALT-low	Wild type
PCAWG.5511ff03-895e-4800-a230-44ce0aaf71e6	DO1384	Breast-AdenoCA	PCAWG	Tumour	0	0	0	Other	ALT-low	Wild type
PCAWG.55ac4df1-cebb-4eac-b868-000ef020acc6	DO11860	CNS-GBM	PCAWG	Tumour	0.0484961	0.0484961	0	TERT_mod	ALT-low	TERTp_mut
PCAWG.56128d3f-dd55-4905-8950-ac30454411c2	DO27120	Lung-SCC	PCAWG	Tumour	0.0252144	0.0252144	0	Other	ALT-low	Wild type
PCAWG.5623ebea-0556-465b-bcc0-70978eba10b3	DO14750	Head-SCC	PCAWG	Tumour	0.0156527	0	0.0156527	Other	ALT-low	Wild type
PCAWG.568cd4c8-c91d-483d-ba55-62b76677871f	DO40484	Thy-AdenoCA	PCAWG	Tumour	0.027306	0	0.027306	Other	ALT-low	Wild type
PCAWG.56b35675-497a-4e88-b6da-ef3b6ded2154	DO2323	Breast-AdenoCA	PCAWG	Tumour	0	0	0	Other	ALT-low	Wild type
PCAWG.56f5f78b-e049-4d3f-bfae-705357ad26d6	DO49001	Cervix-SCC	PCAWG	Tumour	0.0629405	0	0.0629405	Other	ALT-low	Wild type
PCAWG.572f6319-e2f6-4917-86a5-fc210fe9ff24	DO25320	Lung-AdenoCA	PCAWG	Tumour	0	0	0	Other	ALT-low	Wild type
PCAWG.57ae00a5-bd20-4975-be9d-165557b9369d	DO548	Bladder-TCC	PCAWG	Tumour	0.0175248	0.0175248	0	TERT_mod	ALT-low	TERTp_mut
PCAWG.57e6a5b2-55fb-4bd7-83f7-c8527e4b852c	DO41056	Uterus-AdenoCA	PCAWG	Tumour	0.0948132	0	0.0948132	Other	ALT-low	Wild type
PCAWG.58356468-ebba-432d-be45-78c5eba7d1a5	DO41217	Uterus-AdenoCA	PCAWG	Tumour	0.0238907	0.0238907	0	Other	ALT-low	Wild type
PCAWG.58828324-2c5a-4bff-9238-8e05ebf8332c	DO16269	Kidney-RCC	PCAWG	Tumour	0.0650004	0	0.0650004	Other	ALT-low	Wild type
PCAWG.5884ec32-c289-4a5f-9ce0-b0bb21f6934d	DO48040	Stomach-AdenoCA	PCAWG	Tumour	0.0453557	0.0453557	0	Other	ALT-low	Wild type
PCAWG.5886c13a-f8a3-496b-8224-004eda8c5e0a	DO37531	Skin-Melanoma	PCAWG	Tumour	0.043004	0	0.043004	TERT_mod	ALT-low	TERTp_mut
PCAWG.58b5d864-f885-48cb-88b7-031637a468c4	DO4359	Breast-AdenoCA	PCAWG	Tumour	0	0	0	ATRX_DAXX_trunc	ALT-low	ATRX_DAXX_trunc
PCAWG.58ce7cc4-e64c-43f5-b4f9-c12677f4f106	DO6231	Breast-AdenoCA	PCAWG	Tumour	0.0412	0	0.0412	Other	ALT-low	Wild type
PCAWG.598e15ee-ecf2-4ca3-95e8-a11fd94ea091	DO14264	Head-SCC	PCAWG	Tumour	0	0	0	Other	ALT-low	Wild type
PCAWG.598eb33b-843a-4e15-b984-7afee6b1af9a	DO38655	Stomach-AdenoCA	PCAWG	Tumour	0.0445011	0	0.0445011	Other	ALT-low	Wild type
PCAWG.5a038122-9b9b-4acb-98fc-920973813fb1	DO44982	Liver-HCC	PCAWG	Tumour	0	0	0	TERT_mod	ALT-low	TERTp_mut
PCAWG.5a1b4d6e-750a-425e-a639-4e2a1112ad84	DO39127	Thy-AdenoCA	PCAWG	Tumour	0.0347281	0	0.0347281	Other	ALT-low	Wild type
PCAWG.5a1ebe5d-5436-4b3e-aa2e-51f5ce84193f	DO496	Bladder-TCC	PCAWG	Tumour	0	0	0	TERT_mod	ALT-low	TERTp_mut
PCAWG.5a67ad74-aefd-4882-bff3-0dd30582781c	DO15527	Head-SCC	PCAWG	Tumour	0.0349448	0	0.0349448	Other	ALT-low	Wild type
PCAWG.5ad77998-53d6-482b-91e3-a6c78a0ad8e9	DO23023	Liver-HCC	PCAWG	Tumour	0	0	0	ATRX_DAXX_trunc	ALT-low	ATRX_DAXX_trunc
PCAWG.5bc4b7ec-f632-422b-ba14-6a1aaa9cf929	DO44091	ColoRect-AdenoCA	PCAWG	Tumour	0.0261	0	0.0261	Other	ALT-low	Wild type
PCAWG.5c55c1cb-c455-4139-9dcc-7ea209fa4729	DO12454	CNS-GBM	PCAWG	Tumour	0	0	0	TERT_mod	ALT-low	TERTp_mut
PCAWG.5ccb910d-7b0b-4b2d-9471-4ec5a5582b53	DO222307	Lymph-BNHL	PCAWG	Tumour	0.0331433	0.0165716	0.0165716	Other	ALT-low	Wild type
PCAWG.5d08b82d-e5fb-42f4-be3d-09b9600c9b5e	DO29398	Ovary-AdenoCA	PCAWG	Tumour	0.0863983	0.0345593	0.051839	Other	ALT-low	Wild type
PCAWG.5e438c69-00e0-4d09-bee1-1752be2231ae	DO48516	Kidney-RCC	PCAWG	Tumour	0.0218148	0.0218148	0	Other	ALT-low	Wild type
PCAWG.5ea233c9-c1a6-4f1b-ad14-df5d3c22e142	DO39534	Thy-AdenoCA	PCAWG	Tumour	0.0417046	0.0417046	0	Other	ALT-low	Wild type
PCAWG.5f366d27-1457-4935-bad3-167243f4d9bb	DO39481	Thy-AdenoCA	PCAWG	Tumour	0.0134762	0	0.0134762	TERT_mod	ALT-low	TERTp_mut
PCAWG.5f506c75-5657-4a22-9dbf-e6f6d75c18b9	DO2842	Breast-AdenoCA	PCAWG	Tumour	0.0486144	0	0.0486144	Other	ALT-low	Wild type
PCAWG.5f531366-d06f-43bb-9211-ea9b1470ee5b	DO19380	Kidney-RCC	PCAWG	Tumour	0.0226014	0.0226014	0	Other	ALT-low	Wild type
PCAWG.5f5460e6-84e1-40a1-b96a-d8b8f378d280	DO2078	Breast-AdenoCA	PCAWG	Tumour	0.0299017	0	0.0299017	Other	ALT-low	Wild type
PCAWG.5f58b6fd-fceb-4d5a-a701-43fcd811d106	DO222303	Lymph-BNHL	PCAWG	Tumour	0.0852608	0.0213152	0.0639456	Other	ALT-low	Wild type
PCAWG.5f65df7b-5031-40c5-9478-8d2d8dba540a	DO220535	Kidney-ChRCC	PCAWG	Tumour	0	0	0	Other	ALT-low	Wild type
PCAWG.5fa47801-0699-4abe-8d5c-8afaf3b78901	DO219949	SoftTissue-Liposarc	PCAWG	Tumour	0.939102	0.469551	0.469551	ATRX_DAXX_trunc	ALT-high	ATRX_DAXX_trunc
PCAWG.60512b58-f0d6-45ce-9b98-d83457481d61	DO36572	ColoRect-AdenoCA	PCAWG	Tumour	0.0781657	0.0781657	0	Other	ALT-low	Wild type
PCAWG.60ce5677-523a-49a1-bc0a-7bf1392e5dc7	DO32596	Ovary-AdenoCA	PCAWG	Tumour	0.0195563	0.0195563	0	Other	ALT-low	Wild type
PCAWG.60f264f2-c652-4726-839c-47ac3b90ffb2	DO8360	ColoRect-AdenoCA	PCAWG	Tumour	0.0242883	0	0.0242883	Other	ALT-low	Wild type
PCAWG.624eead9-ec42-4b16-ac5a-bad326184d40	DO22382	CNS-Oligo	PCAWG	Tumour	1.53694	0.416255	1.12069	ATRX_DAXX_trunc	ALT-high	ATRX_DAXX_trunc
PCAWG.62ad0026-3177-4be3-9cc0-5da2624d3866	DO51592	Cervix-SCC	PCAWG	Tumour	0.019963	0.019963	0	Other	ALT-low	Wild type
PCAWG.62ca2bac-6ba5-44d9-af53-27eb8403fb30	DO47542	Skin-Melanoma	PCAWG	Tumour	0	0	0	TERT_mod	ALT-low	TERTp_mut
PCAWG.63984cb2-7ec1-41c4-8822-bc985f12c124	DO29940	Ovary-AdenoCA	PCAWG	Tumour	0.037137	0.0185685	0.0185685	Other	ALT-low	Wild type
PCAWG.639a1093-ae19-41d7-962b-775e523c07b8	DO39070	Thy-AdenoCA	PCAWG	Tumour	0	0	0	Other	ALT-low	Wild type
PCAWG.63d51992-2365-4b5a-826d-b8be0f4c0aa4	DO43378	Uterus-AdenoCA	PCAWG	Tumour	0	0	0	Other	ALT-low	Wild type
PCAWG.63fb5928-dec2-4c4d-b84d-58cef7889cee	DO37426	Skin-Melanoma	PCAWG	Tumour	0	0	0	Other	ALT-low	Wild type
PCAWG.643a4e79-bf31-489f-8b95-e030a3afa378	DO28093	Ovary-AdenoCA	PCAWG	Tumour	0.019189	0.019189	0	Other	ALT-low	Wild type
PCAWG.645dd2ec-fddf-4804-86db-18d5531f00f9	DO47747	Stomach-AdenoCA	PCAWG	Tumour	0	0	0	Other	ALT-low	Wild type
PCAWG.649b0c20-3f4a-4b99-8b23-be10249c47b7	DO24467	Lung-AdenoCA	PCAWG	Tumour	0.269277	0.134639	0.134639	Other	ALT-low	Wild type
PCAWG.64b4514f-c553-4bdc-beb5-8e10ada3ad3a	DO18392	Kidney-RCC	PCAWG	Tumour	0	0	0	TERT_mod	ALT-low	TERTp_sv
PCAWG.64b83db8-23f5-47bf-87eb-db43a296da9c	DO22720	CNS-Oligo	PCAWG	Tumour	3.75424	1.33651	2.22251	ATRX_DAXX_trunc	ALT-high	ATRX_DAXX_trunc
PCAWG.64e31ea6-b895-470b-b5da-82c37f7ca5c3	DO26540	Lung-SCC	PCAWG	Tumour	0.0865253	0.0288418	0.0576835	Other	ALT-low	Wild type
PCAWG.656245ea-58d6-4f10-871a-e23cb03845fe	DO44872	Liver-HCC	PCAWG	Tumour	0	0	0	TERT_mod	ALT-low	TERTp_mut
PCAWG.65ae66f5-4f01-4132-8378-619fd4c10ce3	DO27128	Lung-SCC	PCAWG	Tumour	0.0865565	0.0288522	0.0577044	TERT_mod	ALT-low	TERT_amp
PCAWG.65fe4ba3-3041-4b2d-b51a-da0bd3c4e496	DO30090	Ovary-AdenoCA	PCAWG	Tumour	0	0	0	Other	ALT-low	Wild type
PCAWG.662b5257-33d4-4af7-8a95-fe19e3802103	DO18572	Kidney-RCC	PCAWG	Tumour	0.052943	0	0.052943	Other	ALT-low	Wild type
PCAWG.66ae8aa3-0f01-44b2-9cae-5fde3a5bf31f	DO483	Bladder-TCC	PCAWG	Tumour	0.0760385	0	0.0760385	Other	ALT-low	Mixed
PCAWG.66b44383-6d59-4b0e-818d-d20080aaa44b	DO220351	Kidney-ChRCC	PCAWG	Tumour	0.0205346	0	0.0205346	Other	ALT-low	Wild type
PCAWG.67a06ced-999a-4412-a3f8-9cc24f12ea28	DO11202	CNS-GBM	PCAWG	Tumour	0.0316347	0	0.0316347	TERT_mod	ALT-low	TERTp_mut
PCAWG.68a6d3a9-da03-4f1b-8234-e573c9946e34	DO44994	Liver-HCC	PCAWG	Tumour	0.0311371	0	0.0311371	TERT_mod	ALT-low	TERTp_mut
PCAWG.691cdac4-3120-4377-9655-25391398d92e	DO2114	Breast-AdenoCA	PCAWG	Tumour	0	0	0	Other	ALT-low	Wild type
PCAWG.69d619ae-86fe-4e03-8088-6b743fc2e383	DO42464	Uterus-AdenoCA	PCAWG	Tumour	0.0188767	0	0.0188767	Other	ALT-low	Wild type
PCAWG.6a9a2b79-2687-40bf-bc6d-9da364f8dd2c	DO22884	Liver-HCC	PCAWG	Tumour	0.0197115	0	0.0197115	Other	ALT-low	Wild type
PCAWG.6aab14fc-46db-4c39-8c41-c63a5454cb38	DO26476	Lung-SCC	PCAWG	Tumour	0.140031	0.0280063	0.112025	Other	ALT-low	Wild type
PCAWG.6afb13e8-6d2e-4b0a-af61-bc7d66e14f9d	DO14718	Head-SCC	PCAWG	Tumour	0.0945496	0.0378199	0.0567298	TERT_mod	ALT-low	TERTp_mut
PCAWG.6bc668cc-8e40-4708-9220-df135fc108d9	DO4233	Breast-AdenoCA	PCAWG	Tumour	0	0	0	Other	ALT-low	Wild type
PCAWG.6be2ba5d-e4cc-4792-bc19-a5b76d3e238f	DO47911	Stomach-AdenoCA	PCAWG	Tumour	0.0694778	0	0.0694778	Other	ALT-low	Wild type
PCAWG.6c5b6b24-27d5-4051-8b5a-06f2292fc576	DO36265	Prost-AdenoCA	PCAWG	Tumour	0	0	0	Other	ALT-low	Wild type
PCAWG.6c7c954f-ed03-4053-91ae-9832111c6922	DO5661	Breast-AdenoCA	PCAWG	Tumour	0.0455068	0	0.0455068	Other	ALT-low	Wild type
PCAWG.6dfbd313-b122-47eb-b367-30178ff594de	DO13348	CNS-GBM	PCAWG	Tumour	0.0647406	0.0323703	0.0323703	TERT_mod	ALT-low	TERTp_mut
PCAWG.6e415f09-6f39-485d-92a8-c2ec583e6102	DO219961	SoftTissue-Liposarc	PCAWG	Tumour	0.0616991	0.0411327	0.0205664	Other	ALT-low	Wild type
PCAWG.6e51117c-0705-4967-b674-e4aed6038f8b	DO220174	SoftTissue-Leiomyo	PCAWG	Tumour	0.0580317	0	0.0580317	Other	ALT-high	Wild type
PCAWG.6e7a9f18-773c-4067-b543-cf589d4b3ad1	DO11854	CNS-GBM	PCAWG	Tumour	0.0166405	0.0166405	0	Other	ALT-low	Mixed
PCAWG.6e8e1ba0-9b63-412b-b76c-327a95789e9d	DO27588	Lung-SCC	PCAWG	Tumour	0.0482235	0.0241117	0.0241117	Other	ALT-low	Wild type
PCAWG.6e9368bc-cbc5-4b6a-b98d-2575dd311570	DO6252	Cervix-SCC	PCAWG	Tumour	0	0	0	Other	ALT-low	ATRX_DAXX_non_trunc
PCAWG.6ea4a0b3-134c-4b48-bd4d-13d6276786d2	DO40274	Thy-AdenoCA	PCAWG	Tumour	0.100238	0.0334126	0.0668251	Other	ALT-low	Wild type
PCAWG.6f28a92d-fd9e-4f06-8bdf-cba2add672ba	DO16136	Kidney-RCC	PCAWG	Tumour	0.182775	0	0.182775	Other	ALT-low	Wild type
PCAWG.6f325ae2-9902-43c3-a0e5-3ec11568f154	DO42432	Uterus-AdenoCA	PCAWG	Tumour	0	0	0	Other	ALT-low	Wild type
PCAWG.6f3db01b-40f3-4f3a-b9b4-c902b16c402a	DO26572	Lung-SCC	PCAWG	Tumour	0.0183602	0.0183602	0	Other	ALT-low	Wild type
PCAWG.6f58eb6b-9f49-41ad-ab11-0eda3b4100ba	DO44883	Liver-HCC	PCAWG	Tumour	0.0346388	0	0.0346388	TERT_mod	ALT-low	TERTp_sv
PCAWG.6f5ac8e1-96f0-4baf-b7ab-77802f444485	DO44273	Breast-AdenoCA	PCAWG	Tumour	0	0	0	Other	ALT-low	Wild type
PCAWG.6f7d23f9-ae54-4e1f-8a84-6f6679aff09b	DO4449	Breast-AdenoCA	PCAWG	Tumour	0	0	0	Other	ALT-low	Wild type
PCAWG.6fbb5912-6936-4b68-b3da-425bf756da78	DO47737	Stomach-AdenoCA	PCAWG	Tumour	0.0548815	0.0274408	0.0274408	Other	ALT-low	Wild type
PCAWG.70ead34e-2b1e-4a28-986e-8862c4611e87	DO14420	Head-SCC	PCAWG	Tumour	0	0	0	Other	ALT-low	Wild type
PCAWG.7192144e-39dd-439e-9e8e-a52b2827cada	DO43859	Uterus-AdenoCA	PCAWG	Tumour	0.0255461	0	0.0255461	Other	ALT-low	Wild type
PCAWG.727542c8-7cbd-4af9-a011-9b61cb8eceb4	DO39072	Thy-AdenoCA	PCAWG	Tumour	0.0215194	0	0.0215194	Other	ALT-low	Wild type
PCAWG.734f4d36-312a-4dca-b627-f96cff88c09f	DO5012	Breast-AdenoCA	PCAWG	Tumour	0	0	0	Other	ALT-low	Wild type
PCAWG.73a47901-7044-4b7a-a620-a843be4c06f7	DO220157	SoftTissue-Leiomyo	PCAWG	Tumour	0.178577	0.0396838	0.138893	Other	ALT-high	Wild type
PCAWG.73c81eb4-9cd4-4d4c-9109-1cbfeb41c73c	DO220352	Kidney-ChRCC	PCAWG	Tumour	0.020729	0	0.020729	Other	ALT-low	Wild type
PCAWG.7461abae-0a22-4a0d-9d08-7ad95e0a04e7	DO20416	Kidney-RCC	PCAWG	Tumour	0.0347431	0.0347431	0	TERT_mod	ALT-low	TERTp_mut
PCAWG.74923ba6-d428-49e4-997b-5d1b646baaa2	DO14502	Head-SCC	PCAWG	Tumour	0.141719	0.101228	0.0404913	Other	ALT-low	Wild type
PCAWG.758a7eb7-eb38-48b7-8896-d1502c76f4a0	DO5808	Breast-AdenoCA	PCAWG	Tumour	0	0	0	Other	ALT-low	Wild type
PCAWG.761b7816-f95a-4734-a1de-964efa1d39ef	DO44094	ColoRect-AdenoCA	PCAWG	Tumour	0	0	0	Other	ALT-high	Wild type
PCAWG.7622635e-10f4-4cff-a44e-3d63af2034a2	DO4796	Breast-AdenoCA	PCAWG	Tumour	0	0	0	Other	ALT-low	Wild type
PCAWG.76966014-9acd-4643-9d5a-b55836f5b4e9	DO2539	Breast-AdenoCA	PCAWG	Tumour	0.0848127	0.0141354	0.0706772	Other	ALT-low	Wild type
PCAWG.76f84868-1e60-4868-988b-0a20783f7e14	DO9732	ColoRect-AdenoCA	PCAWG	Tumour	0.0717372	0.0358686	0.0358686	Other	ALT-low	Wild type
PCAWG.7725cfb4-22c7-496d-9fac-219cb6162d9f	DO13144	CNS-GBM	PCAWG	Tumour	0.0319013	0	0.0319013	TERT_mod	ALT-low	TERTp_mut
PCAWG.77550304-67b4-4933-aa87-f1b604badfd5	DO220126	SoftTissue-Leiomyo	PCAWG	Tumour	2.58961	0.763842	1.76988	ATRX_DAXX_trunc	ALT-high	ATRX_DAXX_trunc
PCAWG.776bec2b-b626-4b14-acec-9c2ee303e94f	DO8858	ColoRect-AdenoCA	PCAWG	Tumour	0.0493817	0.0493817	0	Other	ALT-low	ATRX_DAXX_non_trunc
PCAWG.779c1e2d-d4c1-4806-bd88-4ce0106e5d40	DO22524	CNS-Oligo	PCAWG	Tumour	0.0565659	0.0282829	0.0282829	TERT_mod	ALT-low	TERTp_mut
PCAWG.77be39e3-d271-4089-ae1d-c6000c6ff38e	DO18056	Kidney-RCC	PCAWG	Tumour	0.0814361	0.0814361	0	Other	ALT-low	Wild type
PCAWG.77d95ff9-4f58-4820-9de5-ed6a8d3e7263	DO23018	Liver-HCC	PCAWG	Tumour	0	0	0	TERT_mod	ALT-low	TERTp_sv
PCAWG.77ec5481-d398-4ce5-87da-7b1c1c6735d1	DO16881	Kidney-RCC	PCAWG	Tumour	0.0400317	0	0.0400317	Other	ALT-low	Wild type
PCAWG.77f19647-b92e-4557-8f9c-9468dbd9838a	DO26934	Lung-SCC	PCAWG	Tumour	0.0326646	0.0326646	0	Other	ALT-low	Wild type
PCAWG.7884d6fc-8f67-4f87-a796-564d727331b9	DO22959	Liver-HCC	PCAWG	Tumour	0.0725688	0	0.0725688	TERT_mod	ALT-low	TERT_mult
PCAWG.78cefa65-901e-40ff-beb8-83001b91683b	DO17323	Kidney-RCC	PCAWG	Tumour	0	0	0	Other	ALT-low	Wild type
PCAWG.78dce513-ee74-4d0b-b809-195d961f7f56	DO220468	Kidney-ChRCC	PCAWG	Tumour	4.06583	1.50215	2.36339	Other	ALT-low	Wild type
PCAWG.796dceb2-369e-4cb1-a53c-75f53c904ece	DO22896	Liver-HCC	PCAWG	Tumour	0	0	0	TERT_mod	ALT-low	TERTp_sv
PCAWG.79d878cc-29f5-463a-935f-131a4ed4f766	DO20849	Kidney-RCC	PCAWG	Tumour	0.0207317	0.0207317	0	Other	ALT-low	Wild type
PCAWG.7acb6581-4702-43cb-8c5c-1d252d477c0a	DO30340	Ovary-AdenoCA	PCAWG	Tumour	0	0	0	Other	ALT-low	Wild type
PCAWG.7b0aa7ff-87cc-4432-8872-2e41254f4438	DO39210	Thy-AdenoCA	PCAWG	Tumour	0.034741	0.0173705	0.0173705	Other	ALT-low	Wild type
PCAWG.7b82801b-407a-4df5-ab8c-908c88c5cd75	DO42536	Uterus-AdenoCA	PCAWG	Tumour	0	0	0	Other	ALT-low	Wild type
PCAWG.7b876c3a-ba1b-4f5f-9cfb-2e9bc63d973b	DO22356	CNS-Oligo	PCAWG	Tumour	0	0	0	TERT_mod	ALT-low	TERTp_mut
PCAWG.7bfc7560-8586-4c73-8105-d492c78a2776	DO47859	Stomach-AdenoCA	PCAWG	Tumour	0	0	0	Other	ALT-low	Wild type
PCAWG.7c2cac3b-0744-417d-a2e4-b0ac8901fb14	DO47929	Stomach-AdenoCA	PCAWG	Tumour	0.0543314	0.0271657	0.0271657	Other	ALT-low	Wild type
PCAWG.7ca34534-e8ae-4ae1-b20b-80aab7003027	DO22854	Liver-HCC	PCAWG	Tumour	0.0152774	0	0.0152774	TERT_mod	ALT-low	TERTp_mut
PCAWG.7ca5fe5f-2d9e-4251-9cb3-a7d1b1b26ff9	DO16233	Kidney-RCC	PCAWG	Tumour	0.135889	0.0339723	0.101917	Other	ALT-low	Wild type
PCAWG.7cc4fdc8-3807-48f9-a52c-cc5043b73767	DO36253	Prost-AdenoCA	PCAWG	Tumour	0	0	0	Other	ALT-low	Wild type
PCAWG.7d51032f-2716-459f-ab0a-9793b10fcac6	DO37440	Skin-Melanoma	PCAWG	Tumour	0.01635	0.01635	0	TERT_mod	ALT-low	TERTp_mut
PCAWG.7deb6875-292d-4cba-85cc-1f93de939987	DO15398	Head-SCC	PCAWG	Tumour	0.0533925	0	0.0533925	Other	ALT-high	Wild type
PCAWG.7edc6c47-3ef7-4212-805f-ea067d9ced87	DO41398	Uterus-AdenoCA	PCAWG	Tumour	0.234854	0.0782845	0.156569	Other	ALT-low	Wild type
PCAWG.7f564586-d149-4e87-8687-55fcd2286d31	DO27453	Lung-SCC	PCAWG	Tumour	0.0219814	0.0219814	0	Other	ALT-low	Wild type
PCAWG.7f8dd6a3-2382-45cb-8cbc-c26752d36923	DO41343	Uterus-AdenoCA	PCAWG	Tumour	0	0	0	Other	ALT-low	Wild type
PCAWG.7fbd85ae-e7b7-45b8-8359-43bff2fe42cb	DO28763	Ovary-AdenoCA	PCAWG	Tumour	0.0371911	0	0.0371911	Other	ALT-low	Wild type
PCAWG.802e4a21-d717-40aa-8d6f-b82d78a8077a	DO36345	Prost-AdenoCA	PCAWG	Tumour	0.0324869	0.0324869	0	Other	ALT-low	Wild type
PCAWG.80f0a03e-dfea-4450-a3d9-630cc17ca8d4	DO22887	Liver-HCC	PCAWG	Tumour	0	0	0	Other	ALT-low	Wild type
PCAWG.81503ba7-fd40-45ea-9e77-9bd0275efad7	DO3412	Breast-AdenoCA	PCAWG	Tumour	0.0192195	0.0192195	0	Other	ALT-low	Wild type
PCAWG.82240a20-6558-471e-9ed7-4ff8f34cd771	DO219968	SoftTissue-Liposarc	PCAWG	Tumour	1.04279	0.216428	0.787009	ATRX_DAXX_trunc	ALT-high	ATRX_DAXX_trunc
PCAWG.8244953d-ebe8-4a88-a547-00185b4cb18a	DO4185	Breast-AdenoCA	PCAWG	Tumour	0	0	0	ATRX_DAXX_trunc	ALT-low	ATRX_DAXX_trunc
PCAWG.825c836b-ef6b-4060-b34d-65776dad324e	DO17848	Kidney-RCC	PCAWG	Tumour	0.0382707	0	0.0382707	Other	ALT-low	Wild type
PCAWG.8283c5e9-1aa1-463d-9e57-d50fde0dea81	DO44520	Kidney-RCC	PCAWG	Tumour	0.0413424	0	0.0413424	Other	ALT-low	Wild type
PCAWG.82c0ae33-0ad4-405a-9a92-254b34d461f4	DO26463	Lung-SCC	PCAWG	Tumour	0.0440705	0.0220352	0.0220352	Other	ALT-low	Wild type
PCAWG.82f49bdb-3cb9-40aa-ba76-4a6c614e6c5a	DO220490	Kidney-ChRCC	PCAWG	Tumour	3.8827	1.23391	2.36911	Other	ALT-low	Wild type
PCAWG.83d78ed4-6ed3-4d03-ad2e-53c7ad306447	DO12484	CNS-GBM	PCAWG	Tumour	0.0345685	0.0345685	0	TERT_mod	ALT-low	TERTp_mut
PCAWG.84f95e67-9a3e-47f2-b8b7-d0f88682fd35	DO10975	CNS-GBM	PCAWG	Tumour	0.036146	0	0.036146	TERT_mod	ALT-low	TERTp_mut
PCAWG.85249aad-7e95-469a-bbe1-24b665040441	DO2455	Breast-AdenoCA	PCAWG	Tumour	0	0	0	ATRX_DAXX_trunc	ALT-low	ATRX_DAXX_trunc
PCAWG.8524cdf9-fabc-4eb9-8561-670f7f5c2928	DO472	Bladder-TCC	PCAWG	Tumour	0.0402559	0.0402559	0	TERT_mod	ALT-low	TERTp_mut
PCAWG.85345a12-9e68-4d41-99c3-43ff9ddcc386	DO220163	SoftTissue-Leiomyo	PCAWG	Tumour	0.442472	0.0780833	0.364389	Other	ALT-high	Wild type
PCAWG.85a52795-2116-4a71-bae1-dc4018e93551	DO220361	Kidney-ChRCC	PCAWG	Tumour	11.7974	4.52846	6.93472	Other	ALT-high	Wild type
PCAWG.86778b7c-298d-491b-9296-34ad2973f53d	DO4018	Breast-LobularCA	PCAWG	Tumour	0	0	0	Other	ALT-low	Wild type
PCAWG.86eab221-333a-4666-8436-8b640f9004a0	DO220176	SoftTissue-Leiomyo	PCAWG	Tumour	0.068505	0.068505	0	Other	ALT-low	Wild type
PCAWG.8794c9bb-227e-4b3d-a069-d4893b2b35fa	DO27067	Lung-SCC	PCAWG	Tumour	0.0243538	0	0.0243538	Other	ALT-low	Wild type
PCAWG.87bb6d6e-faa5-4643-9936-5699c3c603f6	DO40759	Thy-AdenoCA	PCAWG	Tumour	0.0758794	0.0252931	0.0505863	Other	ALT-low	Wild type
PCAWG.87c7f3ee-6c00-41b7-a2f0-91d97364405d	DO44478	Kidney-RCC	PCAWG	Tumour	0.0526258	0.0526258	0	Other	ALT-low	Wild type
PCAWG.87d1f78c-1242-4e79-9073-f89eef3eb6c5	DO44515	Kidney-RCC	PCAWG	Tumour	0.0403483	0.0403483	0	Other	ALT-low	Wild type
PCAWG.881a50ed-e277-425d-b203-427515e441c4	DO37607	Skin-Melanoma	PCAWG	Tumour	0	0	0	TERT_mod	ALT-high	TERTp_mut
PCAWG.8847d6ad-b99c-43f4-aa82-80a5e4b63c2f	DO219944	SoftTissue-Liposarc	PCAWG	Tumour	0.138993	0.0347482	0.104245	TERT_mod	ALT-low	TERTp_sv
PCAWG.8865cec5-ae2e-495f-af40-bec60d0a0d83	DO22914	Liver-HCC	PCAWG	Tumour	0.0185198	0	0.0185198	TERT_mod	ALT-low	TERTp_mut
PCAWG.88ad783d-e3fe-43cf-a165-2a4fa983a2f6	DO26710	Lung-SCC	PCAWG	Tumour	0.147832	0.0985548	0.0492774	Other	ALT-low	Wild type
PCAWG.88e9b48c-1325-4ecf-89ef-e1ad4ea1061d	DO219975	SoftTissue-Leiomyo	PCAWG	Tumour	0.0443119	0	0.0443119	TERT_mod	ALT-low	TERTp_sv
PCAWG.895738a5-6870-4851-a53a-e538efbe2d5d	DO36226	Prost-AdenoCA	PCAWG	Tumour	0	0	0	Other	ALT-low	Wild type
PCAWG.898002e6-3ff8-49ce-910e-fad7bb95c130	DO24675	Lung-AdenoCA	PCAWG	Tumour	0.0385727	0	0.0385727	Other	ALT-low	Wild type
PCAWG.89b9fc71-bc34-4a55-8a2b-23ab3c6d690d	DO49695	Liver-HCC	PCAWG	Tumour	0.0312513	0.0312513	0	TERT_mod	ALT-low	TERTp_mut
PCAWG.89d56f3d-30b1-40de-a789-33c92a8bfc16	DO49768	Kidney-RCC	PCAWG	Tumour	0.0192068	0	0.0192068	Other	ALT-low	Wild type
PCAWG.89eaae39-e648-4e4e-b170-717609baa18e	DO2706	Breast-AdenoCA	PCAWG	Tumour	0.124174	0.0993391	0.0248348	Other	ALT-low	Wild type
PCAWG.89fe67e5-8993-4d26-bb79-f7edcd4d512f	DO17722	Kidney-RCC	PCAWG	Tumour	0.138341	0.0461136	0.0922272	Other	ALT-low	Wild type
PCAWG.8a0b525b-ca5e-454b-9fa9-30088c29a103	DO22548	CNS-Oligo	PCAWG	Tumour	0.0236877	0	0.0236877	TERT_mod	ALT-low	TERTp_mut
PCAWG.8a6e91ec-ef16-4f50-972a-23990c098a2f	DO39022	Thy-AdenoCA	PCAWG	Tumour	0	0	0	Other	ALT-low	Wild type
PCAWG.8aae02db-d7ce-4cd1-9922-2d354f3518ec	DO2509	Breast-AdenoCA	PCAWG	Tumour	0.0444384	0	0.0444384	Other	ALT-low	Wild type
PCAWG.8b279d12-923e-4fd2-9286-433d9ffd0415	DO5200	Breast-AdenoCA	PCAWG	Tumour	0.02549	0	0.02549	ATRX_DAXX_trunc	ALT-low	ATRX_DAXX_trunc
PCAWG.8b88caf6-9485-40e3-80c5-8bc7267fe47e	DO29980	Ovary-AdenoCA	PCAWG	Tumour	0	0	0	Other	ALT-low	Wild type
PCAWG.8b9d3676-a6e1-44ff-8070-23bd6b445eae	DO43210	Uterus-AdenoCA	PCAWG	Tumour	0.038007	0.038007	0	Other	ALT-low	Wild type
PCAWG.8c3b7471-7755-44b9-9c57-d762dcf9fad6	DO41446	Uterus-AdenoCA	PCAWG	Tumour	0.0352512	0.0176256	0.0176256	Other	ALT-low	Wild type
PCAWG.8ceaaa56-416f-411e-a59b-2048f646a458	DO28004	Ovary-AdenoCA	PCAWG	Tumour	0	0	0	Other	ALT-low	Wild type
PCAWG.8d082ed4-4804-497b-9833-ed922686808d	DO17085	Kidney-RCC	PCAWG	Tumour	0.0392936	0.0392936	0	Other	ALT-low	Wild type
PCAWG.8e2b8a7f-3579-445b-9a89-1d0de7b2504a	DO39020	Thy-AdenoCA	PCAWG	Tumour	0.0122459	0	0.0122459	Other	ALT-low	Wild type
PCAWG.8e45c93a-098a-49c3-82a4-57f2e1e421cd	DO32420	Ovary-AdenoCA	PCAWG	Tumour	0.0195229	0	0.0195229	Other	ALT-low	Wild type
PCAWG.8ec54705-ccc8-4f98-8a3d-fd2d25ede321	DO219974	SoftTissue-Leiomyo	PCAWG	Tumour	0.392428	0.227195	0.165233	Other	ALT-high	Wild type
PCAWG.8ede9261-be6a-4d84-b746-3bdaae14cc3d	DO27326	Lung-SCC	PCAWG	Tumour	0	0	0	Other	ALT-low	Wild type
PCAWG.8f370446-69c9-4b46-af3a-5bf924e57c34	DO9700	ColoRect-AdenoCA	PCAWG	Tumour	0	0	0	Other	ALT-low	Wild type
PCAWG.8f43da7a-8fc7-4e9f-aea6-84127457238e	DO14204	Head-SCC	PCAWG	Tumour	0.0905268	0.0724214	0.0181054	Other	ALT-low	Wild type
PCAWG.90697135-943c-4533-a1a9-48b1ff25601b	DO14862	Head-SCC	PCAWG	Tumour	0.0268657	0	0.0268657	TERT_mod	ALT-low	TERTp_mut
PCAWG.912289ca-9b8c-4b62-8bc6-b280f47a5513	DO5312	Breast-AdenoCA	PCAWG	Tumour	0.111901	0	0.111901	Other	ALT-low	Wild type
PCAWG.927a31f9-3090-4f76-bbef-a06c7b079f95	DO12742	CNS-GBM	PCAWG	Tumour	0.0817073	0.0272358	0.0544715	TERT_mod	ALT-low	TERTp_mut
PCAWG.933d47bf-3fc1-40da-80b7-31de4c9435e4	DO37439	Skin-Melanoma	PCAWG	Tumour	0.217222	0.130333	0.0868887	TERT_mod	ALT-high	TERTp_mut
PCAWG.93760b0d-0e2f-4f55-bd67-9e4a9c956dbd	DO3037	Breast-AdenoCA	PCAWG	Tumour	0.0250744	0	0.0250744	Other	ALT-low	Wild type
PCAWG.94218898-4124-4887-b083-35a105f2d2c7	DO40948	Uterus-AdenoCA	PCAWG	Tumour	0	0	0	Other	ALT-low	Wild type
PCAWG.9428f3db-6c71-41cc-83a0-1bc0d4a105cc	DO15870	Head-SCC	PCAWG	Tumour	0	0	0	Other	ALT-low	Wild type
PCAWG.94935f6d-7c10-40cf-b017-13f973ef12cb	DO22195	CNS-Oligo	PCAWG	Tumour	0.0246974	0.0246974	0	TERT_mod	ALT-low	TERTp_mut
PCAWG.94ddd24a-20e3-4a0f-908f-6d0424100a21	DO220423	Kidney-ChRCC	PCAWG	Tumour	24.9809	9.11283	14.7045	Other	ALT-low	Wild type
PCAWG.950d1cde-85b3-4125-aa61-2e92563f3c83	DO43610	Uterus-AdenoCA	PCAWG	Tumour	0.0416618	0	0.0416618	Other	ALT-low	Wild type
PCAWG.9521a714-8b3e-47bb-b3da-d739a0134c03	DO43314	Uterus-AdenoCA	PCAWG	Tumour	0.0457016	0.0457016	0	Other	ALT-low	Wild type
PCAWG.9543af12-4537-4f07-9cfd-ddea5c93c95a	DO29146	Ovary-AdenoCA	PCAWG	Tumour	0	0	0	Other	ALT-low	Wild type
PCAWG.959280eb-f0df-48d2-b93a-2ad7319d69d0	DO220439	Kidney-ChRCC	PCAWG	Tumour	0.162308	0.0324617	0.129847	Other	ALT-high	Wild type
PCAWG.95f31dd1-0014-4f11-b866-f6bf5cb152c8	DO220331	Kidney-ChRCC	PCAWG	Tumour	0.119868	0.0513721	0.0684962	TERT_mod	ALT-low	TERTp_sv
PCAWG.95f4764f-dff6-49aa-80dc-6d7b2b1c020a	DO2252	Breast-AdenoCA	PCAWG	Tumour	0.0219061	0	0.0219061	Other	ALT-low	Wild type
PCAWG.95fde0b0-601e-4181-95a6-b3034014b1ac	DO1291	Breast-AdenoCA	PCAWG	Tumour	0.0434822	0	0.0434822	Other	ALT-low	Wild type
PCAWG.9627201d-6cd4-41c9-8249-36f69a7005ed	DO4036	Breast-AdenoCA	PCAWG	Tumour	0	0	0	Other	ALT-low	Wild type
PCAWG.963004f2-6200-4d73-8b08-dec4720219f4	DO44095	ColoRect-AdenoCA	PCAWG	Tumour	0.017832	0.017832	0	Other	ALT-low	Wild type
PCAWG.964eb3a2-8c65-46b1-9087-14b3b5ade6ad	DO18988	Kidney-RCC	PCAWG	Tumour	0.66999	0.191426	0.478564	Other	ALT-low	Wild type
PCAWG.9655e82b-a364-45d2-b2b4-0672714989d3	DO22860	Liver-HCC	PCAWG	Tumour	0	0	0	Other	ALT-low	Wild type
PCAWG.9699fc0b-9873-43ae-9bc0-516c7b04e85d	DO220449	Kidney-ChRCC	PCAWG	Tumour	1.07134	0.378119	0.630198	Other	ALT-high	Wild type
PCAWG.9700bf2c-e700-4a7a-ae0d-154fce501550	DO4635	Breast-AdenoCA	PCAWG	Tumour	0	0	0	Other	ALT-low	Wild type
PCAWG.974c74c9-3f98-4186-b940-f685da21fe10	DO52029	Head-SCC	PCAWG	Tumour	0.062539	0.062539	0	Other	ALT-low	Wild type
PCAWG.97c4edeb-05f8-45f2-a2b4-f4ff29471227	DO5347	Breast-AdenoCA	PCAWG	Tumour	0.0227564	0	0.0227564	Other	ALT-low	Wild type
PCAWG.97d7e71a-9787-4c26-b23a-a38b2a64518d	DO12070	CNS-GBM	PCAWG	Tumour	0.0445692	0.0445692	0	TERT_mod	ALT-low	TERTp_mut
PCAWG.9851e8f5-b032-41d0-82a2-35ca8deda38b	DO7801	ColoRect-AdenoCA	PCAWG	Tumour	0	0	0	Other	ALT-low	ATRX_DAXX_non_trunc
PCAWG.98ef32cc-55ab-487a-8abe-418250efaec3	DO49948	Cervix-SCC	PCAWG	Tumour	0	0	0	Other	ALT-low	Wild type
PCAWG.9913b24a-846f-4019-98fc-ef2d3d1f4965	DO40831	Uterus-AdenoCA	PCAWG	Tumour	0.0473016	0	0.0473016	Other	ALT-low	Wild type
PCAWG.99955741-e034-44f0-8dde-f66dd7f339a9	DO15430	Head-SCC	PCAWG	Tumour	0.320122	0.128049	0.192073	Other	ALT-low	Wild type
PCAWG.99d133fd-4587-4115-8b90-97ebe484c420	DO38635	Stomach-AdenoCA	PCAWG	Tumour	0.0248865	0	0.0248865	Other	ALT-high	Wild type
PCAWG.9a19031d-cbf0-4862-a4af-aaeba9ae3570	DO13869	CNS-GBM	PCAWG	Tumour	0	0	0	TERT_mod	ALT-low	TERTp_mut
PCAWG.9a55dfa3-19d8-42b1-a2db-1d35b8699a20	DO27318	Lung-SCC	PCAWG	Tumour	0.0906357	0.0302119	0.0604238	Other	ALT-low	Wild type
PCAWG.9af76d5a-a297-4387-a238-6885372cdb13	DO220478	Kidney-ChRCC	PCAWG	Tumour	3.47114	1.08898	2.2914	Other	ALT-high	Wild type
PCAWG.9bc2601a-df86-42e3-a270-ba0fecad0d19	DO14049	CNS-GBM	PCAWG	Tumour	0.0852161	0.0284054	0.0568107	TERT_mod	ALT-low	TERTp_mut
PCAWG.9be0695b-3b7f-40f2-805b-84f9a1cf3801	DO25622	Lung-AdenoCA	PCAWG	Tumour	0.0520081	0	0.0520081	Other	ALT-low	Wild type
PCAWG.9c43a613-b504-4e78-865c-06aae59b504d	DO8658	ColoRect-AdenoCA	PCAWG	Tumour	0	0	0	Other	ALT-low	Wild type
PCAWG.9c707b88-3a0a-4ecf-a34e-1529c2998e2c	DO16999	Kidney-RCC	PCAWG	Tumour	0.107572	0	0.107572	Other	ALT-low	Wild type
PCAWG.9d614cec-d41d-4d5b-b6b2-bd2d61db3f50	DO6314	Cervix-SCC	PCAWG	Tumour	0.0241962	0.0241962	0	Other	ALT-low	Wild type
PCAWG.9d74037c-99c0-45ac-a234-b770af4e15e4	DO22935	Liver-HCC	PCAWG	Tumour	0.0294242	0	0.0294242	Other	ALT-low	Wild type
PCAWG.9d7e3794-10cb-4762-84d1-f377bc9d7d3d	DO38978	Thy-AdenoCA	PCAWG	Tumour	0.0251708	0.0125854	0.0125854	Other	ALT-low	Wild type
PCAWG.9da01648-1c38-4f3c-84a7-7b8166390e22	DO44086	ColoRect-AdenoCA	PCAWG	Tumour	0	0	0	Other	ALT-low	Wild type
PCAWG.9deb6702-09fa-4e93-820d-6fd1b4ce428f	DO43074	Uterus-AdenoCA	PCAWG	Tumour	0.0394755	0	0.0394755	Other	ALT-low	Wild type
PCAWG.9e8b3eac-0641-4e47-be61-0a57e1451f6d	DO28521	Ovary-AdenoCA	PCAWG	Tumour	0.0446831	0.0297888	0.0148944	Other	ALT-low	Wild type
PCAWG.9fdaaf43-a5b1-4b57-b3da-a5d5d00c4d55	DO1274	Breast-AdenoCA	PCAWG	Tumour	0.0450564	0.0225282	0.0225282	Other	ALT-low	Wild type
PCAWG.a0194549-6c93-4c7b-af3d-2c97f8c0879a	DO3182	Breast-AdenoCA	PCAWG	Tumour	0	0	0	Other	ALT-low	Wild type
PCAWG.a0218c53-0b70-4940-8e14-cdc7dde9e5a7	DO19048	Kidney-RCC	PCAWG	Tumour	0.122686	0.0306715	0.0920146	Other	ALT-low	Wild type
PCAWG.a02d54b8-7d70-4692-a01b-e6682236ff90	DO37424	Skin-Melanoma	PCAWG	Tumour	0.0463058	0.0463058	0	TERT_mod	ALT-low	TERTp_mut
PCAWG.a095dc08-4817-49ba-ac2e-242427a723b8	DO220525	Kidney-ChRCC	PCAWG	Tumour	0.0620332	0	0.0620332	Other	ALT-low	Wild type
PCAWG.a0e7e71e-257c-4adc-96ea-d0155471b27e	DO219965	SoftTissue-Liposarc	PCAWG	Tumour	0.0886278	0	0.0886278	TERT_mod	ALT-high	TERT_mult
PCAWG.a0f51274-f8a8-4762-a796-f2d596626483	DO37425	Skin-Melanoma	PCAWG	Tumour	0.0498817	0	0.0498817	TERT_mod	ALT-low	TERTp_sv
PCAWG.a101c33f-b98d-45ff-9105-0a72ca31b7dd	DO219945	SoftTissue-Liposarc	PCAWG	Tumour	0.0501582	0	0.0501582	TERT_mod	ALT-low	TERTp_sv
PCAWG.a129f834-74c7-4faf-b81e-b3fe00433851	DO44889	Liver-HCC	PCAWG	Tumour	0.0135767	0	0.0135767	TERT_mod	ALT-low	TERTp_sv
PCAWG.a1ca9bb7-aef1-4a3c-869e-e1a199e5fbe1	DO220556	Kidney-ChRCC	PCAWG	Tumour	7.41386	2.62221	4.37663	Other	ALT-low	Wild type
PCAWG.a1ea4a9a-90ac-4b7a-9422-929d8faf5fac	DO26993	Lung-SCC	PCAWG	Tumour	0.0304515	0	0.0304515	Other	ALT-low	Wild type
PCAWG.a1f1bcef-0bc0-4a97-8617-1f4b6f493498	DO8264	ColoRect-AdenoCA	PCAWG	Tumour	0	0	0	Other	ALT-low	ATRX_DAXX_non_trunc
PCAWG.a21fdc10-7a5e-4a25-95fc-4a9591591938	DO41716	Uterus-AdenoCA	PCAWG	Tumour	0.0721563	0	0.0721563	Other	ALT-low	Wild type
PCAWG.a273af75-f08f-4aeb-a36b-7eaf9bec7710	DO47451	Skin-Melanoma	PCAWG	Tumour	0	0	0	Other	ALT-low	Wild type
PCAWG.a3173d77-4d11-447a-b952-56b474b2582a	DO219580	Liver-HCC	PCAWG	Tumour	0.0700646	0.0233549	0.0467098	Other	ALT-low	Wild type
PCAWG.a32260e7-25f0-4d4c-8ad8-253486487a53	DO23744	Lung-AdenoCA	PCAWG	Tumour	0.276982	0.166189	0.110793	Other	ALT-low	Wild type
PCAWG.a3efd151-d3c6-49da-9692-f0436e849d87	DO2783	Breast-AdenoCA	PCAWG	Tumour	0.122932	0.0245865	0.0983459	Other	ALT-low	Wild type
PCAWG.a46cafee-ec45-4109-bc31-b9b98fcbff28	DO44974	Liver-HCC	PCAWG	Tumour	0	0	0	Other	ALT-low	Wild type
PCAWG.a559a3c7-c87d-4f7b-a285-694c681f18ba	DO18016	Kidney-RCC	PCAWG	Tumour	0.0181374	0.0181374	0	Other	ALT-low	Wild type
PCAWG.a56e1470-fb7d-4962-bfd8-84688409fb9c	DO11148	CNS-GBM	PCAWG	Tumour	0.0415109	0	0.0415109	TERT_mod	ALT-low	TERTp_mut
PCAWG.a589e544-78fc-48f5-9faa-bf32e2377e7a	DO48993	Cervix-SCC	PCAWG	Tumour	0.0346556	0.0346556	0	Other	ALT-low	Wild type
PCAWG.a5bb0916-d7f4-4840-94eb-205dd369972e	DO1328	Breast-AdenoCA	PCAWG	Tumour	0.0535376	0.0356917	0.0178459	Other	ALT-low	Wild type
PCAWG.a621efd4-c70a-4cb7-a314-31b2a7e84dd4	DO39798	Thy-AdenoCA	PCAWG	Tumour	0.0375259	0.0375259	0	Other	ALT-low	Wild type
PCAWG.a69da2d5-e8ae-499e-a67c-0d171799c133	DO36283	Prost-AdenoCA	PCAWG	Tumour	0	0	0	Other	ALT-low	Wild type
PCAWG.a785a8f7-c849-44c0-b03f-cc300dae9461	DO220519	Kidney-ChRCC	PCAWG	Tumour	30.0631	11.3325	17.5446	Other	ALT-low	Wild type
PCAWG.a7c24abd-d070-4e1a-8ab5-0a9eb8e2260d	DO220122	SoftTissue-Leiomyo	PCAWG	Tumour	0.147813	0.0633482	0.0844643	Other	ALT-high	Wild type
PCAWG.a7dcafae-1edd-4af5-9b72-5dffcb692c12	DO28273	Ovary-AdenoCA	PCAWG	Tumour	0.0442939	0.0442939	0	Other	ALT-low	Wild type
PCAWG.a833602e-7ee7-442b-9bf9-f6489cd64ba2	DO804	Bladder-TCC	PCAWG	Tumour	0	0	0	TERT_mod	ALT-low	TERTp_mut
PCAWG.a8b0ef82-b285-4ffc-8d27-bd0e848ef133	DO16015	Head-SCC	PCAWG	Tumour	0.092534	0.0555204	0.0370136	Other	ALT-low	Wild type
PCAWG.a90a82d9-ff51-4dd7-aa20-c27a45882349	DO36431	ColoRect-AdenoCA	PCAWG	Tumour	0	0	0	Other	ALT-low	Wild type
PCAWG.a9c8377e-fbf6-49fe-9cac-41202c1fb14e	DO37627	Skin-Melanoma	PCAWG	Tumour	0.0541441	0.0541441	0	Other	ALT-low	Wild type
PCAWG.aa2aec24-b8bc-4127-b0f8-66c5fc8a0068	DO222309	Lymph-BNHL	PCAWG	Tumour	0.0546114	0.0273057	0.0273057	Other	ALT-low	Wild type
PCAWG.abd8a814-8c7d-4b4a-b4a7-38394a36ac30	DO44285	Cervix-SCC	PCAWG	Tumour	0.09073	0.054438	0.036292	Other	ALT-low	ATRX_DAXX_non_trunc
PCAWG.ac03cf90-fc31-401b-b99f-2bbc98b0ec06	DO39635	Thy-AdenoCA	PCAWG	Tumour	0.0185522	0.0185522	0	TERT_mod	ALT-low	TERTp_mut
PCAWG.ac5ccfff-bb07-4379-b025-9b0b09e97528	DO27484	Lung-SCC	PCAWG	Tumour	0.435539	0.16592	0.269619	Other	ALT-low	Wild type
PCAWG.ad3a4d21-6acb-4fa1-828a-9ad9b151da6f	DO219967	SoftTissue-Liposarc	PCAWG	Tumour	0.0866257	0.0433129	0.0433129	Other	ALT-low	Wild type
PCAWG.ad74aa4d-61b1-4063-86bc-ca34234af9fa	DO22970	Liver-HCC	PCAWG	Tumour	0.0321953	0	0.0321953	Other	ALT-low	Wild type
PCAWG.adcec9cf-9354-4432-b734-b4de2e366294	DO561	Bladder-TCC	PCAWG	Tumour	0.0281128	0	0.0281128	Other	ALT-low	Wild type
PCAWG.ae2cc4ec-c3f4-4d4d-b4d8-12a1e35911d9	DO9034	ColoRect-AdenoCA	PCAWG	Tumour	0	0	0	Other	ALT-low	Wild type
PCAWG.ae60e1ce-e737-48c6-b124-deed0964361d	DO37659	Skin-Melanoma	PCAWG	Tumour	0.0254939	0	0.0254939	TERT_mod	ALT-high	TERTp_sv
PCAWG.ae9c4829-2c74-4ca6-9dd8-4bc0ca5bf77e	DO27025	Lung-SCC	PCAWG	Tumour	0.0711358	0.0355679	0.0355679	Other	ALT-low	Wild type
PCAWG.aebf9849-0f03-4446-9fc8-df89a22aa0a8	DO222305	Lymph-BNHL	PCAWG	Tumour	0.0460363	0	0.0460363	Other	ALT-low	Wild type
PCAWG.aef0dfc7-37f8-435a-acf7-3fc588f27c67	DO16769	Kidney-RCC	PCAWG	Tumour	0	0	0	Other	ALT-low	Wild type
PCAWG.af830047-822a-4dcc-88bc-68f7440a208d	DO555	Bladder-TCC	PCAWG	Tumour	0.114177	0.0761178	0.0380589	TERT_mod	ALT-low	TERTp_mut
PCAWG.af8674a0-521e-4f28-b13f-5559909e60c8	DO44469	Kidney-RCC	PCAWG	Tumour	0.0497989	0	0.0497989	Other	ALT-low	Wild type
PCAWG.b05b42e7-cc40-4132-b44e-f7b8986feeca	DO37719	Skin-Melanoma	PCAWG	Tumour	0.0497693	0	0.0497693	TERT_mod	ALT-low	TERTp_mut
PCAWG.b090883d-0e39-4edc-aa74-7285366c304b	DO11501	CNS-GBM	PCAWG	Tumour	0.0268752	0.0268752	0	TERT_mod	ALT-low	TERTp_mut
PCAWG.b13de1b0-deff-445f-9f20-e068d51607d7	DO14192	Head-SCC	PCAWG	Tumour	0	0	0	Other	ALT-low	Wild type
PCAWG.b149fd19-6964-481e-ab99-af1410a0261b	DO219966	SoftTissue-Liposarc	PCAWG	Tumour	0.126098	0.0315245	0.0945734	TERT_mod	ALT-low	TERTp_sv
PCAWG.b2935573-77e9-4c29-9192-16d0099a7bcc	DO37946	Skin-Melanoma	PCAWG	Tumour	0	0	0	TERT_mod	ALT-low	TERTp_mut
PCAWG.b2dded26-d31c-4274-9d74-57317f2b183e	DO4138	Breast-AdenoCA	PCAWG	Tumour	0.0193907	0.0193907	0	Other	ALT-low	Wild type
PCAWG.b2f57308-2c3c-41a0-b866-c3cb60a82b1e	DO10631	ColoRect-AdenoCA	PCAWG	Tumour	0.0327316	0	0.0327316	Other	ALT-low	Wild type
PCAWG.b36eb753-28e9-4f61-88a0-20f076b2736f	DO9042	ColoRect-AdenoCA	PCAWG	Tumour	0.0588048	0	0.0588048	Other	ALT-low	Wild type
PCAWG.b445f98f-05d4-458b-9141-4dee44774660	DO52307	Liver-HCC	PCAWG	Tumour	0	0	0	Other	ALT-low	Wild type
PCAWG.b5902242-b4ff-4544-955b-00272d6d448c	DO26987	Lung-SCC	PCAWG	Tumour	0	0	0	Other	ALT-low	Wild type
PCAWG.b5bf0921-7fc5-4139-aace-7b653b4dddf6	DO20905	Kidney-RCC	PCAWG	Tumour	0.044189	0	0.044189	Other	ALT-low	Wild type
PCAWG.b687ab8e-8210-469c-a914-2299c00443ef	DO10486	ColoRect-AdenoCA	PCAWG	Tumour	0.0898841	0	0.0898841	Other	ALT-low	Wild type
PCAWG.b6a0c275-7b2f-4114-8d37-86316a77e000	DO28053	Ovary-AdenoCA	PCAWG	Tumour	0	0	0	Other	ALT-low	Wild type
PCAWG.b6c859ea-87f2-4276-9343-2d5365373f7b	DO2551	Breast-AdenoCA	PCAWG	Tumour	0	0	0	Other	ALT-low	Wild type
PCAWG.b6e478c5-4b53-465f-96e3-cf518d5b6385	DO20928	Kidney-RCC	PCAWG	Tumour	0.0280098	0	0.0280098	Other	ALT-low	Wild type
PCAWG.b75e14f5-11dd-4a0c-a072-304f9ea40885	DO49659	Liver-HCC	PCAWG	Tumour	0.0250229	0	0.0250229	Other	ALT-low	Wild type
PCAWG.b8332dd7-3e7b-494f-8f7e-79dbb96da4d2	DO37703	Skin-Melanoma	PCAWG	Tumour	0.762842	0.245199	0.463154	Other	ALT-high	ATRX_DAXX_non_trunc
PCAWG.b8d16018-7fd2-4d8a-af89-fc88cfe3d597	DO14614	Head-SCC	PCAWG	Tumour	0.0656589	0	0.0656589	Other	ALT-low	Wild type
PCAWG.b95b4067-92ec-4456-8c85-de966b2a6f37	DO41157	Uterus-AdenoCA	PCAWG	Tumour	0	0	0	Other	ALT-low	Wild type
PCAWG.b9a2d1dd-1241-4a4e-b692-8b20d1a1e29c	DO14242	Head-SCC	PCAWG	Tumour	0.0267519	0.0267519	0	TERT_mod	ALT-low	TERTp_mut
PCAWG.ba07365e-1c12-41a5-852f-b4039998ae04	DO26719	Lung-SCC	PCAWG	Tumour	0	0	0	Other	ALT-low	Wild type
PCAWG.ba1d09ad-c4af-44e5-b635-86a63641dd42	DO220334	Kidney-ChRCC	PCAWG	Tumour	0.0299836	0	0.0299836	Other	ALT-low	Wild type
PCAWG.ba4739c3-3940-494d-a386-626031e4d63b	DO27334	Lung-SCC	PCAWG	Tumour	0	0	0	Other	ALT-low	Wild type
PCAWG.baf57d47-3f1c-4600-a785-6d958e60766a	DO20768	Kidney-RCC	PCAWG	Tumour	0.0219994	0.0219994	0	Other	ALT-low	Wild type
PCAWG.bb5987f3-b5db-4b4f-ad33-fc64a79beaa0	DO219106	ColoRect-AdenoCA	PCAWG	Tumour	0.0415909	0.0415909	0	Other	ALT-low	Wild type
PCAWG.bba80551-be18-420e-987d-5a11dbd3e6a1	DO39046	Thy-AdenoCA	PCAWG	Tumour	0.0637492	0	0.0637492	Other	ALT-low	Wild type
PCAWG.bc1e807d-63a0-4156-b55c-3e4bd20b0b6b	DO49009	Cervix-SCC	PCAWG	Tumour	0.0449907	0	0.0449907	Other	ALT-low	Wild type
PCAWG.bc29a8d7-54b5-4012-b6fc-4ba09c637628	DO6144	Breast-LobularCA	PCAWG	Tumour	0.0244378	0.0244378	0	Other	ALT-low	Wild type
PCAWG.bcab6588-d508-4b56-ba83-2d1cb6c902ae	DO37432	Skin-Melanoma	PCAWG	Tumour	0.0962091	0.0481045	0.0481045	Other	ALT-high	Mixed
PCAWG.bcaded8b-e416-42be-978f-b2eae85194fc	DO2712	Breast-AdenoCA	PCAWG	Tumour	0	0	0	Other	ALT-low	Wild type
PCAWG.bce80a38-3810-4e76-9946-ae20a8baa9a9	DO13192	CNS-GBM	PCAWG	Tumour	0	0	0	Other	ALT-low	Wild type
PCAWG.bd595e18-dd12-432c-b72a-0bb9788a0817	DO3110	Breast-AdenoCA	PCAWG	Tumour	0	0	0	Other	ALT-low	ATRX_DAXX_non_trunc
PCAWG.bd5f029c-4e08-4c03-b082-5caaa7d1b664	DO44525	Kidney-RCC	PCAWG	Tumour	0	0	0	Other	ALT-low	Wild type
PCAWG.bd9f7681-6ed4-4f60-8db9-eb7ab0d4a7e7	DO689	Bladder-TCC	PCAWG	Tumour	0	0	0	Other	ALT-low	Mixed
PCAWG.bdb8cbf8-a622-41cd-ace2-c7dfceb6ea0e	DO51551	Kidney-RCC	PCAWG	Tumour	0	0	0	Other	ALT-low	Wild type
PCAWG.bdd67234-0b9f-4257-930f-0402db38eb97	DO15591	Head-SCC	PCAWG	Tumour	0	0	0	Other	ALT-low	Wild type
PCAWG.be067f80-0365-4c40-96a3-5a8f9d016982	DO220554	Kidney-ChRCC	PCAWG	Tumour	1.13696	0.480405	0.640539	Other	ALT-low	Wild type
PCAWG.bed5adbb-c675-4dfb-91f6-623bd0459ab8	DO30970	Ovary-AdenoCA	PCAWG	Tumour	0.058452	0.019484	0.038968	Other	ALT-low	Wild type
PCAWG.bf057243-6550-4e80-9b23-53bd147cb7ee	DO37758	Skin-Melanoma	PCAWG	Tumour	0.0407374	0.0407374	0	TERT_mod	ALT-low	TERTp_mut
PCAWG.bf0b577b-9362-47f5-a2d9-c177f4f63faf	DO4473	Breast-AdenoCA	PCAWG	Tumour	0	0	0	Other	ALT-low	Wild type
PCAWG.bf651cb3-f4cb-41da-8940-f2fad3ef8fe5	DO27104	Lung-SCC	PCAWG	Tumour	0.106399	0.0354663	0.0709326	Other	ALT-low	Wild type
PCAWG.bf9e4936-6222-42eb-aecd-2f15c6811b1a	DO5745	Breast-AdenoCA	PCAWG	Tumour	0.0307878	0.0307878	0	Other	ALT-low	Wild type
PCAWG.bfb1f8cc-39fa-49c5-a71f-323ac3a2a00e	DO44528	Kidney-RCC	PCAWG	Tumour	0	0	0	Other	ALT-low	Wild type
PCAWG.bfb50740-29f7-46be-9fb9-c00bf12b8582	DO12952	CNS-GBM	PCAWG	Tumour	0	0	0	TERT_mod	ALT-low	TERTp_mut
PCAWG.c0069c6c-0538-40fb-9725-357aab61dde6	DO219973	SoftTissue-Liposarc	PCAWG	Tumour	0.0500942	0.0500942	0	Other	ALT-low	Wild type
PCAWG.c065719a-770e-4f87-b592-6c2035cd056a	DO5626	Breast-AdenoCA	PCAWG	Tumour	0	0	0	Other	ALT-low	Wild type
PCAWG.c07201a4-d092-4959-86bc-d0c3f25c11c7	DO27978	Ovary-AdenoCA	PCAWG	Tumour	0.0463904	0.0154635	0.0309269	Other	ALT-low	Wild type
PCAWG.c0c1c679-2c21-4f7d-8b9c-f7c7ef26680e	DO26230	Lung-AdenoCA	PCAWG	Tumour	0.107524	0	0.107524	Other	ALT-low	ATRX_DAXX_non_trunc
PCAWG.c13c2a30-2594-4c85-8e4a-f91a0dba4073	DO13575	CNS-GBM	PCAWG	Tumour	0.233358	0.0518574	0.181501	ATRX_DAXX_trunc	ALT-high	ATRX_DAXX_trunc
PCAWG.c152ad42-cf73-4fbd-a06c-b8b8a2f386ed	DO30060	Ovary-AdenoCA	PCAWG	Tumour	0.0192881	0.0192881	0	Other	ALT-low	Wild type
PCAWG.c182aea6-d8b6-458f-bb92-caa4097b0002	DO47817	Stomach-AdenoCA	PCAWG	Tumour	0.0727148	0	0.0727148	Other	ALT-low	Wild type
PCAWG.c249ec48-e4a6-4c1a-b4bd-46539ffb2175	DO27279	Lung-SCC	PCAWG	Tumour	0.0627075	0.041805	0.0209025	Other	ALT-low	Wild type
PCAWG.c251b1da-9e40-488d-9558-21204e7665ae	DO37259	ColoRect-AdenoCA	PCAWG	Tumour	0	0	0	Other	ALT-low	Wild type
PCAWG.c346d953-7cae-471f-aa4d-018c86be6988	DO17977	Kidney-RCC	PCAWG	Tumour	0.0374741	0	0.0374741	Other	ALT-low	Wild type
PCAWG.c381402b-1d98-4f62-8d51-8f787512f162	DO40806	Uterus-AdenoCA	PCAWG	Tumour	0	0	0	Other	ALT-low	Wild type
PCAWG.c425d7c7-e5e1-4297-9916-5c986784e17d	DO220354	Kidney-ChRCC	PCAWG	Tumour	0.0490377	0.0163459	0.0163459	TERT_mod	ALT-low	TERTp_sv
PCAWG.c47d6ff5-d5d1-4838-be9b-06f3ad968376	DO11794	CNS-GBM	PCAWG	Tumour	0.0529729	0.0176576	0.0353152	TERT_mod	ALT-low	TERTp_mut
PCAWG.c4c060a7-3b4c-4665-944f-e3ab9fcf9c48	DO1301	Breast-AdenoCA	PCAWG	Tumour	0.116829	0.0584145	0.0584145	Other	ALT-low	Wild type
PCAWG.c4d2dc64-8298-4968-9b2a-e1ddbba2e1f9	DO38807	Stomach-AdenoCA	PCAWG	Tumour	0.0769849	0.0192462	0.0577387	Other	ALT-low	Wild type
PCAWG.c4e5003b-069b-4f19-afa7-1d9161c2564a	DO48482	Kidney-RCC	PCAWG	Tumour	0	0	0	Other	ALT-low	Wild type
PCAWG.c520a682-aa22-4ed1-b1d5-8ed1f919b2d6	DO38731	Stomach-AdenoCA	PCAWG	Tumour	0	0	0	Other	ALT-low	Wild type
PCAWG.c586fef8-ece5-40b4-9613-b85f2b3d3efd	DO42169	Uterus-AdenoCA	PCAWG	Tumour	0.0185902	0	0.0185902	Other	ALT-low	Wild type
PCAWG.c6433fce-cd74-4b12-a4ff-65633b881596	DO22417	CNS-Oligo	PCAWG	Tumour	0	0	0	TERT_mod	ALT-low	TERTp_mut
PCAWG.c64f354a-28c8-4e92-b5e3-62e1bfaabe25	DO49014	Cervix-AdenoCA	PCAWG	Tumour	0	0	0	Other	ALT-low	Wild type
PCAWG.c67b59a1-53df-4e40-906c-c8c601536b20	DO15791	Head-SCC	PCAWG	Tumour	0.0190877	0.0190877	0	Other	ALT-low	ATRX_DAXX_non_trunc
PCAWG.c7045ddc-305d-4764-9f0a-3c2a0f5cdb46	DO37527	Skin-Melanoma	PCAWG	Tumour	0.0912619	0.0912619	0	TERT_mod	ALT-low	TERTp_sv
PCAWG.c755f36f-593a-4beb-8ac4-bd1861135a48	DO220355	Kidney-ChRCC	PCAWG	Tumour	0.0998348	0.0599009	0.0399339	TERT_mod	ALT-low	TERTp_sv
PCAWG.c870b8b2-c0aa-457f-bafb-5784bd647549	DO29760	Ovary-AdenoCA	PCAWG	Tumour	0.0731873	0.0439124	0.0292749	Other	ALT-low	Wild type
PCAWG.c87aa49d-34a4-4021-bd1d-0187a8e7756c	DO22956	Liver-HCC	PCAWG	Tumour	0	0	0	Other	ALT-low	Wild type
PCAWG.c8e7bbdb-6d87-445f-bf43-dbf88805b1ed	DO44111	Breast-AdenoCA	PCAWG	Tumour	0.0227587	0	0.0227587	Other	ALT-low	Wild type
PCAWG.c90960b3-ca67-451f-b922-08c63da33e79	DO12814	CNS-GBM	PCAWG	Tumour	0	0	0	TERT_mod	ALT-low	TERTp_mut
PCAWG.c9a6304a-fff6-4313-a7c3-8e47c909f909	DO31150	Ovary-AdenoCA	PCAWG	Tumour	0.043657	0	0.043657	Other	ALT-low	Wild type
PCAWG.c9d5f460-3f05-470c-99b7-c289f2919f03	DO12382	CNS-GBM	PCAWG	Tumour	1.99618	0.347161	1.51883	TERT_mod	ALT-low	TERTp_mut
PCAWG.cace742e-5c92-44ad-b9e6-7c1153ca6f05	DO22953	Liver-HCC	PCAWG	Tumour	0	0	0	Other	ALT-low	Wild type
PCAWG.cb423b19-f378-4723-bad4-ba901ad9c194	DO26459	Lung-SCC	PCAWG	Tumour	0.134824	0.0539297	0.0808946	Other	ALT-low	Wild type
PCAWG.cb60f42e-7393-4e56-8779-a6aeba0d1cc5	DO29308	Ovary-AdenoCA	PCAWG	Tumour	0.022	0	0.022	Other	ALT-low	Wild type
PCAWG.cb694f72-81b9-4ca7-8dc1-73f0dd77a03b	DO25444	Lung-AdenoCA	PCAWG	Tumour	0.0348298	0.0348298	0	Other	ALT-low	Wild type
PCAWG.cba19f6f-b7c8-495a-a81b-05147565f032	DO37074	ColoRect-AdenoCA	PCAWG	Tumour	0.0537433	0	0.0537433	Other	ALT-low	Wild type
PCAWG.cc886627-18a3-477e-abe6-86c1cd339d5b	DO42424	Uterus-AdenoCA	PCAWG	Tumour	0.0568217	0	0.0568217	Other	ALT-low	Wild type
PCAWG.ccad54ca-89fb-4818-8122-cfe86373449c	DO52171	Liver-HCC	PCAWG	Tumour	0	0	0	TERT_mod	ALT-low	TERTp_sv
PCAWG.ce5a53ec-40be-4b3a-9fd2-9f9d5f225cb5	DO24307	Lung-AdenoCA	PCAWG	Tumour	0.120928	0.0604638	0.0604638	Other	ALT-low	Wild type
PCAWG.ceacf4df-ccd6-4af6-b31f-b6fca17ec30d	DO26469	Lung-SCC	PCAWG	Tumour	0	0	0	Other	ALT-low	Wild type
PCAWG.cebba3c0-3dbf-46c1-ad6f-190fad4bc451	DO1663	Breast-AdenoCA	PCAWG	Tumour	0	0	0	Other	ALT-low	Wild type
PCAWG.cee6c740-a965-42d3-a009-60fd09ccbd5d	DO477	Bladder-TCC	PCAWG	Tumour	0	0	0	TERT_mod	ALT-low	TERTp_mut
PCAWG.cf583bf4-a5aa-4c7a-9962-1d20ffc42a98	DO24646	Lung-AdenoCA	PCAWG	Tumour	0.0822017	0.0411008	0.0411008	Other	ALT-low	Wild type
PCAWG.cfae821b-f6aa-478c-825f-0eb08d3df03d	DO220168	SoftTissue-Leiomyo	PCAWG	Tumour	0.112755	0.0451021	0.0676531	Other	ALT-high	Wild type
PCAWG.cff273a0-2c77-43c2-b0e8-9ec7d3878d83	DO220221	SoftTissue-Leiomyo	PCAWG	Tumour	0.0194789	0.0194789	0	Other	ALT-low	Wild type
PCAWG.d02feabc-b1c0-4d09-850c-58033333014c	DO37827	Skin-Melanoma	PCAWG	Tumour	0	0	0	TERT_mod	ALT-low	TERTp_mut
PCAWG.d03a26d6-b3e4-4301-95e6-df28f01634f9	DO675	Bladder-TCC	PCAWG	Tumour	0	0	0	TERT_mod	ALT-low	TERTp_mut
PCAWG.d070a23b-0254-4514-9c52-06563e6a75e0	DO47785	Stomach-AdenoCA	PCAWG	Tumour	0.0876358	0.0438179	0.0438179	Other	ALT-low	Wild type
PCAWG.d0c4a3b5-1714-428d-a8f0-f72f1ae747fc	DO219969	SoftTissue-Liposarc	PCAWG	Tumour	3.18344	0.470596	2.68517	ATRX_DAXX_trunc	ALT-high	ATRX_DAXX_trunc
PCAWG.d1d777d0-49ca-4ee8-bbb4-8b575a0e032d	DO20604	Kidney-RCC	PCAWG	Tumour	0.0192337	0	0.0192337	Other	ALT-low	Wild type
PCAWG.d1e29fad-5ab0-4a4a-9535-7f0c42620d3c	DO26062	Lung-AdenoCA	PCAWG	Tumour	0	0	0	TERT_mod	ALT-high	TERT_amp
PCAWG.d2cc26b2-996a-4311-8dc4-129c08dbb22b	DO45009	Liver-HCC	PCAWG	Tumour	0.0171437	0	0.0171437	Other	ALT-low	Wild type
PCAWG.d2f1678c-6ebd-4f32-914c-497fc7ab6ae5	DO15022	Head-SCC	PCAWG	Tumour	0	0	0	Other	ALT-low	Wild type
PCAWG.d377e9ad-6da5-4d73-8b1c-f1bd02a3862f	DO222304	Lymph-BNHL	PCAWG	Tumour	0.0144459	0	0.0144459	Other	ALT-low	Wild type
PCAWG.d39aaa98-628b-4fe7-963e-308f63379aec	DO36248	Prost-AdenoCA	PCAWG	Tumour	0	0	0	Other	ALT-low	Wild type
PCAWG.d5115b50-b8bd-4ac4-9c94-4e344963f9b1	DO4155	Breast-AdenoCA	PCAWG	Tumour	0.0751296	0.0250432	0.0500864	Other	ALT-low	Wild type
PCAWG.d52f0097-331e-4b2b-b4e3-e5b5b8ae2c5e	DO9876	ColoRect-AdenoCA	PCAWG	Tumour	0	0	0	Other	ALT-low	Wild type
PCAWG.d56495db-b8e8-42d6-9713-c755ab0f33f3	DO43739	Uterus-AdenoCA	PCAWG	Tumour	0.0203502	0	0.0203502	Other	ALT-low	Wild type
PCAWG.d58b1763-f9aa-4dcf-9aca-ac6f7bc3c928	DO16113	Kidney-RCC	PCAWG	Tumour	0.215572	0.061592	0.15398	Other	ALT-low	Wild type
PCAWG.d5d78a4d-778c-4c05-a731-620327e3f699	DO36386	ColoRect-AdenoCA	PCAWG	Tumour	0.0374677	0	0.0374677	Other	ALT-low	Wild type
PCAWG.d64013c7-d80d-4ee3-80d8-ee80250c40b5	DO23942	Lung-AdenoCA	PCAWG	Tumour	0	0	0	Other	ALT-low	Wild type
PCAWG.d65844eb-2373-4a58-80b7-2081b0698f5c	DO37750	Skin-Melanoma	PCAWG	Tumour	0.0239546	0	0.0239546	TERT_mod	ALT-low	TERTp_mut
PCAWG.d6c1f317-22e1-4a61-933f-0cf30ee14ea7	DO40193	Thy-AdenoCA	PCAWG	Tumour	0.053316	0	0.053316	Other	ALT-low	Wild type
PCAWG.d75ab915-4372-4f05-9b61-2bf5b373a7d5	DO220357	Kidney-ChRCC	PCAWG	Tumour	2.07738	0.965542	0.980171	Other	ALT-low	Wild type
PCAWG.d761f04e-23a3-4264-aa27-62a2916921cf	DO23608	Lung-AdenoCA	PCAWG	Tumour	0.0768746	0.0768746	0	Other	ALT-low	Wild type
PCAWG.d7f566b9-ce94-412b-9f64-ee261cefbefa	DO42544	Uterus-AdenoCA	PCAWG	Tumour	0	0	0	Other	ALT-low	Wild type
PCAWG.d857a214-e446-4335-a73a-3ec0aacfe711	DO2647	Breast-LobularCA	PCAWG	Tumour	0.128378	0.128378	0	Other	ALT-low	Wild type
PCAWG.d8ec4d2a-d78b-4710-9112-ffced6d4f3e9	DO44092	ColoRect-AdenoCA	PCAWG	Tumour	0.0971976	0.0323992	0.0647984	Other	ALT-low	Wild type
PCAWG.d9ca4870-8cf2-45a3-aaf1-952ac9463646	DO14686	Head-SCC	PCAWG	Tumour	0.0460155	0	0.0460155	Other	ALT-low	Wild type
PCAWG.db139481-7c6c-4166-94f7-95f8578b9416	DO38901	Thy-AdenoCA	PCAWG	Tumour	0.0257779	0	0.0257779	Other	ALT-low	Wild type
PCAWG.db1c7fe4-8a15-4671-ae20-987d5aa593d8	DO15503	Head-SCC	PCAWG	Tumour	0	0	0	Other	ALT-low	Wild type
PCAWG.dc310a34-1cc4-41bd-8279-3e1997f7864b	DO5249	Breast-AdenoCA	PCAWG	Tumour	0	0	0	Other	ALT-low	Wild type
PCAWG.dc9dd886-5c1b-4564-ba84-fa2a70cc4ffe	DO51600	Cervix-SCC	PCAWG	Tumour	0.0272053	0	0.0272053	Other	ALT-low	Wild type
PCAWG.dd0cd71d-72dd-4b1c-a723-841cc97592db	DO22986	Liver-HCC	PCAWG	Tumour	0.0160348	0	0.0160348	Other	ALT-low	Wild type
PCAWG.de019d15-47ea-40b4-8055-885a16610d6e	DO18839	Kidney-RCC	PCAWG	Tumour	0.769708	0.236833	0.532875	Other	ALT-low	Wild type
PCAWG.de6a197f-58c7-46f7-9f41-cafe488a2222	DO15943	Head-SCC	PCAWG	Tumour	0	0	0	Other	ALT-low	Wild type
PCAWG.de8d4d16-a911-43eb-9e49-2ac317360287	DO36822	ColoRect-AdenoCA	PCAWG	Tumour	0	0	0	Other	ALT-low	Wild type
PCAWG.df3ff07d-ee61-41e4-8ca4-4deab9487d24	DO37515	Skin-Melanoma	PCAWG	Tumour	0	0	0	Other	ALT-low	ATRX_DAXX_non_trunc
PCAWG.df4683af-8b1d-4e0a-a8e7-5189c32bffea	DO14814	Head-SCC	PCAWG	Tumour	0.126284	0.0420947	0.0841894	Other	ALT-low	Wild type
PCAWG.dfa63f7d-b956-4dff-8978-b3fa6aa27646	DO22838	Liver-HCC	PCAWG	Tumour	0	0	0	TERT_mod	ALT-low	TERTp_mut
PCAWG.e00706d7-5e70-4c98-a5f9-fe4e8954f33a	DO26445	Lung-SCC	PCAWG	Tumour	0.0684208	0.0456139	0.0228069	Other	ALT-low	Wild type
PCAWG.e0281249-419e-477b-b1e4-aa7d3be8a656	DO22536	CNS-Oligo	PCAWG	Tumour	0	0	0	TERT_mod	ALT-low	TERTp_mut
PCAWG.e1f10725-9ed6-4482-b1fe-b442d4c017f6	DO23838	Lung-AdenoCA	PCAWG	Tumour	0.0268418	0.0268418	0	Other	ALT-low	Wild type
PCAWG.e20d89d1-5b56-45cb-a45a-d215ac511523	DO37409	Skin-Melanoma	PCAWG	Tumour	0	0	0	TERT_mod	ALT-low	TERTp_mut
PCAWG.e22e63de-c436-43c0-a595-022622c1fe06	DO36239	Prost-AdenoCA	PCAWG	Tumour	0	0	0	Other	ALT-low	Wild type
PCAWG.e2e89fac-8b4d-4fdf-83b8-7f5c21a79869	DO43338	Uterus-AdenoCA	PCAWG	Tumour	0.0424705	0.0212352	0.0212352	Other	ALT-low	Wild type
PCAWG.e3104193-2021-4fd3-8120-e61ef1e6298f	DO37723	Skin-Melanoma	PCAWG	Tumour	0.0286393	0.0286393	0	Other	ALT-low	Wild type
PCAWG.e3234c72-ea90-4dc3-b6fd-683817ccc82a	DO38404	Stomach-AdenoCA	PCAWG	Tumour	0	0	0	Other	ALT-low	Wild type
PCAWG.e37853e0-6fb2-4d2c-9912-8b440e399be9	DO25189	Lung-AdenoCA	PCAWG	Tumour	0.967529	0.569134	0.398394	ATRX_DAXX_trunc	ALT-high	ATRX_DAXX_trunc
PCAWG.e3dd7708-f1da-4c9a-be8a-4ce9018eaf3d	DO26976	Lung-SCC	PCAWG	Tumour	0.0224425	0.0224425	0	Other	ALT-low	Wild type
PCAWG.e46e9b2f-1eb0-49c6-84fd-ebb4db64c4d8	DO5696	Breast-AdenoCA	PCAWG	Tumour	0.0891466	0	0.0891466	Other	ALT-low	Wild type
PCAWG.e47134bf-add4-4ad3-ba66-093ca9dc6b0d	DO39016	Thy-AdenoCA	PCAWG	Tumour	0.0680743	0.0680743	0	Other	ALT-low	Wild type
PCAWG.e47b1945-04be-4773-a88c-001fa4131523	DO51594	Cervix-SCC	PCAWG	Tumour	0.0541224	0.0270612	0.0270612	Other	ALT-low	Wild type
PCAWG.e4c57024-7622-4621-8bc1-26a1fc9c8ed6	DO15414	Head-SCC	PCAWG	Tumour	0.0334418	0.0334418	0	TERT_mod	ALT-low	TERTp_mut
PCAWG.e4ccbda6-c7b3-4bf4-be67-ffe4bf4b1b60	DO1257	Breast-AdenoCA	PCAWG	Tumour	0	0	0	Other	ALT-low	Wild type
PCAWG.e5ed8877-e214-4eee-a7be-f8987f4dda91	DO11046	CNS-GBM	PCAWG	Tumour	1.20682	0.0670457	1.13978	ATRX_DAXX_trunc	ALT-high	ATRX_DAXX_trunc
PCAWG.e68888a6-8b80-4279-a457-bed2b539b971	DO14282	Head-SCC	PCAWG	Tumour	0	0	0	Other	ALT-low	Wild type
PCAWG.e72c727c-557e-424d-b045-3562a5a0f9c6	DO8730	ColoRect-AdenoCA	PCAWG	Tumour	0	0	0	Other	ALT-low	ATRX_DAXX_non_trunc
PCAWG.e8779d0f-382d-49f4-84ff-c408db543c9e	DO6332	Cervix-SCC	PCAWG	Tumour	0	0	0	Other	ALT-low	Wild type
PCAWG.e8d1e208-8010-4b4b-a142-a072f5fc39df	DO26475	Lung-SCC	PCAWG	Tumour	0	0	0	Other	ALT-low	Wild type
PCAWG.e8e9e34b-c40e-4073-a712-f27dc35753a9	DO3874	Breast-AdenoCA	PCAWG	Tumour	0	0	0	Other	ALT-low	Wild type
PCAWG.e8fec5b5-471d-46aa-bcaa-432e3763be53	DO536	Bladder-TCC	PCAWG	Tumour	0	0	0	TERT_mod	ALT-low	TERTp_mut
PCAWG.e9558238-abeb-45c3-9ca4-15b43d0ed6e2	DO4963	Breast-AdenoCA	PCAWG	Tumour	0	0	0	Other	ALT-high	Wild type
PCAWG.e96e162e-067b-4b4a-9b1d-8627dcffada7	DO52172	Liver-HCC	PCAWG	Tumour	0.0147627	0.0147627	0	Other	ALT-low	Wild type
PCAWG.ea068d79-4701-44b0-8ce7-23ef027da693	DO220153	SoftTissue-Leiomyo	PCAWG	Tumour	1.45846	0.213907	1.20566	Other	ALT-high	Wild type
PCAWG.ea49194e-a9b4-4c8a-93fb-2ce2debc3d19	DO49738	Kidney-RCC	PCAWG	Tumour	0	0	0	Other	ALT-low	Wild type
PCAWG.eb3dd9f7-7d02-472d-ab5f-61e86f5b1f0a	DO44919	Liver-HCC	PCAWG	Tumour	0.0206152	0	0.0206152	TERT_mod	ALT-low	TERTp_mut
PCAWG.eb5d178a-6ea9-4872-89a3-29da6974c359	DO47268	Skin-Melanoma	PCAWG	Tumour	0.0272709	0.0272709	0	Other	ALT-high	Mixed
PCAWG.eb8ab977-5fdd-4763-9466-7ccd5f56c189	DO36262	Prost-AdenoCA	PCAWG	Tumour	0	0	0	Other	ALT-low	Wild type
PCAWG.eba14391-05bb-41f6-a582-1f64b1d88210	DO37445	Skin-Melanoma	PCAWG	Tumour	0.0189899	0.0189899	0	Other	ALT-low	Wild type
PCAWG.ec210713-343a-45d9-adef-78df46f1aa02	DO22295	CNS-Oligo	PCAWG	Tumour	1.38693	0.231154	1.15577	ATRX_DAXX_trunc	ALT-high	ATRX_DAXX_trunc
PCAWG.ec277668-487e-44f7-a874-da32b59eb6ed	DO22145	CNS-Oligo	PCAWG	Tumour	0.0567396	0.0283698	0.0283698	TERT_mod	ALT-low	TERTp_mut
PCAWG.ecb13b68-71ff-4ec9-897c-f9c8959b8c15	DO27081	Lung-SCC	PCAWG	Tumour	0	0	0	Other	ALT-low	Wild type
PCAWG.ed062bdb-9c6b-4845-ad42-1736f1f66853	DO48987	Cervix-SCC	PCAWG	Tumour	0	0	0	Other	ALT-low	Wild type
[truncated: 56 more rows]

## Sheet: Figure2C
Sample	Icgc_donor_id	Histo	Project	Specimen.Type.Summary_short	Lee2018_alt.C_circles	Telomere_fusion_type	TF_rate
068621d564742e57abc0f0153585e4ea	DO51182	Panc-Endocrine	PCAWG	Tumour	ALT +ve	Outward	0.0882749
068621d564742e57abc0f0153585e4ea	DO51182	Panc-Endocrine	PCAWG	Tumour	ALT +ve	Inward	0
08f7ccf763fdbae903a55119f1b379fa	DO52146	Panc-Endocrine	PCAWG	Tumour	ALT -ve	Inward	0.121786
08f7ccf763fdbae903a55119f1b379fa	DO52146	Panc-Endocrine	PCAWG	Tumour	ALT -ve	Outward	0.695922
0ad73352cb328d9c568a9dfe7c2e9975	DO52159	Panc-Endocrine	PCAWG	Tumour	ALT +ve	Inward	0.0624695
0ad73352cb328d9c568a9dfe7c2e9975	DO52159	Panc-Endocrine	PCAWG	Tumour	ALT +ve	Outward	0.937043
0d1b11c1f71a3d9d7e5afbd09e964cb0	DO46779	Panc-Endocrine	PCAWG	Tumour	ALT +ve	Inward	0.334514
0d1b11c1f71a3d9d7e5afbd09e964cb0	DO46779	Panc-Endocrine	PCAWG	Tumour	ALT +ve	Outward	3.28432
10b1861b67ac3aa53a816c0cfc13adf1	DO48581	Panc-Endocrine	PCAWG	Tumour	ALT +ve	Outward	1.49486
10b1861b67ac3aa53a816c0cfc13adf1	DO48581	Panc-Endocrine	PCAWG	Tumour	ALT +ve	Inward	0.0175866
14445a5ca01d0a8592b6cfd1cf0e5a6e	DO220869	Skin-Melanoma	PCAWG	Tumour	ALT +ve	Inward	0.199054
14445a5ca01d0a8592b6cfd1cf0e5a6e	DO220869	Skin-Melanoma	PCAWG	Tumour	ALT +ve	Outward	0.278676
1557900ffc8b890f73b032dad6deb116	DO220889	Skin-Melanoma	PCAWG	Tumour	ALT -ve	Inward	0.0496282
1557900ffc8b890f73b032dad6deb116	DO220889	Skin-Melanoma	PCAWG	Tumour	ALT -ve	Outward	0.0496282
189ae172b67796a792006014660b605c	DO52164	Panc-Endocrine	PCAWG	Tumour	ALT +ve	Inward	0.0281035
189ae172b67796a792006014660b605c	DO52164	Panc-Endocrine	PCAWG	Tumour	ALT +ve	Outward	2.16397
19cbf4f28ff82a510e2dabbcd7df9466	DO220892	Skin-Melanoma	PCAWG	Tumour	ALT -ve	Inward	0.0619028
19cbf4f28ff82a510e2dabbcd7df9466	DO220892	Skin-Melanoma	PCAWG	Tumour	ALT -ve	Outward	0.0619028
1b0782839d3b02a8a48dfa71115a9ffe	DO46751	Panc-Endocrine	PCAWG	Tumour	ALT +ve	Inward	0.0145359
1b0782839d3b02a8a48dfa71115a9ffe	DO46751	Panc-Endocrine	PCAWG	Tumour	ALT +ve	Outward	0.508758
1b8426eb3b11f59c12070dc843b429e0	DO220844	Skin-Melanoma	PCAWG	Tumour	ALT +ve	Outward	0.020655
1b8426eb3b11f59c12070dc843b429e0	DO220844	Skin-Melanoma	PCAWG	Tumour	ALT +ve	Inward	0.020655
27515f9d1eea6082f112e6e48bf4471d	DO220857	Skin-Melanoma	PCAWG	Tumour	ALT -ve	Outward	0.191369
27515f9d1eea6082f112e6e48bf4471d	DO220857	Skin-Melanoma	PCAWG	Tumour	ALT -ve	Inward	0
27db445a42fc21d59a9b5acc44829e59	DO220865	Skin-Melanoma	PCAWG	Tumour	ALT -ve	Inward	0.0360341
27db445a42fc21d59a9b5acc44829e59	DO220865	Skin-Melanoma	PCAWG	Tumour	ALT -ve	Outward	0
27fa9ed7f5ab0870a4684783c099aa0e	DO220849	Skin-Melanoma	PCAWG	Tumour	ALT +ve	Outward	0.306479
27fa9ed7f5ab0870a4684783c099aa0e	DO220849	Skin-Melanoma	PCAWG	Tumour	ALT +ve	Inward	0.0574649
28ce0d12f4e456a3bb9f80a725f08621	DO51181	Panc-Endocrine	PCAWG	Tumour	ALT -ve	Outward	0.0191971
28ce0d12f4e456a3bb9f80a725f08621	DO51181	Panc-Endocrine	PCAWG	Tumour	ALT -ve	Inward	0
2e32b577d0e3cccdbeae59b5d46e1c52	DO51176	Panc-Endocrine	PCAWG	Tumour	ALT +ve	Outward	0.755355
2e32b577d0e3cccdbeae59b5d46e1c52	DO51176	Panc-Endocrine	PCAWG	Tumour	ALT +ve	Inward	0.0397555
309858516ca1b6c2f02ceb0385ef17c5	DO52143	Panc-Endocrine	PCAWG	Tumour	ALT +ve	Outward	1.49279
309858516ca1b6c2f02ceb0385ef17c5	DO52143	Panc-Endocrine	PCAWG	Tumour	ALT +ve	Inward	0.122936
30b36117952125ad345a94da90f72924	DO220891	Skin-Melanoma	PCAWG	Tumour	ALT -ve	Outward	0.23622
30b36117952125ad345a94da90f72924	DO220891	Skin-Melanoma	PCAWG	Tumour	ALT -ve	Inward	0.0524932
3147951255f270329e60ececf2fc2c98	DO48573	Panc-Endocrine	PCAWG	Tumour	ALT +ve	Outward	0.268917
3147951255f270329e60ececf2fc2c98	DO48573	Panc-Endocrine	PCAWG	Tumour	ALT +ve	Inward	0
31623bb22167abaa25fef5320e67ffc3	DO51180	Panc-Endocrine	PCAWG	Tumour	ALT +ve	Inward	0.0222136
31623bb22167abaa25fef5320e67ffc3	DO51180	Panc-Endocrine	PCAWG	Tumour	ALT +ve	Outward	0.377631
318340430226b95c70e7c197287fc6d3	DO52126	Panc-Endocrine	PCAWG	Tumour	ALT -ve	Outward	0
318340430226b95c70e7c197287fc6d3	DO52126	Panc-Endocrine	PCAWG	Tumour	ALT -ve	Inward	0
3532db908848d54122beeffc5587b1be	DO46753	Panc-Endocrine	PCAWG	Tumour	ALT -ve	Outward	0.0181909
3532db908848d54122beeffc5587b1be	DO46753	Panc-Endocrine	PCAWG	Tumour	ALT -ve	Inward	0
36248d162073e6585d7597e7540b095d	DO220872	Skin-Melanoma	PCAWG	Tumour	ALT -ve	Outward	0.0237928
36248d162073e6585d7597e7540b095d	DO220872	Skin-Melanoma	PCAWG	Tumour	ALT -ve	Inward	0.0237928
3ed744d5d0a0dfeb1113c930f0e40c86	DO46785	Panc-Endocrine	PCAWG	Tumour	ALT -ve	Inward	0
3ed744d5d0a0dfeb1113c930f0e40c86	DO46785	Panc-Endocrine	PCAWG	Tumour	ALT -ve	Outward	0
41860ffbb117fc47f99bc7b3989285c5	DO220847	Skin-Melanoma	PCAWG	Tumour	ALT +ve	Inward	1.14962
41860ffbb117fc47f99bc7b3989285c5	DO220847	Skin-Melanoma	PCAWG	Tumour	ALT +ve	Outward	4.27003
4644c254d7b5b2836ffa4d3c49f81a7a	DO51177	Panc-Endocrine	PCAWG	Tumour	ALT -ve	Outward	0
4644c254d7b5b2836ffa4d3c49f81a7a	DO51177	Panc-Endocrine	PCAWG	Tumour	ALT -ve	Inward	0.0253251
483ca2992d7ca2c2e96337427fc2e128	DO220842	Skin-Melanoma	PCAWG	Tumour	ALT -ve	Outward	0.0306809
483ca2992d7ca2c2e96337427fc2e128	DO220842	Skin-Melanoma	PCAWG	Tumour	ALT -ve	Inward	0
4900658957425dc83c491749010789a5	DO220895	Skin-Melanoma	PCAWG	Tumour	ALT -ve	Outward	0.24215
4900658957425dc83c491749010789a5	DO220895	Skin-Melanoma	PCAWG	Tumour	ALT -ve	Inward	0.121075
49a5f51897e72742aa52eaf1134205b0	DO220890	Skin-Melanoma	PCAWG	Tumour	ALT -ve	Outward	0.0605031
49a5f51897e72742aa52eaf1134205b0	DO220890	Skin-Melanoma	PCAWG	Tumour	ALT -ve	Inward	0
4ce7043e6c3608bd1b21fdcd75956d33	DO220880	Skin-Melanoma	PCAWG	Tumour	ALT -ve	Inward	0.0320825
4ce7043e6c3608bd1b21fdcd75956d33	DO220880	Skin-Melanoma	PCAWG	Tumour	ALT -ve	Outward	0.0320825
522283a0269e2982df2296d32234ff43	DO46771	Panc-Endocrine	PCAWG	Tumour	ALT -ve	Outward	0
522283a0269e2982df2296d32234ff43	DO46771	Panc-Endocrine	PCAWG	Tumour	ALT -ve	Inward	0.0293978
528ff42699c53a2fd2131fb4eb55344f	DO220900	Skin-Melanoma	PCAWG	Tumour	ALT +ve	Outward	0.764511
528ff42699c53a2fd2131fb4eb55344f	DO220900	Skin-Melanoma	PCAWG	Tumour	ALT +ve	Inward	0.236304
553a01291eee2f3edd3cca38f0644656	DO52135	Panc-Endocrine	PCAWG	Tumour	ALT +ve	Inward	0
553a01291eee2f3edd3cca38f0644656	DO52135	Panc-Endocrine	PCAWG	Tumour	ALT +ve	Outward	0.0818912
56ed39874647fedbe295f650fa6a79a9	DO52150	Panc-Endocrine	PCAWG	Tumour	ALT +ve	Inward	0.0203553
56ed39874647fedbe295f650fa6a79a9	DO52150	Panc-Endocrine	PCAWG	Tumour	ALT +ve	Outward	0.244264
56f19ea4eec9ce8567f7e844e79ed575	DO46767	Panc-Endocrine	PCAWG	Tumour	ALT -ve	Outward	0.0159946
56f19ea4eec9ce8567f7e844e79ed575	DO46767	Panc-Endocrine	PCAWG	Tumour	ALT -ve	Inward	0.0159946
5e02aa13d68952c589a22ef09b7f5422	DO220873	Skin-Melanoma	PCAWG	Tumour	ALT -ve	Outward	0.0414742
5e02aa13d68952c589a22ef09b7f5422	DO220873	Skin-Melanoma	PCAWG	Tumour	ALT -ve	Inward	0
5f3cd12aafcc73b605a84e62bce7ac3a	DO220871	Skin-Melanoma	PCAWG	Tumour	ALT -ve	Outward	0
5f3cd12aafcc73b605a84e62bce7ac3a	DO220871	Skin-Melanoma	PCAWG	Tumour	ALT -ve	Inward	0
63edd1b2a4918b284c036d4d66d0b007	DO220888	Skin-Melanoma	PCAWG	Tumour	ALT -ve	Inward	0.0328528
63edd1b2a4918b284c036d4d66d0b007	DO220888	Skin-Melanoma	PCAWG	Tumour	ALT -ve	Outward	0.0328528
659057c3585708c2692f6900df2ce9db	DO46763	Panc-Endocrine	PCAWG	Tumour	ALT +ve	Inward	0.0134332
659057c3585708c2692f6900df2ce9db	DO46763	Panc-Endocrine	PCAWG	Tumour	ALT +ve	Outward	0.268664
66ab39da02f559b827b197ae7599809d	DO52155	Panc-Endocrine	PCAWG	Tumour	ALT -ve	Outward	0.0345636
66ab39da02f559b827b197ae7599809d	DO52155	Panc-Endocrine	PCAWG	Tumour	ALT -ve	Inward	0
6935fc901ee2d86f6dbc961a51150f2a	DO220863	Skin-Melanoma	PCAWG	Tumour	ALT -ve	Inward	0
6935fc901ee2d86f6dbc961a51150f2a	DO220863	Skin-Melanoma	PCAWG	Tumour	ALT -ve	Outward	0
6ac111863a7fc7a0ac5bb6555f7334e6	DO220868	Skin-Melanoma	PCAWG	Tumour	ALT -ve	Inward	0
6ac111863a7fc7a0ac5bb6555f7334e6	DO220868	Skin-Melanoma	PCAWG	Tumour	ALT -ve	Outward	0.0395083
6b503809e6ab4b8adab86871299aa8ff	DO52125	Panc-Endocrine	PCAWG	Tumour	ALT -ve	Inward	0
6b503809e6ab4b8adab86871299aa8ff	DO52125	Panc-Endocrine	PCAWG	Tumour	ALT -ve	Outward	0.0473757
6d65231fac6a83aa80fd186108bb8273	DO220884	Skin-Melanoma	PCAWG	Tumour	ALT -ve	Outward	0.118344
6d65231fac6a83aa80fd186108bb8273	DO220884	Skin-Melanoma	PCAWG	Tumour	ALT -ve	Inward	0.059172
6f7534a3ae42b8d16102065063e3e2fe	DO220853	Skin-Melanoma	PCAWG	Tumour	ALT -ve	Outward	0.0715916
6f7534a3ae42b8d16102065063e3e2fe	DO220853	Skin-Melanoma	PCAWG	Tumour	ALT -ve	Inward	0.143183
74486dd920d0ea07275de6c026607685	DO52131	Panc-Endocrine	PCAWG	Tumour	ALT -ve	Inward	0
74486dd920d0ea07275de6c026607685	DO52131	Panc-Endocrine	PCAWG	Tumour	ALT -ve	Outward	0
7b4a1a9b760e944f4dcfa8d5983793a2	DO52148	Panc-Endocrine	PCAWG	Tumour	ALT -ve	Outward	0.0589103
7b4a1a9b760e944f4dcfa8d5983793a2	DO52148	Panc-Endocrine	PCAWG	Tumour	ALT -ve	Inward	0.0392736
7c3abba467e2e2377d0ee7aeb27bf39f	DO220867	Skin-Melanoma	PCAWG	Tumour	ALT -ve	Outward	0
7c3abba467e2e2377d0ee7aeb27bf39f	DO220867	Skin-Melanoma	PCAWG	Tumour	ALT -ve	Inward	0
7c9fb87858988297f58543bcca257f80	DO220887	Skin-Melanoma	PCAWG	Tumour	ALT -ve	Outward	0
7c9fb87858988297f58543bcca257f80	DO220887	Skin-Melanoma	PCAWG	Tumour	ALT -ve	Inward	0.0281663
80e235be8e1d86e63ad701d193ea17cc	DO51171	Panc-Endocrine	PCAWG	Tumour	ALT +ve	Inward	0.0178868
80e235be8e1d86e63ad701d193ea17cc	DO51171	Panc-Endocrine	PCAWG	Tumour	ALT +ve	Outward	0.44717
8810b712d7bdf7a5c3a3f81d4d158da7	DO46744	Panc-Endocrine	PCAWG	Tumour	ALT -ve	Inward	0.0139995
8810b712d7bdf7a5c3a3f81d4d158da7	DO46744	Panc-Endocrine	PCAWG	Tumour	ALT -ve	Outward	0.027999
89d1fe98b04e05c04016d929504beeb7	DO52137	Panc-Endocrine	PCAWG	Tumour	ALT -ve	Outward	0
89d1fe98b04e05c04016d929504beeb7	DO52137	Panc-Endocrine	PCAWG	Tumour	ALT -ve	Inward	0
8aec0a44c77ff97b3b1b4d473d184eb3	DO220886	Skin-Melanoma	PCAWG	Tumour	ALT -ve	Outward	0.123182
8aec0a44c77ff97b3b1b4d473d184eb3	DO220886	Skin-Melanoma	PCAWG	Tumour	ALT -ve	Inward	0.184773
95335a4e18e8ff47dcf9a4277b901a47	DO51187	Panc-Endocrine	PCAWG	Tumour	ALT +ve	Inward	0.0509495
95335a4e18e8ff47dcf9a4277b901a47	DO51187	Panc-Endocrine	PCAWG	Tumour	ALT +ve	Outward	0.458546
99643ccabf2b236a07bcfcb789e0bf5c	DO51172	Panc-Endocrine	PCAWG	Tumour	ALT -ve	Outward	0
99643ccabf2b236a07bcfcb789e0bf5c	DO51172	Panc-Endocrine	PCAWG	Tumour	ALT -ve	Inward	0
99e6e1f613983547f21d44f3d321cc34	DO220858	Skin-Melanoma	PCAWG	Tumour	ALT -ve	Outward	0.137555
99e6e1f613983547f21d44f3d321cc34	DO220858	Skin-Melanoma	PCAWG	Tumour	ALT -ve	Inward	0.0458518
9d4570a7e764261f072fe455fa59db29	DO52129	Panc-Endocrine	PCAWG	Tumour	ALT +ve	Inward	0.362328
9d4570a7e764261f072fe455fa59db29	DO52129	Panc-Endocrine	PCAWG	Tumour	ALT +ve	Outward	0.634074
a4aded12a7f17c166795fd5aaf1e3112	DO220861	Skin-Melanoma	PCAWG	Tumour	ALT -ve	Inward	0.0741484
a4aded12a7f17c166795fd5aaf1e3112	DO220861	Skin-Melanoma	PCAWG	Tumour	ALT -ve	Outward	0.0741484
a9b66bc7ebd0da361b24db1225170e73	DO220841	Skin-Melanoma	PCAWG	Tumour	ALT -ve	Inward	0.0225117
a9b66bc7ebd0da361b24db1225170e73	DO220841	Skin-Melanoma	PCAWG	Tumour	ALT -ve	Outward	0.112558
a9bcba5c6010505dd0075656031d6236	DO46761	Panc-Endocrine	PCAWG	Tumour	ALT +ve	Inward	0.0493552
a9bcba5c6010505dd0075656031d6236	DO46761	Panc-Endocrine	PCAWG	Tumour	ALT +ve	Outward	0.987103
aab4b5cefe3163a05b19c3f203e1327a	DO220896	Skin-Melanoma	PCAWG	Tumour	ALT -ve	Inward	0
aab4b5cefe3163a05b19c3f203e1327a	DO220896	Skin-Melanoma	PCAWG	Tumour	ALT -ve	Outward	0.0449699
ab6cf88b4dfa607f5e88641a52b646db	DO220845	Skin-Melanoma	PCAWG	Tumour	ALT +ve	Outward	0.0473305
ab6cf88b4dfa607f5e88641a52b646db	DO220845	Skin-Melanoma	PCAWG	Tumour	ALT +ve	Inward	0
adb9f6439776ba8e363e771ffaf7264b	DO220860	Skin-Melanoma	PCAWG	Tumour	ALT -ve	Outward	0.252351
adb9f6439776ba8e363e771ffaf7264b	DO220860	Skin-Melanoma	PCAWG	Tumour	ALT -ve	Inward	0.0504703
aefd9917e58a2038ba457491438a5240	DO52162	Panc-Endocrine	PCAWG	Tumour	ALT -ve	Outward	0.0425888
aefd9917e58a2038ba457491438a5240	DO52162	Panc-Endocrine	PCAWG	Tumour	ALT -ve	Inward	0
b0c61bef533133effb7e9db38f774421	DO46783	Panc-Endocrine	PCAWG	Tumour	ALT -ve	Outward	0
b0c61bef533133effb7e9db38f774421	DO46783	Panc-Endocrine	PCAWG	Tumour	ALT -ve	Inward	0
b2a1561f2e9bbf93f232ddfa169ca09f	DO52161	Panc-Endocrine	PCAWG	Tumour	ALT -ve	Inward	0
b2a1561f2e9bbf93f232ddfa169ca09f	DO52161	Panc-Endocrine	PCAWG	Tumour	ALT -ve	Outward	0
b591415426a314ef0a74ae9459313dc6	DO220882	Skin-Melanoma	PCAWG	Tumour	ALT -ve	Inward	0
b591415426a314ef0a74ae9459313dc6	DO220882	Skin-Melanoma	PCAWG	Tumour	ALT -ve	Outward	0.0214105
b615c613959b77e4d9c5a310b8b66158	DO46759	Panc-Endocrine	PCAWG	Tumour	ALT -ve	Inward	0.0322655
b615c613959b77e4d9c5a310b8b66158	DO46759	Panc-Endocrine	PCAWG	Tumour	ALT -ve	Outward	0.129062
b7c31fe5023c284b835b3f49b21810c6	DO51178	Panc-Endocrine	PCAWG	Tumour	ALT +ve	Inward	0.0191066
b7c31fe5023c284b835b3f49b21810c6	DO51178	Panc-Endocrine	PCAWG	Tumour	ALT +ve	Outward	0.305705
c5c57a9dd6c7016d43a8e3fa9f4b2131	DO220885	Skin-Melanoma	PCAWG	Tumour	ALT -ve	Outward	0.433437
c5c57a9dd6c7016d43a8e3fa9f4b2131	DO220885	Skin-Melanoma	PCAWG	Tumour	ALT -ve	Inward	0.390093
c7166a654e889e144754b9d075ea56a5	DO46749	Panc-Endocrine	PCAWG	Tumour	ALT -ve	Outward	0
c7166a654e889e144754b9d075ea56a5	DO46749	Panc-Endocrine	PCAWG	Tumour	ALT -ve	Inward	0
c9de539bb3c6809fba7d4f4fff71cad3	DO52152	Panc-Endocrine	PCAWG	Tumour	ALT -ve	Outward	0.0699865
c9de539bb3c6809fba7d4f4fff71cad3	DO52152	Panc-Endocrine	PCAWG	Tumour	ALT -ve	Inward	0.0349933
c9f7f32995e170a3266ecb85778bb70b	DO220893	Skin-Melanoma	PCAWG	Tumour	ALT -ve	Inward	0
c9f7f32995e170a3266ecb85778bb70b	DO220893	Skin-Melanoma	PCAWG	Tumour	ALT -ve	Outward	0.120189
cbaae991e1761c66f195b8c41dcfb08b	DO46755	Panc-Endocrine	PCAWG	Tumour	ALT -ve	Outward	0.0290983
cbaae991e1761c66f195b8c41dcfb08b	DO46755	Panc-Endocrine	PCAWG	Tumour	ALT -ve	Inward	0.0145491
ccb9cd3f673674a5959ed66a9eabb02f	DO52139	Panc-Endocrine	PCAWG	Tumour	ALT -ve	Inward	0.0170273
ccb9cd3f673674a5959ed66a9eabb02f	DO52139	Panc-Endocrine	PCAWG	Tumour	ALT -ve	Outward	0.0170273
ce402d087c21e4be2c166824d418f450	DO46757	Panc-Endocrine	PCAWG	Tumour	ALT +ve	Outward	0.339269
ce402d087c21e4be2c166824d418f450	DO46757	Panc-Endocrine	PCAWG	Tumour	ALT +ve	Inward	0.139699
d2626bc074fb43ff3d6c7e8c133db72a	DO51170	Panc-Endocrine	PCAWG	Tumour	ALT +ve	Outward	0.298107
d2626bc074fb43ff3d6c7e8c133db72a	DO51170	Panc-Endocrine	PCAWG	Tumour	ALT +ve	Inward	0.0425867
d8ec11d2f06f5016e6d2332416fa80f7	DO220870	Skin-Melanoma	PCAWG	Tumour	ALT -ve	Outward	0
d8ec11d2f06f5016e6d2332416fa80f7	DO220870	Skin-Melanoma	PCAWG	Tumour	ALT -ve	Inward	0
dc188caa7a25cdba3726e010ca43298b	DO46769	Panc-Endocrine	PCAWG	Tumour	ALT -ve	Outward	0.0132513
dc188caa7a25cdba3726e010ca43298b	DO46769	Panc-Endocrine	PCAWG	Tumour	ALT -ve	Inward	0.0132513
de823387c9c28237b14472a6979865da	DO51173	Panc-Endocrine	PCAWG	Tumour	ALT -ve	Outward	0.0158572
de823387c9c28237b14472a6979865da	DO51173	Panc-Endocrine	PCAWG	Tumour	ALT -ve	Inward	0
e25f0ad03c0aacc136c40a826a4dfb26	DO220866	Skin-Melanoma	PCAWG	Tumour	ALT -ve	Outward	0
e25f0ad03c0aacc136c40a826a4dfb26	DO220866	Skin-Melanoma	PCAWG	Tumour	ALT -ve	Inward	0
e70707cb0870ab8b80403f29fea7f543	DO220855	Skin-Melanoma	PCAWG	Tumour	ALT -ve	Outward	0.0690611
e70707cb0870ab8b80403f29fea7f543	DO220855	Skin-Melanoma	PCAWG	Tumour	ALT -ve	Inward	0.0345305
e8753f791ee079e5c2defd6047969365	DO48545	Panc-Endocrine	PCAWG	Tumour	ALT -ve	Outward	0.0182959
e8753f791ee079e5c2defd6047969365	DO48545	Panc-Endocrine	PCAWG	Tumour	ALT -ve	Inward	0
e8f5a62796e979e3aad4db28f34120f7	DO51175	Panc-Endocrine	PCAWG	Tumour	ALT -ve	Outward	0.0177742
e8f5a62796e979e3aad4db28f34120f7	DO51175	Panc-Endocrine	PCAWG	Tumour	ALT -ve	Inward	0
e9d0e544e67ed9069dc6e89c0fab2ecb	DO52128	Panc-Endocrine	PCAWG	Tumour	ALT -ve	Outward	0.0790826
e9d0e544e67ed9069dc6e89c0fab2ecb	DO52128	Panc-Endocrine	PCAWG	Tumour	ALT -ve	Inward	0.105443
eb42af5de51d04eef60cc178b108a7c5	DO46781	Panc-Endocrine	PCAWG	Tumour	ALT +ve	Outward	0.120143
eb42af5de51d04eef60cc178b108a7c5	DO46781	Panc-Endocrine	PCAWG	Tumour	ALT +ve	Inward	0.0200239
f0a849b16b819add3b892c10fac371d5	DO48541	Panc-Endocrine	PCAWG	Tumour	ALT +ve	Outward	0.29431
f0a849b16b819add3b892c10fac371d5	DO48541	Panc-Endocrine	PCAWG	Tumour	ALT +ve	Inward	0.0163506
f11def95cf99822cda60ed259dabf435	DO220848	Skin-Melanoma	PCAWG	Tumour	ALT +ve	Inward	0.0290515
f11def95cf99822cda60ed259dabf435	DO220848	Skin-Melanoma	PCAWG	Tumour	ALT +ve	Outward	0.0581029
f257bcb537d7b4166d1f67601e298e3f	DO51184	Panc-Endocrine	PCAWG	Tumour	ALT +ve	Inward	0.030882
f257bcb537d7b4166d1f67601e298e3f	DO51184	Panc-Endocrine	PCAWG	Tumour	ALT +ve	Outward	0.123528
f3268fe904e6f64325214b50fbc3c523	DO52141	Panc-Endocrine	PCAWG	Tumour	ALT -ve	Inward	0
f3268fe904e6f64325214b50fbc3c523	DO52141	Panc-Endocrine	PCAWG	Tumour	ALT -ve	Outward	0.0172566
f412d78b3c87819f4eec5d8bbdf1a997	DO220850	Skin-Melanoma	PCAWG	Tumour	ALT -ve	Outward	0
f412d78b3c87819f4eec5d8bbdf1a997	DO220850	Skin-Melanoma	PCAWG	Tumour	ALT -ve	Inward	0
f4948bfccd48611848ccc511958572d0	DO220843	Skin-Melanoma	PCAWG	Tumour	ALT -ve	Inward	0
f4948bfccd48611848ccc511958572d0	DO220843	Skin-Melanoma	PCAWG	Tumour	ALT -ve	Outward	0
f6b949e571b3c648ca9ce1ff9d06f544	DO220852	Skin-Melanoma	PCAWG	Tumour	ALT -ve	Outward	0.0509914
f6b949e571b3c648ca9ce1ff9d06f544	DO220852	Skin-Melanoma	PCAWG	Tumour	ALT -ve	Inward	0
fc518e1cb352c61d83643c916d8e7dd6	DO51179	Panc-Endocrine	PCAWG	Tumour	ALT -ve	Inward	0
fc518e1cb352c61d83643c916d8e7dd6	DO51179	Panc-Endocrine	PCAWG	Tumour	ALT -ve	Outward	0.0183407
fe70b57ad4defed39ce5dee55586549d	DO220859	Skin-Melanoma	PCAWG	Tumour	ALT -ve	Outward	0.0253523
fe70b57ad4defed39ce5dee55586549d	DO220859	Skin-Melanoma	PCAWG	Tumour	ALT -ve	Inward	0.0760568

## Sheet: Figure2C.pvalues
Histo	Telomere_fusion_type	statistic	p.value	method	alternative	SIGNIFICANCE
Panc-Endocrine	Inward	155	0.000445526	Wilcoxon rank sum test with continuity correction	two.sided	***
Panc-Endocrine	Outward	20	5.12801e-09	Wilcoxon rank sum test with continuity correction	two.sided	***
Skin-Melanoma	Inward	72	0.0807734	Wilcoxon rank sum test with continuity correction	two.sided	NS
Skin-Melanoma	Outward	60	0.035488	Wilcoxon rank sum test with continuity correction	two.sided	*

## Sheet: Figure2D
Sample	Icgc_donor_id	Histo	Project	Specimen.Type.Summary_short	deNonneville2020.ALT_status	Telomere_fusion_type	TF_rate
PCAWG.23a4dc82-3e87-474c-9893-3bf2727effdc	DO10908	CNS-GBM	PCAWG	Tumour	ALT-low	Outward	0
PCAWG.23a4dc82-3e87-474c-9893-3bf2727effdc	DO10908	CNS-GBM	PCAWG	Tumour	ALT-low	Inward	0
PCAWG.84f95e67-9a3e-47f2-b8b7-d0f88682fd35	DO10975	CNS-GBM	PCAWG	Tumour	ALT-low	Outward	0.036146
PCAWG.84f95e67-9a3e-47f2-b8b7-d0f88682fd35	DO10975	CNS-GBM	PCAWG	Tumour	ALT-low	Inward	0
PCAWG.e5ed8877-e214-4eee-a7be-f8987f4dda91	DO11046	CNS-GBM	PCAWG	Tumour	ALT-high	Inward	0.0670457
PCAWG.e5ed8877-e214-4eee-a7be-f8987f4dda91	DO11046	CNS-GBM	PCAWG	Tumour	ALT-high	Outward	1.13978
PCAWG.a56e1470-fb7d-4962-bfd8-84688409fb9c	DO11148	CNS-GBM	PCAWG	Tumour	ALT-low	Outward	0.0415109
PCAWG.a56e1470-fb7d-4962-bfd8-84688409fb9c	DO11148	CNS-GBM	PCAWG	Tumour	ALT-low	Inward	0
PCAWG.67a06ced-999a-4412-a3f8-9cc24f12ea28	DO11202	CNS-GBM	PCAWG	Tumour	ALT-low	Inward	0
PCAWG.67a06ced-999a-4412-a3f8-9cc24f12ea28	DO11202	CNS-GBM	PCAWG	Tumour	ALT-low	Outward	0.0316347
PCAWG.b090883d-0e39-4edc-aa74-7285366c304b	DO11501	CNS-GBM	PCAWG	Tumour	ALT-low	Inward	0.0268752
PCAWG.b090883d-0e39-4edc-aa74-7285366c304b	DO11501	CNS-GBM	PCAWG	Tumour	ALT-low	Outward	0
PCAWG.edb4b888-5716-43c6-93d4-cc44f81a8279	DO11782	CNS-GBM	PCAWG	Tumour	ALT-low	Inward	0.0353227
PCAWG.edb4b888-5716-43c6-93d4-cc44f81a8279	DO11782	CNS-GBM	PCAWG	Tumour	ALT-low	Outward	0
PCAWG.c47d6ff5-d5d1-4838-be9b-06f3ad968376	DO11794	CNS-GBM	PCAWG	Tumour	ALT-low	Outward	0.0353152
PCAWG.c47d6ff5-d5d1-4838-be9b-06f3ad968376	DO11794	CNS-GBM	PCAWG	Tumour	ALT-low	Inward	0.0176576
PCAWG.6e7a9f18-773c-4067-b543-cf589d4b3ad1	DO11854	CNS-GBM	PCAWG	Tumour	ALT-low	Outward	0
PCAWG.6e7a9f18-773c-4067-b543-cf589d4b3ad1	DO11854	CNS-GBM	PCAWG	Tumour	ALT-low	Inward	0.0166405
PCAWG.55ac4df1-cebb-4eac-b868-000ef020acc6	DO11860	CNS-GBM	PCAWG	Tumour	ALT-low	Outward	0
PCAWG.55ac4df1-cebb-4eac-b868-000ef020acc6	DO11860	CNS-GBM	PCAWG	Tumour	ALT-low	Inward	0.0484961
PCAWG.0feceeff-9e4f-4e19-82b0-a3a05ff9463f	DO12034	CNS-GBM	PCAWG	Tumour	ALT-low	Outward	0
PCAWG.0feceeff-9e4f-4e19-82b0-a3a05ff9463f	DO12034	CNS-GBM	PCAWG	Tumour	ALT-low	Inward	0
PCAWG.97d7e71a-9787-4c26-b23a-a38b2a64518d	DO12070	CNS-GBM	PCAWG	Tumour	ALT-low	Inward	0.0445692
PCAWG.97d7e71a-9787-4c26-b23a-a38b2a64518d	DO12070	CNS-GBM	PCAWG	Tumour	ALT-low	Outward	0
PCAWG.1d77eb0d-c0a9-4681-9227-b3738cbf265c	DO12352	CNS-GBM	PCAWG	Tumour	ALT-high	Inward	0.152815
PCAWG.1d77eb0d-c0a9-4681-9227-b3738cbf265c	DO12352	CNS-GBM	PCAWG	Tumour	ALT-high	Outward	0.427883
PCAWG.0fac518a-9ea4-4881-a68e-23698cf98f57	DO12370	CNS-GBM	PCAWG	Tumour	ALT-low	Outward	0
PCAWG.0fac518a-9ea4-4881-a68e-23698cf98f57	DO12370	CNS-GBM	PCAWG	Tumour	ALT-low	Inward	0.0237268
PCAWG.c9d5f460-3f05-470c-99b7-c289f2919f03	DO12382	CNS-GBM	PCAWG	Tumour	ALT-low	Inward	0.347161
PCAWG.c9d5f460-3f05-470c-99b7-c289f2919f03	DO12382	CNS-GBM	PCAWG	Tumour	ALT-low	Outward	1.51883
PCAWG.5c55c1cb-c455-4139-9dcc-7ea209fa4729	DO12454	CNS-GBM	PCAWG	Tumour	ALT-low	Outward	0
PCAWG.5c55c1cb-c455-4139-9dcc-7ea209fa4729	DO12454	CNS-GBM	PCAWG	Tumour	ALT-low	Inward	0
PCAWG.83d78ed4-6ed3-4d03-ad2e-53c7ad306447	DO12484	CNS-GBM	PCAWG	Tumour	ALT-low	Inward	0.0345685
PCAWG.83d78ed4-6ed3-4d03-ad2e-53c7ad306447	DO12484	CNS-GBM	PCAWG	Tumour	ALT-low	Outward	0
PCAWG.927a31f9-3090-4f76-bbef-a06c7b079f95	DO12742	CNS-GBM	PCAWG	Tumour	ALT-low	Inward	0.0272358
PCAWG.927a31f9-3090-4f76-bbef-a06c7b079f95	DO12742	CNS-GBM	PCAWG	Tumour	ALT-low	Outward	0.0544715
PCAWG.c90960b3-ca67-451f-b922-08c63da33e79	DO12814	CNS-GBM	PCAWG	Tumour	ALT-low	Outward	0
PCAWG.c90960b3-ca67-451f-b922-08c63da33e79	DO12814	CNS-GBM	PCAWG	Tumour	ALT-low	Inward	0
PCAWG.bfb50740-29f7-46be-9fb9-c00bf12b8582	DO12952	CNS-GBM	PCAWG	Tumour	ALT-low	Outward	0
PCAWG.bfb50740-29f7-46be-9fb9-c00bf12b8582	DO12952	CNS-GBM	PCAWG	Tumour	ALT-low	Inward	0
PCAWG.04d406a3-60c0-4ed4-a2b5-4b7a697049bd	DO13132	CNS-GBM	PCAWG	Tumour	ALT-low	Outward	0
PCAWG.04d406a3-60c0-4ed4-a2b5-4b7a697049bd	DO13132	CNS-GBM	PCAWG	Tumour	ALT-low	Inward	0
PCAWG.7725cfb4-22c7-496d-9fac-219cb6162d9f	DO13144	CNS-GBM	PCAWG	Tumour	ALT-low	Inward	0
PCAWG.7725cfb4-22c7-496d-9fac-219cb6162d9f	DO13144	CNS-GBM	PCAWG	Tumour	ALT-low	Outward	0.0319013
PCAWG.bce80a38-3810-4e76-9946-ae20a8baa9a9	DO13192	CNS-GBM	PCAWG	Tumour	ALT-low	Outward	0
PCAWG.bce80a38-3810-4e76-9946-ae20a8baa9a9	DO13192	CNS-GBM	PCAWG	Tumour	ALT-low	Inward	0
PCAWG.31032bd7-9c4d-4836-b958-e003ca32eed9	DO13318	CNS-GBM	PCAWG	Tumour	ALT-low	Inward	0
PCAWG.31032bd7-9c4d-4836-b958-e003ca32eed9	DO13318	CNS-GBM	PCAWG	Tumour	ALT-low	Outward	0.0375591
PCAWG.6dfbd313-b122-47eb-b367-30178ff594de	DO13348	CNS-GBM	PCAWG	Tumour	ALT-low	Inward	0.0323703
PCAWG.6dfbd313-b122-47eb-b367-30178ff594de	DO13348	CNS-GBM	PCAWG	Tumour	ALT-low	Outward	0.0323703
PCAWG.125ada35-5bfa-4f7e-acb9-9dea174cd55b	DO13474	CNS-GBM	PCAWG	Tumour	ALT-low	Outward	0
PCAWG.125ada35-5bfa-4f7e-acb9-9dea174cd55b	DO13474	CNS-GBM	PCAWG	Tumour	ALT-low	Inward	0
PCAWG.1bf802b8-24c6-4052-a6af-aa9f98f8ee24	DO13510	CNS-GBM	PCAWG	Tumour	ALT-low	Inward	0.0222637
PCAWG.1bf802b8-24c6-4052-a6af-aa9f98f8ee24	DO13510	CNS-GBM	PCAWG	Tumour	ALT-low	Outward	0.0222637
PCAWG.c13c2a30-2594-4c85-8e4a-f91a0dba4073	DO13575	CNS-GBM	PCAWG	Tumour	ALT-high	Inward	0.0518574
PCAWG.c13c2a30-2594-4c85-8e4a-f91a0dba4073	DO13575	CNS-GBM	PCAWG	Tumour	ALT-high	Outward	0.181501
PCAWG.9a19031d-cbf0-4862-a4af-aaeba9ae3570	DO13869	CNS-GBM	PCAWG	Tumour	ALT-low	Outward	0
PCAWG.9a19031d-cbf0-4862-a4af-aaeba9ae3570	DO13869	CNS-GBM	PCAWG	Tumour	ALT-low	Inward	0
PCAWG.099521d0-0e78-4814-b890-7d4c0641e52a	DO13971	CNS-GBM	PCAWG	Tumour	ALT-high	Outward	0.1091
PCAWG.099521d0-0e78-4814-b890-7d4c0641e52a	DO13971	CNS-GBM	PCAWG	Tumour	ALT-high	Inward	0.0181833
PCAWG.9bc2601a-df86-42e3-a270-ba0fecad0d19	DO14049	CNS-GBM	PCAWG	Tumour	ALT-low	Inward	0.0284054
PCAWG.9bc2601a-df86-42e3-a270-ba0fecad0d19	DO14049	CNS-GBM	PCAWG	Tumour	ALT-low	Outward	0.0568107
PCAWG.a3173d77-4d11-447a-b952-56b474b2582a	DO219580	Liver-HCC	PCAWG	Tumour	ALT-low	Outward	0.0467098
PCAWG.a3173d77-4d11-447a-b952-56b474b2582a	DO219580	Liver-HCC	PCAWG	Tumour	ALT-low	Inward	0.0233549
PCAWG.8847d6ad-b99c-43f4-aa82-80a5e4b63c2f	DO219944	SoftTissue-Liposarc	PCAWG	Tumour	ALT-low	Inward	0.0347482
PCAWG.8847d6ad-b99c-43f4-aa82-80a5e4b63c2f	DO219944	SoftTissue-Liposarc	PCAWG	Tumour	ALT-low	Outward	0.104245
PCAWG.a101c33f-b98d-45ff-9105-0a72ca31b7dd	DO219945	SoftTissue-Liposarc	PCAWG	Tumour	ALT-low	Outward	0.0501582
PCAWG.a101c33f-b98d-45ff-9105-0a72ca31b7dd	DO219945	SoftTissue-Liposarc	PCAWG	Tumour	ALT-low	Inward	0
PCAWG.5fa47801-0699-4abe-8d5c-8afaf3b78901	DO219949	SoftTissue-Liposarc	PCAWG	Tumour	ALT-high	Inward	0.469551
PCAWG.5fa47801-0699-4abe-8d5c-8afaf3b78901	DO219949	SoftTissue-Liposarc	PCAWG	Tumour	ALT-high	Outward	0.469551
PCAWG.1e2e6e08-3e09-46b1-8096-d58da91142ac	DO219951	SoftTissue-Liposarc	PCAWG	Tumour	ALT-high	Outward	1.09984
PCAWG.1e2e6e08-3e09-46b1-8096-d58da91142ac	DO219951	SoftTissue-Liposarc	PCAWG	Tumour	ALT-high	Inward	0.266627
PCAWG.026f8ace-2d08-4eea-a05e-7a49355bd116	DO219952	SoftTissue-Liposarc	PCAWG	Tumour	ALT-high	Inward	0.257067
PCAWG.026f8ace-2d08-4eea-a05e-7a49355bd116	DO219952	SoftTissue-Liposarc	PCAWG	Tumour	ALT-high	Outward	0.114252
PCAWG.069c8040-0824-4455-b4c5-d8bdda0aaaa5	DO219954	SoftTissue-Liposarc	PCAWG	Tumour	ALT-high	Outward	0.503157
PCAWG.069c8040-0824-4455-b4c5-d8bdda0aaaa5	DO219954	SoftTissue-Liposarc	PCAWG	Tumour	ALT-high	Inward	0.137225
PCAWG.1a132730-a3f3-4ac7-9cf4-054e95918236	DO219960	SoftTissue-Liposarc	PCAWG	Tumour	ALT-low	Outward	0.0989808
PCAWG.1a132730-a3f3-4ac7-9cf4-054e95918236	DO219960	SoftTissue-Liposarc	PCAWG	Tumour	ALT-low	Inward	0
PCAWG.6e415f09-6f39-485d-92a8-c2ec583e6102	DO219961	SoftTissue-Liposarc	PCAWG	Tumour	ALT-low	Inward	0.0411327
PCAWG.6e415f09-6f39-485d-92a8-c2ec583e6102	DO219961	SoftTissue-Liposarc	PCAWG	Tumour	ALT-low	Outward	0.0205664
PCAWG.0d4003a1-9e56-40c9-bb47-a00d81d60926	DO219964	SoftTissue-Liposarc	PCAWG	Tumour	ALT-low	Outward	0
PCAWG.0d4003a1-9e56-40c9-bb47-a00d81d60926	DO219964	SoftTissue-Liposarc	PCAWG	Tumour	ALT-low	Inward	0.020197
PCAWG.a0e7e71e-257c-4adc-96ea-d0155471b27e	DO219965	SoftTissue-Liposarc	PCAWG	Tumour	ALT-high	Inward	0
PCAWG.a0e7e71e-257c-4adc-96ea-d0155471b27e	DO219965	SoftTissue-Liposarc	PCAWG	Tumour	ALT-high	Outward	0.0886278
PCAWG.b149fd19-6964-481e-ab99-af1410a0261b	DO219966	SoftTissue-Liposarc	PCAWG	Tumour	ALT-low	Inward	0.0315245
PCAWG.b149fd19-6964-481e-ab99-af1410a0261b	DO219966	SoftTissue-Liposarc	PCAWG	Tumour	ALT-low	Outward	0.0945734
PCAWG.ad3a4d21-6acb-4fa1-828a-9ad9b151da6f	DO219967	SoftTissue-Liposarc	PCAWG	Tumour	ALT-low	Outward	0.0433129
PCAWG.ad3a4d21-6acb-4fa1-828a-9ad9b151da6f	DO219967	SoftTissue-Liposarc	PCAWG	Tumour	ALT-low	Inward	0.0433129
PCAWG.82240a20-6558-471e-9ed7-4ff8f34cd771	DO219968	SoftTissue-Liposarc	PCAWG	Tumour	ALT-high	Outward	0.787009
PCAWG.82240a20-6558-471e-9ed7-4ff8f34cd771	DO219968	SoftTissue-Liposarc	PCAWG	Tumour	ALT-high	Inward	0.216428
PCAWG.d0c4a3b5-1714-428d-a8f0-f72f1ae747fc	DO219969	SoftTissue-Liposarc	PCAWG	Tumour	ALT-high	Outward	2.68517
PCAWG.d0c4a3b5-1714-428d-a8f0-f72f1ae747fc	DO219969	SoftTissue-Liposarc	PCAWG	Tumour	ALT-high	Inward	0.470596
PCAWG.17998f3c-4cb0-4266-b65f-1d5a643c6578	DO219972	SoftTissue-Liposarc	PCAWG	Tumour	ALT-high	Inward	0.17618
PCAWG.17998f3c-4cb0-4266-b65f-1d5a643c6578	DO219972	SoftTissue-Liposarc	PCAWG	Tumour	ALT-high	Outward	0.411086
PCAWG.8ec54705-ccc8-4f98-8a3d-fd2d25ede321	DO219974	SoftTissue-Leiomyo	PCAWG	Tumour	ALT-high	Outward	0.165233
PCAWG.8ec54705-ccc8-4f98-8a3d-fd2d25ede321	DO219974	SoftTissue-Leiomyo	PCAWG	Tumour	ALT-high	Inward	0.227195
PCAWG.88e9b48c-1325-4ecf-89ef-e1ad4ea1061d	DO219975	SoftTissue-Leiomyo	PCAWG	Tumour	ALT-low	Outward	0.0443119
PCAWG.88e9b48c-1325-4ecf-89ef-e1ad4ea1061d	DO219975	SoftTissue-Leiomyo	PCAWG	Tumour	ALT-low	Inward	0
PCAWG.27a255b4-0479-4aff-95ae-9d23c6975739	DO220116	SoftTissue-Liposarc	PCAWG	Tumour	ALT-high	Outward	0
PCAWG.27a255b4-0479-4aff-95ae-9d23c6975739	DO220116	SoftTissue-Liposarc	PCAWG	Tumour	ALT-high	Inward	0
PCAWG.edc28ded-9bf8-47b9-baa2-84f63340e870	DO220118	SoftTissue-Leiomyo	PCAWG	Tumour	ALT-low	Inward	0
PCAWG.edc28ded-9bf8-47b9-baa2-84f63340e870	DO220118	SoftTissue-Leiomyo	PCAWG	Tumour	ALT-low	Outward	0.0196871
PCAWG.a7c24abd-d070-4e1a-8ab5-0a9eb8e2260d	DO220122	SoftTissue-Leiomyo	PCAWG	Tumour	ALT-high	Outward	0.0844643
PCAWG.a7c24abd-d070-4e1a-8ab5-0a9eb8e2260d	DO220122	SoftTissue-Leiomyo	PCAWG	Tumour	ALT-high	Inward	0.0633482
PCAWG.77550304-67b4-4933-aa87-f1b604badfd5	DO220126	SoftTissue-Leiomyo	PCAWG	Tumour	ALT-high	Outward	1.76988
PCAWG.77550304-67b4-4933-aa87-f1b604badfd5	DO220126	SoftTissue-Leiomyo	PCAWG	Tumour	ALT-high	Inward	0.763842
PCAWG.10b682c0-73bd-4207-a7ad-87a2867f02da	DO220138	SoftTissue-Leiomyo	PCAWG	Tumour	ALT-high	Outward	0.0724017
PCAWG.10b682c0-73bd-4207-a7ad-87a2867f02da	DO220138	SoftTissue-Leiomyo	PCAWG	Tumour	ALT-high	Inward	0.108602
PCAWG.3a2c66a3-d81d-434e-8168-8680f16af09a	DO220140	SoftTissue-Leiomyo	PCAWG	Tumour	ALT-high	Inward	1.0443
PCAWG.3a2c66a3-d81d-434e-8168-8680f16af09a	DO220140	SoftTissue-Leiomyo	PCAWG	Tumour	ALT-high	Outward	2.4286
PCAWG.ea068d79-4701-44b0-8ce7-23ef027da693	DO220153	SoftTissue-Leiomyo	PCAWG	Tumour	ALT-high	Outward	1.20566
PCAWG.ea068d79-4701-44b0-8ce7-23ef027da693	DO220153	SoftTissue-Leiomyo	PCAWG	Tumour	ALT-high	Inward	0.213907
PCAWG.73a47901-7044-4b7a-a620-a843be4c06f7	DO220157	SoftTissue-Leiomyo	PCAWG	Tumour	ALT-high	Inward	0.0396838
PCAWG.73a47901-7044-4b7a-a620-a843be4c06f7	DO220157	SoftTissue-Leiomyo	PCAWG	Tumour	ALT-high	Outward	0.138893
PCAWG.85345a12-9e68-4d41-99c3-43ff9ddcc386	DO220163	SoftTissue-Leiomyo	PCAWG	Tumour	ALT-high	Outward	0.364389
PCAWG.85345a12-9e68-4d41-99c3-43ff9ddcc386	DO220163	SoftTissue-Leiomyo	PCAWG	Tumour	ALT-high	Inward	0.0780833
PCAWG.cfae821b-f6aa-478c-825f-0eb08d3df03d	DO220168	SoftTissue-Leiomyo	PCAWG	Tumour	ALT-high	Inward	0.0451021
PCAWG.cfae821b-f6aa-478c-825f-0eb08d3df03d	DO220168	SoftTissue-Leiomyo	PCAWG	Tumour	ALT-high	Outward	0.0676531
PCAWG.53d73a93-31ca-480e-ab1b-36742dcde99d	DO220172	SoftTissue-Leiomyo	PCAWG	Tumour	ALT-high	Inward	0.883941
PCAWG.53d73a93-31ca-480e-ab1b-36742dcde99d	DO220172	SoftTissue-Leiomyo	PCAWG	Tumour	ALT-high	Outward	4.01791
PCAWG.6e51117c-0705-4967-b674-e4aed6038f8b	DO220174	SoftTissue-Leiomyo	PCAWG	Tumour	ALT-high	Outward	0.0580317
PCAWG.6e51117c-0705-4967-b674-e4aed6038f8b	DO220174	SoftTissue-Leiomyo	PCAWG	Tumour	ALT-high	Inward	0
PCAWG.86eab221-333a-4666-8436-8b640f9004a0	DO220176	SoftTissue-Leiomyo	PCAWG	Tumour	ALT-low	Outward	0
PCAWG.86eab221-333a-4666-8436-8b640f9004a0	DO220176	SoftTissue-Leiomyo	PCAWG	Tumour	ALT-low	Inward	0.068505
PCAWG.cff273a0-2c77-43c2-b0e8-9ec7d3878d83	DO220221	SoftTissue-Leiomyo	PCAWG	Tumour	ALT-low	Outward	0
PCAWG.cff273a0-2c77-43c2-b0e8-9ec7d3878d83	DO220221	SoftTissue-Leiomyo	PCAWG	Tumour	ALT-low	Inward	0.0194789
a9b66bc7ebd0da361b24db1225170e73	DO220841	Skin-Melanoma	PCAWG	Tumour	ALT-high	Inward	0.0225117
a9b66bc7ebd0da361b24db1225170e73	DO220841	Skin-Melanoma	PCAWG	Tumour	ALT-high	Outward	0.112558
483ca2992d7ca2c2e96337427fc2e128	DO220842	Skin-Melanoma	PCAWG	Tumour	ALT-high	Inward	0
483ca2992d7ca2c2e96337427fc2e128	DO220842	Skin-Melanoma	PCAWG	Tumour	ALT-high	Outward	0.0306809
f4948bfccd48611848ccc511958572d0	DO220843	Skin-Melanoma	PCAWG	Tumour	ALT-low	Inward	0
f4948bfccd48611848ccc511958572d0	DO220843	Skin-Melanoma	PCAWG	Tumour	ALT-low	Outward	0
1b8426eb3b11f59c12070dc843b429e0	DO220844	Skin-Melanoma	PCAWG	Tumour	ALT-high	Inward	0.020655
1b8426eb3b11f59c12070dc843b429e0	DO220844	Skin-Melanoma	PCAWG	Tumour	ALT-high	Outward	0.020655
ab6cf88b4dfa607f5e88641a52b646db	DO220845	Skin-Melanoma	PCAWG	Tumour	ALT-low	Outward	0.0473305
ab6cf88b4dfa607f5e88641a52b646db	DO220845	Skin-Melanoma	PCAWG	Tumour	ALT-low	Inward	0
259f9d899e6dadb21359345221db4dbb	DO220846	Skin-Melanoma	PCAWG	Tumour	ALT-low	Outward	0.0414491
259f9d899e6dadb21359345221db4dbb	DO220846	Skin-Melanoma	PCAWG	Tumour	ALT-low	Inward	0.0207246
41860ffbb117fc47f99bc7b3989285c5	DO220847	Skin-Melanoma	PCAWG	Tumour	ALT-high	Inward	1.14962
41860ffbb117fc47f99bc7b3989285c5	DO220847	Skin-Melanoma	PCAWG	Tumour	ALT-high	Outward	4.27003
f11def95cf99822cda60ed259dabf435	DO220848	Skin-Melanoma	PCAWG	Tumour	ALT-high	Outward	0.0581029
f11def95cf99822cda60ed259dabf435	DO220848	Skin-Melanoma	PCAWG	Tumour	ALT-high	Inward	0.0290515
27fa9ed7f5ab0870a4684783c099aa0e	DO220849	Skin-Melanoma	PCAWG	Tumour	ALT-high	Outward	0.306479
27fa9ed7f5ab0870a4684783c099aa0e	DO220849	Skin-Melanoma	PCAWG	Tumour	ALT-high	Inward	0.0574649
f412d78b3c87819f4eec5d8bbdf1a997	DO220850	Skin-Melanoma	PCAWG	Tumour	ALT-low	Outward	0
f412d78b3c87819f4eec5d8bbdf1a997	DO220850	Skin-Melanoma	PCAWG	Tumour	ALT-low	Inward	0
155efc2d4860486605938aaaf5a03107	DO220851	Skin-Melanoma	PCAWG	Tumour	ALT-high	Outward	0.0875781
155efc2d4860486605938aaaf5a03107	DO220851	Skin-Melanoma	PCAWG	Tumour	ALT-high	Inward	0.0218945
f6b949e571b3c648ca9ce1ff9d06f544	DO220852	Skin-Melanoma	PCAWG	Tumour	ALT-low	Inward	0
f6b949e571b3c648ca9ce1ff9d06f544	DO220852	Skin-Melanoma	PCAWG	Tumour	ALT-low	Outward	0.0509914
6f7534a3ae42b8d16102065063e3e2fe	DO220853	Skin-Melanoma	PCAWG	Tumour	ALT-low	Inward	0.143183
6f7534a3ae42b8d16102065063e3e2fe	DO220853	Skin-Melanoma	PCAWG	Tumour	ALT-low	Outward	0.0715916
e70707cb0870ab8b80403f29fea7f543	DO220855	Skin-Melanoma	PCAWG	Tumour	ALT-low	Outward	0.0690611
e70707cb0870ab8b80403f29fea7f543	DO220855	Skin-Melanoma	PCAWG	Tumour	ALT-low	Inward	0.0345305
27515f9d1eea6082f112e6e48bf4471d	DO220857	Skin-Melanoma	PCAWG	Tumour	ALT-low	Outward	0.191369
27515f9d1eea6082f112e6e48bf4471d	DO220857	Skin-Melanoma	PCAWG	Tumour	ALT-low	Inward	0
99e6e1f613983547f21d44f3d321cc34	DO220858	Skin-Melanoma	PCAWG	Tumour	ALT-low	Outward	0.137555
99e6e1f613983547f21d44f3d321cc34	DO220858	Skin-Melanoma	PCAWG	Tumour	ALT-low	Inward	0.0458518
fe70b57ad4defed39ce5dee55586549d	DO220859	Skin-Melanoma	PCAWG	Tumour	ALT-low	Outward	0.0253523
fe70b57ad4defed39ce5dee55586549d	DO220859	Skin-Melanoma	PCAWG	Tumour	ALT-low	Inward	0.0760568
adb9f6439776ba8e363e771ffaf7264b	DO220860	Skin-Melanoma	PCAWG	Tumour	ALT-low	Inward	0.0504703
adb9f6439776ba8e363e771ffaf7264b	DO220860	Skin-Melanoma	PCAWG	Tumour	ALT-low	Outward	0.252351
a4aded12a7f17c166795fd5aaf1e3112	DO220861	Skin-Melanoma	PCAWG	Tumour	ALT-low	Outward	0.0741484
a4aded12a7f17c166795fd5aaf1e3112	DO220861	Skin-Melanoma	PCAWG	Tumour	ALT-low	Inward	0.0741484
6935fc901ee2d86f6dbc961a51150f2a	DO220863	Skin-Melanoma	PCAWG	Tumour	ALT-low	Inward	0
6935fc901ee2d86f6dbc961a51150f2a	DO220863	Skin-Melanoma	PCAWG	Tumour	ALT-low	Outward	0
27db445a42fc21d59a9b5acc44829e59	DO220865	Skin-Melanoma	PCAWG	Tumour	ALT-low	Inward	0.0360341
27db445a42fc21d59a9b5acc44829e59	DO220865	Skin-Melanoma	PCAWG	Tumour	ALT-low	Outward	0
e25f0ad03c0aacc136c40a826a4dfb26	DO220866	Skin-Melanoma	PCAWG	Tumour	ALT-low	Outward	0
e25f0ad03c0aacc136c40a826a4dfb26	DO220866	Skin-Melanoma	PCAWG	Tumour	ALT-low	Inward	0
7c3abba467e2e2377d0ee7aeb27bf39f	DO220867	Skin-Melanoma	PCAWG	Tumour	ALT-low	Outward	0
7c3abba467e2e2377d0ee7aeb27bf39f	DO220867	Skin-Melanoma	PCAWG	Tumour	ALT-low	Inward	0
6ac111863a7fc7a0ac5bb6555f7334e6	DO220868	Skin-Melanoma	PCAWG	Tumour	ALT-high	Outward	0.0395083
6ac111863a7fc7a0ac5bb6555f7334e6	DO220868	Skin-Melanoma	PCAWG	Tumour	ALT-high	Inward	0
14445a5ca01d0a8592b6cfd1cf0e5a6e	DO220869	Skin-Melanoma	PCAWG	Tumour	ALT-high	Outward	0.278676
14445a5ca01d0a8592b6cfd1cf0e5a6e	DO220869	Skin-Melanoma	PCAWG	Tumour	ALT-high	Inward	0.199054
d8ec11d2f06f5016e6d2332416fa80f7	DO220870	Skin-Melanoma	PCAWG	Tumour	ALT-low	Outward	0
d8ec11d2f06f5016e6d2332416fa80f7	DO220870	Skin-Melanoma	PCAWG	Tumour	ALT-low	Inward	0
5f3cd12aafcc73b605a84e62bce7ac3a	DO220871	Skin-Melanoma	PCAWG	Tumour	ALT-low	Inward	0
5f3cd12aafcc73b605a84e62bce7ac3a	DO220871	Skin-Melanoma	PCAWG	Tumour	ALT-low	Outward	0
36248d162073e6585d7597e7540b095d	DO220872	Skin-Melanoma	PCAWG	Tumour	ALT-low	Outward	0.0237928
36248d162073e6585d7597e7540b095d	DO220872	Skin-Melanoma	PCAWG	Tumour	ALT-low	Inward	0.0237928
5e02aa13d68952c589a22ef09b7f5422	DO220873	Skin-Melanoma	PCAWG	Tumour	ALT-low	Inward	0
5e02aa13d68952c589a22ef09b7f5422	DO220873	Skin-Melanoma	PCAWG	Tumour	ALT-low	Outward	0.0414742
3ea5c030558a9784106395d38767561c	DO220874	Skin-Melanoma	PCAWG	Tumour	ALT-low	Outward	0.0363449
3ea5c030558a9784106395d38767561c	DO220874	Skin-Melanoma	PCAWG	Tumour	ALT-low	Inward	0.0181724
0a20f028fea85b9f5bdab576c781b2d1	DO220875	Skin-Melanoma	PCAWG	Tumour	ALT-low	Outward	0.0401221
0a20f028fea85b9f5bdab576c781b2d1	DO220875	Skin-Melanoma	PCAWG	Tumour	ALT-low	Inward	0.0401221
0a2055597b75c8cb09569f964bf87dc0	DO220877	Skin-Melanoma	PCAWG	Tumour	ALT-low	Inward	0.117164
0a2055597b75c8cb09569f964bf87dc0	DO220877	Skin-Melanoma	PCAWG	Tumour	ALT-low	Outward	0.150639
0f729b1a5061dcd4c942c58ddb2ac814	DO220878	Skin-Melanoma	PCAWG	Tumour	ALT-low	Inward	0.0691249
0f729b1a5061dcd4c942c58ddb2ac814	DO220878	Skin-Melanoma	PCAWG	Tumour	ALT-low	Outward	0.0172812
fce7740f18ec072f4e9381e0c5cada4a	DO220879	Skin-Melanoma	PCAWG	Tumour	ALT-low	Inward	0.0783814
fce7740f18ec072f4e9381e0c5cada4a	DO220879	Skin-Melanoma	PCAWG	Tumour	ALT-low	Outward	0.0940577
4ce7043e6c3608bd1b21fdcd75956d33	DO220880	Skin-Melanoma	PCAWG	Tumour	ALT-low	Outward	0.0320825
4ce7043e6c3608bd1b21fdcd75956d33	DO220880	Skin-Melanoma	PCAWG	Tumour	ALT-low	Inward	0.0320825
b591415426a314ef0a74ae9459313dc6	DO220882	Skin-Melanoma	PCAWG	Tumour	ALT-low	Outward	0.0214105
b591415426a314ef0a74ae9459313dc6	DO220882	Skin-Melanoma	PCAWG	Tumour	ALT-low	Inward	0
7368df1c73a81daa872702eac4002f81	DO220883	Skin-Melanoma	PCAWG	Tumour	ALT-low	Inward	0.047506
7368df1c73a81daa872702eac4002f81	DO220883	Skin-Melanoma	PCAWG	Tumour	ALT-low	Outward	0.0316706
6d65231fac6a83aa80fd186108bb8273	DO220884	Skin-Melanoma	PCAWG	Tumour	ALT-low	Inward	0.059172
6d65231fac6a83aa80fd186108bb8273	DO220884	Skin-Melanoma	PCAWG	Tumour	ALT-low	Outward	0.118344
c5c57a9dd6c7016d43a8e3fa9f4b2131	DO220885	Skin-Melanoma	PCAWG	Tumour	ALT-low	Inward	0.390093
c5c57a9dd6c7016d43a8e3fa9f4b2131	DO220885	Skin-Melanoma	PCAWG	Tumour	ALT-low	Outward	0.433437
8aec0a44c77ff97b3b1b4d473d184eb3	DO220886	Skin-Melanoma	PCAWG	Tumour	ALT-low	Outward	0.123182
8aec0a44c77ff97b3b1b4d473d184eb3	DO220886	Skin-Melanoma	PCAWG	Tumour	ALT-low	Inward	0.184773
7c9fb87858988297f58543bcca257f80	DO220887	Skin-Melanoma	PCAWG	Tumour	ALT-low	Outward	0
7c9fb87858988297f58543bcca257f80	DO220887	Skin-Melanoma	PCAWG	Tumour	ALT-low	Inward	0.0281663
63edd1b2a4918b284c036d4d66d0b007	DO220888	Skin-Melanoma	PCAWG	Tumour	ALT-low	Outward	0.0328528
63edd1b2a4918b284c036d4d66d0b007	DO220888	Skin-Melanoma	PCAWG	Tumour	ALT-low	Inward	0.0328528
1557900ffc8b890f73b032dad6deb116	DO220889	Skin-Melanoma	PCAWG	Tumour	ALT-low	Outward	0.0496282
1557900ffc8b890f73b032dad6deb116	DO220889	Skin-Melanoma	PCAWG	Tumour	ALT-low	Inward	0.0496282
49a5f51897e72742aa52eaf1134205b0	DO220890	Skin-Melanoma	PCAWG	Tumour	ALT-low	Inward	0
49a5f51897e72742aa52eaf1134205b0	DO220890	Skin-Melanoma	PCAWG	Tumour	ALT-low	Outward	0.0605031
30b36117952125ad345a94da90f72924	DO220891	Skin-Melanoma	PCAWG	Tumour	ALT-low	Outward	0.23622
30b36117952125ad345a94da90f72924	DO220891	Skin-Melanoma	PCAWG	Tumour	ALT-low	Inward	0.0524932
19cbf4f28ff82a510e2dabbcd7df9466	DO220892	Skin-Melanoma	PCAWG	Tumour	ALT-low	Outward	0.0619028
19cbf4f28ff82a510e2dabbcd7df9466	DO220892	Skin-Melanoma	PCAWG	Tumour	ALT-low	Inward	0.0619028
c9f7f32995e170a3266ecb85778bb70b	DO220893	Skin-Melanoma	PCAWG	Tumour	ALT-low	Inward	0
c9f7f32995e170a3266ecb85778bb70b	DO220893	Skin-Melanoma	PCAWG	Tumour	ALT-low	Outward	0.120189
4900658957425dc83c491749010789a5	DO220895	Skin-Melanoma	PCAWG	Tumour	ALT-low	Outward	0.24215
4900658957425dc83c491749010789a5	DO220895	Skin-Melanoma	PCAWG	Tumour	ALT-low	Inward	0.121075
aab4b5cefe3163a05b19c3f203e1327a	DO220896	Skin-Melanoma	PCAWG	Tumour	ALT-low	Inward	0
aab4b5cefe3163a05b19c3f203e1327a	DO220896	Skin-Melanoma	PCAWG	Tumour	ALT-low	Outward	0.0449699
889e90a0c9e995b24c79ea26aa389235	DO220899	Skin-Melanoma	PCAWG	Tumour	ALT-low	Outward	0.0784842
889e90a0c9e995b24c79ea26aa389235	DO220899	Skin-Melanoma	PCAWG	Tumour	ALT-low	Inward	0.11212
528ff42699c53a2fd2131fb4eb55344f	DO220900	Skin-Melanoma	PCAWG	Tumour	ALT-high	Inward	0.236304
528ff42699c53a2fd2131fb4eb55344f	DO220900	Skin-Melanoma	PCAWG	Tumour	ALT-high	Outward	0.764511
fd14e36d21cb526d1376bc114d59b10f	DO220901	Skin-Melanoma	PCAWG	Tumour	ALT-low	Outward	0.0412972
fd14e36d21cb526d1376bc114d59b10f	DO220901	Skin-Melanoma	PCAWG	Tumour	ALT-low	Inward	0.0206486
7e2b438acf73747af8141a4a45b5b75a	DO220902	Skin-Melanoma	PCAWG	Tumour	ALT-low	Inward	0.311365
7e2b438acf73747af8141a4a45b5b75a	DO220902	Skin-Melanoma	PCAWG	Tumour	ALT-low	Outward	0.58381
0b7467fefdd785267a860c4bc3a9d665	DO220903	Skin-Melanoma	PCAWG	Tumour	ALT-low	Inward	0.0406896
0b7467fefdd785267a860c4bc3a9d665	DO220903	Skin-Melanoma	PCAWG	Tumour	ALT-low	Outward	0.0813791
be47775e4c0dfe8614e15cd8248b0f30	DO220904	Skin-Melanoma	PCAWG	Tumour	ALT-high	Outward	0.349413
be47775e4c0dfe8614e15cd8248b0f30	DO220904	Skin-Melanoma	PCAWG	Tumour	ALT-high	Inward	0.206471
1039586e13efbb7c2ae5513c0fafc755	DO220905	Skin-Melanoma	PCAWG	Tumour	ALT-low	Inward	0.0136306
1039586e13efbb7c2ae5513c0fafc755	DO220905	Skin-Melanoma	PCAWG	Tumour	ALT-low	Outward	0.0545223
84e9d222d5b28a90b27643850e6eb513	DO220906	Skin-Melanoma	PCAWG	Tumour	ALT-low	Outward	0
84e9d222d5b28a90b27643850e6eb513	DO220906	Skin-Melanoma	PCAWG	Tumour	ALT-low	Inward	0.010545
1994140cb2ebae6350385726f5ffa125	DO220907	Skin-Melanoma	PCAWG	Tumour	ALT-low	Outward	0.0940786
1994140cb2ebae6350385726f5ffa125	DO220907	Skin-Melanoma	PCAWG	Tumour	ALT-low	Inward	0.0418127
407353a890ea996bc4b0a66ad1e6a102	DO220908	Skin-Melanoma	PCAWG	Tumour	ALT-low	Inward	0.137291
407353a890ea996bc4b0a66ad1e6a102	DO220908	Skin-Melanoma	PCAWG	Tumour	ALT-low	Outward	0.137291
fdbfb9f1116fbba610f9a3918beab3cf	DO220910	Skin-Melanoma	PCAWG	Tumour	ALT-low	Inward	0.163855
fdbfb9f1116fbba610f9a3918beab3cf	DO220910	Skin-Melanoma	PCAWG	Tumour	ALT-low	Outward	0.145649
f76f9828369bfc5dc5a0a2c33bd91179	DO220911	Skin-Melanoma	PCAWG	Tumour	ALT-high	Outward	0.184199
f76f9828369bfc5dc5a0a2c33bd91179	DO220911	Skin-Melanoma	PCAWG	Tumour	ALT-high	Inward	0.0736794
f2a5cd5662826f0776a231d85c5d7907	DO220912	Skin-Melanoma	PCAWG	Tumour	ALT-low	Inward	0.0182672
f2a5cd5662826f0776a231d85c5d7907	DO220912	Skin-Melanoma	PCAWG	Tumour	ALT-low	Outward	0.0182672
fb2367d6d848668d6f36d80e7262e724	DO220913	Skin-Melanoma	PCAWG	Tumour	ALT-low	Inward	0.0817761
fb2367d6d848668d6f36d80e7262e724	DO220913	Skin-Melanoma	PCAWG	Tumour	ALT-low	Outward	0.0817761
25419566cd72cbf8c758801d708bc715	DO221123	Lymph-BNHL	PCAWG	Tumour	ALT-low	Outward	0
25419566cd72cbf8c758801d708bc715	DO221123	Lymph-BNHL	PCAWG	Tumour	ALT-low	Inward	0
c362a63c47e69774f4b3e25e90af8b80	DO221124	Lymph-BNHL	PCAWG	Tumour	ALT-low	Outward	0.241089
c362a63c47e69774f4b3e25e90af8b80	DO221124	Lymph-BNHL	PCAWG	Tumour	ALT-low	Inward	0.0803629
41b049d90d766b4e4a7910bfc67515ab	DO221127	Lymph-BNHL	PCAWG	Tumour	ALT-low	Inward	0
41b049d90d766b4e4a7910bfc67515ab	DO221127	Lymph-BNHL	PCAWG	Tumour	ALT-low	Outward	0
PCAWG.11d167fc-2ff3-42e0-b064-b11ad64d456f	DO22117	CNS-Oligo	PCAWG	Tumour	ALT-low	Outward	0
PCAWG.11d167fc-2ff3-42e0-b064-b11ad64d456f	DO22117	CNS-Oligo	PCAWG	Tumour	ALT-low	Inward	0
PCAWG.ec277668-487e-44f7-a874-da32b59eb6ed	DO22145	CNS-Oligo	PCAWG	Tumour	ALT-low	Outward	0.0283698
PCAWG.ec277668-487e-44f7-a874-da32b59eb6ed	DO22145	CNS-Oligo	PCAWG	Tumour	ALT-low	Inward	0.0283698
PCAWG.94935f6d-7c10-40cf-b017-13f973ef12cb	DO22195	CNS-Oligo	PCAWG	Tumour	ALT-low	Outward	0
PCAWG.94935f6d-7c10-40cf-b017-13f973ef12cb	DO22195	CNS-Oligo	PCAWG	Tumour	ALT-low	Inward	0.0246974
PCAWG.5f58b6fd-fceb-4d5a-a701-43fcd811d106	DO222303	Lymph-BNHL	PCAWG	Tumour	ALT-low	Inward	0.0213152
PCAWG.5f58b6fd-fceb-4d5a-a701-43fcd811d106	DO222303	Lymph-BNHL	PCAWG	Tumour	ALT-low	Outward	0.0639456
PCAWG.d377e9ad-6da5-4d73-8b1c-f1bd02a3862f	DO222304	Lymph-BNHL	PCAWG	Tumour	ALT-low	Inward	0
PCAWG.d377e9ad-6da5-4d73-8b1c-f1bd02a3862f	DO222304	Lymph-BNHL	PCAWG	Tumour	ALT-low	Outward	0.0144459
PCAWG.aebf9849-0f03-4446-9fc8-df89a22aa0a8	DO222305	Lymph-BNHL	PCAWG	Tumour	ALT-low	Outward	0.0460363
PCAWG.aebf9849-0f03-4446-9fc8-df89a22aa0a8	DO222305	Lymph-BNHL	PCAWG	Tumour	ALT-low	Inward	0
PCAWG.13cf7527-6a58-4f25-a2d6-ac8ed97fcbe1	DO222306	Lymph-BNHL	PCAWG	Tumour	ALT-low	Inward	0.0160968
PCAWG.13cf7527-6a58-4f25-a2d6-ac8ed97fcbe1	DO222306	Lymph-BNHL	PCAWG	Tumour	ALT-low	Outward	0
PCAWG.5ccb910d-7b0b-4b2d-9471-4ec5a5582b53	DO222307	Lymph-BNHL	PCAWG	Tumour	ALT-low	Outward	0.0165716
PCAWG.5ccb910d-7b0b-4b2d-9471-4ec5a5582b53	DO222307	Lymph-BNHL	PCAWG	Tumour	ALT-low	Inward	0.0165716
PCAWG.fa54148a-e42e-4129-9e5a-1f303c74f8ce	DO222308	Lymph-BNHL	PCAWG	Tumour	ALT-low	Inward	0
PCAWG.fa54148a-e42e-4129-9e5a-1f303c74f8ce	DO222308	Lymph-BNHL	PCAWG	Tumour	ALT-low	Outward	0
PCAWG.aa2aec24-b8bc-4127-b0f8-66c5fc8a0068	DO222309	Lymph-BNHL	PCAWG	Tumour	ALT-low	Outward	0.0273057
PCAWG.aa2aec24-b8bc-4127-b0f8-66c5fc8a0068	DO222309	Lymph-BNHL	PCAWG	Tumour	ALT-low	Inward	0.0273057
PCAWG.2765b1db-598c-4dc8-a188-3134dd9a281b	DO22293	CNS-Oligo	PCAWG	Tumour	ALT-low	Outward	0.115301
PCAWG.2765b1db-598c-4dc8-a188-3134dd9a281b	DO22293	CNS-Oligo	PCAWG	Tumour	ALT-low	Inward	0.115301
PCAWG.ec210713-343a-45d9-adef-78df46f1aa02	DO22295	CNS-Oligo	PCAWG	Tumour	ALT-high	Inward	0.231154
PCAWG.ec210713-343a-45d9-adef-78df46f1aa02	DO22295	CNS-Oligo	PCAWG	Tumour	ALT-high	Outward	1.15577
PCAWG.51bd82dd-309f-489d-b8fd-a85701de3736	DO22324	CNS-Oligo	PCAWG	Tumour	ALT-low	Outward	0
PCAWG.51bd82dd-309f-489d-b8fd-a85701de3736	DO22324	CNS-Oligo	PCAWG	Tumour	ALT-low	Inward	0
PCAWG.7b876c3a-ba1b-4f5f-9cfb-2e9bc63d973b	DO22356	CNS-Oligo	PCAWG	Tumour	ALT-low	Inward	0
PCAWG.7b876c3a-ba1b-4f5f-9cfb-2e9bc63d973b	DO22356	CNS-Oligo	PCAWG	Tumour	ALT-low	Outward	0
PCAWG.624eead9-ec42-4b16-ac5a-bad326184d40	DO22382	CNS-Oligo	PCAWG	Tumour	ALT-high	Inward	0.416255
PCAWG.624eead9-ec42-4b16-ac5a-bad326184d40	DO22382	CNS-Oligo	PCAWG	Tumour	ALT-high	Outward	1.12069
PCAWG.c6433fce-cd74-4b12-a4ff-65633b881596	DO22417	CNS-Oligo	PCAWG	Tumour	ALT-low	Inward	0
PCAWG.c6433fce-cd74-4b12-a4ff-65633b881596	DO22417	CNS-Oligo	PCAWG	Tumour	ALT-low	Outward	0
PCAWG.07a6281c-4f1c-4121-938b-c93f436408de	DO22490	CNS-Oligo	PCAWG	Tumour	ALT-high	Inward	0.541815
PCAWG.07a6281c-4f1c-4121-938b-c93f436408de	DO22490	CNS-Oligo	PCAWG	Tumour	ALT-high	Outward	0.812722
PCAWG.779c1e2d-d4c1-4806-bd88-4ce0106e5d40	DO22524	CNS-Oligo	PCAWG	Tumour	ALT-low	Inward	0.0282829
PCAWG.779c1e2d-d4c1-4806-bd88-4ce0106e5d40	DO22524	CNS-Oligo	PCAWG	Tumour	ALT-low	Outward	0.0282829
PCAWG.e0281249-419e-477b-b1e4-aa7d3be8a656	DO22536	CNS-Oligo	PCAWG	Tumour	ALT-low	Inward	0
PCAWG.e0281249-419e-477b-b1e4-aa7d3be8a656	DO22536	CNS-Oligo	PCAWG	Tumour	ALT-low	Outward	0
PCAWG.8a0b525b-ca5e-454b-9fa9-30088c29a103	DO22548	CNS-Oligo	PCAWG	Tumour	ALT-low	Outward	0.0236877
PCAWG.8a0b525b-ca5e-454b-9fa9-30088c29a103	DO22548	CNS-Oligo	PCAWG	Tumour	ALT-low	Inward	0
PCAWG.64b83db8-23f5-47bf-87eb-db43a296da9c	DO22720	CNS-Oligo	PCAWG	Tumour	ALT-high	Outward	2.22251
PCAWG.64b83db8-23f5-47bf-87eb-db43a296da9c	DO22720	CNS-Oligo	PCAWG	Tumour	ALT-high	Inward	1.33651
PCAWG.542afa3c-0a47-42ae-a47c-cc09db098043	DO22736	CNS-Oligo	PCAWG	Tumour	ALT-low	Outward	0
PCAWG.542afa3c-0a47-42ae-a47c-cc09db098043	DO22736	CNS-Oligo	PCAWG	Tumour	ALT-low	Inward	0.0278094
PCAWG.4e6493cb-919e-4406-a6aa-b71b0bda9f88	DO22836	Liver-HCC	PCAWG	Tumour	ALT-high	Inward	0
PCAWG.4e6493cb-919e-4406-a6aa-b71b0bda9f88	DO22836	Liver-HCC	PCAWG	Tumour	ALT-high	Outward	0.065376
PCAWG.dfa63f7d-b956-4dff-8978-b3fa6aa27646	DO22838	Liver-HCC	PCAWG	Tumour	ALT-low	Outward	0
PCAWG.dfa63f7d-b956-4dff-8978-b3fa6aa27646	DO22838	Liver-HCC	PCAWG	Tumour	ALT-low	Inward	0
PCAWG.4c8b8e4b-6687-4577-9c3b-d18aa21103c9	DO22839	Liver-HCC	PCAWG	Tumour	ALT-low	Outward	0.0193034
PCAWG.4c8b8e4b-6687-4577-9c3b-d18aa21103c9	DO22839	Liver-HCC	PCAWG	Tumour	ALT-low	Inward	0
PCAWG.7ca34534-e8ae-4ae1-b20b-80aab7003027	DO22854	Liver-HCC	PCAWG	Tumour	ALT-low	Inward	0
PCAWG.7ca34534-e8ae-4ae1-b20b-80aab7003027	DO22854	Liver-HCC	PCAWG	Tumour	ALT-low	Outward	0.0152774
PCAWG.9655e82b-a364-45d2-b2b4-0672714989d3	DO22860	Liver-HCC	PCAWG	Tumour	ALT-low	Inward	0
PCAWG.9655e82b-a364-45d2-b2b4-0672714989d3	DO22860	Liver-HCC	PCAWG	Tumour	ALT-low	Outward	0
PCAWG.f79e13f5-c011-47b0-b252-018133b8400f	DO22875	Liver-HCC	PCAWG	Tumour	ALT-low	Outward	0
PCAWG.f79e13f5-c011-47b0-b252-018133b8400f	DO22875	Liver-HCC	PCAWG	Tumour	ALT-low	Inward	0
PCAWG.6a9a2b79-2687-40bf-bc6d-9da364f8dd2c	DO22884	Liver-HCC	PCAWG	Tumour	ALT-low	Outward	0.0197115
PCAWG.6a9a2b79-2687-40bf-bc6d-9da364f8dd2c	DO22884	Liver-HCC	PCAWG	Tumour	ALT-low	Inward	0
PCAWG.80f0a03e-dfea-4450-a3d9-630cc17ca8d4	DO22887	Liver-HCC	PCAWG	Tumour	ALT-low	Inward	0
PCAWG.80f0a03e-dfea-4450-a3d9-630cc17ca8d4	DO22887	Liver-HCC	PCAWG	Tumour	ALT-low	Outward	0
PCAWG.796dceb2-369e-4cb1-a53c-75f53c904ece	DO22896	Liver-HCC	PCAWG	Tumour	ALT-low	Outward	0
PCAWG.796dceb2-369e-4cb1-a53c-75f53c904ece	DO22896	Liver-HCC	PCAWG	Tumour	ALT-low	Inward	0
PCAWG.8865cec5-ae2e-495f-af40-bec60d0a0d83	DO22914	Liver-HCC	PCAWG	Tumour	ALT-low	Outward	0.0185198
PCAWG.8865cec5-ae2e-495f-af40-bec60d0a0d83	DO22914	Liver-HCC	PCAWG	Tumour	ALT-low	Inward	0
PCAWG.43715dc6-f216-4cbc-bb2c-44eb03252489	DO22929	Liver-HCC	PCAWG	Tumour	ALT-low	Outward	0.0195246
PCAWG.43715dc6-f216-4cbc-bb2c-44eb03252489	DO22929	Liver-HCC	PCAWG	Tumour	ALT-low	Inward	0
PCAWG.03b78b3d-3921-4a70-ab82-2bd797a2491c	DO22932	Liver-HCC	PCAWG	Tumour	ALT-low	Inward	0
PCAWG.03b78b3d-3921-4a70-ab82-2bd797a2491c	DO22932	Liver-HCC	PCAWG	Tumour	ALT-low	Outward	0
PCAWG.9d74037c-99c0-45ac-a234-b770af4e15e4	DO22935	Liver-HCC	PCAWG	Tumour	ALT-low	Inward	0
PCAWG.9d74037c-99c0-45ac-a234-b770af4e15e4	DO22935	Liver-HCC	PCAWG	Tumour	ALT-low	Outward	0.0294242
PCAWG.cace742e-5c92-44ad-b9e6-7c1153ca6f05	DO22953	Liver-HCC	PCAWG	Tumour	ALT-low	Inward	0
PCAWG.cace742e-5c92-44ad-b9e6-7c1153ca6f05	DO22953	Liver-HCC	PCAWG	Tumour	ALT-low	Outward	0
PCAWG.c87aa49d-34a4-4021-bd1d-0187a8e7756c	DO22956	Liver-HCC	PCAWG	Tumour	ALT-low	Inward	0
PCAWG.c87aa49d-34a4-4021-bd1d-0187a8e7756c	DO22956	Liver-HCC	PCAWG	Tumour	ALT-low	Outward	0
PCAWG.7884d6fc-8f67-4f87-a796-564d727331b9	DO22959	Liver-HCC	PCAWG	Tumour	ALT-low	Inward	0
PCAWG.7884d6fc-8f67-4f87-a796-564d727331b9	DO22959	Liver-HCC	PCAWG	Tumour	ALT-low	Outward	0.0725688
PCAWG.ad74aa4d-61b1-4063-86bc-ca34234af9fa	DO22970	Liver-HCC	PCAWG	Tumour	ALT-low	Outward	0.0321953
PCAWG.ad74aa4d-61b1-4063-86bc-ca34234af9fa	DO22970	Liver-HCC	PCAWG	Tumour	ALT-low	Inward	0
PCAWG.113b2808-cffa-4253-bd8d-1c3287e16c9e	DO22978	Liver-HCC	PCAWG	Tumour	ALT-low	Outward	0
PCAWG.113b2808-cffa-4253-bd8d-1c3287e16c9e	DO22978	Liver-HCC	PCAWG	Tumour	ALT-low	Inward	0
PCAWG.dd0cd71d-72dd-4b1c-a723-841cc97592db	DO22986	Liver-HCC	PCAWG	Tumour	ALT-low	Outward	0.0160348
PCAWG.dd0cd71d-72dd-4b1c-a723-841cc97592db	DO22986	Liver-HCC	PCAWG	Tumour	ALT-low	Inward	0
PCAWG.2c762701-c48b-466a-85f2-9bf4c4ea4dca	DO22994	Liver-HCC	PCAWG	Tumour	ALT-low	Outward	0
PCAWG.2c762701-c48b-466a-85f2-9bf4c4ea4dca	DO22994	Liver-HCC	PCAWG	Tumour	ALT-low	Inward	0
PCAWG.77d95ff9-4f58-4820-9de5-ed6a8d3e7263	DO23018	Liver-HCC	PCAWG	Tumour	ALT-low	Inward	0
PCAWG.77d95ff9-4f58-4820-9de5-ed6a8d3e7263	DO23018	Liver-HCC	PCAWG	Tumour	ALT-low	Outward	0
PCAWG.5ad77998-53d6-482b-91e3-a6c78a0ad8e9	DO23023	Liver-HCC	PCAWG	Tumour	ALT-low	Inward	0
PCAWG.5ad77998-53d6-482b-91e3-a6c78a0ad8e9	DO23023	Liver-HCC	PCAWG	Tumour	ALT-low	Outward	0
PCAWG.edc29b57-9243-40e4-a9df-8d69fd1c3774	DO23073	Liver-HCC	PCAWG	Tumour	ALT-low	Outward	0.0209165
PCAWG.edc29b57-9243-40e4-a9df-8d69fd1c3774	DO23073	Liver-HCC	PCAWG	Tumour	ALT-low	Inward	0
ab216d3cfda436463c4c3725cbf3c703	DO23509	Liver-HCC	PCAWG	Tumour	ALT-low	Outward	0.0236182
ab216d3cfda436463c4c3725cbf3c703	DO23509	Liver-HCC	PCAWG	Tumour	ALT-low	Inward	0.0236182
fbab150594cf8a4afc059c8dc17935af	DO23510	Liver-HCC	PCAWG	Tumour	ALT-low	Outward	0
fbab150594cf8a4afc059c8dc17935af	DO23510	Liver-HCC	PCAWG	Tumour	ALT-low	Inward	0
27d9eeea5f6d5de0604cbd2bf48cfe29	DO23512	Liver-HCC	PCAWG	Tumour	ALT-low	Inward	0.0662154
27d9eeea5f6d5de0604cbd2bf48cfe29	DO23512	Liver-HCC	PCAWG	Tumour	ALT-low	Outward	0.198646
5acf9c773784487d962cdf94a7f14d9c	DO23513	Liver-HCC	PCAWG	Tumour	ALT-low	Outward	0.0809159
5acf9c773784487d962cdf94a7f14d9c	DO23513	Liver-HCC	PCAWG	Tumour	ALT-low	Inward	0
8401d0418b67ad5809fa28ae010d7f5c	DO23515	Liver-HCC	PCAWG	Tumour	ALT-low	Outward	0.135106
8401d0418b67ad5809fa28ae010d7f5c	DO23515	Liver-HCC	PCAWG	Tumour	ALT-low	Inward	0
58e99398186fa3e1de23fd086c2720e7	DO23517	Liver-HCC	PCAWG	Tumour	ALT-low	Outward	0.0752049
58e99398186fa3e1de23fd086c2720e7	DO23517	Liver-HCC	PCAWG	Tumour	ALT-low	Inward	0.15041
8ce8ef7a2b64bec9cc7741865d5e9c56	DO23518	Liver-HCC	PCAWG	Tumour	ALT-low	Outward	0.0280346
8ce8ef7a2b64bec9cc7741865d5e9c56	DO23518	Liver-HCC	PCAWG	Tumour	ALT-low	Inward	0
4a953fb72cd2994d70578b6dd9e7f666	DO23521	Liver-HCC	PCAWG	Tumour	ALT-high	Inward	0.997945
4a953fb72cd2994d70578b6dd9e7f666	DO23521	Liver-HCC	PCAWG	Tumour	ALT-high	Outward	7.43923
83d303323ab924037142e09017d1c2e4	DO23522	Liver-HCC	PCAWG	Tumour	ALT-low	Inward	0.34266
83d303323ab924037142e09017d1c2e4	DO23522	Liver-HCC	PCAWG	Tumour	ALT-low	Outward	0.636369
6855ab76532bc036b22d13f9bf026c2c	DO23524	Liver-HCC	PCAWG	Tumour	ALT-low	Outward	0.0396837
6855ab76532bc036b22d13f9bf026c2c	DO23524	Liver-HCC	PCAWG	Tumour	ALT-low	Inward	0.0793674
2a0fb96042008635e7c7a9266e54f143	DO23525	Liver-HCC	PCAWG	Tumour	ALT-low	Outward	0.0260546
2a0fb96042008635e7c7a9266e54f143	DO23525	Liver-HCC	PCAWG	Tumour	ALT-low	Inward	0.0521092
a504a0523f7315a7fb59dffc7c613748	DO23527	Liver-HCC	PCAWG	Tumour	ALT-low	Inward	0
a504a0523f7315a7fb59dffc7c613748	DO23527	Liver-HCC	PCAWG	Tumour	ALT-low	Outward	0.0829933
e51a014424eafec8161982ecd988737a	DO23528	Liver-HCC	PCAWG	Tumour	ALT-low	Inward	0
e51a014424eafec8161982ecd988737a	DO23528	Liver-HCC	PCAWG	Tumour	ALT-low	Outward	0.0349443
fe2d3a95275124711d5f185d87e2b6d3	DO23532	Liver-HCC	PCAWG	Tumour	ALT-low	Inward	0
fe2d3a95275124711d5f185d87e2b6d3	DO23532	Liver-HCC	PCAWG	Tumour	ALT-low	Outward	0.0766931
47dd06fd816c86594efa5e2f4278526b	DO23536	Liver-HCC	PCAWG	Tumour	ALT-low	Inward	0
47dd06fd816c86594efa5e2f4278526b	DO23536	Liver-HCC	PCAWG	Tumour	ALT-low	Outward	0
b16bde93e0750353e9d8c694b5b88d3c	DO23539	Liver-HCC	PCAWG	Tumour	ALT-high	Inward	0.128696
b16bde93e0750353e9d8c694b5b88d3c	DO23539	Liver-HCC	PCAWG	Tumour	ALT-high	Outward	0.128696
f6140af682e752c22d0c8727e366b55d	DO23540	Liver-HCC	PCAWG	Tumour	ALT-high	Outward	0.364356
f6140af682e752c22d0c8727e366b55d	DO23540	Liver-HCC	PCAWG	Tumour	ALT-high	Inward	0.165616
86bbdea3f47a4a14ab23d12f68af587f	DO23541	Liver-HCC	PCAWG	Tumour	ALT-low	Outward	0.182762
86bbdea3f47a4a14ab23d12f68af587f	DO23541	Liver-HCC	PCAWG	Tumour	ALT-low	Inward	0
2e6effa27f5be90f7089d8f70eab0a70	DO23542	Liver-HCC	PCAWG	Tumour	ALT-low	Outward	0.0777534
2e6effa27f5be90f7089d8f70eab0a70	DO23542	Liver-HCC	PCAWG	Tumour	ALT-low	Inward	0.0388767
efaa63df12212ce97c6f0a3f721d1681	DO23544	Liver-HCC	PCAWG	Tumour	ALT-low	Outward	0.030599
efaa63df12212ce97c6f0a3f721d1681	DO23544	Liver-HCC	PCAWG	Tumour	ALT-low	Inward	0.030599
64ddea05a2bee49e4a139db4f7ea226f	DO23545	Liver-HCC	PCAWG	Tumour	ALT-low	Inward	0.247433
64ddea05a2bee49e4a139db4f7ea226f	DO23545	Liver-HCC	PCAWG	Tumour	ALT-low	Outward	0.412388
77695a33a7d56f66aee829113d1e8ef3	DO23546	Liver-HCC	PCAWG	Tumour	ALT-low	Inward	0.0648434
77695a33a7d56f66aee829113d1e8ef3	DO23546	Liver-HCC	PCAWG	Tumour	ALT-low	Outward	0
5705a1c3d47986c3058a842f5fda4be2	DO23549	Liver-HCC	PCAWG	Tumour	ALT-low	Outward	0.0833057
5705a1c3d47986c3058a842f5fda4be2	DO23549	Liver-HCC	PCAWG	Tumour	ALT-low	Inward	0
a03863e837cbd7e183cc08923d0d2a3d	DO23552	Liver-HCC	PCAWG	Tumour	ALT-high	Inward	0.0343778
a03863e837cbd7e183cc08923d0d2a3d	DO23552	Liver-HCC	PCAWG	Tumour	ALT-high	Outward	0.378156
be5ae37f0556b20c666ffe068d488798	DO27763	Lymph-BNHL	PCAWG	Tumour	ALT-low	Outward	0.247319
be5ae37f0556b20c666ffe068d488798	DO27763	Lymph-BNHL	PCAWG	Tumour	ALT-low	Inward	0.278234
2770d1532b7d04b125af9bc8b64b90ff	DO27764	Lymph-BNHL	PCAWG	Tumour	ALT-low	Inward	0.246969
2770d1532b7d04b125af9bc8b64b90ff	DO27764	Lymph-BNHL	PCAWG	Tumour	ALT-low	Outward	0.524809
4a944e431c5f39d85164c63eb19dd0c2	DO27767	Lymph-BNHL	PCAWG	Tumour	ALT-low	Outward	0
4a944e431c5f39d85164c63eb19dd0c2	DO27767	Lymph-BNHL	PCAWG	Tumour	ALT-low	Inward	0.218131
bead50a2add5ebada1ab78788d9b1523	DO27769	Lymph-BNHL	PCAWG	Tumour	ALT-low	Inward	0.0937918
bead50a2add5ebada1ab78788d9b1523	DO27769	Lymph-BNHL	PCAWG	Tumour	ALT-low	Outward	0.0703439
83c841c68bacd0172818d344f35112d1	DO27771	Lymph-BNHL	PCAWG	Tumour	ALT-high	Inward	0.101535
83c841c68bacd0172818d344f35112d1	DO27771	Lymph-BNHL	PCAWG	Tumour	ALT-high	Outward	0.431523
36f00b10b50ea1576610747c0cd2d542	DO27773	Lymph-BNHL	PCAWG	Tumour	ALT-low	Outward	0.0373411
36f00b10b50ea1576610747c0cd2d542	DO27773	Lymph-BNHL	PCAWG	Tumour	ALT-low	Inward	0
72638a59b08172c749813ec8ca0dfafc	DO27775	Lymph-BNHL	PCAWG	Tumour	ALT-low	Outward	0.047586
72638a59b08172c749813ec8ca0dfafc	DO27775	Lymph-BNHL	PCAWG	Tumour	ALT-low	Inward	0.047586
489afdb85a3a449d75c8c036fd26ca78	DO27779	Lymph-BNHL	PCAWG	Tumour	ALT-low	Outward	0.0364032
489afdb85a3a449d75c8c036fd26ca78	DO27779	Lymph-BNHL	PCAWG	Tumour	ALT-low	Inward	0
268434f9539a10bce5651bb8588356a8	DO27781	Lymph-BNHL	PCAWG	Tumour	ALT-low	Inward	0.152274
268434f9539a10bce5651bb8588356a8	DO27781	Lymph-BNHL	PCAWG	Tumour	ALT-low	Outward	0
e1f2890d0826d129d10732902c7d7354	DO27783	Lymph-BNHL	PCAWG	Tumour	ALT-low	Outward	0.0601473
e1f2890d0826d129d10732902c7d7354	DO27783	Lymph-BNHL	PCAWG	Tumour	ALT-low	Inward	0
4e992deda9f713ed5a2c620b559c61b8	DO27785	Lymph-BNHL	PCAWG	Tumour	ALT-low	Outward	0.0375047
4e992deda9f713ed5a2c620b559c61b8	DO27785	Lymph-BNHL	PCAWG	Tumour	ALT-low	Inward	0.0375047
a846dcc3dde2b9090515c386dc4a477a	DO27787	Lymph-BNHL	PCAWG	Tumour	ALT-low	Outward	0.0790375
a846dcc3dde2b9090515c386dc4a477a	DO27787	Lymph-BNHL	PCAWG	Tumour	ALT-low	Inward	0.0790375
144ed8474fd52313fb73b40b61f3452d	DO27789	Lymph-BNHL	PCAWG	Tumour	ALT-low	Inward	0.0571804
144ed8474fd52313fb73b40b61f3452d	DO27789	Lymph-BNHL	PCAWG	Tumour	ALT-low	Outward	0.114361
6db9eb9138d88ce7c7e9dac51a440ae0	DO27791	Lymph-BNHL	PCAWG	Tumour	ALT-low	Inward	0.0838338
6db9eb9138d88ce7c7e9dac51a440ae0	DO27791	Lymph-BNHL	PCAWG	Tumour	ALT-low	Outward	0.184434
bc2a0d7a36e0dff49e7ea95c34889e3c	DO27793	Lymph-BNHL	PCAWG	Tumour	ALT-low	Outward	0.368102
bc2a0d7a36e0dff49e7ea95c34889e3c	DO27793	Lymph-BNHL	PCAWG	Tumour	ALT-low	Inward	0.306752
de4ae3aafa611d067df91b07bdd432a6	DO27795	Lymph-BNHL	PCAWG	Tumour	ALT-low	Outward	0.475096
de4ae3aafa611d067df91b07bdd432a6	DO27795	Lymph-BNHL	PCAWG	Tumour	ALT-low	Inward	0.712644
44bbca31861c07d1d59b5fcc714ee24f	DO27797	Lymph-BNHL	PCAWG	Tumour	ALT-low	Outward	0.0503718
44bbca31861c07d1d59b5fcc714ee24f	DO27797	Lymph-BNHL	PCAWG	Tumour	ALT-low	Inward	0
d520c29be6ddee9016d91ab87c5561b8	DO27799	Lymph-BNHL	PCAWG	Tumour	ALT-low	Inward	0.14037
d520c29be6ddee9016d91ab87c5561b8	DO27799	Lymph-BNHL	PCAWG	Tumour	ALT-low	Outward	0.467902
adba1977900dcb084815173924ed762a	DO27801	Lymph-BNHL	PCAWG	Tumour	ALT-low	Inward	0.573097
adba1977900dcb084815173924ed762a	DO27801	Lymph-BNHL	PCAWG	Tumour	ALT-low	Outward	0.245613
c36a3588f3a0c83cb8ded5107e9b9b90	DO27803	Lymph-BNHL	PCAWG	Tumour	ALT-low	Inward	0.284726
c36a3588f3a0c83cb8ded5107e9b9b90	DO27803	Lymph-BNHL	PCAWG	Tumour	ALT-low	Outward	0.366077
d781f7bfd927ace8ca1a83efd8e233b9	DO27805	Lymph-BNHL	PCAWG	Tumour	ALT-low	Inward	0
d781f7bfd927ace8ca1a83efd8e233b9	DO27805	Lymph-BNHL	PCAWG	Tumour	ALT-low	Outward	0.178083
5905d0738d920826f458608f4f65c57a	DO27807	Lymph-BNHL	PCAWG	Tumour	ALT-low	Inward	0.0708048
5905d0738d920826f458608f4f65c57a	DO27807	Lymph-BNHL	PCAWG	Tumour	ALT-low	Outward	0.0354024
c4cdba3285f33d508f7f0897641e8ce2	DO27809	Lymph-BNHL	PCAWG	Tumour	ALT-low	Inward	0
c4cdba3285f33d508f7f0897641e8ce2	DO27809	Lymph-BNHL	PCAWG	Tumour	ALT-low	Outward	0.0519383
0250ef4409f89362b7f3ebe2f6042131	DO27811	Lymph-BNHL	PCAWG	Tumour	ALT-low	Inward	0.0268687
0250ef4409f89362b7f3ebe2f6042131	DO27811	Lymph-BNHL	PCAWG	Tumour	ALT-low	Outward	0.0537373
f5e5f82c3ff8bf33baaae6d80473fb8f	DO27815	Lymph-BNHL	PCAWG	Tumour	ALT-low	Inward	0.0228477
f5e5f82c3ff8bf33baaae6d80473fb8f	DO27815	Lymph-BNHL	PCAWG	Tumour	ALT-low	Outward	0.068543
57c7a4081af16bf55ff5bd82698fd075	DO27817	Lymph-BNHL	PCAWG	Tumour	ALT-low	Outward	0.135824
57c7a4081af16bf55ff5bd82698fd075	DO27817	Lymph-BNHL	PCAWG	Tumour	ALT-low	Inward	0.0679121
4150e50bc98d1aa7d91a205c9db6c5f7	DO27819	Lymph-BNHL	PCAWG	Tumour	ALT-low	Outward	0.195473
4150e50bc98d1aa7d91a205c9db6c5f7	DO27819	Lymph-BNHL	PCAWG	Tumour	ALT-low	Inward	0.130316
2d265a4cc99c39e427fc0428b7aef7f3	DO27821	Lymph-BNHL	PCAWG	Tumour	ALT-low	Outward	0.279099
2d265a4cc99c39e427fc0428b7aef7f3	DO27821	Lymph-BNHL	PCAWG	Tumour	ALT-low	Inward	0.031011
d10048049548b0a6b385962ec966155b	DO27823	Lymph-BNHL	PCAWG	Tumour	ALT-low	Outward	0.032056
d10048049548b0a6b385962ec966155b	DO27823	Lymph-BNHL	PCAWG	Tumour	ALT-low	Inward	0
6cf5035940efed2215de21f6fe7b92d2	DO27827	Lymph-BNHL	PCAWG	Tumour	ALT-low	Outward	0.245352
6cf5035940efed2215de21f6fe7b92d2	DO27827	Lymph-BNHL	PCAWG	Tumour	ALT-low	Inward	0.0613379
4caad590a05dbd898db2a1a105f3a041	DO27829	Lymph-BNHL	PCAWG	Tumour	ALT-low	Inward	0.0268695
4caad590a05dbd898db2a1a105f3a041	DO27829	Lymph-BNHL	PCAWG	Tumour	ALT-low	Outward	0.0806084
32a338a91e1c9a071e5501310611f542	DO27833	Lymph-BNHL	PCAWG	Tumour	ALT-low	Inward	0.0339338
32a338a91e1c9a071e5501310611f542	DO27833	Lymph-BNHL	PCAWG	Tumour	ALT-low	Outward	0.0339338
02d859567ba2b1530032f7df37bfda5e	DO27835	Lymph-BNHL	PCAWG	Tumour	ALT-low	Outward	0.0821115
02d859567ba2b1530032f7df37bfda5e	DO27835	Lymph-BNHL	PCAWG	Tumour	ALT-low	Inward	0.0410558
3bc20e4798027f1a1f90aa1526f66d95	DO27837	Lymph-BNHL	PCAWG	Tumour	ALT-low	Inward	0
3bc20e4798027f1a1f90aa1526f66d95	DO27837	Lymph-BNHL	PCAWG	Tumour	ALT-low	Outward	0.144588
9911486ad8e4857f94be9931979e41cf	DO27843	Lymph-BNHL	PCAWG	Tumour	ALT-low	Outward	0.196088
9911486ad8e4857f94be9931979e41cf	DO27843	Lymph-BNHL	PCAWG	Tumour	ALT-low	Inward	0.117653
a8062d2aa04dd13e5e75805e442895e1	DO27847	Lymph-BNHL	PCAWG	Tumour	ALT-low	Outward	0.107836
a8062d2aa04dd13e5e75805e442895e1	DO27847	Lymph-BNHL	PCAWG	Tumour	ALT-low	Inward	0.0359454
dc464f623c76b67714752419ba4f9007	DO27849	Lymph-BNHL	PCAWG	Tumour	ALT-low	Outward	0.119498
dc464f623c76b67714752419ba4f9007	DO27849	Lymph-BNHL	PCAWG	Tumour	ALT-low	Inward	0
60c526256dda63debb43408050e3bca6	DO27851	Lymph-BNHL	PCAWG	Tumour	ALT-low	Inward	0
60c526256dda63debb43408050e3bca6	DO27851	Lymph-BNHL	PCAWG	Tumour	ALT-low	Outward	0.278489
1de50f83e6eb10309a6ac59a7c9d5b56	DO27853	Lymph-BNHL	PCAWG	Tumour	ALT-low	Inward	0.0672231
1de50f83e6eb10309a6ac59a7c9d5b56	DO27853	Lymph-BNHL	PCAWG	Tumour	ALT-low	Outward	0.268892
3cd4806c03a5274a5a6f6427843064dc	DO27855	Lymph-BNHL	PCAWG	Tumour	ALT-low	Inward	0.0975156
3cd4806c03a5274a5a6f6427843064dc	DO27855	Lymph-BNHL	PCAWG	Tumour	ALT-low	Outward	0.0650104
7f4c0b50e0871e86b276522e0a72f96e	DO27857	Lymph-BNHL	PCAWG	Tumour	ALT-low	Outward	0.146764
7f4c0b50e0871e86b276522e0a72f96e	DO27857	Lymph-BNHL	PCAWG	Tumour	ALT-low	Inward	0.0293528
b1769e7bd7f962c3c4945afca73f1054	DO27859	Lymph-BNHL	PCAWG	Tumour	ALT-low	Inward	0
b1769e7bd7f962c3c4945afca73f1054	DO27859	Lymph-BNHL	PCAWG	Tumour	ALT-low	Outward	0
e143968f5b1c0f8f232bb027e315a206	DO35538	CNS-Medullo	PCAWG	Tumour	ALT-low	Inward	0
e143968f5b1c0f8f232bb027e315a206	DO35538	CNS-Medullo	PCAWG	Tumour	ALT-low	Outward	0
3d4c3eae49549fe6bb7fdfbeece39864	DO35539	CNS-Medullo	PCAWG	Tumour	ALT-low	Inward	0
3d4c3eae49549fe6bb7fdfbeece39864	DO35539	CNS-Medullo	PCAWG	Tumour	ALT-low	Outward	0
25789ba87b36e88020925f33308e6456	DO35541	CNS-Medullo	PCAWG	Tumour	ALT-low	Outward	0.0267142
25789ba87b36e88020925f33308e6456	DO35541	CNS-Medullo	PCAWG	Tumour	ALT-low	Inward	0
24d08f0ad094d0f755830be8fc6e35c1	DO35542	CNS-Medullo	PCAWG	Tumour	ALT-low	Outward	0.0267363
24d08f0ad094d0f755830be8fc6e35c1	DO35542	CNS-Medullo	PCAWG	Tumour	ALT-low	Inward	0
595be20fae42e395bfdb66da01f40cce	DO35543	CNS-Medullo	PCAWG	Tumour	ALT-low	Outward	0
595be20fae42e395bfdb66da01f40cce	DO35543	CNS-Medullo	PCAWG	Tumour	ALT-low	Inward	0
fc7b2a0a560740da898be7801e8a4909	DO35544	CNS-Medullo	PCAWG	Tumour	ALT-low	Inward	0
fc7b2a0a560740da898be7801e8a4909	DO35544	CNS-Medullo	PCAWG	Tumour	ALT-low	Outward	0.0608037
20c20b1b7e0e3693dae7ecff9e09dfbe	DO35545	CNS-Medullo	PCAWG	Tumour	ALT-low	Outward	0.0830134
20c20b1b7e0e3693dae7ecff9e09dfbe	DO35545	CNS-Medullo	PCAWG	Tumour	ALT-low	Inward	0
fcb5bae7946772411533ff13f1d66df9	DO35551	CNS-Medullo	PCAWG	Tumour	ALT-low	Inward	0
fcb5bae7946772411533ff13f1d66df9	DO35551	CNS-Medullo	PCAWG	Tumour	ALT-low	Outward	0
602804fde7414c6d04aab8ce718141d6	DO35553	CNS-Medullo	PCAWG	Tumour	ALT-low	Inward	0.0251281
602804fde7414c6d04aab8ce718141d6	DO35553	CNS-Medullo	PCAWG	Tumour	ALT-low	Outward	0
8cd7415c914294709969dd4b9fd21cbe	DO35554	CNS-Medullo	PCAWG	Tumour	ALT-high	Outward	0.176481
8cd7415c914294709969dd4b9fd21cbe	DO35554	CNS-Medullo	PCAWG	Tumour	ALT-high	Inward	0.0882405
ec2286801a5ce3b53ca9083f07cd1038	DO35556	CNS-Medullo	PCAWG	Tumour	ALT-low	Outward	0.0348203
ec2286801a5ce3b53ca9083f07cd1038	DO35556	CNS-Medullo	PCAWG	Tumour	ALT-low	Inward	0.0870507
328f5ec0ce42baaec7b1daa27f42e66b	DO35558	CNS-Medullo	PCAWG	Tumour	ALT-low	Outward	0.0254089
328f5ec0ce42baaec7b1daa27f42e66b	DO35558	CNS-Medullo	PCAWG	Tumour	ALT-low	Inward	0
d9a3b837a5fd642cd56ab68d26488163	DO35559	CNS-Medullo	PCAWG	Tumour	ALT-low	Inward	0
d9a3b837a5fd642cd56ab68d26488163	DO35559	CNS-Medullo	PCAWG	Tumour	ALT-low	Outward	0
480df3b99fdd00ad4610a24ecea8f918	DO35564	CNS-Medullo	PCAWG	Tumour	ALT-low	Outward	0
480df3b99fdd00ad4610a24ecea8f918	DO35564	CNS-Medullo	PCAWG	Tumour	ALT-low	Inward	0
0a0c8dcdfb03c4cf2c92fe65b2041a19	DO35569	CNS-Medullo	PCAWG	Tumour	ALT-low	Inward	0
0a0c8dcdfb03c4cf2c92fe65b2041a19	DO35569	CNS-Medullo	PCAWG	Tumour	ALT-low	Outward	0.0448125
356c332ba688417ef60604013f49c9ce	DO35571	CNS-Medullo	PCAWG	Tumour	ALT-low	Inward	0.0264932
356c332ba688417ef60604013f49c9ce	DO35571	CNS-Medullo	PCAWG	Tumour	ALT-low	Outward	0.0529864
28fb0c58567fc236dbe8d79ec618b3e9	DO35572	CNS-Medullo	PCAWG	Tumour	ALT-low	Outward	0.0265385
28fb0c58567fc236dbe8d79ec618b3e9	DO35572	CNS-Medullo	PCAWG	Tumour	ALT-low	Inward	0
88c7b6f759ea708f8e553a943db2da6e	DO35573	CNS-Medullo	PCAWG	Tumour	ALT-low	Inward	0
88c7b6f759ea708f8e553a943db2da6e	DO35573	CNS-Medullo	PCAWG	Tumour	ALT-low	Outward	0.0294466
e48c1961303ff6d0c11a84c0f1fefc67	DO35575	CNS-Medullo	PCAWG	Tumour	ALT-low	Outward	0
e48c1961303ff6d0c11a84c0f1fefc67	DO35575	CNS-Medullo	PCAWG	Tumour	ALT-low	Inward	0
6a5f44231782dcb8b20f92721ba21dd0	DO35581	CNS-Medullo	PCAWG	Tumour	ALT-low	Outward	0
6a5f44231782dcb8b20f92721ba21dd0	DO35581	CNS-Medullo	PCAWG	Tumour	ALT-low	Inward	0.0261088
6fee29630118337e875b5975e84fedfe	DO35584	CNS-Medullo	PCAWG	Tumour	ALT-low	Inward	0
6fee29630118337e875b5975e84fedfe	DO35584	CNS-Medullo	PCAWG	Tumour	ALT-low	Outward	0
9fba34d61d3a5fe7730929c924f8532e	DO35585	CNS-Medullo	PCAWG	Tumour	ALT-low	Inward	0
9fba34d61d3a5fe7730929c924f8532e	DO35585	CNS-Medullo	PCAWG	Tumour	ALT-low	Outward	0
29e8f9e42dd508ee8add1d265cc469e6	DO35586	CNS-Medullo	PCAWG	Tumour	ALT-low	Inward	0
29e8f9e42dd508ee8add1d265cc469e6	DO35586	CNS-Medullo	PCAWG	Tumour	ALT-low	Outward	0
f9159fc20ad37fa9419a5481fe510a00	DO35611	CNS-Medullo	PCAWG	Tumour	ALT-low	Inward	0
f9159fc20ad37fa9419a5481fe510a00	DO35611	CNS-Medullo	PCAWG	Tumour	ALT-low	Outward	0
65e0fbf144a18abce14fe6439046401b	DO35612	CNS-Medullo	PCAWG	Tumour	ALT-low	Inward	0
65e0fbf144a18abce14fe6439046401b	DO35612	CNS-Medullo	PCAWG	Tumour	ALT-low	Outward	0
e6707ae5b0ffe54b07144b87dd37c42e	DO35613	CNS-Medullo	PCAWG	Tumour	ALT-low	Outward	0.122352
e6707ae5b0ffe54b07144b87dd37c42e	DO35613	CNS-Medullo	PCAWG	Tumour	ALT-low	Inward	0.0305881
1bcc670eb0fdd45ffe78f5051c923e53	DO35616	CNS-Medullo	PCAWG	Tumour	ALT-low	Outward	0.0564864
1bcc670eb0fdd45ffe78f5051c923e53	DO35616	CNS-Medullo	PCAWG	Tumour	ALT-low	Inward	0.0282432
2d1a35bca27f1b9f7ce1e5a2e52a4173	DO35617	CNS-Medullo	PCAWG	Tumour	ALT-low	Outward	0.0373223
2d1a35bca27f1b9f7ce1e5a2e52a4173	DO35617	CNS-Medullo	PCAWG	Tumour	ALT-low	Inward	0
353a8a9510870cdcf4d82cd069157b88	DO35618	CNS-Medullo	PCAWG	Tumour	ALT-low	Inward	0
353a8a9510870cdcf4d82cd069157b88	DO35618	CNS-Medullo	PCAWG	Tumour	ALT-low	Outward	0.0271115
a857864ce81311f3dc34d913807ea319	DO35619	CNS-Medullo	PCAWG	Tumour	ALT-low	Inward	0.0584568
a857864ce81311f3dc34d913807ea319	DO35619	CNS-Medullo	PCAWG	Tumour	ALT-low	Outward	0.0292284
45c865f30b9ebba2111a4d65a217f6f7	DO35620	CNS-Medullo	PCAWG	Tumour	ALT-low	Outward	0.0591109
45c865f30b9ebba2111a4d65a217f6f7	DO35620	CNS-Medullo	PCAWG	Tumour	ALT-low	Inward	0.0295555
21ecf696eb90fef28788970d129fb194	DO35621	CNS-Medullo	PCAWG	Tumour	ALT-low	Inward	0.0249481
21ecf696eb90fef28788970d129fb194	DO35621	CNS-Medullo	PCAWG	Tumour	ALT-low	Outward	0.0748443
d07214bcbe0f79594daa2bdc4abeef82	DO35622	CNS-Medullo	PCAWG	Tumour	ALT-low	Outward	0.0241118
d07214bcbe0f79594daa2bdc4abeef82	DO35622	CNS-Medullo	PCAWG	Tumour	ALT-low	Inward	0.0241118
c6dfb73b5f77629e3c9f972a7fbf7453	DO35623	CNS-Medullo	PCAWG	Tumour	ALT-low	Outward	0.0295236
c6dfb73b5f77629e3c9f972a7fbf7453	DO35623	CNS-Medullo	PCAWG	Tumour	ALT-low	Inward	0.0295236
28d7890007a5b207169c987447129b7e	DO35625	CNS-Medullo	PCAWG	Tumour	ALT-low	Inward	0
28d7890007a5b207169c987447129b7e	DO35625	CNS-Medullo	PCAWG	Tumour	ALT-low	Outward	0.0465843
a1aa06e86d44428b16ed0919c65e8c0f	DO35627	CNS-Medullo	PCAWG	Tumour	ALT-low	Outward	0.0274769
a1aa06e86d44428b16ed0919c65e8c0f	DO35627	CNS-Medullo	PCAWG	Tumour	ALT-low	Inward	0.0549539
f7188455bc53572135f273929e1f5321	DO35628	CNS-Medullo	PCAWG	Tumour	ALT-low	Inward	0
f7188455bc53572135f273929e1f5321	DO35628	CNS-Medullo	PCAWG	Tumour	ALT-low	Outward	0.0521552
7dc4c26ede5e21e7bf736db81aa95594	DO35654	CNS-Medullo	PCAWG	Tumour	ALT-low	Outward	0.0272733
7dc4c26ede5e21e7bf736db81aa95594	DO35654	CNS-Medullo	PCAWG	Tumour	ALT-low	Inward	0.08182
87f6a779075855b6afd7d54bb6185e1d	DO35668	CNS-Medullo	PCAWG	Tumour	ALT-high	Outward	0.0545496
87f6a779075855b6afd7d54bb6185e1d	DO35668	CNS-Medullo	PCAWG	Tumour	ALT-high	Inward	0.0818244
5f7808358b324a9bc188e01a89dbc46a	DO35676	CNS-Medullo	PCAWG	Tumour	ALT-low	Inward	0
5f7808358b324a9bc188e01a89dbc46a	DO35676	CNS-Medullo	PCAWG	Tumour	ALT-low	Outward	0
1dfa21f353f6dd088f9aad244aba5f72	DO35678	CNS-Medullo	PCAWG	Tumour	ALT-low	Inward	0.0289432
1dfa21f353f6dd088f9aad244aba5f72	DO35678	CNS-Medullo	PCAWG	Tumour	ALT-low	Outward	0.0289432
43494755a07062f7dcb1530f567fca79	DO35704	CNS-Medullo	PCAWG	Tumour	ALT-low	Outward	0.0261618
43494755a07062f7dcb1530f567fca79	DO35704	CNS-Medullo	PCAWG	Tumour	ALT-low	Inward	0.0523236
a6a5a722d6ed25bbce944e8bf7226141	DO35721	CNS-Medullo	PCAWG	Tumour	ALT-low	Outward	0.238401
a6a5a722d6ed25bbce944e8bf7226141	DO35721	CNS-Medullo	PCAWG	Tumour	ALT-low	Inward	0.149001
6268444b11992b2415cb8f84ec6068f4	DO35725	CNS-Medullo	PCAWG	Tumour	ALT-low	Outward	0.559964
6268444b11992b2415cb8f84ec6068f4	DO35725	CNS-Medullo	PCAWG	Tumour	ALT-low	Inward	0.294718
080fbf4c9d80e923fe1b5d9f9e7dc833	DO35733	CNS-Medullo	PCAWG	Tumour	ALT-low	Outward	0
080fbf4c9d80e923fe1b5d9f9e7dc833	DO35733	CNS-Medullo	PCAWG	Tumour	ALT-low	Inward	0.0230589
ac0bdc5ff691174ece55ed298b07fa6b	DO35739	CNS-Medullo	PCAWG	Tumour	ALT-low	Outward	0.0476614
ac0bdc5ff691174ece55ed298b07fa6b	DO35739	CNS-Medullo	PCAWG	Tumour	ALT-low	Inward	0
9cb1aba9600016d1aee30263eb78bd5a	DO35741	CNS-Medullo	PCAWG	Tumour	ALT-low	Inward	0.0292241
9cb1aba9600016d1aee30263eb78bd5a	DO35741	CNS-Medullo	PCAWG	Tumour	ALT-low	Outward	0.0292241
02107064be587ade898ea66b788ed06a	DO35747	CNS-Medullo	PCAWG	Tumour	ALT-low	Inward	0
02107064be587ade898ea66b788ed06a	DO35747	CNS-Medullo	PCAWG	Tumour	ALT-low	Outward	0
76996b43202368059fb4192c4dc42ea5	DO35753	CNS-Medullo	PCAWG	Tumour	ALT-low	Outward	0.271331
76996b43202368059fb4192c4dc42ea5	DO35753	CNS-Medullo	PCAWG	Tumour	ALT-low	Inward	0.0813994
f15af9b756a6af3eebc0c2bff3115ac4	DO35755	CNS-Medullo	PCAWG	Tumour	ALT-low	Outward	0.0606588
f15af9b756a6af3eebc0c2bff3115ac4	DO35755	CNS-Medullo	PCAWG	Tumour	ALT-low	Inward	0.0606588
9af8536b1a361673102e05f48dcc6bb0	DO35757	CNS-Medullo	PCAWG	Tumour	ALT-low	Outward	0.0966268
9af8536b1a361673102e05f48dcc6bb0	DO35757	CNS-Medullo	PCAWG	Tumour	ALT-low	Inward	0
2efcb2676b8122a90d07ff299452d5da	DO35763	CNS-Medullo	PCAWG	Tumour	ALT-low	Outward	0
2efcb2676b8122a90d07ff299452d5da	DO35763	CNS-Medullo	PCAWG	Tumour	ALT-low	Inward	0.0284941
e09371938f55c349edbc3f060bf914a4	DO35841	CNS-Medullo	PCAWG	Tumour	ALT-low	Inward	0
e09371938f55c349edbc3f060bf914a4	DO35841	CNS-Medullo	PCAWG	Tumour	ALT-low	Outward	0.0799889
f5f6e24283b685309c1f14d5d7a08952	DO35845	CNS-Medullo	PCAWG	Tumour	ALT-low	Inward	0.0311695
f5f6e24283b685309c1f14d5d7a08952	DO35845	CNS-Medullo	PCAWG	Tumour	ALT-low	Outward	0.0311695
bc33cc8c4b28276e673fc003f86e0a43	DO35847	CNS-Medullo	PCAWG	Tumour	ALT-low	Inward	0
bc33cc8c4b28276e673fc003f86e0a43	DO35847	CNS-Medullo	PCAWG	Tumour	ALT-low	Outward	0
0c9f46067e57ad1e4d9bde712bac3364	DO35857	CNS-Medullo	PCAWG	Tumour	ALT-low	Outward	0.028868
0c9f46067e57ad1e4d9bde712bac3364	DO35857	CNS-Medullo	PCAWG	Tumour	ALT-low	Inward	0
PCAWG.e20d89d1-5b56-45cb-a45a-d215ac511523	DO37409	Skin-Melanoma	PCAWG	Tumour	ALT-low	Outward	0
PCAWG.e20d89d1-5b56-45cb-a45a-d215ac511523	DO37409	Skin-Melanoma	PCAWG	Tumour	ALT-low	Inward	0
PCAWG.a02d54b8-7d70-4692-a01b-e6682236ff90	DO37424	Skin-Melanoma	PCAWG	Tumour	ALT-low	Outward	0
PCAWG.a02d54b8-7d70-4692-a01b-e6682236ff90	DO37424	Skin-Melanoma	PCAWG	Tumour	ALT-low	Inward	0.0463058
PCAWG.a0f51274-f8a8-4762-a796-f2d596626483	DO37425	Skin-Melanoma	PCAWG	Tumour	ALT-low	Inward	0
PCAWG.a0f51274-f8a8-4762-a796-f2d596626483	DO37425	Skin-Melanoma	PCAWG	Tumour	ALT-low	Outward	0.0498817
PCAWG.63fb5928-dec2-4c4d-b84d-58cef7889cee	DO37426	Skin-Melanoma	PCAWG	Tumour	ALT-low	Outward	0
PCAWG.63fb5928-dec2-4c4d-b84d-58cef7889cee	DO37426	Skin-Melanoma	PCAWG	Tumour	ALT-low	Inward	0
PCAWG.0f4babf6-ea25-42a6-97d2-fe448ac30007	DO37427	Skin-Melanoma	PCAWG	Tumour	ALT-low	Inward	0
PCAWG.0f4babf6-ea25-42a6-97d2-fe448ac30007	DO37427	Skin-Melanoma	PCAWG	Tumour	ALT-low	Outward	0
PCAWG.bcab6588-d508-4b56-ba83-2d1cb6c902ae	DO37432	Skin-Melanoma	PCAWG	Tumour	ALT-high	Outward	0.0481045
PCAWG.bcab6588-d508-4b56-ba83-2d1cb6c902ae	DO37432	Skin-Melanoma	PCAWG	Tumour	ALT-high	Inward	0.0481045
PCAWG.fa6678d3-c924-4195-a034-740bfa737048	DO37435	Skin-Melanoma	PCAWG	Tumour	ALT-low	Inward	0
PCAWG.fa6678d3-c924-4195-a034-740bfa737048	DO37435	Skin-Melanoma	PCAWG	Tumour	ALT-low	Outward	0
PCAWG.933d47bf-3fc1-40da-80b7-31de4c9435e4	DO37439	Skin-Melanoma	PCAWG	Tumour	ALT-high	Outward	0.0868887
PCAWG.933d47bf-3fc1-40da-80b7-31de4c9435e4	DO37439	Skin-Melanoma	PCAWG	Tumour	ALT-high	Inward	0.130333
PCAWG.7d51032f-2716-459f-ab0a-9793b10fcac6	DO37440	Skin-Melanoma	PCAWG	Tumour	ALT-low	Inward	0.01635
PCAWG.7d51032f-2716-459f-ab0a-9793b10fcac6	DO37440	Skin-Melanoma	PCAWG	Tumour	ALT-low	Outward	0
PCAWG.eba14391-05bb-41f6-a582-1f64b1d88210	DO37445	Skin-Melanoma	PCAWG	Tumour	ALT-low	Inward	0.0189899
PCAWG.eba14391-05bb-41f6-a582-1f64b1d88210	DO37445	Skin-Melanoma	PCAWG	Tumour	ALT-low	Outward	0
PCAWG.230303e8-f1ef-4589-9c46-d11e4b83e75c	DO37474	Skin-Melanoma	PCAWG	Tumour	ALT-low	Outward	0
PCAWG.230303e8-f1ef-4589-9c46-d11e4b83e75c	DO37474	Skin-Melanoma	PCAWG	Tumour	ALT-low	Inward	0
PCAWG.df3ff07d-ee61-41e4-8ca4-4deab9487d24	DO37515	Skin-Melanoma	PCAWG	Tumour	ALT-low	Inward	0
PCAWG.df3ff07d-ee61-41e4-8ca4-4deab9487d24	DO37515	Skin-Melanoma	PCAWG	Tumour	ALT-low	Outward	0
PCAWG.c7045ddc-305d-4764-9f0a-3c2a0f5cdb46	DO37527	Skin-Melanoma	PCAWG	Tumour	ALT-low	Outward	0
PCAWG.c7045ddc-305d-4764-9f0a-3c2a0f5cdb46	DO37527	Skin-Melanoma	PCAWG	Tumour	ALT-low	Inward	0.0912619
PCAWG.5886c13a-f8a3-496b-8224-004eda8c5e0a	DO37531	Skin-Melanoma	PCAWG	Tumour	ALT-low	Outward	0.043004
PCAWG.5886c13a-f8a3-496b-8224-004eda8c5e0a	DO37531	Skin-Melanoma	PCAWG	Tumour	ALT-low	Inward	0
PCAWG.514b2496-360f-4f88-a581-f25ab0064d19	DO37587	Skin-Melanoma	PCAWG	Tumour	ALT-low	Inward	0
PCAWG.514b2496-360f-4f88-a581-f25ab0064d19	DO37587	Skin-Melanoma	PCAWG	Tumour	ALT-low	Outward	0
PCAWG.3396f259-c3a7-4306-bd71-aa3dd9be1d1c	DO37599	Skin-Melanoma	PCAWG	Tumour	ALT-low	Inward	0.0164621
PCAWG.3396f259-c3a7-4306-bd71-aa3dd9be1d1c	DO37599	Skin-Melanoma	PCAWG	Tumour	ALT-low	Outward	0
PCAWG.881a50ed-e277-425d-b203-427515e441c4	DO37607	Skin-Melanoma	PCAWG	Tumour	ALT-high	Outward	0
PCAWG.881a50ed-e277-425d-b203-427515e441c4	DO37607	Skin-Melanoma	PCAWG	Tumour	ALT-high	Inward	0
PCAWG.a9c8377e-fbf6-49fe-9cac-41202c1fb14e	DO37627	Skin-Melanoma	PCAWG	Tumour	ALT-low	Inward	0.0541441
PCAWG.a9c8377e-fbf6-49fe-9cac-41202c1fb14e	DO37627	Skin-Melanoma	PCAWG	Tumour	ALT-low	Outward	0
PCAWG.ae60e1ce-e737-48c6-b124-deed0964361d	DO37659	Skin-Melanoma	PCAWG	Tumour	ALT-high	Inward	0
PCAWG.ae60e1ce-e737-48c6-b124-deed0964361d	DO37659	Skin-Melanoma	PCAWG	Tumour	ALT-high	Outward	0.0254939
PCAWG.b8332dd7-3e7b-494f-8f7e-79dbb96da4d2	DO37703	Skin-Melanoma	PCAWG	Tumour	ALT-high	Inward	0.245199
PCAWG.b8332dd7-3e7b-494f-8f7e-79dbb96da4d2	DO37703	Skin-Melanoma	PCAWG	Tumour	ALT-high	Outward	0.463154
PCAWG.b05b42e7-cc40-4132-b44e-f7b8986feeca	DO37719	Skin-Melanoma	PCAWG	Tumour	ALT-low	Outward	0.0497693
PCAWG.b05b42e7-cc40-4132-b44e-f7b8986feeca	DO37719	Skin-Melanoma	PCAWG	Tumour	ALT-low	Inward	0
PCAWG.e3104193-2021-4fd3-8120-e61ef1e6298f	DO37723	Skin-Melanoma	PCAWG	Tumour	ALT-low	Outward	0
PCAWG.e3104193-2021-4fd3-8120-e61ef1e6298f	DO37723	Skin-Melanoma	PCAWG	Tumour	ALT-low	Inward	0.0286393
PCAWG.d65844eb-2373-4a58-80b7-2081b0698f5c	DO37750	Skin-Melanoma	PCAWG	Tumour	ALT-low	Inward	0
PCAWG.d65844eb-2373-4a58-80b7-2081b0698f5c	DO37750	Skin-Melanoma	PCAWG	Tumour	ALT-low	Outward	0.0239546
PCAWG.bf057243-6550-4e80-9b23-53bd147cb7ee	DO37758	Skin-Melanoma	PCAWG	Tumour	ALT-low	Inward	0.0407374
PCAWG.bf057243-6550-4e80-9b23-53bd147cb7ee	DO37758	Skin-Melanoma	PCAWG	Tumour	ALT-low	Outward	0
PCAWG.f8c63c18-54dd-4e99-939c-0fa89283187f	DO37782	Skin-Melanoma	PCAWG	Tumour	ALT-low	Inward	0
PCAWG.f8c63c18-54dd-4e99-939c-0fa89283187f	DO37782	Skin-Melanoma	PCAWG	Tumour	ALT-low	Outward	0
PCAWG.d02feabc-b1c0-4d09-850c-58033333014c	DO37827	Skin-Melanoma	PCAWG	Tumour	ALT-low	Outward	0
PCAWG.d02feabc-b1c0-4d09-850c-58033333014c	DO37827	Skin-Melanoma	PCAWG	Tumour	ALT-low	Inward	0
PCAWG.19bf351c-39da-4667-8e9b-05502e66b2ce	DO37861	Skin-Melanoma	PCAWG	Tumour	ALT-low	Outward	0.041307
PCAWG.19bf351c-39da-4667-8e9b-05502e66b2ce	DO37861	Skin-Melanoma	PCAWG	Tumour	ALT-low	Inward	0
PCAWG.33d50dda-8f49-4975-ba7c-430b2a07f52c	DO37896	Skin-Melanoma	PCAWG	Tumour	ALT-low	Inward	0
PCAWG.33d50dda-8f49-4975-ba7c-430b2a07f52c	DO37896	Skin-Melanoma	PCAWG	Tumour	ALT-low	Outward	0
PCAWG.b2935573-77e9-4c29-9192-16d0099a7bcc	DO37946	Skin-Melanoma	PCAWG	Tumour	ALT-low	Outward	0
PCAWG.b2935573-77e9-4c29-9192-16d0099a7bcc	DO37946	Skin-Melanoma	PCAWG	Tumour	ALT-low	Inward	0
PCAWG.f321d2db-ec3f-4579-bde7-f70997287a6d	DO38129	Skin-Melanoma	PCAWG	Tumour	ALT-low	Outward	0
PCAWG.f321d2db-ec3f-4579-bde7-f70997287a6d	DO38129	Skin-Melanoma	PCAWG	Tumour	ALT-low	Inward	0.0927894
d85d950111c04ef170317bd35234cf84	DO44806	Liver-HCC	PCAWG	Tumour	ALT-low	Inward	0
d85d950111c04ef170317bd35234cf84	DO44806	Liver-HCC	PCAWG	Tumour	ALT-low	Outward	0
4ab27de1aaaa7729fa18b39a6b09ae60	DO44828	Liver-HCC	PCAWG	Tumour	ALT-low	Outward	0
4ab27de1aaaa7729fa18b39a6b09ae60	DO44828	Liver-HCC	PCAWG	Tumour	ALT-low	Inward	0.0267334
c67baaf2ea0af6ad82cb4f4d28f0e7e2	DO44832	Liver-HCC	PCAWG	Tumour	ALT-low	Inward	0
c67baaf2ea0af6ad82cb4f4d28f0e7e2	DO44832	Liver-HCC	PCAWG	Tumour	ALT-low	Outward	0.0305965
PCAWG.656245ea-58d6-4f10-871a-e23cb03845fe	DO44872	Liver-HCC	PCAWG	Tumour	ALT-low	Inward	0
PCAWG.656245ea-58d6-4f10-871a-e23cb03845fe	DO44872	Liver-HCC	PCAWG	Tumour	ALT-low	Outward	0
PCAWG.faf3d7eb-1b88-4640-888e-a2c8caa0d402	DO44877	Liver-HCC	PCAWG	Tumour	ALT-low	Outward	0
PCAWG.faf3d7eb-1b88-4640-888e-a2c8caa0d402	DO44877	Liver-HCC	PCAWG	Tumour	ALT-low	Inward	0
PCAWG.6f58eb6b-9f49-41ad-ab11-0eda3b4100ba	DO44883	Liver-HCC	PCAWG	Tumour	ALT-low	Inward	0
PCAWG.6f58eb6b-9f49-41ad-ab11-0eda3b4100ba	DO44883	Liver-HCC	PCAWG	Tumour	ALT-low	Outward	0.0346388
PCAWG.400c1b65-094b-42d4-a3b2-f01386eb7164	DO44885	Liver-HCC	PCAWG	Tumour	ALT-low	Outward	0
PCAWG.400c1b65-094b-42d4-a3b2-f01386eb7164	DO44885	Liver-HCC	PCAWG	Tumour	ALT-low	Inward	0
PCAWG.02de548c-fe3e-4932-8166-0536904f3e74	DO44888	Liver-HCC	PCAWG	Tumour	ALT-low	Outward	0.0284979
PCAWG.02de548c-fe3e-4932-8166-0536904f3e74	DO44888	Liver-HCC	PCAWG	Tumour	ALT-low	Inward	0.0284979
PCAWG.a129f834-74c7-4faf-b81e-b3fe00433851	DO44889	Liver-HCC	PCAWG	Tumour	ALT-low	Outward	0.0135767
PCAWG.a129f834-74c7-4faf-b81e-b3fe00433851	DO44889	Liver-HCC	PCAWG	Tumour	ALT-low	Inward	0
PCAWG.4febf556-e763-423b-9ac0-5aed4dc862d7	DO44890	Liver-HCC	PCAWG	Tumour	ALT-low	Inward	0
PCAWG.4febf556-e763-423b-9ac0-5aed4dc862d7	DO44890	Liver-HCC	PCAWG	Tumour	ALT-low	Outward	0
PCAWG.eb3dd9f7-7d02-472d-ab5f-61e86f5b1f0a	DO44919	Liver-HCC	PCAWG	Tumour	ALT-low	Inward	0
PCAWG.eb3dd9f7-7d02-472d-ab5f-61e86f5b1f0a	DO44919	Liver-HCC	PCAWG	Tumour	ALT-low	Outward	0.0206152
PCAWG.fbe95c81-af7f-40fc-a999-70ec2736d301	DO44930	Liver-HCC	PCAWG	Tumour	ALT-low	Outward	0.022474
PCAWG.fbe95c81-af7f-40fc-a999-70ec2736d301	DO44930	Liver-HCC	PCAWG	Tumour	ALT-low	Inward	0
PCAWG.3e9fe7eb-69ad-465e-8f91-282642b672d4	DO44966	Liver-HCC	PCAWG	Tumour	ALT-high	Outward	0.160914
PCAWG.3e9fe7eb-69ad-465e-8f91-282642b672d4	DO44966	Liver-HCC	PCAWG	Tumour	ALT-high	Inward	0.0160914
PCAWG.a46cafee-ec45-4109-bc31-b9b98fcbff28	DO44974	Liver-HCC	PCAWG	Tumour	ALT-low	Inward	0
PCAWG.a46cafee-ec45-4109-bc31-b9b98fcbff28	DO44974	Liver-HCC	PCAWG	Tumour	ALT-low	Outward	0
PCAWG.368769aa-f94f-4b1a-a910-f054006dc651	DO44978	Liver-HCC	PCAWG	Tumour	ALT-low	Outward	0
PCAWG.368769aa-f94f-4b1a-a910-f054006dc651	DO44978	Liver-HCC	PCAWG	Tumour	ALT-low	Inward	0
PCAWG.5a038122-9b9b-4acb-98fc-920973813fb1	DO44982	Liver-HCC	PCAWG	Tumour	ALT-low	Outward	0
PCAWG.5a038122-9b9b-4acb-98fc-920973813fb1	DO44982	Liver-HCC	PCAWG	Tumour	ALT-low	Inward	0
PCAWG.2f500a2b-aad6-40d1-8827-ba4d8d1454e4	DO44986	Liver-HCC	PCAWG	Tumour	ALT-low	Outward	0
PCAWG.2f500a2b-aad6-40d1-8827-ba4d8d1454e4	DO44986	Liver-HCC	PCAWG	Tumour	ALT-low	Inward	0
PCAWG.68a6d3a9-da03-4f1b-8234-e573c9946e34	DO44994	Liver-HCC	PCAWG	Tumour	ALT-low	Inward	0
PCAWG.68a6d3a9-da03-4f1b-8234-e573c9946e34	DO44994	Liver-HCC	PCAWG	Tumour	ALT-low	Outward	0.0311371
PCAWG.d2cc26b2-996a-4311-8dc4-129c08dbb22b	DO45009	Liver-HCC	PCAWG	Tumour	ALT-low	Inward	0
PCAWG.d2cc26b2-996a-4311-8dc4-129c08dbb22b	DO45009	Liver-HCC	PCAWG	Tumour	ALT-low	Outward	0.0171437
94aa81e41d275a9c05dcac38adce2809	DO45037	Liver-HCC	PCAWG	Tumour	ALT-low	Inward	0.0488125
94aa81e41d275a9c05dcac38adce2809	DO45037	Liver-HCC	PCAWG	Tumour	ALT-low	Outward	0.0488125
5e4664e038ae05c928ed65ff1728063e	DO45039	Liver-HCC	PCAWG	Tumour	ALT-low	Outward	0
5e4664e038ae05c928ed65ff1728063e	DO45039	Liver-HCC	PCAWG	Tumour	ALT-low	Inward	0
cb6c9b1c1187dc32be48387b3c28ab28	DO45041	Liver-HCC	PCAWG	Tumour	ALT-low	Inward	0.0164998
cb6c9b1c1187dc32be48387b3c28ab28	DO45041	Liver-HCC	PCAWG	Tumour	ALT-low	Outward	0.0164998
175218d2ad4c33eafd245acc8cb6c648	DO45043	Liver-HCC	PCAWG	Tumour	ALT-low	Inward	0.0652844
175218d2ad4c33eafd245acc8cb6c648	DO45043	Liver-HCC	PCAWG	Tumour	ALT-low	Outward	0
dfc38bcdf70ab1ac56f0f785bcbba506	DO45045	Liver-HCC	PCAWG	Tumour	ALT-low	Inward	0.139919
dfc38bcdf70ab1ac56f0f785bcbba506	DO45045	Liver-HCC	PCAWG	Tumour	ALT-low	Outward	0
276ec1a8bf0d0dcef9eea9db711177bf	DO45047	Liver-HCC	PCAWG	Tumour	ALT-low	Outward	0.0780875
276ec1a8bf0d0dcef9eea9db711177bf	DO45047	Liver-HCC	PCAWG	Tumour	ALT-low	Inward	0.0780875
608fababf81bd2eebbaaf89e835d112b	DO45049	Liver-HCC	PCAWG	Tumour	ALT-low	Inward	0
608fababf81bd2eebbaaf89e835d112b	DO45049	Liver-HCC	PCAWG	Tumour	ALT-low	Outward	0
7df129a001cdcee7d0f00d554c8ad47f	DO45055	Liver-HCC	PCAWG	Tumour	ALT-low	Outward	0.121022
7df129a001cdcee7d0f00d554c8ad47f	DO45055	Liver-HCC	PCAWG	Tumour	ALT-low	Inward	0.0484087
e74441c55453f44eb69cf1540e7dc4ad	DO45057	Liver-HCC	PCAWG	Tumour	ALT-low	Inward	0
e74441c55453f44eb69cf1540e7dc4ad	DO45057	Liver-HCC	PCAWG	Tumour	ALT-low	Outward	0.0267554
25dd2ccaaa99028b0791ac425e609474	DO45059	Liver-HCC	PCAWG	Tumour	ALT-low	Outward	0.0864869
25dd2ccaaa99028b0791ac425e609474	DO45059	Liver-HCC	PCAWG	Tumour	ALT-low	Inward	0
0be7b38c63ffc11ca241ab1ebda7defd	DO45061	Liver-HCC	PCAWG	Tumour	ALT-low	Outward	0
0be7b38c63ffc11ca241ab1ebda7defd	DO45061	Liver-HCC	PCAWG	Tumour	ALT-low	Inward	0.0253261
12618023223ce42839d65965b478c4c6	DO45064	Liver-HCC	PCAWG	Tumour	ALT-low	Outward	0
12618023223ce42839d65965b478c4c6	DO45064	Liver-HCC	PCAWG	Tumour	ALT-low	Inward	0.0151927
228086cb7d48f7a586b938c41ee9382a	DO45065	Liver-HCC	PCAWG	Tumour	ALT-low	Inward	0.0461434
228086cb7d48f7a586b938c41ee9382a	DO45065	Liver-HCC	PCAWG	Tumour	ALT-low	Outward	0.053834
8dc7de088b29d51a0e3c5708fd49b9be	DO45067	Liver-HCC	PCAWG	Tumour	ALT-low	Inward	0.0134866
8dc7de088b29d51a0e3c5708fd49b9be	DO45067	Liver-HCC	PCAWG	Tumour	ALT-low	Outward	0.0269733
cdd62293bbcdfa30a0890d944317de79	DO45069	Liver-HCC	PCAWG	Tumour	ALT-low	Outward	0.0696275
cdd62293bbcdfa30a0890d944317de79	DO45069	Liver-HCC	PCAWG	Tumour	ALT-low	Inward	0.0174069
f8b3adbc03e721c471ff5f6453a95bfb	DO45071	Liver-HCC	PCAWG	Tumour	ALT-high	Outward	6.09924
f8b3adbc03e721c471ff5f6453a95bfb	DO45071	Liver-HCC	PCAWG	Tumour	ALT-high	Inward	1.69246
9e7db53ff79c246d565a01a48c516509	DO45073	Liver-HCC	PCAWG	Tumour	ALT-low	Outward	0.0180007
9e7db53ff79c246d565a01a48c516509	DO45073	Liver-HCC	PCAWG	Tumour	ALT-low	Inward	0
bc6a9759fdc029cd9886522f3f5b9fad	DO45075	Liver-HCC	PCAWG	Tumour	ALT-low	Outward	0.0313108
bc6a9759fdc029cd9886522f3f5b9fad	DO45075	Liver-HCC	PCAWG	Tumour	ALT-low	Inward	0
0abaed7ebc6f59b41b71c52b89a33e55	DO45077	Liver-HCC	PCAWG	Tumour	ALT-low	Inward	0
0abaed7ebc6f59b41b71c52b89a33e55	DO45077	Liver-HCC	PCAWG	Tumour	ALT-low	Outward	0.0138175
f5b67e480c4571f1466f3155adabd352	DO45079	Liver-HCC	PCAWG	Tumour	ALT-low	Inward	0
f5b67e480c4571f1466f3155adabd352	DO45079	Liver-HCC	PCAWG	Tumour	ALT-low	Outward	0.0290431
7bc9a7b77ee0dbd40310c486adae4b1a	DO45081	Liver-HCC	PCAWG	Tumour	ALT-low	Inward	0.0308883
7bc9a7b77ee0dbd40310c486adae4b1a	DO45081	Liver-HCC	PCAWG	Tumour	ALT-low	Outward	0
89d47d7ce35846c116236f18d638b20b	DO45083	Liver-HCC	PCAWG	Tumour	ALT-low	Outward	0.0384788
89d47d7ce35846c116236f18d638b20b	DO45083	Liver-HCC	PCAWG	Tumour	ALT-low	Inward	0
ba9996e46430b22bf826a0cc4d472cd5	DO45085	Liver-HCC	PCAWG	Tumour	ALT-low	Inward	0
ba9996e46430b22bf826a0cc4d472cd5	DO45085	Liver-HCC	PCAWG	Tumour	ALT-low	Outward	0.0543319
eda0b72b35c12b0674f587f80dcffbaa	DO45087	Liver-HCC	PCAWG	Tumour	ALT-low	Inward	0.0645913
eda0b72b35c12b0674f587f80dcffbaa	DO45087	Liver-HCC	PCAWG	Tumour	ALT-low	Outward	0.0430608
32fcdf18f842c75a4046ba76ae568e4b	DO45089	Liver-HCC	PCAWG	Tumour	ALT-low	Inward	0
32fcdf18f842c75a4046ba76ae568e4b	DO45089	Liver-HCC	PCAWG	Tumour	ALT-low	Outward	0.0397018
5d2ebb6616cad80affcbf330347c1be2	DO45091	Liver-HCC	PCAWG	Tumour	ALT-low	Inward	0.0335854
5d2ebb6616cad80affcbf330347c1be2	DO45091	Liver-HCC	PCAWG	Tumour	ALT-low	Outward	0.134342
525968b1062dc369ca8f3466a28af453	DO45092	Liver-HCC	PCAWG	Tumour	ALT-low	Outward	0.0658651
525968b1062dc369ca8f3466a28af453	DO45092	Liver-HCC	PCAWG	Tumour	ALT-low	Inward	0
1a28b5d0088201a6d5038e3f0bd05012	DO45093	Liver-HCC	PCAWG	Tumour	ALT-low	Inward	0.0283965
1a28b5d0088201a6d5038e3f0bd05012	DO45093	Liver-HCC	PCAWG	Tumour	ALT-low	Outward	0.0567931
a5625e0263936d2506d9c48fe98d2d56	DO45097	Liver-HCC	PCAWG	Tumour	ALT-low	Inward	0.0274347
a5625e0263936d2506d9c48fe98d2d56	DO45097	Liver-HCC	PCAWG	Tumour	ALT-low	Outward	0
02c56e60fa09238d168bfd759309d8f0	DO45101	Liver-HCC	PCAWG	Tumour	ALT-low	Inward	0.0915514
02c56e60fa09238d168bfd759309d8f0	DO45101	Liver-HCC	PCAWG	Tumour	ALT-low	Outward	0.228879
612c4953245322da7edc7335cf53e658	DO45103	Liver-HCC	PCAWG	Tumour	ALT-low	Outward	0.189356
612c4953245322da7edc7335cf53e658	DO45103	Liver-HCC	PCAWG	Tumour	ALT-low	Inward	0.0631188
97ace2f7fb41b232024573f27e09f155	DO45111	Liver-HCC	PCAWG	Tumour	ALT-high	Inward	0.277774
97ace2f7fb41b232024573f27e09f155	DO45111	Liver-HCC	PCAWG	Tumour	ALT-high	Outward	0.833321
7a00c29f1c0d4b7c348d7f1913a2802f	DO45115	Liver-HCC	PCAWG	Tumour	ALT-low	Inward	0
7a00c29f1c0d4b7c348d7f1913a2802f	DO45115	Liver-HCC	PCAWG	Tumour	ALT-low	Outward	0.140662
55547b4b9b8dbee85c4117b43327a953	DO45117	Liver-HCC	PCAWG	Tumour	ALT-low	Outward	0.067942
55547b4b9b8dbee85c4117b43327a953	DO45117	Liver-HCC	PCAWG	Tumour	ALT-low	Inward	0
5b356a61f17f38a17908d3796c1678d0	DO45121	Liver-HCC	PCAWG	Tumour	ALT-low	Outward	0
5b356a61f17f38a17908d3796c1678d0	DO45121	Liver-HCC	PCAWG	Tumour	ALT-low	Inward	0
001642979e361dc2c60f0128740b258b	DO45125	Liver-HCC	PCAWG	Tumour	ALT-low	Inward	0.0243479
001642979e361dc2c60f0128740b258b	DO45125	Liver-HCC	PCAWG	Tumour	ALT-low	Outward	0.0243479
bad29cf8bb8f39b548bb144ae34d0416	DO45127	Liver-HCC	PCAWG	Tumour	ALT-low	Outward	1.83067
bad29cf8bb8f39b548bb144ae34d0416	DO45127	Liver-HCC	PCAWG	Tumour	ALT-low	Inward	0.305112
7fdbaca59a0bb655576db326f34c7b64	DO45131	Liver-HCC	PCAWG	Tumour	ALT-low	Outward	0
7fdbaca59a0bb655576db326f34c7b64	DO45131	Liver-HCC	PCAWG	Tumour	ALT-low	Inward	0.038029
fdf8475123206d1f4d9bebef522b3e60	DO45133	Liver-HCC	PCAWG	Tumour	ALT-low	Inward	0
fdf8475123206d1f4d9bebef522b3e60	DO45133	Liver-HCC	PCAWG	Tumour	ALT-low	Outward	0.0292448
80d5a0760c6e5757e46b1e9e403411d9	DO45139	Liver-HCC	PCAWG	Tumour	ALT-low	Inward	0.13097
80d5a0760c6e5757e46b1e9e403411d9	DO45139	Liver-HCC	PCAWG	Tumour	ALT-low	Outward	0.218283
f48a360e68225dbaadd53e8065d11893	DO45143	Liver-HCC	PCAWG	Tumour	ALT-low	Outward	0.109942
f48a360e68225dbaadd53e8065d11893	DO45143	Liver-HCC	PCAWG	Tumour	ALT-low	Inward	0
872e3e2037f5147fefbbad82cb946428	DO45145	Liver-HCC	PCAWG	Tumour	ALT-low	Outward	0.0871057
872e3e2037f5147fefbbad82cb946428	DO45145	Liver-HCC	PCAWG	Tumour	ALT-low	Inward	0.0435529
3eaa5ad57b778829907b36ac45baa681	DO45147	Liver-HCC	PCAWG	Tumour	ALT-low	Outward	0
3eaa5ad57b778829907b36ac45baa681	DO45147	Liver-HCC	PCAWG	Tumour	ALT-low	Inward	0
1d66c397c85d3f9a359f3b377e368922	DO45149	Liver-HCC	PCAWG	Tumour	ALT-low	Outward	0.0332362
1d66c397c85d3f9a359f3b377e368922	DO45149	Liver-HCC	PCAWG	Tumour	ALT-low	Inward	0.0332362
00e9c36d0ad263811cbb20d20a930ca8	DO45161	Liver-HCC	PCAWG	Tumour	ALT-low	Inward	0.0348974
00e9c36d0ad263811cbb20d20a930ca8	DO45161	Liver-HCC	PCAWG	Tumour	ALT-low	Outward	0.0697948
3f68917256d8464f1dfb44bbc6c2cb93	DO45163	Liver-HCC	PCAWG	Tumour	ALT-low	Outward	0
3f68917256d8464f1dfb44bbc6c2cb93	DO45163	Liver-HCC	PCAWG	Tumour	ALT-low	Inward	0.0268284
a961971d7183183270de63991366be94	DO45167	Liver-HCC	PCAWG	Tumour	ALT-low	Outward	0.0796053
a961971d7183183270de63991366be94	DO45167	Liver-HCC	PCAWG	Tumour	ALT-low	Inward	0.159211
725a52a351e9173a47bb31c79116831e	DO45169	Liver-HCC	PCAWG	Tumour	ALT-high	Inward	0
725a52a351e9173a47bb31c79116831e	DO45169	Liver-HCC	PCAWG	Tumour	ALT-high	Outward	0.0687734
8b293efbf5796f768e94d75a266027b8	DO45173	Liver-HCC	PCAWG	Tumour	ALT-low	Outward	0.0927721
8b293efbf5796f768e94d75a266027b8	DO45173	Liver-HCC	PCAWG	Tumour	ALT-low	Inward	0.0618481
a92f7958cf598c46d917884218274f63	DO45175	Liver-HCC	PCAWG	Tumour	ALT-low	Inward	0
a92f7958cf598c46d917884218274f63	DO45175	Liver-HCC	PCAWG	Tumour	ALT-low	Outward	0
1418fd34c29012497afe6c1828992ac5	DO45179	Liver-HCC	PCAWG	Tumour	ALT-low	Inward	0
1418fd34c29012497afe6c1828992ac5	DO45179	Liver-HCC	PCAWG	Tumour	ALT-low	Outward	0.0513634
6559869eca3fce04ad1da2315d71bbe4	DO45181	Liver-HCC	PCAWG	Tumour	ALT-low	Inward	0
6559869eca3fce04ad1da2315d71bbe4	DO45181	Liver-HCC	PCAWG	Tumour	ALT-low	Outward	0
83cbebb6565258efee389fedb013cdfb	DO45185	Liver-HCC	PCAWG	Tumour	ALT-low	Outward	0
83cbebb6565258efee389fedb013cdfb	DO45185	Liver-HCC	PCAWG	Tumour	ALT-low	Inward	0.0766097
ca3b3edaef8df7eb4e955d9a91ddfb4d	DO45187	Liver-HCC	PCAWG	Tumour	ALT-low	Outward	0
ca3b3edaef8df7eb4e955d9a91ddfb4d	DO45187	Liver-HCC	PCAWG	Tumour	ALT-low	Inward	0
c5ab1835d41716418e9b28278028dbbc	DO45189	Liver-HCC	PCAWG	Tumour	ALT-low	Inward	0
c5ab1835d41716418e9b28278028dbbc	DO45189	Liver-HCC	PCAWG	Tumour	ALT-low	Outward	0.0319659
e32d5503bcea94d98c0421f80abcfb80	DO45191	Liver-HCC	PCAWG	Tumour	ALT-low	Inward	0.177935
e32d5503bcea94d98c0421f80abcfb80	DO45191	Liver-HCC	PCAWG	Tumour	ALT-low	Outward	0.213522
974006181fc72da58a373c814710b75b	DO45193	Liver-HCC	PCAWG	Tumour	ALT-low	Inward	0
974006181fc72da58a373c814710b75b	DO45193	Liver-HCC	PCAWG	Tumour	ALT-low	Outward	0.129513
05583800119914748b9079e50ee7bf47	DO45197	Liver-HCC	PCAWG	Tumour	ALT-high	Outward	1.29953
05583800119914748b9079e50ee7bf47	DO45197	Liver-HCC	PCAWG	Tumour	ALT-high	Inward	0.433177
43c82bf35cb5d3a8d72dd8724538e795	DO45199	Liver-HCC	PCAWG	Tumour	ALT-low	Inward	0.0966119
43c82bf35cb5d3a8d72dd8724538e795	DO45199	Liver-HCC	PCAWG	Tumour	ALT-low	Outward	0.064408
60f6fb73f6509495d29350064a48924f	DO45201	Liver-HCC	PCAWG	Tumour	ALT-low	Outward	0.107025
60f6fb73f6509495d29350064a48924f	DO45201	Liver-HCC	PCAWG	Tumour	ALT-low	Inward	0
5258ec3f782ebfb81daeae91bd93cc1e	DO45203	Liver-HCC	PCAWG	Tumour	ALT-low	Inward	0
5258ec3f782ebfb81daeae91bd93cc1e	DO45203	Liver-HCC	PCAWG	Tumour	ALT-low	Outward	0.232153
0962216408b0c663ce83b6ed19ef322c	DO45205	Liver-HCC	PCAWG	Tumour	ALT-low	Inward	0.244251
0962216408b0c663ce83b6ed19ef322c	DO45205	Liver-HCC	PCAWG	Tumour	ALT-low	Outward	0.244251
469acf910d4582d87590b2c9b0428c8b	DO45207	Liver-HCC	PCAWG	Tumour	ALT-low	Inward	0
469acf910d4582d87590b2c9b0428c8b	DO45207	Liver-HCC	PCAWG	Tumour	ALT-low	Outward	0.0299446
2025874445ecc32ec9ebeb9ff1cc0163	DO45209	Liver-HCC	PCAWG	Tumour	ALT-low	Outward	0.189671
2025874445ecc32ec9ebeb9ff1cc0163	DO45209	Liver-HCC	PCAWG	Tumour	ALT-low	Inward	0.142253
20ccfbee37daa41b7a4f668c5a3300c5	DO45211	Liver-HCC	PCAWG	Tumour	ALT-low	Inward	0.442679
20ccfbee37daa41b7a4f668c5a3300c5	DO45211	Liver-HCC	PCAWG	Tumour	ALT-low	Outward	0.238366
f7fa29dcd90d0e7c7c9b30964108c5f7	DO45215	Liver-HCC	PCAWG	Tumour	ALT-low	Inward	0.0629668
f7fa29dcd90d0e7c7c9b30964108c5f7	DO45215	Liver-HCC	PCAWG	Tumour	ALT-low	Outward	0.0629668
c22e9a9f76be4fd90d736b12256ee5d3	DO45219	Liver-HCC	PCAWG	Tumour	ALT-low	Inward	0.0523192
c22e9a9f76be4fd90d736b12256ee5d3	DO45219	Liver-HCC	PCAWG	Tumour	ALT-low	Outward	0.0523192
3ceafb53355fbc0fd92748ca1fd2ca04	DO45227	Liver-HCC	PCAWG	Tumour	ALT-low	Outward	0
3ceafb53355fbc0fd92748ca1fd2ca04	DO45227	Liver-HCC	PCAWG	Tumour	ALT-low	Inward	0
c351e477d3466759639105da2783c98c	DO45229	Liver-HCC	PCAWG	Tumour	ALT-low	Outward	0.180611
c351e477d3466759639105da2783c98c	DO45229	Liver-HCC	PCAWG	Tumour	ALT-low	Inward	0
54986a86cf793e3f14f51711bef37de3	DO45235	Liver-HCC	PCAWG	Tumour	ALT-low	Inward	0.0629893
54986a86cf793e3f14f51711bef37de3	DO45235	Liver-HCC	PCAWG	Tumour	ALT-low	Outward	0.188968
0314062731eb1e6a04511f3d4ca2a64c	DO45237	Liver-HCC	PCAWG	Tumour	ALT-low	Inward	0
0314062731eb1e6a04511f3d4ca2a64c	DO45237	Liver-HCC	PCAWG	Tumour	ALT-low	Outward	0.0401053
c05d1671a6c34e68d33013b672dc7ff7	DO45239	Liver-HCC	PCAWG	Tumour	ALT-low	Inward	0.0669426
c05d1671a6c34e68d33013b672dc7ff7	DO45239	Liver-HCC	PCAWG	Tumour	ALT-low	Outward	0.100414
8d48c2f05e391f06b0778c026baf9413	DO45241	Liver-HCC	PCAWG	Tumour	ALT-low	Outward	0.163372
8d48c2f05e391f06b0778c026baf9413	DO45241	Liver-HCC	PCAWG	Tumour	ALT-low	Inward	0
0930da74bbf9f92654b5fa454319ce96	DO45247	Liver-HCC	PCAWG	Tumour	ALT-high	Inward	0
0930da74bbf9f92654b5fa454319ce96	DO45247	Liver-HCC	PCAWG	Tumour	ALT-high	Outward	0.0766047
0d5f0104a3fe59837fdddac61635f9ea	DO45253	Liver-HCC	PCAWG	Tumour	ALT-low	Inward	0.0325115
0d5f0104a3fe59837fdddac61635f9ea	DO45253	Liver-HCC	PCAWG	Tumour	ALT-low	Outward	0.0325115
840d0a76742a7084e5d79b21ffda7926	DO45263	Liver-HCC	PCAWG	Tumour	ALT-low	Outward	0.0582653
840d0a76742a7084e5d79b21ffda7926	DO45263	Liver-HCC	PCAWG	Tumour	ALT-low	Inward	0.0582653
a66f168e0b3091298a4a187cff02a5d8	DO45265	Liver-HCC	PCAWG	Tumour	ALT-low	Outward	0.192416
a66f168e0b3091298a4a187cff02a5d8	DO45265	Liver-HCC	PCAWG	Tumour	ALT-low	Inward	0.048104
bdb29502f2110989a59a385d62809b55	DO45267	Liver-HCC	PCAWG	Tumour	ALT-low	Inward	0
bdb29502f2110989a59a385d62809b55	DO45267	Liver-HCC	PCAWG	Tumour	ALT-low	Outward	0
237ae7a95ec8f7313ef1bb9652326070	DO45269	Liver-HCC	PCAWG	Tumour	ALT-low	Outward	0.0938463
237ae7a95ec8f7313ef1bb9652326070	DO45269	Liver-HCC	PCAWG	Tumour	ALT-low	Inward	0.0312821
c46dd226d9b4260e23ddb8d63781fd3c	DO45277	Liver-HCC	PCAWG	Tumour	ALT-low	Inward	0.051129
c46dd226d9b4260e23ddb8d63781fd3c	DO45277	Liver-HCC	PCAWG	Tumour	ALT-low	Outward	0
ddca1ab20c3b617570b7d6fe90e53e2e	DO46745	Panc-Endocrine	PCAWG	Tumour	ALT-low	Inward	0
ddca1ab20c3b617570b7d6fe90e53e2e	DO46745	Panc-Endocrine	PCAWG	Tumour	ALT-low	Outward	0
0a37e479ae208ae9fbc6851ec223bb0e	DO46747	Panc-Endocrine	PCAWG	Tumour	ALT-high	Outward	0.419257
0a37e479ae208ae9fbc6851ec223bb0e	DO46747	Panc-Endocrine	PCAWG	Tumour	ALT-high	Inward	0
c7166a654e889e144754b9d075ea56a5	DO46749	Panc-Endocrine	PCAWG	Tumour	ALT-low	Outward	0
c7166a654e889e144754b9d075ea56a5	DO46749	Panc-Endocrine	PCAWG	Tumour	ALT-low	Inward	0
1b0782839d3b02a8a48dfa71115a9ffe	DO46751	Panc-Endocrine	PCAWG	Tumour	ALT-high	Outward	0.508758
1b0782839d3b02a8a48dfa71115a9ffe	DO46751	Panc-Endocrine	PCAWG	Tumour	ALT-high	Inward	0.0145359
3532db908848d54122beeffc5587b1be	DO46753	Panc-Endocrine	PCAWG	Tumour	ALT-low	Inward	0
3532db908848d54122beeffc5587b1be	DO46753	Panc-Endocrine	PCAWG	Tumour	ALT-low	Outward	0.0181909
cbaae991e1761c66f195b8c41dcfb08b	DO46755	Panc-Endocrine	PCAWG	Tumour	ALT-low	Outward	0.0290983
cbaae991e1761c66f195b8c41dcfb08b	DO46755	Panc-Endocrine	PCAWG	Tumour	ALT-low	Inward	0.0145491
ce402d087c21e4be2c166824d418f450	DO46757	Panc-Endocrine	PCAWG	Tumour	ALT-high	Inward	0.139699
ce402d087c21e4be2c166824d418f450	DO46757	Panc-Endocrine	PCAWG	Tumour	ALT-high	Outward	0.339269
b615c613959b77e4d9c5a310b8b66158	DO46759	Panc-Endocrine	PCAWG	Tumour	ALT-high	Inward	0.0322655
b615c613959b77e4d9c5a310b8b66158	DO46759	Panc-Endocrine	PCAWG	Tumour	ALT-high	Outward	0.129062
a9bcba5c6010505dd0075656031d6236	DO46761	Panc-Endocrine	PCAWG	Tumour	ALT-high	Inward	0.0493552
a9bcba5c6010505dd0075656031d6236	DO46761	Panc-Endocrine	PCAWG	Tumour	ALT-high	Outward	0.987103
659057c3585708c2692f6900df2ce9db	DO46763	Panc-Endocrine	PCAWG	Tumour	ALT-high	Outward	0.268664
659057c3585708c2692f6900df2ce9db	DO46763	Panc-Endocrine	PCAWG	Tumour	ALT-high	Inward	0.0134332
56f19ea4eec9ce8567f7e844e79ed575	DO46767	Panc-Endocrine	PCAWG	Tumour	ALT-low	Outward	0.0159946
56f19ea4eec9ce8567f7e844e79ed575	DO46767	Panc-Endocrine	PCAWG	Tumour	ALT-low	Inward	0.0159946
dc188caa7a25cdba3726e010ca43298b	DO46769	Panc-Endocrine	PCAWG	Tumour	ALT-low	Outward	0.0132513
dc188caa7a25cdba3726e010ca43298b	DO46769	Panc-Endocrine	PCAWG	Tumour	ALT-low	Inward	0.0132513
522283a0269e2982df2296d32234ff43	DO46771	Panc-Endocrine	PCAWG	Tumour	ALT-low	Inward	0.0293978
522283a0269e2982df2296d32234ff43	DO46771	Panc-Endocrine	PCAWG	Tumour	ALT-low	Outward	0
0d1b11c1f71a3d9d7e5afbd09e964cb0	DO46779	Panc-Endocrine	PCAWG	Tumour	ALT-high	Inward	0.334514
0d1b11c1f71a3d9d7e5afbd09e964cb0	DO46779	Panc-Endocrine	PCAWG	Tumour	ALT-high	Outward	3.28432
eb42af5de51d04eef60cc178b108a7c5	DO46781	Panc-Endocrine	PCAWG	Tumour	ALT-high	Inward	0.0200239
eb42af5de51d04eef60cc178b108a7c5	DO46781	Panc-Endocrine	PCAWG	Tumour	ALT-high	Outward	0.120143
b0c61bef533133effb7e9db38f774421	DO46783	Panc-Endocrine	PCAWG	Tumour	ALT-low	Outward	0
b0c61bef533133effb7e9db38f774421	DO46783	Panc-Endocrine	PCAWG	Tumour	ALT-low	Inward	0
3ed744d5d0a0dfeb1113c930f0e40c86	DO46785	Panc-Endocrine	PCAWG	Tumour	ALT-low	Outward	0
3ed744d5d0a0dfeb1113c930f0e40c86	DO46785	Panc-Endocrine	PCAWG	Tumour	ALT-low	Inward	0
PCAWG.3f75b1c7-a5d8-4aab-a179-7493d2cc8e07	DO47255	Skin-Melanoma	PCAWG	Tumour	ALT-low	Outward	0
PCAWG.3f75b1c7-a5d8-4aab-a179-7493d2cc8e07	DO47255	Skin-Melanoma	PCAWG	Tumour	ALT-low	Inward	0.0291079
PCAWG.eb5d178a-6ea9-4872-89a3-29da6974c359	DO47268	Skin-Melanoma	PCAWG	Tumour	ALT-high	Outward	0
PCAWG.eb5d178a-6ea9-4872-89a3-29da6974c359	DO47268	Skin-Melanoma	PCAWG	Tumour	ALT-high	Inward	0.0272709
PCAWG.48bfac90-474b-4058-9915-104e65935532	DO47331	Skin-Melanoma	PCAWG	Tumour	ALT-low	Outward	0.0299006
PCAWG.48bfac90-474b-4058-9915-104e65935532	DO47331	Skin-Melanoma	PCAWG	Tumour	ALT-low	Inward	0
PCAWG.a273af75-f08f-4aeb-a36b-7eaf9bec7710	DO47451	Skin-Melanoma	PCAWG	Tumour	ALT-low	Outward	0
PCAWG.a273af75-f08f-4aeb-a36b-7eaf9bec7710	DO47451	Skin-Melanoma	PCAWG	Tumour	ALT-low	Inward	0
PCAWG.62ca2bac-6ba5-44d9-af53-27eb8403fb30	DO47542	Skin-Melanoma	PCAWG	Tumour	ALT-low	Outward	0
PCAWG.62ca2bac-6ba5-44d9-af53-27eb8403fb30	DO47542	Skin-Melanoma	PCAWG	Tumour	ALT-low	Inward	0
PCAWG.17441329-0f3e-40a4-a041-c6262fb3678a	DO48518	Liver-HCC	PCAWG	Tumour	ALT-low	Outward	0.0275678
PCAWG.17441329-0f3e-40a4-a041-c6262fb3678a	DO48518	Liver-HCC	PCAWG	Tumour	ALT-low	Inward	0
f0a849b16b819add3b892c10fac371d5	DO48541	Panc-Endocrine	PCAWG	Tumour	ALT-high	Outward	0.29431
f0a849b16b819add3b892c10fac371d5	DO48541	Panc-Endocrine	PCAWG	Tumour	ALT-high	Inward	0.0163506
e8753f791ee079e5c2defd6047969365	DO48545	Panc-Endocrine	PCAWG	Tumour	ALT-low	Outward	0.0182959
e8753f791ee079e5c2defd6047969365	DO48545	Panc-Endocrine	PCAWG	Tumour	ALT-low	Inward	0
ad9cda82cea03ea76406a80fe0149b73	DO48557	Panc-Endocrine	PCAWG	Tumour	ALT-low	Outward	0.0138129
ad9cda82cea03ea76406a80fe0149b73	DO48557	Panc-Endocrine	PCAWG	Tumour	ALT-low	Inward	0
3147951255f270329e60ececf2fc2c98	DO48573	Panc-Endocrine	PCAWG	Tumour	ALT-high	Outward	0.268917
3147951255f270329e60ececf2fc2c98	DO48573	Panc-Endocrine	PCAWG	Tumour	ALT-high	Inward	0
b81ee896228e57e6b9a977db485694b8	DO48578	Panc-Endocrine	PCAWG	Tumour	ALT-high	Outward	0.213909
b81ee896228e57e6b9a977db485694b8	DO48578	Panc-Endocrine	PCAWG	Tumour	ALT-high	Inward	0.0493635
10b1861b67ac3aa53a816c0cfc13adf1	DO48581	Panc-Endocrine	PCAWG	Tumour	ALT-high	Inward	0.0175866
10b1861b67ac3aa53a816c0cfc13adf1	DO48581	Panc-Endocrine	PCAWG	Tumour	ALT-high	Outward	1.49486
3e7eae0d66e1b983bc73f49fce020232	DO48672	Liver-HCC	PCAWG	Tumour	ALT-low	Outward	0.149925
3e7eae0d66e1b983bc73f49fce020232	DO48672	Liver-HCC	PCAWG	Tumour	ALT-low	Inward	0.224888
6a6141348896ac8d34f9f528b982a03a	DO48677	Liver-HCC	PCAWG	Tumour	ALT-low	Outward	0
6a6141348896ac8d34f9f528b982a03a	DO48677	Liver-HCC	PCAWG	Tumour	ALT-low	Inward	0
897c8c9b5891e716b47f636025c50859	DO48679	Liver-HCC	PCAWG	Tumour	ALT-low	Outward	0.0622738
897c8c9b5891e716b47f636025c50859	DO48679	Liver-HCC	PCAWG	Tumour	ALT-low	Inward	0
13f6034648d31da39bd8855d39d1db00	DO48681	Liver-HCC	PCAWG	Tumour	ALT-high	Inward	0.211046
13f6034648d31da39bd8855d39d1db00	DO48681	Liver-HCC	PCAWG	Tumour	ALT-high	Outward	0.482391
31aceb60211819d7b4e30e21ab38db91	DO48682	Liver-HCC	PCAWG	Tumour	ALT-low	Outward	0.0572205
31aceb60211819d7b4e30e21ab38db91	DO48682	Liver-HCC	PCAWG	Tumour	ALT-low	Inward	0.0572205
0c9147cf5ef63a43e843ba87ddb2e57f	DO48684	Liver-HCC	PCAWG	Tumour	ALT-low	Inward	0.0317464
0c9147cf5ef63a43e843ba87ddb2e57f	DO48684	Liver-HCC	PCAWG	Tumour	ALT-low	Outward	0.158732
9b1efa7c402209f5e3b6b8e13efcb18e	DO48686	Liver-HCC	PCAWG	Tumour	ALT-low	Outward	0.0618584
9b1efa7c402209f5e3b6b8e13efcb18e	DO48686	Liver-HCC	PCAWG	Tumour	ALT-low	Inward	0
9dc82af243029312d10bf9923b1ea575	DO48689	Liver-HCC	PCAWG	Tumour	ALT-low	Inward	0
9dc82af243029312d10bf9923b1ea575	DO48689	Liver-HCC	PCAWG	Tumour	ALT-low	Outward	0.0414437
0d75a5e042364e2ddef653f16e5807c1	DO48692	Liver-HCC	PCAWG	Tumour	ALT-low	Inward	0
0d75a5e042364e2ddef653f16e5807c1	DO48692	Liver-HCC	PCAWG	Tumour	ALT-low	Outward	0.0491952
d23a1b5a37b03339366c316c35738d47	DO48694	Liver-HCC	PCAWG	Tumour	ALT-low	Outward	0.0595037
d23a1b5a37b03339366c316c35738d47	DO48694	Liver-HCC	PCAWG	Tumour	ALT-low	Inward	0.0595037
9d6cce73231ede00ae6e03834cfcc7cc	DO48700	Liver-HCC	PCAWG	Tumour	ALT-low	Outward	0.0770093
9d6cce73231ede00ae6e03834cfcc7cc	DO48700	Liver-HCC	PCAWG	Tumour	ALT-low	Inward	0
6abba3f621d5442ad1e893d1ea11e9c6	DO48701	Liver-HCC	PCAWG	Tumour	ALT-low	Inward	0
6abba3f621d5442ad1e893d1ea11e9c6	DO48701	Liver-HCC	PCAWG	Tumour	ALT-low	Outward	0
b7654a3588bc98f7302155eaae9345f3	DO48703	Liver-HCC	PCAWG	Tumour	ALT-low	Outward	0.0760068
b7654a3588bc98f7302155eaae9345f3	DO48703	Liver-HCC	PCAWG	Tumour	ALT-low	Inward	0.0380034
a76aa4632601f4929b2406aeda6434b9	DO48712	Liver-HCC	PCAWG	Tumour	ALT-low	Outward	0.335085
a76aa4632601f4929b2406aeda6434b9	DO48712	Liver-HCC	PCAWG	Tumour	ALT-low	Inward	0.111695
0360d0857a2df64b62d50c2a5bd7391d	DO48715	Liver-HCC	PCAWG	Tumour	ALT-low	Inward	0.0321604
0360d0857a2df64b62d50c2a5bd7391d	DO48715	Liver-HCC	PCAWG	Tumour	ALT-low	Outward	0.0643208
a26bf251eb4af311f78dba6789588fb0	DO48716	Liver-HCC	PCAWG	Tumour	ALT-low	Inward	0.149281
a26bf251eb4af311f78dba6789588fb0	DO48716	Liver-HCC	PCAWG	Tumour	ALT-low	Outward	0.186602
2a15b895377694539b8fb1df59833af4	DO48717	Liver-HCC	PCAWG	Tumour	ALT-low	Outward	0
2a15b895377694539b8fb1df59833af4	DO48717	Liver-HCC	PCAWG	Tumour	ALT-low	Inward	0.0335042
ed35f24c42a93207582a6bba2f02aba6	DO48720	Liver-HCC	PCAWG	Tumour	ALT-low	Inward	0
ed35f24c42a93207582a6bba2f02aba6	DO48720	Liver-HCC	PCAWG	Tumour	ALT-low	Outward	0.384665
631b9975333570d974c869406889eea8	DO48721	Liver-HCC	PCAWG	Tumour	ALT-low	Inward	0
631b9975333570d974c869406889eea8	DO48721	Liver-HCC	PCAWG	Tumour	ALT-low	Outward	0.0601308
55e8ba44e3c36e7f29aeacee07d2e693	DO48723	Liver-HCC	PCAWG	Tumour	ALT-low	Inward	0.0939681
55e8ba44e3c36e7f29aeacee07d2e693	DO48723	Liver-HCC	PCAWG	Tumour	ALT-low	Outward	0.125291
c01c07b0d204c9438bf0d75743a97b40	DO48725	Liver-HCC	PCAWG	Tumour	ALT-low	Outward	0.155779
c01c07b0d204c9438bf0d75743a97b40	DO48725	Liver-HCC	PCAWG	Tumour	ALT-low	Inward	0
aa175664e1e842f4f3f73cebbf28856e	DO48737	Liver-HCC	PCAWG	Tumour	ALT-low	Outward	0.042094
aa175664e1e842f4f3f73cebbf28856e	DO48737	Liver-HCC	PCAWG	Tumour	ALT-low	Inward	0.042094
75b6eb87614f1dd3a6e5cd651f5d109c	DO48738	Liver-HCC	PCAWG	Tumour	ALT-low	Outward	1.04224
75b6eb87614f1dd3a6e5cd651f5d109c	DO48738	Liver-HCC	PCAWG	Tumour	ALT-low	Inward	0.27793
397fed4711ede7c7ddbc11396b74174d	DO48741	Liver-HCC	PCAWG	Tumour	ALT-low	Outward	0.973398
397fed4711ede7c7ddbc11396b74174d	DO48741	Liver-HCC	PCAWG	Tumour	ALT-low	Inward	0.400811
8505c33e4b44c5ad8d3171f275f24b9b	DO48751	Liver-HCC	PCAWG	Tumour	ALT-low	Outward	0.0295207
8505c33e4b44c5ad8d3171f275f24b9b	DO48751	Liver-HCC	PCAWG	Tumour	ALT-low	Inward	0
3419bfac194cef29e4d22c5d21ff27f3	DO48759	Liver-HCC	PCAWG	Tumour	ALT-low	Inward	0.0519135
3419bfac194cef29e4d22c5d21ff27f3	DO48759	Liver-HCC	PCAWG	Tumour	ALT-low	Outward	0.0519135
5ceac1a982999281aa521da71b7d1211	DO48760	Liver-HCC	PCAWG	Tumour	ALT-low	Outward	0
5ceac1a982999281aa521da71b7d1211	DO48760	Liver-HCC	PCAWG	Tumour	ALT-low	Inward	0
a0b6801b27c429a096583edf5b4561a2	DO48761	Liver-HCC	PCAWG	Tumour	ALT-low	Inward	0
a0b6801b27c429a096583edf5b4561a2	DO48761	Liver-HCC	PCAWG	Tumour	ALT-low	Outward	0.0376686
c021b836aed15341afad476a614ef63e	DO48888	CNS-Medullo	PCAWG	Tumour	ALT-low	Outward	0
c021b836aed15341afad476a614ef63e	DO48888	CNS-Medullo	PCAWG	Tumour	ALT-low	Inward	0
93308263afe329ba30dca49674db9876	DO48889	CNS-Medullo	PCAWG	Tumour	ALT-low	Outward	0
93308263afe329ba30dca49674db9876	DO48889	CNS-Medullo	PCAWG	Tumour	ALT-low	Inward	0
64e20a753514039c32c84de6fe7d39c6	DO48890	CNS-Medullo	PCAWG	Tumour	ALT-low	Inward	0
64e20a753514039c32c84de6fe7d39c6	DO48890	CNS-Medullo	PCAWG	Tumour	ALT-low	Outward	0
86c391e3b435fb6e978f43ab5dd3b0ae	DO48891	CNS-Medullo	PCAWG	Tumour	ALT-low	Outward	0
86c391e3b435fb6e978f43ab5dd3b0ae	DO48891	CNS-Medullo	PCAWG	Tumour	ALT-low	Inward	0
09f0ad70e8f18d3c042b1b3c3fe03ebd	DO48893	CNS-Medullo	PCAWG	Tumour	ALT-low	Outward	0.111033
09f0ad70e8f18d3c042b1b3c3fe03ebd	DO48893	CNS-Medullo	PCAWG	Tumour	ALT-low	Inward	0
e1b01ce88a1d130e553c7fc84f501ae3	DO48894	CNS-Medullo	PCAWG	Tumour	ALT-low	Inward	0
e1b01ce88a1d130e553c7fc84f501ae3	DO48894	CNS-Medullo	PCAWG	Tumour	ALT-low	Outward	0
3692ad59b398169daa6ca41d01cd7174	DO48895	CNS-Medullo	PCAWG	Tumour	ALT-low	Outward	0.091742
3692ad59b398169daa6ca41d01cd7174	DO48895	CNS-Medullo	PCAWG	Tumour	ALT-low	Inward	0.0611613
e07938169b268a04b5a160f3abb932ab	DO48896	CNS-Medullo	PCAWG	Tumour	ALT-low	Inward	0
e07938169b268a04b5a160f3abb932ab	DO48896	CNS-Medullo	PCAWG	Tumour	ALT-low	Outward	0
7e3d691dfa039d8c9a1e46cb33635ece	DO48898	CNS-Medullo	PCAWG	Tumour	ALT-low	Outward	0.0314283
7e3d691dfa039d8c9a1e46cb33635ece	DO48898	CNS-Medullo	PCAWG	Tumour	ALT-low	Inward	0
69c040b5224c6f42ac5460fc5771db0d	DO48899	CNS-Medullo	PCAWG	Tumour	ALT-low	Outward	0.0302949
69c040b5224c6f42ac5460fc5771db0d	DO48899	CNS-Medullo	PCAWG	Tumour	ALT-low	Inward	0
fc95ae03eede585af8f396ccc96fa719	DO48900	CNS-Medullo	PCAWG	Tumour	ALT-low	Inward	0.0269677
fc95ae03eede585af8f396ccc96fa719	DO48900	CNS-Medullo	PCAWG	Tumour	ALT-low	Outward	0.0269677
403609c68f7f0f92c5dacb9381343590	DO48902	CNS-Medullo	PCAWG	Tumour	ALT-low	Inward	0
403609c68f7f0f92c5dacb9381343590	DO48902	CNS-Medullo	PCAWG	Tumour	ALT-low	Outward	0.596937
677ca42c340ba6e7b7de8bda3bf35294	DO48904	CNS-Medullo	PCAWG	Tumour	ALT-low	Inward	0
677ca42c340ba6e7b7de8bda3bf35294	DO48904	CNS-Medullo	PCAWG	Tumour	ALT-low	Outward	0
95ead95bc02ea0d162f61c7a5152bad0	DO48905	CNS-Medullo	PCAWG	Tumour	ALT-low	Outward	0
95ead95bc02ea0d162f61c7a5152bad0	DO48905	CNS-Medullo	PCAWG	Tumour	ALT-low	Inward	0.0287355
ad14a6bad69a93b8e4ff487c6bbcb24c	DO48906	CNS-Medullo	PCAWG	Tumour	ALT-low	Outward	0
ad14a6bad69a93b8e4ff487c6bbcb24c	DO48906	CNS-Medullo	PCAWG	Tumour	ALT-low	Inward	0
55e93fe6449abf2c789912e31256cd8a	DO48909	CNS-Medullo	PCAWG	Tumour	ALT-low	Inward	0.132698
55e93fe6449abf2c789912e31256cd8a	DO48909	CNS-Medullo	PCAWG	Tumour	ALT-low	Outward	0
bd200a91dcc49361a0e18c1083c43474	DO48914	CNS-Medullo	PCAWG	Tumour	ALT-low	Outward	0.132831
bd200a91dcc49361a0e18c1083c43474	DO48914	CNS-Medullo	PCAWG	Tumour	ALT-low	Inward	0.132831
7e7ca620409672f46c11b7105bc56e9d	DO48915	CNS-Medullo	PCAWG	Tumour	ALT-low	Outward	0.224058
7e7ca620409672f46c11b7105bc56e9d	DO48915	CNS-Medullo	PCAWG	Tumour	ALT-low	Inward	0.0640165
6727944984136715e9d49cb9dbed34d6	DO48917	CNS-Medullo	PCAWG	Tumour	ALT-low	Inward	0.349757
6727944984136715e9d49cb9dbed34d6	DO48917	CNS-Medullo	PCAWG	Tumour	ALT-low	Outward	0.149896
e6123ebaedfd35dfd04e8eee7e394503	DO48918	CNS-Medullo	PCAWG	Tumour	ALT-low	Outward	0.025705
e6123ebaedfd35dfd04e8eee7e394503	DO48918	CNS-Medullo	PCAWG	Tumour	ALT-low	Inward	0.025705
25afed49f7c073b13e2d64236d22dacf	DO48919	CNS-Medullo	PCAWG	Tumour	ALT-low	Outward	0.107828
25afed49f7c073b13e2d64236d22dacf	DO48919	CNS-Medullo	PCAWG	Tumour	ALT-low	Inward	0
d7d97570326c60eb552d0ae78fba2049	DO48920	CNS-Medullo	PCAWG	Tumour	ALT-low	Inward	0
d7d97570326c60eb552d0ae78fba2049	DO48920	CNS-Medullo	PCAWG	Tumour	ALT-low	Outward	0.103063
5ff9159cd54ecd8c1d2d6f3a6096fcf8	DO48922	CNS-Medullo	PCAWG	Tumour	ALT-low	Inward	0
5ff9159cd54ecd8c1d2d6f3a6096fcf8	DO48922	CNS-Medullo	PCAWG	Tumour	ALT-low	Outward	0
67261dae9e65109bf2dad31bfd6ab893	DO48923	CNS-Medullo	PCAWG	Tumour	ALT-low	Inward	0.149167
67261dae9e65109bf2dad31bfd6ab893	DO48923	CNS-Medullo	PCAWG	Tumour	ALT-low	Outward	0.0372917
48191857950aaa50566e07d9b274681e	DO48924	CNS-Medullo	PCAWG	Tumour	ALT-low	Outward	0.427061
48191857950aaa50566e07d9b274681e	DO48924	CNS-Medullo	PCAWG	Tumour	ALT-low	Inward	0.199295
6173fef946b201a92a404c1285d887d4	DO48925	CNS-Medullo	PCAWG	Tumour	ALT-low	Inward	0
6173fef946b201a92a404c1285d887d4	DO48925	CNS-Medullo	PCAWG	Tumour	ALT-low	Outward	0
28293805bb6f871efffdb97b821a9b62	DO48927	CNS-Medullo	PCAWG	Tumour	ALT-low	Outward	0.210614
28293805bb6f871efffdb97b821a9b62	DO48927	CNS-Medullo	PCAWG	Tumour	ALT-low	Inward	0.0421228
046385f73da9ac14292134c21c024751	DO48929	CNS-Medullo	PCAWG	Tumour	ALT-low	Outward	0.183359
046385f73da9ac14292134c21c024751	DO48929	CNS-Medullo	PCAWG	Tumour	ALT-low	Inward	0.0733438
1811e21eb83a6eee688b481396ac01a8	DO48930	CNS-Medullo	PCAWG	Tumour	ALT-low	Outward	0.133416
1811e21eb83a6eee688b481396ac01a8	DO48930	CNS-Medullo	PCAWG	Tumour	ALT-low	Inward	0.16677
2f9c7642744e551b4d7ae5a1ba53ff32	DO48932	CNS-Medullo	PCAWG	Tumour	ALT-low	Inward	0
2f9c7642744e551b4d7ae5a1ba53ff32	DO48932	CNS-Medullo	PCAWG	Tumour	ALT-low	Outward	0
60e959f859d6377dd770a83939569f35	DO48934	CNS-Medullo	PCAWG	Tumour	ALT-low	Inward	0
60e959f859d6377dd770a83939569f35	DO48934	CNS-Medullo	PCAWG	Tumour	ALT-low	Outward	0
487af0f4f2fe1f1163f7e52192838086	DO48935	CNS-Medullo	PCAWG	Tumour	ALT-low	Inward	0
487af0f4f2fe1f1163f7e52192838086	DO48935	CNS-Medullo	PCAWG	Tumour	ALT-low	Outward	0.0675086
2209a9add4e8c8e82ab7be241f00e50a	DO48936	CNS-Medullo	PCAWG	Tumour	ALT-low	Inward	0.0285645
2209a9add4e8c8e82ab7be241f00e50a	DO48936	CNS-Medullo	PCAWG	Tumour	ALT-low	Outward	0.0571291
ee0232cb4432e23a7d765327350f33ac	DO48937	CNS-Medullo	PCAWG	Tumour	ALT-low	Outward	0.0545005
ee0232cb4432e23a7d765327350f33ac	DO48937	CNS-Medullo	PCAWG	Tumour	ALT-low	Inward	0
cc307c301f9eb535e08b6a5d4d8050db	DO48938	CNS-Medullo	PCAWG	Tumour	ALT-low	Outward	0.0642728
cc307c301f9eb535e08b6a5d4d8050db	DO48938	CNS-Medullo	PCAWG	Tumour	ALT-low	Inward	0.0964092
9d8deb089eff2facaf36bf6297b11de7	DO48940	CNS-Medullo	PCAWG	Tumour	ALT-low	Inward	0.0251712
9d8deb089eff2facaf36bf6297b11de7	DO48940	CNS-Medullo	PCAWG	Tumour	ALT-low	Outward	0.100685
a462e8250ecaae6486adf79596fa16c1	DO48941	CNS-Medullo	PCAWG	Tumour	ALT-low	Outward	0
a462e8250ecaae6486adf79596fa16c1	DO48941	CNS-Medullo	PCAWG	Tumour	ALT-low	Inward	0
467098050b808c4505fc48722bd29ac3	DO48943	CNS-Medullo	PCAWG	Tumour	ALT-low	Outward	0.024983
467098050b808c4505fc48722bd29ac3	DO48943	CNS-Medullo	PCAWG	Tumour	ALT-low	Inward	0.024983
837b7c1243de43ad6819915d1103e4f1	DO48945	CNS-Medullo	PCAWG	Tumour	ALT-low	Outward	0.0244364
837b7c1243de43ad6819915d1103e4f1	DO48945	CNS-Medullo	PCAWG	Tumour	ALT-low	Inward	0.0244364
960ca65339d685ffc1f4b13cf543b3ab	DO48946	CNS-Medullo	PCAWG	Tumour	ALT-low	Inward	0.023141
960ca65339d685ffc1f4b13cf543b3ab	DO48946	CNS-Medullo	PCAWG	Tumour	ALT-low	Outward	0.046282
a7251f3b8b4f668c4ffa422f6ddae4fc	DO48948	CNS-Medullo	PCAWG	Tumour	ALT-low	Outward	0.11619
a7251f3b8b4f668c4ffa422f6ddae4fc	DO48948	CNS-Medullo	PCAWG	Tumour	ALT-low	Inward	0.0290474
ae911b3a1d09637daed2175647bb7574	DO48949	CNS-Medullo	PCAWG	Tumour	ALT-low	Outward	0.0531729
ae911b3a1d09637daed2175647bb7574	DO48949	CNS-Medullo	PCAWG	Tumour	ALT-low	Inward	0.0531729
2dd0ff30b2d5b377b227f252f388829d	DO48951	CNS-Medullo	PCAWG	Tumour	ALT-low	Inward	0.540068
2dd0ff30b2d5b377b227f252f388829d	DO48951	CNS-Medullo	PCAWG	Tumour	ALT-low	Outward	0.412993
e19dfdc8b9cad32036dba2678c4d6916	DO48952	CNS-Medullo	PCAWG	Tumour	ALT-low	Outward	0.0253705
e19dfdc8b9cad32036dba2678c4d6916	DO48952	CNS-Medullo	PCAWG	Tumour	ALT-low	Inward	0.050741
7b02e64dd1a5eaf29a70c5793703fbca	DO48953	CNS-Medullo	PCAWG	Tumour	ALT-low	Outward	0.159073
7b02e64dd1a5eaf29a70c5793703fbca	DO48953	CNS-Medullo	PCAWG	Tumour	ALT-low	Inward	0.0530242
f1308d278b8d934815d22c0b5d9f5621	DO48955	CNS-Medullo	PCAWG	Tumour	ALT-low	Inward	0.393764
f1308d278b8d934815d22c0b5d9f5621	DO48955	CNS-Medullo	PCAWG	Tumour	ALT-low	Outward	0.196882
88f799b00c2b748593b176ecf4a71a81	DO48957	CNS-Medullo	PCAWG	Tumour	ALT-low	Outward	0.0246602
88f799b00c2b748593b176ecf4a71a81	DO48957	CNS-Medullo	PCAWG	Tumour	ALT-low	Inward	0.0246602
cb8fab81ee08eef670381cab3220c6c8	DO48958	CNS-Medullo	PCAWG	Tumour	ALT-low	Outward	0.0499916
cb8fab81ee08eef670381cab3220c6c8	DO48958	CNS-Medullo	PCAWG	Tumour	ALT-low	Inward	0
4af3505e2b1cfb18f30ba774711345fc	DO48959	CNS-Medullo	PCAWG	Tumour	ALT-low	Outward	0.0258917
4af3505e2b1cfb18f30ba774711345fc	DO48959	CNS-Medullo	PCAWG	Tumour	ALT-low	Inward	0
6d0e749eb2696acb3be87035ad7ca643	DO48961	CNS-Medullo	PCAWG	Tumour	ALT-low	Inward	0.081912
6d0e749eb2696acb3be87035ad7ca643	DO48961	CNS-Medullo	PCAWG	Tumour	ALT-low	Outward	0
ab936828c426f8ff38cc4cbc10be2b98	DO48963	CNS-Medullo	PCAWG	Tumour	ALT-high	Outward	0.467926
ab936828c426f8ff38cc4cbc10be2b98	DO48963	CNS-Medullo	PCAWG	Tumour	ALT-high	Inward	0.221649
a0d8e8414df45fec2a2a8e62d41ea060	DO48964	CNS-Medullo	PCAWG	Tumour	ALT-low	Outward	0.0280897
a0d8e8414df45fec2a2a8e62d41ea060	DO48964	CNS-Medullo	PCAWG	Tumour	ALT-low	Inward	0
e650e41221715002801f0f6667849cf4	DO48965	CNS-Medullo	PCAWG	Tumour	ALT-low	Outward	0.0843618
e650e41221715002801f0f6667849cf4	DO48965	CNS-Medullo	PCAWG	Tumour	ALT-low	Inward	0
0471a1c91a350ae23cc89bad53167fe9	DO48966	CNS-Medullo	PCAWG	Tumour	ALT-low	Outward	0.0480361
0471a1c91a350ae23cc89bad53167fe9	DO48966	CNS-Medullo	PCAWG	Tumour	ALT-low	Inward	0.024018
79015d43091b1f62872a43b23cc0de6b	DO48967	CNS-Medullo	PCAWG	Tumour	ALT-low	Outward	0.0238296
79015d43091b1f62872a43b23cc0de6b	DO48967	CNS-Medullo	PCAWG	Tumour	ALT-low	Inward	0.0476593
273afe4df1d65b69e84349eab397958c	DO48968	CNS-Medullo	PCAWG	Tumour	ALT-low	Inward	0
273afe4df1d65b69e84349eab397958c	DO48968	CNS-Medullo	PCAWG	Tumour	ALT-low	Outward	0.112423
6c70c62e0ab62a7e5218bbb6bdb2847b	DO48969	CNS-Medullo	PCAWG	Tumour	ALT-low	Outward	0.057853
6c70c62e0ab62a7e5218bbb6bdb2847b	DO48969	CNS-Medullo	PCAWG	Tumour	ALT-low	Inward	0
109ab0204666a6097faa21d5262d268f	DO48970	CNS-Medullo	PCAWG	Tumour	ALT-low	Outward	0.0257049
109ab0204666a6097faa21d5262d268f	DO48970	CNS-Medullo	PCAWG	Tumour	ALT-low	Inward	0.0514098
7660661e026a556d89be87c9d558981e	DO48971	CNS-Medullo	PCAWG	Tumour	ALT-low	Inward	0.0636185
7660661e026a556d89be87c9d558981e	DO48971	CNS-Medullo	PCAWG	Tumour	ALT-low	Outward	0.0318093
da9f03d1a1b3e2bd9499287a3e57f66e	DO48972	CNS-Medullo	PCAWG	Tumour	ALT-low	Inward	0.0299539
da9f03d1a1b3e2bd9499287a3e57f66e	DO48972	CNS-Medullo	PCAWG	Tumour	ALT-low	Outward	0.0299539
c5ea0f563998a38b7090777fba556807	DO48973	CNS-Medullo	PCAWG	Tumour	ALT-low	Outward	0
c5ea0f563998a38b7090777fba556807	DO48973	CNS-Medullo	PCAWG	Tumour	ALT-low	Inward	0
PCAWG.b75e14f5-11dd-4a0c-a072-304f9ea40885	DO49659	Liver-HCC	PCAWG	Tumour	ALT-low	Outward	0.0250229
PCAWG.b75e14f5-11dd-4a0c-a072-304f9ea40885	DO49659	Liver-HCC	PCAWG	Tumour	ALT-low	Inward	0
PCAWG.89b9fc71-bc34-4a55-8a2b-23ab3c6d690d	DO49695	Liver-HCC	PCAWG	Tumour	ALT-low	Outward	0
PCAWG.89b9fc71-bc34-4a55-8a2b-23ab3c6d690d	DO49695	Liver-HCC	PCAWG	Tumour	ALT-low	Inward	0.0312513
577479bf0c96b6fb0a2aabb0efddc36a	DO50772	Liver-HCC	PCAWG	Tumour	ALT-low	Outward	0.379159
577479bf0c96b6fb0a2aabb0efddc36a	DO50772	Liver-HCC	PCAWG	Tumour	ALT-low	Inward	0.151664
60c1b594f48a5e791f6a8e2d24f02b61	DO50774	Liver-HCC	PCAWG	Tumour	ALT-low	Outward	0.32135
60c1b594f48a5e791f6a8e2d24f02b61	DO50774	Liver-HCC	PCAWG	Tumour	ALT-low	Inward	0.107117
31182e00f43f2e2940f6fd4ce29e73d4	DO50776	Liver-HCC	PCAWG	Tumour	ALT-low	Outward	0
31182e00f43f2e2940f6fd4ce29e73d4	DO50776	Liver-HCC	PCAWG	Tumour	ALT-low	Inward	0
2f9700c4ddf26305a9e17af64845931e	DO50783	Liver-HCC	PCAWG	Tumour	ALT-low	Outward	0
2f9700c4ddf26305a9e17af64845931e	DO50783	Liver-HCC	PCAWG	Tumour	ALT-low	Inward	0
c00fa790888bf9947996dd2d434f4ef4	DO50785	Liver-HCC	PCAWG	Tumour	ALT-low	Inward	0
c00fa790888bf9947996dd2d434f4ef4	DO50785	Liver-HCC	PCAWG	Tumour	ALT-low	Outward	0.155047
4716e0df7d4e8128ca2f1f54f5db6a31	DO50789	Liver-HCC	PCAWG	Tumour	ALT-high	Outward	0.427474
4716e0df7d4e8128ca2f1f54f5db6a31	DO50789	Liver-HCC	PCAWG	Tumour	ALT-high	Inward	0
72f6b7109433e5a02c9a9c2113206858	DO50791	Liver-HCC	PCAWG	Tumour	ALT-high	Outward	0
72f6b7109433e5a02c9a9c2113206858	DO50791	Liver-HCC	PCAWG	Tumour	ALT-high	Inward	0.0738621
d1ebcf86e0f15e7f04c8a3c287902aac	DO50796	Liver-HCC	PCAWG	Tumour	ALT-low	Inward	0.0569737
d1ebcf86e0f15e7f04c8a3c287902aac	DO50796	Liver-HCC	PCAWG	Tumour	ALT-low	Outward	0
fde0dc373e0ea3fadb755cf5d0c275d9	DO50799	Liver-HCC	PCAWG	Tumour	ALT-low	Outward	0.0670402
fde0dc373e0ea3fadb755cf5d0c275d9	DO50799	Liver-HCC	PCAWG	Tumour	ALT-low	Inward	0.0670402
f545aa1d53b0f4bb458651dcdcb712a3	DO50800	Liver-HCC	PCAWG	Tumour	ALT-low	Inward	0.0472278
f545aa1d53b0f4bb458651dcdcb712a3	DO50800	Liver-HCC	PCAWG	Tumour	ALT-low	Outward	0
66ca43d44c0d21569c6d31eb163f0d0a	DO50802	Liver-HCC	PCAWG	Tumour	ALT-low	Inward	0
66ca43d44c0d21569c6d31eb163f0d0a	DO50802	Liver-HCC	PCAWG	Tumour	ALT-low	Outward	0.0314251
6d3909e345e1610c198d877c3a214f29	DO50803	Liver-HCC	PCAWG	Tumour	ALT-low	Outward	0.0847178
6d3909e345e1610c198d877c3a214f29	DO50803	Liver-HCC	PCAWG	Tumour	ALT-low	Inward	0
e3e040980251cd350b4056d6d8234a93	DO50804	Liver-HCC	PCAWG	Tumour	ALT-low	Inward	0
e3e040980251cd350b4056d6d8234a93	DO50804	Liver-HCC	PCAWG	Tumour	ALT-low	Outward	0
f26562c8deacc964af5565f6ec4549e8	DO50805	Liver-HCC	PCAWG	Tumour	ALT-low	Inward	0
f26562c8deacc964af5565f6ec4549e8	DO50805	Liver-HCC	PCAWG	Tumour	ALT-low	Outward	0
e27832164b1e2b7a9bb7d287c02f93ae	DO50807	Liver-HCC	PCAWG	Tumour	ALT-low	Inward	0.027347
e27832164b1e2b7a9bb7d287c02f93ae	DO50807	Liver-HCC	PCAWG	Tumour	ALT-low	Outward	0
184cd60fc339a1f3bce6631ca2c315f5	DO50808	Liver-HCC	PCAWG	Tumour	ALT-low	Inward	0.0593333
184cd60fc339a1f3bce6631ca2c315f5	DO50808	Liver-HCC	PCAWG	Tumour	ALT-low	Outward	0
5249149e763cf3ba4fa8dc1983ae8519	DO50811	Liver-HCC	PCAWG	Tumour	ALT-low	Inward	0.0257395
5249149e763cf3ba4fa8dc1983ae8519	DO50811	Liver-HCC	PCAWG	Tumour	ALT-low	Outward	0
8a945a8df7e6a618162fba1c639f0098	DO50813	Liver-HCC	PCAWG	Tumour	ALT-low	Inward	0
8a945a8df7e6a618162fba1c639f0098	DO50813	Liver-HCC	PCAWG	Tumour	ALT-low	Outward	0.0780573
43f60e3287bf8915ed3881c49229ef01	DO50815	Liver-HCC	PCAWG	Tumour	ALT-low	Outward	0.424746
43f60e3287bf8915ed3881c49229ef01	DO50815	Liver-HCC	PCAWG	Tumour	ALT-low	Inward	0.0653455
a887a50bccb0a7f205ee3eaa7ff33155	DO50816	Liver-HCC	PCAWG	Tumour	ALT-low	Inward	0
a887a50bccb0a7f205ee3eaa7ff33155	DO50816	Liver-HCC	PCAWG	Tumour	ALT-low	Outward	0.0345633
b53db4dfebec9b08c60bce745ef77d1a	DO50817	Liver-HCC	PCAWG	Tumour	ALT-low	Outward	0
b53db4dfebec9b08c60bce745ef77d1a	DO50817	Liver-HCC	PCAWG	Tumour	ALT-low	Inward	0
235047b7aaa8531d51d3caa50e95ddfc	DO50818	Liver-HCC	PCAWG	Tumour	ALT-low	Outward	0.0324872
235047b7aaa8531d51d3caa50e95ddfc	DO50818	Liver-HCC	PCAWG	Tumour	ALT-low	Inward	0
e7d0e885f7a064e9d0e4fa5009f19252	DO50822	Liver-HCC	PCAWG	Tumour	ALT-low	Inward	0
e7d0e885f7a064e9d0e4fa5009f19252	DO50822	Liver-HCC	PCAWG	Tumour	ALT-low	Outward	0
e04c5c23920c1aedb60c17524fb2e66a	DO50825	Liver-HCC	PCAWG	Tumour	ALT-low	Inward	0.0292712
e04c5c23920c1aedb60c17524fb2e66a	DO50825	Liver-HCC	PCAWG	Tumour	ALT-low	Outward	0.0292712
dbceff1bb7fe3091fd117b21b545c3e7	DO50827	Liver-HCC	PCAWG	Tumour	ALT-low	Inward	0.113765
dbceff1bb7fe3091fd117b21b545c3e7	DO50827	Liver-HCC	PCAWG	Tumour	ALT-low	Outward	0.303373
45eec16c65b4695d1680a18047f9b1ba	DO50829	Liver-HCC	PCAWG	Tumour	ALT-low	Inward	0.0796937
45eec16c65b4695d1680a18047f9b1ba	DO50829	Liver-HCC	PCAWG	Tumour	ALT-low	Outward	0
ca7c67691c436029141e2ed6e4f92720	DO50831	Liver-HCC	PCAWG	Tumour	ALT-low	Inward	0.117356
ca7c67691c436029141e2ed6e4f92720	DO50831	Liver-HCC	PCAWG	Tumour	ALT-low	Outward	0.176034
85f02af2793e68f932bc55896f195eed	DO50832	Liver-HCC	PCAWG	Tumour	ALT-low	Outward	0.0697133
85f02af2793e68f932bc55896f195eed	DO50832	Liver-HCC	PCAWG	Tumour	ALT-low	Inward	0
50e9a6dad94770c415c7eb544c34ad31	DO50834	Liver-HCC	PCAWG	Tumour	ALT-low	Inward	0.025007
50e9a6dad94770c415c7eb544c34ad31	DO50834	Liver-HCC	PCAWG	Tumour	ALT-low	Outward	0.050014
21b242d2051c3bcb0e189db479b57d96	DO50839	Liver-HCC	PCAWG	Tumour	ALT-low	Inward	0
21b242d2051c3bcb0e189db479b57d96	DO50839	Liver-HCC	PCAWG	Tumour	ALT-low	Outward	0.116232
7ec36ddeb982bcca20b6168a98a0b3eb	DO50840	Liver-HCC	PCAWG	Tumour	ALT-low	Inward	0.0272761
7ec36ddeb982bcca20b6168a98a0b3eb	DO50840	Liver-HCC	PCAWG	Tumour	ALT-low	Outward	0.0272761
b76a2522eaf924b30972ccb8087ddf73	DO50845	Liver-HCC	PCAWG	Tumour	ALT-low	Outward	0
b76a2522eaf924b30972ccb8087ddf73	DO50845	Liver-HCC	PCAWG	Tumour	ALT-low	Inward	0
222f45d0a4ddd73c031926708d85d84a	DO50850	Liver-HCC	PCAWG	Tumour	ALT-low	Inward	0
222f45d0a4ddd73c031926708d85d84a	DO50850	Liver-HCC	PCAWG	Tumour	ALT-low	Outward	0.116471
e7960156d3799d1ce046ad3a7fb70df0	DO50851	Liver-HCC	PCAWG	Tumour	ALT-low	Outward	0
e7960156d3799d1ce046ad3a7fb70df0	DO50851	Liver-HCC	PCAWG	Tumour	ALT-low	Inward	0
b63a97ecaf084c55d68d2095044ccc8b	DO50855	Liver-HCC	PCAWG	Tumour	ALT-low	Inward	0.174203
b63a97ecaf084c55d68d2095044ccc8b	DO50855	Liver-HCC	PCAWG	Tumour	ALT-low	Outward	0.0580676
083e09867e732022c89efcb3cbffe788	DO50857	Liver-HCC	PCAWG	Tumour	ALT-low	Outward	0
083e09867e732022c89efcb3cbffe788	DO50857	Liver-HCC	PCAWG	Tumour	ALT-low	Inward	0.0521158
2e7e17c7b324f339e5293d6728d5dfd7	DO50859	Liver-HCC	PCAWG	Tumour	ALT-low	Inward	0
2e7e17c7b324f339e5293d6728d5dfd7	DO50859	Liver-HCC	PCAWG	Tumour	ALT-low	Outward	0.065548
d2626bc074fb43ff3d6c7e8c133db72a	DO51170	Panc-Endocrine	PCAWG	Tumour	ALT-low	Outward	0.298107
d2626bc074fb43ff3d6c7e8c133db72a	DO51170	Panc-Endocrine	PCAWG	Tumour	ALT-low	Inward	0.0425867
80e235be8e1d86e63ad701d193ea17cc	DO51171	Panc-Endocrine	PCAWG	Tumour	ALT-high	Inward	0.0178868
80e235be8e1d86e63ad701d193ea17cc	DO51171	Panc-Endocrine	PCAWG	Tumour	ALT-high	Outward	0.44717
99643ccabf2b236a07bcfcb789e0bf5c	DO51172	Panc-Endocrine	PCAWG	Tumour	ALT-low	Inward	0
99643ccabf2b236a07bcfcb789e0bf5c	DO51172	Panc-Endocrine	PCAWG	Tumour	ALT-low	Outward	0
de823387c9c28237b14472a6979865da	DO51173	Panc-Endocrine	PCAWG	Tumour	ALT-low	Inward	0
de823387c9c28237b14472a6979865da	DO51173	Panc-Endocrine	PCAWG	Tumour	ALT-low	Outward	0.0158572
e8f5a62796e979e3aad4db28f34120f7	DO51175	Panc-Endocrine	PCAWG	Tumour	ALT-low	Inward	0
e8f5a62796e979e3aad4db28f34120f7	DO51175	Panc-Endocrine	PCAWG	Tumour	ALT-low	Outward	0.0177742
2e32b577d0e3cccdbeae59b5d46e1c52	DO51176	Panc-Endocrine	PCAWG	Tumour	ALT-high	Inward	0.0397555
2e32b577d0e3cccdbeae59b5d46e1c52	DO51176	Panc-Endocrine	PCAWG	Tumour	ALT-high	Outward	0.755355
4644c254d7b5b2836ffa4d3c49f81a7a	DO51177	Panc-Endocrine	PCAWG	Tumour	ALT-low	Outward	0
4644c254d7b5b2836ffa4d3c49f81a7a	DO51177	Panc-Endocrine	PCAWG	Tumour	ALT-low	Inward	0.0253251
b7c31fe5023c284b835b3f49b21810c6	DO51178	Panc-Endocrine	PCAWG	Tumour	ALT-high	Inward	0.0191066
b7c31fe5023c284b835b3f49b21810c6	DO51178	Panc-Endocrine	PCAWG	Tumour	ALT-high	Outward	0.305705
fc518e1cb352c61d83643c916d8e7dd6	DO51179	Panc-Endocrine	PCAWG	Tumour	ALT-low	Outward	0.0183407
fc518e1cb352c61d83643c916d8e7dd6	DO51179	Panc-Endocrine	PCAWG	Tumour	ALT-low	Inward	0
31623bb22167abaa25fef5320e67ffc3	DO51180	Panc-Endocrine	PCAWG	Tumour	ALT-high	Inward	0.0222136
31623bb22167abaa25fef5320e67ffc3	DO51180	Panc-Endocrine	PCAWG	Tumour	ALT-high	Outward	0.377631
28ce0d12f4e456a3bb9f80a725f08621	DO51181	Panc-Endocrine	PCAWG	Tumour	ALT-high	Inward	0
28ce0d12f4e456a3bb9f80a725f08621	DO51181	Panc-Endocrine	PCAWG	Tumour	ALT-high	Outward	0.0191971
068621d564742e57abc0f0153585e4ea	DO51182	Panc-Endocrine	PCAWG	Tumour	ALT-high	Outward	0.0882749
068621d564742e57abc0f0153585e4ea	DO51182	Panc-Endocrine	PCAWG	Tumour	ALT-high	Inward	0
f257bcb537d7b4166d1f67601e298e3f	DO51184	Panc-Endocrine	PCAWG	Tumour	ALT-high	Outward	0.123528
f257bcb537d7b4166d1f67601e298e3f	DO51184	Panc-Endocrine	PCAWG	Tumour	ALT-high	Inward	0.030882
95335a4e18e8ff47dcf9a4277b901a47	DO51187	Panc-Endocrine	PCAWG	Tumour	ALT-high	Outward	0.458546
95335a4e18e8ff47dcf9a4277b901a47	DO51187	Panc-Endocrine	PCAWG	Tumour	ALT-high	Inward	0.0509495
PCAWG.3a6932c3-b10c-4bcc-bcef-6c515182db9a	DO51251	Skin-Melanoma	PCAWG	Tumour	ALT-low	Inward	6.79856
PCAWG.3a6932c3-b10c-4bcc-bcef-6c515182db9a	DO51251	Skin-Melanoma	PCAWG	Tumour	ALT-low	Outward	12.2813
c1733bf26267239c32c8b402fde0d7ea	DO52122	Panc-Endocrine	PCAWG	Tumour	ALT-high	Outward	0.182139
c1733bf26267239c32c8b402fde0d7ea	DO52122	Panc-Endocrine	PCAWG	Tumour	ALT-high	Inward	0
856656274fd59c9109bb40ed459aab93	DO52123	Panc-Endocrine	PCAWG	Tumour	ALT-high	Outward	0.563344
856656274fd59c9109bb40ed459aab93	DO52123	Panc-Endocrine	PCAWG	Tumour	ALT-high	Inward	0.100597
87cad06a4db5b45c3bf3415fd0708980	DO52124	Panc-Endocrine	PCAWG	Tumour	ALT-high	Outward	0.578257
87cad06a4db5b45c3bf3415fd0708980	DO52124	Panc-Endocrine	PCAWG	Tumour	ALT-high	Inward	0.0141038
6b503809e6ab4b8adab86871299aa8ff	DO52125	Panc-Endocrine	PCAWG	Tumour	ALT-low	Outward	0.0473757
6b503809e6ab4b8adab86871299aa8ff	DO52125	Panc-Endocrine	PCAWG	Tumour	ALT-low	Inward	0
318340430226b95c70e7c197287fc6d3	DO52126	Panc-Endocrine	PCAWG	Tumour	ALT-low	Inward	0
318340430226b95c70e7c197287fc6d3	DO52126	Panc-Endocrine	PCAWG	Tumour	ALT-low	Outward	0
61c5765c5f5fe6e8996e58819c817f1c	DO52127	Panc-Endocrine	PCAWG	Tumour	ALT-high	Inward	0
61c5765c5f5fe6e8996e58819c817f1c	DO52127	Panc-Endocrine	PCAWG	Tumour	ALT-high	Outward	0.154056
e9d0e544e67ed9069dc6e89c0fab2ecb	DO52128	Panc-Endocrine	PCAWG	Tumour	ALT-low	Outward	0.0790826
e9d0e544e67ed9069dc6e89c0fab2ecb	DO52128	Panc-Endocrine	PCAWG	Tumour	ALT-low	Inward	0.105443
9d4570a7e764261f072fe455fa59db29	DO52129	Panc-Endocrine	PCAWG	Tumour	ALT-high	Inward	0.362328
9d4570a7e764261f072fe455fa59db29	DO52129	Panc-Endocrine	PCAWG	Tumour	ALT-high	Outward	0.634074
b163aaf25c2822a9282b318daa1dbc1f	DO52132	Panc-Endocrine	PCAWG	Tumour	ALT-low	Inward	0
b163aaf25c2822a9282b318daa1dbc1f	DO52132	Panc-Endocrine	PCAWG	Tumour	ALT-low	Outward	0
553a01291eee2f3edd3cca38f0644656	DO52135	Panc-Endocrine	PCAWG	Tumour	ALT-high	Inward	0
553a01291eee2f3edd3cca38f0644656	DO52135	Panc-Endocrine	PCAWG	Tumour	ALT-high	Outward	0.0818912
89d1fe98b04e05c04016d929504beeb7	DO52137	Panc-Endocrine	PCAWG	Tumour	ALT-low	Outward	0
89d1fe98b04e05c04016d929504beeb7	DO52137	Panc-Endocrine	PCAWG	Tumour	ALT-low	Inward	0
ccb9cd3f673674a5959ed66a9eabb02f	DO52139	Panc-Endocrine	PCAWG	Tumour	ALT-low	Outward	0.0170273
ccb9cd3f673674a5959ed66a9eabb02f	DO52139	Panc-Endocrine	PCAWG	Tumour	ALT-low	Inward	0.0170273
f3268fe904e6f64325214b50fbc3c523	DO52141	Panc-Endocrine	PCAWG	Tumour	ALT-low	Outward	0.0172566
f3268fe904e6f64325214b50fbc3c523	DO52141	Panc-Endocrine	PCAWG	Tumour	ALT-low	Inward	0
b44d6b863cc95b9c7dba11c5b9985bb5	DO52142	Panc-Endocrine	PCAWG	Tumour	ALT-high	Outward	0.418962
b44d6b863cc95b9c7dba11c5b9985bb5	DO52142	Panc-Endocrine	PCAWG	Tumour	ALT-high	Inward	0.0502755
309858516ca1b6c2f02ceb0385ef17c5	DO52143	Panc-Endocrine	PCAWG	Tumour	ALT-high	Inward	0.122936
309858516ca1b6c2f02ceb0385ef17c5	DO52143	Panc-Endocrine	PCAWG	Tumour	ALT-high	Outward	1.49279
08f7ccf763fdbae903a55119f1b379fa	DO52146	Panc-Endocrine	PCAWG	Tumour	ALT-high	Inward	0.121786
08f7ccf763fdbae903a55119f1b379fa	DO52146	Panc-Endocrine	PCAWG	Tumour	ALT-high	Outward	0.695922
7b4a1a9b760e944f4dcfa8d5983793a2	DO52148	Panc-Endocrine	PCAWG	Tumour	ALT-low	Inward	0.0392736
7b4a1a9b760e944f4dcfa8d5983793a2	DO52148	Panc-Endocrine	PCAWG	Tumour	ALT-low	Outward	0.0589103
0d96bb3b4e32670e33c6f8d2979d036a	DO52149	Panc-Endocrine	PCAWG	Tumour	ALT-high	Outward	0.530524
0d96bb3b4e32670e33c6f8d2979d036a	DO52149	Panc-Endocrine	PCAWG	Tumour	ALT-high	Inward	0.0936219
56ed39874647fedbe295f650fa6a79a9	DO52150	Panc-Endocrine	PCAWG	Tumour	ALT-low	Inward	0.0203553
56ed39874647fedbe295f650fa6a79a9	DO52150	Panc-Endocrine	PCAWG	Tumour	ALT-low	Outward	0.244264
5f5fc477fa057c04bc37dbb94ee820d3	DO52151	Panc-Endocrine	PCAWG	Tumour	ALT-high	Inward	0.0422937
5f5fc477fa057c04bc37dbb94ee820d3	DO52151	Panc-Endocrine	PCAWG	Tumour	ALT-high	Outward	0.888167
c9de539bb3c6809fba7d4f4fff71cad3	DO52152	Panc-Endocrine	PCAWG	Tumour	ALT-low	Outward	0.0699865
c9de539bb3c6809fba7d4f4fff71cad3	DO52152	Panc-Endocrine	PCAWG	Tumour	ALT-low	Inward	0.0349933
66ab39da02f559b827b197ae7599809d	DO52155	Panc-Endocrine	PCAWG	Tumour	ALT-low	Inward	0
66ab39da02f559b827b197ae7599809d	DO52155	Panc-Endocrine	PCAWG	Tumour	ALT-low	Outward	0.0345636
ae450432289ac116be18e4dd1f301cde	DO52156	Panc-Endocrine	PCAWG	Tumour	ALT-high	Outward	0.580239
ae450432289ac116be18e4dd1f301cde	DO52156	Panc-Endocrine	PCAWG	Tumour	ALT-high	Inward	0.257884
0ad73352cb328d9c568a9dfe7c2e9975	DO52159	Panc-Endocrine	PCAWG	Tumour	ALT-high	Inward	0.0624695
0ad73352cb328d9c568a9dfe7c2e9975	DO52159	Panc-Endocrine	PCAWG	Tumour	ALT-high	Outward	0.937043
b2a1561f2e9bbf93f232ddfa169ca09f	DO52161	Panc-Endocrine	PCAWG	Tumour	ALT-low	Outward	0
b2a1561f2e9bbf93f232ddfa169ca09f	DO52161	Panc-Endocrine	PCAWG	Tumour	ALT-low	Inward	0
aefd9917e58a2038ba457491438a5240	DO52162	Panc-Endocrine	PCAWG	Tumour	ALT-low	Outward	0.0425888
aefd9917e58a2038ba457491438a5240	DO52162	Panc-Endocrine	PCAWG	Tumour	ALT-low	Inward	0
189ae172b67796a792006014660b605c	DO52164	Panc-Endocrine	PCAWG	Tumour	ALT-high	Inward	0.0281035
189ae172b67796a792006014660b605c	DO52164	Panc-Endocrine	PCAWG	Tumour	ALT-high	Outward	2.16397
PCAWG.ccad54ca-89fb-4818-8122-cfe86373449c	DO52171	Liver-HCC	PCAWG	Tumour	ALT-low	Outward	0
PCAWG.ccad54ca-89fb-4818-8122-cfe86373449c	DO52171	Liver-HCC	PCAWG	Tumour	ALT-low	Inward	0
PCAWG.e96e162e-067b-4b4a-9b1d-8627dcffada7	DO52172	Liver-HCC	PCAWG	Tumour	ALT-low	Outward	0
PCAWG.e96e162e-067b-4b4a-9b1d-8627dcffada7	DO52172	Liver-HCC	PCAWG	Tumour	ALT-low	Inward	0.0147627
PCAWG.b445f98f-05d4-458b-9141-4dee44774660	DO52307	Liver-HCC	PCAWG	Tumour	ALT-low	Inward	0
PCAWG.b445f98f-05d4-458b-9141-4dee44774660	DO52307	Liver-HCC	PCAWG	Tumour	ALT-low	Outward	0
ce4afaafd87c53846d56bf3148d730c1	DO52574	Bone-Osteosarc	PCAWG	Tumour	ALT-high	Outward	0.380473
ce4afaafd87c53846d56bf3148d730c1	DO52574	Bone-Osteosarc	PCAWG	Tumour	ALT-high	Inward	0.279013
8fa15ee32cf3bd6aa032b33726b06941	DO52576	Bone-Osteosarc	PCAWG	Tumour	ALT-high	Inward	0.0607314
8fa15ee32cf3bd6aa032b33726b06941	DO52576	Bone-Osteosarc	PCAWG	Tumour	ALT-high	Outward	0.151828
55928e15f8fb7864bd7c54acff475dd9	DO52582	Bone-Osteosarc	PCAWG	Tumour	ALT-low	Inward	0
55928e15f8fb7864bd7c54acff475dd9	DO52582	Bone-Osteosarc	PCAWG	Tumour	ALT-low	Outward	0.0589188
9a5a53e214268ebe2d0b62cba0ebc16d	DO52583	Bone-Osteosarc	PCAWG	Tumour	ALT-low	Outward	0
9a5a53e214268ebe2d0b62cba0ebc16d	DO52583	Bone-Osteosarc	PCAWG	Tumour	ALT-low	Inward	0.0320862
8c7f8f25dc4fd74123baa9a099742047	DO52584	Bone-Osteosarc	PCAWG	Tumour	ALT-low	Inward	0.0511123
8c7f8f25dc4fd74123baa9a099742047	DO52584	Bone-Osteosarc	PCAWG	Tumour	ALT-low	Outward	0.0766684
12cb482b0ce20ad883c13ca3e26313b0	DO52591	Bone-Osteosarc	PCAWG	Tumour	ALT-low	Outward	0.106061
12cb482b0ce20ad883c13ca3e26313b0	DO52591	Bone-Osteosarc	PCAWG	Tumour	ALT-low	Inward	0
8fcbefb5d7d9f42b5e55447424db60d6	DO52593	Bone-Osteosarc	PCAWG	Tumour	ALT-high	Outward	0.377762
8fcbefb5d7d9f42b5e55447424db60d6	DO52593	Bone-Osteosarc	PCAWG	Tumour	ALT-high	Inward	0.026983
eb633138157a29a01e1c2577b3263a0d	DO52594	Bone-Osteosarc	PCAWG	Tumour	ALT-low	Outward	0.0235454
eb633138157a29a01e1c2577b3263a0d	DO52594	Bone-Osteosarc	PCAWG	Tumour	ALT-low	Inward	0
e3feb4a67c6a75f3b8acb9af61ddefcc	DO52595	Bone-Osteosarc	PCAWG	Tumour	ALT-high	Outward	0.0993458
e3feb4a67c6a75f3b8acb9af61ddefcc	DO52595	Bone-Osteosarc	PCAWG	Tumour	ALT-high	Inward	0.298037
29d628431aaa83639e684b3481ba7b47	DO52596	Bone-Osteosarc	PCAWG	Tumour	ALT-low	Inward	0
29d628431aaa83639e684b3481ba7b47	DO52596	Bone-Osteosarc	PCAWG	Tumour	ALT-low	Outward	0.0268823
3592a3dfd8f87f0d03a17a2e2758e4ed	DO52597	Bone-Osteosarc	PCAWG	Tumour	ALT-high	Outward	0.296787
3592a3dfd8f87f0d03a17a2e2758e4ed	DO52597	Bone-Osteosarc	PCAWG	Tumour	ALT-high	Inward	0.185492
c007f362d965b32174ec030825262714	DO52598	Bone-Osteosarc	PCAWG	Tumour	ALT-high	Outward	0.233146
c007f362d965b32174ec030825262714	DO52598	Bone-Osteosarc	PCAWG	Tumour	ALT-high	Inward	0.299759
33cf5d73187a6c0037412c234615c8b2	DO52599	Bone-Osteosarc	PCAWG	Tumour	ALT-low	Outward	0.224872
33cf5d73187a6c0037412c234615c8b2	DO52599	Bone-Osteosarc	PCAWG	Tumour	ALT-low	Inward	0.324815
718db53891f8efef65f825d8c8756fff	DO52600	Bone-Osteosarc	PCAWG	Tumour	ALT-high	Inward	0.595988
718db53891f8efef65f825d8c8756fff	DO52600	Bone-Osteosarc	PCAWG	Tumour	ALT-high	Outward	0.595988
ef3344347e59a94378b7f67dd7d398dc	DO52601	Bone-Osteosarc	PCAWG	Tumour	ALT-low	Outward	0.164214
ef3344347e59a94378b7f67dd7d398dc	DO52601	Bone-Osteosarc	PCAWG	Tumour	ALT-low	Inward	0.109476
1a4c45ba2dd127f831bb11d39497b4cd	DO52603	Bone-Osteosarc	PCAWG	Tumour	ALT-high	Inward	0.24205
1a4c45ba2dd127f831bb11d39497b4cd	DO52603	Bone-Osteosarc	PCAWG	Tumour	ALT-high	Outward	0.645467
ae4b28479dc6652ba00a73ec76c8be95	DO52605	Bone-Osteosarc	PCAWG	Tumour	ALT-low	Outward	0.0277329
ae4b28479dc6652ba00a73ec76c8be95	DO52605	Bone-Osteosarc	PCAWG	Tumour	ALT-low	Inward	0.0831986
e9b2cbc302dbb6ff2c7f1383b84df9f5	DO52611	Bone-Osteosarc	PCAWG	Tumour	ALT-high	Inward	0.480852
e9b2cbc302dbb6ff2c7f1383b84df9f5	DO52611	Bone-Osteosarc	PCAWG	Tumour	ALT-high	Outward	1.65293
904daae70c72674cf7bc5c1ad7c70220	DO52613	Bone-Osteosarc	PCAWG	Tumour	ALT-high	Outward	0.109089
904daae70c72674cf7bc5c1ad7c70220	DO52613	Bone-Osteosarc	PCAWG	Tumour	ALT-high	Inward	0.0545443
ccd3b76afff94a26333b2740b960a1e5	DO52615	Bone-Osteosarc	PCAWG	Tumour	ALT-high	Outward	0.0541682
ccd3b76afff94a26333b2740b960a1e5	DO52615	Bone-Osteosarc	PCAWG	Tumour	ALT-high	Inward	0.0270841
1d826b27a356a722e26e97c0cf85ad29	DO52616	Bone-Osteosarc	PCAWG	Tumour	ALT-low	Inward	0
1d826b27a356a722e26e97c0cf85ad29	DO52616	Bone-Osteosarc	PCAWG	Tumour	ALT-low	Outward	0.186503
5a5a4d48f56d863a291e464b754dd794	DO52617	Bone-Osteosarc	PCAWG	Tumour	ALT-high	Outward	0
5a5a4d48f56d863a291e464b754dd794	DO52617	Bone-Osteosarc	PCAWG	Tumour	ALT-high	Inward	0.0388576
033ecbdb2c27445b9e507feca1e3e2d9	DO52618	Bone-Osteosarc	PCAWG	Tumour	ALT-high	Outward	0.220122
033ecbdb2c27445b9e507feca1e3e2d9	DO52618	Bone-Osteosarc	PCAWG	Tumour	ALT-high	Inward	0.146748
3af809864aceb41b5fc027cc828d1b3e	DO52619	Bone-Osteosarc	PCAWG	Tumour	ALT-low	Outward	0.0266126
3af809864aceb41b5fc027cc828d1b3e	DO52619	Bone-Osteosarc	PCAWG	Tumour	ALT-low	Inward	0
a482171b01d1d7917bec6ac1ecd4767a	DO52620	Bone-Osteosarc	PCAWG	Tumour	ALT-high	Inward	1.23945
a482171b01d1d7917bec6ac1ecd4767a	DO52620	Bone-Osteosarc	PCAWG	Tumour	ALT-high	Outward	2.39626
4d4764559b73b3ee5dd35a79b7bbdba7	DO52636	Bone-Osteosarc	PCAWG	Tumour	ALT-low	Inward	0.186196
4d4764559b73b3ee5dd35a79b7bbdba7	DO52636	Bone-Osteosarc	PCAWG	Tumour	ALT-low	Outward	0.124131
c15e37a7f556c4c3bbf262d0255d27d7	DO52639	Bone-Osteosarc	PCAWG	Tumour	ALT-high	Inward	0
c15e37a7f556c4c3bbf262d0255d27d7	DO52639	Bone-Osteosarc	PCAWG	Tumour	ALT-high	Outward	0.149724
08e0e137249c5ff8de518b4788eff356	DO52640	Bone-Osteosarc	PCAWG	Tumour	ALT-high	Inward	0.254659
08e0e137249c5ff8de518b4788eff356	DO52640	Bone-Osteosarc	PCAWG	Tumour	ALT-high	Outward	0.190994
a275f6564a00ef628ff79cbd16bddd42	DO52641	Bone-Osteosarc	PCAWG	Tumour	ALT-high	Outward	0.0388116
a275f6564a00ef628ff79cbd16bddd42	DO52641	Bone-Osteosarc	PCAWG	Tumour	ALT-high	Inward	0.0388116
4e2a90096443c03100f9f26633636332	DO52642	Bone-Osteosarc	PCAWG	Tumour	ALT-high	Inward	0.489005
4e2a90096443c03100f9f26633636332	DO52642	Bone-Osteosarc	PCAWG	Tumour	ALT-high	Outward	0.411794
97ecece74ac1d2cfb04450f36b71959a	DO52643	Bone-Osteosarc	PCAWG	Tumour	ALT-high	Inward	1.13269
97ecece74ac1d2cfb04450f36b71959a	DO52643	Bone-Osteosarc	PCAWG	Tumour	ALT-high	Outward	1.66572
561249f63b7b65807ce0aeec745572e2	DO52645	Bone-Osteosarc	PCAWG	Tumour	ALT-low	Outward	0.0352985
561249f63b7b65807ce0aeec745572e2	DO52645	Bone-Osteosarc	PCAWG	Tumour	ALT-low	Inward	0
902916bdf3467ba69b91a37fb2dd8653	DO52646	Bone-Osteosarc	PCAWG	Tumour	ALT-low	Inward	0.0653137
902916bdf3467ba69b91a37fb2dd8653	DO52646	Bone-Osteosarc	PCAWG	Tumour	ALT-low	Outward	0.0979705
9e544c9e2c99249042b7a7d56c56142c	DO52647	Lymph-BNHL	PCAWG	Tumour	ALT-low	Inward	0.0578239
9e544c9e2c99249042b7a7d56c56142c	DO52647	Lymph-BNHL	PCAWG	Tumour	ALT-low	Outward	0.346943
784fcaba065e338a9d53fad6154e9d61	DO52650	Lymph-BNHL	PCAWG	Tumour	ALT-low	Outward	0.0892441
784fcaba065e338a9d53fad6154e9d61	DO52650	Lymph-BNHL	PCAWG	Tumour	ALT-low	Inward	0.0594961
6534b145d54f68dc8d9f587b0ad64883	DO52651	Lymph-BNHL	PCAWG	Tumour	ALT-low	Outward	0.0893981
6534b145d54f68dc8d9f587b0ad64883	DO52651	Lymph-BNHL	PCAWG	Tumour	ALT-low	Inward	0.0297994
9eac70f49bb3ee9138f28f84d5d30c01	DO52652	Lymph-BNHL	PCAWG	Tumour	ALT-low	Outward	0
9eac70f49bb3ee9138f28f84d5d30c01	DO52652	Lymph-BNHL	PCAWG	Tumour	ALT-low	Inward	0
71b0401ff14cd19cdb18deca7403d3bf	DO52653	Lymph-BNHL	PCAWG	Tumour	ALT-low	Inward	0
71b0401ff14cd19cdb18deca7403d3bf	DO52653	Lymph-BNHL	PCAWG	Tumour	ALT-low	Outward	0.0890035
aed34a6b5e0a183c9d6b1327fa99445b	DO52654	Lymph-BNHL	PCAWG	Tumour	ALT-low	Inward	0.0581591
aed34a6b5e0a183c9d6b1327fa99445b	DO52654	Lymph-BNHL	PCAWG	Tumour	ALT-low	Outward	0.290795
20121ddae9fa68b93655b66919406fb5	DO52655	Lymph-BNHL	PCAWG	Tumour	ALT-low	Outward	0
20121ddae9fa68b93655b66919406fb5	DO52655	Lymph-BNHL	PCAWG	Tumour	ALT-low	Inward	0
a203fe1b93948eab99f52dfea0dfe7d8	DO52656	Lymph-BNHL	PCAWG	Tumour	ALT-low	Inward	0
a203fe1b93948eab99f52dfea0dfe7d8	DO52656	Lymph-BNHL	PCAWG	Tumour	ALT-low	Outward	0.104322
e5109ca33e942753ce13ae39d4e164db	DO52657	Lymph-BNHL	PCAWG	Tumour	ALT-high	Inward	0.0579553
e5109ca33e942753ce13ae39d4e164db	DO52657	Lymph-BNHL	PCAWG	Tumour	ALT-high	Outward	0.260799
c7c949a73fa37d9a744959cbdcd6ba5c	DO52658	Lymph-BNHL	PCAWG	Tumour	ALT-low	Inward	0
c7c949a73fa37d9a744959cbdcd6ba5c	DO52658	Lymph-BNHL	PCAWG	Tumour	ALT-low	Outward	0
ed803330021389a88ded0e0ea8936de1	DO52659	Lymph-BNHL	PCAWG	Tumour	ALT-low	Outward	0
ed803330021389a88ded0e0ea8936de1	DO52659	Lymph-BNHL	PCAWG	Tumour	ALT-low	Inward	0.0220471
814ac9511ce645edd03049a797872072	DO52661	Lymph-BNHL	PCAWG	Tumour	ALT-low	Outward	0.121366
814ac9511ce645edd03049a797872072	DO52661	Lymph-BNHL	PCAWG	Tumour	ALT-low	Inward	0.0606832
98e7af0dae858455e4e161956c41d954	DO52662	Lymph-BNHL	PCAWG	Tumour	ALT-low	Inward	0
98e7af0dae858455e4e161956c41d954	DO52662	Lymph-BNHL	PCAWG	Tumour	ALT-low	Outward	0.0727768
4cfd4d743416bd9bd144ff2435ea851c	DO52663	Lymph-BNHL	PCAWG	Tumour	ALT-low	Outward	0.0253613
4cfd4d743416bd9bd144ff2435ea851c	DO52663	Lymph-BNHL	PCAWG	Tumour	ALT-low	Inward	0
1b3c9c1ef515da7bf6f5214b59d97336	DO52664	Lymph-BNHL	PCAWG	Tumour	ALT-low	Outward	0.0321391
1b3c9c1ef515da7bf6f5214b59d97336	DO52664	Lymph-BNHL	PCAWG	Tumour	ALT-low	Inward	0
edd715fdbcb0778b9895a816517bcaaf	DO52665	Lymph-BNHL	PCAWG	Tumour	ALT-low	Outward	0.0546774
edd715fdbcb0778b9895a816517bcaaf	DO52665	Lymph-BNHL	PCAWG	Tumour	ALT-low	Inward	0.109355
d7bba194e5989da0d06cf761c1aa0214	DO52666	Lymph-BNHL	PCAWG	Tumour	ALT-low	Inward	0.0425974
d7bba194e5989da0d06cf761c1aa0214	DO52666	Lymph-BNHL	PCAWG	Tumour	ALT-low	Outward	0.0425974
5eabab64d7504bfe4f7ae25413e60b60	DO52667	Lymph-BNHL	PCAWG	Tumour	ALT-low	Outward	0
5eabab64d7504bfe4f7ae25413e60b60	DO52667	Lymph-BNHL	PCAWG	Tumour	ALT-low	Inward	0.0693169
993817bf83faad4e4bad146e47a0899e	DO52668	Lymph-BNHL	PCAWG	Tumour	ALT-low	Inward	0.031227
993817bf83faad4e4bad146e47a0899e	DO52668	Lymph-BNHL	PCAWG	Tumour	ALT-low	Outward	0.093681
317311d6e5a3c2e3f8e25b2075e88332	DO52669	Lymph-BNHL	PCAWG	Tumour	ALT-low	Outward	0.109707
317311d6e5a3c2e3f8e25b2075e88332	DO52669	Lymph-BNHL	PCAWG	Tumour	ALT-low	Inward	0.0731382
0f55aa4df2de88dd7297cc5a50ee370a	DO52670	Lymph-BNHL	PCAWG	Tumour	ALT-low	Outward	0
0f55aa4df2de88dd7297cc5a50ee370a	DO52670	Lymph-BNHL	PCAWG	Tumour	ALT-low	Inward	0
ad0cc12ccd8edd8e837ed4851a434247	DO52671	Lymph-BNHL	PCAWG	Tumour	ALT-low	Outward	0
ad0cc12ccd8edd8e837ed4851a434247	DO52671	Lymph-BNHL	PCAWG	Tumour	ALT-low	Inward	0.0318745
59f0b912cb371e217ad1dc357f324ccb	DO52672	Lymph-BNHL	PCAWG	Tumour	ALT-low	Inward	0
59f0b912cb371e217ad1dc357f324ccb	DO52672	Lymph-BNHL	PCAWG	Tumour	ALT-low	Outward	0
6d8be7f24739ef2abc0adb53e4445400	DO52673	Lymph-BNHL	PCAWG	Tumour	ALT-low	Outward	0
6d8be7f24739ef2abc0adb53e4445400	DO52673	Lymph-BNHL	PCAWG	Tumour	ALT-low	Inward	0
faae4e45e2c82c7fa7be90ee0f04b95b	DO52674	Lymph-BNHL	PCAWG	Tumour	ALT-low	Inward	0
faae4e45e2c82c7fa7be90ee0f04b95b	DO52674	Lymph-BNHL	PCAWG	Tumour	ALT-low	Outward	0
bf44f8d17089b90dcdd621306c5128bb	DO52675	Lymph-BNHL	PCAWG	Tumour	ALT-low	Outward	0
bf44f8d17089b90dcdd621306c5128bb	DO52675	Lymph-BNHL	PCAWG	Tumour	ALT-low	Inward	0
b1c65c887254f24ebb10899787e41ab9	DO52676	Lymph-BNHL	PCAWG	Tumour	ALT-low	Outward	0.0839645
b1c65c887254f24ebb10899787e41ab9	DO52676	Lymph-BNHL	PCAWG	Tumour	ALT-low	Inward	0
4bccb49512c88773b2d6a04587110d5d	DO52677	Lymph-BNHL	PCAWG	Tumour	ALT-low	Inward	0.0362174
4bccb49512c88773b2d6a04587110d5d	DO52677	Lymph-BNHL	PCAWG	Tumour	ALT-low	Outward	0.0362174
122bd15d4b1c2cced3ac37d9de801b49	DO52679	Lymph-BNHL	PCAWG	Tumour	ALT-low	Inward	0.0633178
122bd15d4b1c2cced3ac37d9de801b49	DO52679	Lymph-BNHL	PCAWG	Tumour	ALT-low	Outward	0
5d5950e0c7db4b86ceed08c9ed231488	DO52681	Lymph-BNHL	PCAWG	Tumour	ALT-low	Outward	0.0499534
5d5950e0c7db4b86ceed08c9ed231488	DO52681	Lymph-BNHL	PCAWG	Tumour	ALT-low	Inward	0.0499534
c8a7f582724170ed758a80845e3833fc	DO52682	Lymph-BNHL	PCAWG	Tumour	ALT-low	Outward	0
c8a7f582724170ed758a80845e3833fc	DO52682	Lymph-BNHL	PCAWG	Tumour	ALT-low	Inward	0
e35d5a6114a237537687b5b2fb1418a9	DO52683	Lymph-BNHL	PCAWG	Tumour	ALT-low	Outward	0
e35d5a6114a237537687b5b2fb1418a9	DO52683	Lymph-BNHL	PCAWG	Tumour	ALT-low	Inward	0.0566359
f9f0f66d03f8461fd7031db6c9fdf956	DO52684	Lymph-BNHL	PCAWG	Tumour	ALT-low	Inward	0.0379338
f9f0f66d03f8461fd7031db6c9fdf956	DO52684	Lymph-BNHL	PCAWG	Tumour	ALT-low	Outward	0.0758676
726c5346ccd8b30c02fc38d48c89f86b	DO52685	Lymph-BNHL	PCAWG	Tumour	ALT-low	Inward	0.0370387
726c5346ccd8b30c02fc38d48c89f86b	DO52685	Lymph-BNHL	PCAWG	Tumour	ALT-low	Outward	0.0370387
697e4c9f4f5f38ce5396480a56b9dc6f	DO52686	Lymph-BNHL	PCAWG	Tumour	ALT-low	Inward	0
697e4c9f4f5f38ce5396480a56b9dc6f	DO52686	Lymph-BNHL	PCAWG	Tumour	ALT-low	Outward	0
91a8d4ee70621554b27c419c64d92690	DO52687	Lymph-BNHL	PCAWG	Tumour	ALT-low	Outward	0.0330635
91a8d4ee70621554b27c419c64d92690	DO52687	Lymph-BNHL	PCAWG	Tumour	ALT-low	Inward	0.0330635
bf01ecda1b068759e973dad0ebdea41a	DO52689	Lymph-BNHL	PCAWG	Tumour	ALT-low	Outward	0
bf01ecda1b068759e973dad0ebdea41a	DO52689	Lymph-BNHL	PCAWG	Tumour	ALT-low	Inward	0
eac18bf79e9ba00e13cf1b2f17db12db	DO52690	Lymph-BNHL	PCAWG	Tumour	ALT-low	Inward	0
eac18bf79e9ba00e13cf1b2f17db12db	DO52690	Lymph-BNHL	PCAWG	Tumour	ALT-low	Outward	0.0390643
e22b415d67370a2a3a6359314695aa15	DO52692	Lymph-BNHL	PCAWG	Tumour	ALT-low	Outward	0
e22b415d67370a2a3a6359314695aa15	DO52692	Lymph-BNHL	PCAWG	Tumour	ALT-low	Inward	0
e79235f88fd01f1bec356b46f6a33277	DO52693	Lymph-BNHL	PCAWG	Tumour	ALT-low	Inward	0.0359943
e79235f88fd01f1bec356b46f6a33277	DO52693	Lymph-BNHL	PCAWG	Tumour	ALT-low	Outward	0
64ff15d627f153b3349f550a1120e147	DO52695	Lymph-BNHL	PCAWG	Tumour	ALT-low	Inward	0
64ff15d627f153b3349f550a1120e147	DO52695	Lymph-BNHL	PCAWG	Tumour	ALT-low	Outward	0.0663762
c9eac57c275d00cb6b3b19bb6a6c33c2	DO52696	Lymph-BNHL	PCAWG	Tumour	ALT-low	Outward	0
c9eac57c275d00cb6b3b19bb6a6c33c2	DO52696	Lymph-BNHL	PCAWG	Tumour	ALT-low	Inward	0

## Sheet: Figure2D.pvalues
Histo	Telomere_fusion_type	Comparison	method	alternative	statistic	p.value	p.value.adjusted	SIGNIFICANCE
Bone-Osteosarc	Outward	ALT-high vs ALT-low	Wilcoxon rank sum test with continuity correction	two.sided	46.5	0.00173095	0.00865473	**
CNS-GBM	Outward	ALT-high vs ALT-low	Wilcoxon rank sum test with continuity correction	two.sided	4	0.00168955	0.00865473	**
CNS-Medullo	Outward	ALT-high vs ALT-low	Wilcoxon rank sum test with continuity correction	two.sided	47	0.0306708	0.0681574	*
CNS-Oligo	Outward	ALT-high vs ALT-low	Wilcoxon rank sum test with continuity correction	two.sided	0	0.00308799	0.0117292	*
Liver-HCC	Outward	ALT-high vs ALT-low	Wilcoxon rank sum test with continuity correction	two.sided	444.5	1.22807e-05	0.000122807	***
Lymph-BNHL	Outward	ALT-high vs ALT-low	Wilcoxon rank sum test with continuity correction	two.sided	13	0.0376292	0.0752584	*
Panc-Endocrine	Outward	ALT-high vs ALT-low	Wilcoxon rank sum test with continuity correction	two.sided	28	8.3468e-11	1.66936e-09	***
Skin-Melanoma	Outward	ALT-high vs ALT-low	Wilcoxon rank sum test with continuity correction	two.sided	414	0.00351877	0.0117292	*
SoftTissue-Leiomyo	Outward	ALT-high vs ALT-low	Wilcoxon rank sum test with continuity correction	two.sided	0	0.00496167	0.0141762	*
SoftTissue-Liposarc	Outward	ALT-high vs ALT-low	Wilcoxon rank sum test with continuity correction	two.sided	9.5	0.0227578	0.0568945	*
Bone-Osteosarc	Inward	ALT-high vs ALT-low	Wilcoxon rank sum test with continuity correction	two.sided	55.5	0.00473263	0.0236632	*
CNS-GBM	Inward	ALT-high vs ALT-low	Wilcoxon rank sum test with continuity correction	two.sided	14	0.0145951	0.0486503	*
CNS-Medullo	Inward	ALT-high vs ALT-low	Wilcoxon rank sum test with continuity correction	two.sided	28	0.00849469	0.0339788	*
CNS-Oligo	Inward	ALT-high vs ALT-low	Wilcoxon rank sum test with continuity correction	two.sided	0	0.00374284	0.0236632	*
Liver-HCC	Inward	ALT-high vs ALT-low	Wilcoxon rank sum test with continuity correction	two.sided	801	0.00270989	0.0236632	*
Lymph-BNHL	Inward	ALT-high vs ALT-low	Wilcoxon rank sum test with continuity correction	two.sided	39	0.155754	0.259591	NS
Panc-Endocrine	Inward	ALT-high vs ALT-low	Wilcoxon rank sum test with continuity correction	two.sided	239.5	0.000169557	0.00339114	**
Skin-Melanoma	Inward	ALT-high vs ALT-low	Wilcoxon rank sum test with continuity correction	two.sided	521	0.0526181	0.105236	NS
SoftTissue-Leiomyo	Inward	ALT-high vs ALT-low	Wilcoxon rank sum test with continuity correction	two.sided	6	0.0422632	0.105236	NS
SoftTissue-Liposarc	Inward	ALT-high vs ALT-low	Wilcoxon rank sum test with continuity correction	two.sided	12	0.0427518	0.105236	NS

## Sheet: Figure2E
Sample	Project	Telomere_fusion_type	Telomere_fusion_rate
SNU387	CCLE	Inward	0.146267
FU97	CCLE	Inward	0.0222173
HS746T	CCLE	Inward	0.209351
HS746T	CCLE	Outward	0.0930449
SNU387	CCLE	Outward	0.0585069
HS746T	CCLE	In-out	0
FU97	CCLE	In-out	0
SNU387	CCLE	In-out	0
COV644	CCLE	Outward	0.0618421
COV644	CCLE	Inward	0.0618421
NCIH1184	CCLE	Outward	0.360502
NCIH1184	CCLE	In-out	0
U2OS	CCLE	Inward	0.306466
NCIH661	CCLE	Inward	0.0632569
LOXIMVI	CCLE	In-out	0
LOXIMVI	CCLE	Inward	0.254162
NCIH1184	CCLE	Inward	0.0240335
U2OS	CCLE	Outward	0.328356
U2OS	CCLE	In-out	0
NCIH661	CCLE	Outward	0.105428
FU97	CCLE	Outward	0.222173
SKMEL5	CCLE	Outward	0.0574807
NCIH661	CCLE	In-out	0
SKMEL5	CCLE	Inward	0.0574807
COV644	CCLE	In-out	0
LOXIMVI	CCLE	Outward	0.277267
G361	CCLE	Inward	0.165628
SKMEL5	CCLE	In-out	0
G361	CCLE	In-out	0
G361	CCLE	Outward	0

## Sheet: Figure2F
Cell_line	Strain	TMM	Telomere_fusion_type	Telomere_fusion_rate
JFCF-6	Precursor	Mortal	Inward	0
JFCF-6/T.1F	Derived	Telomerase	Inward	0
JFCF-6/T.1R	Derived	ALT	Inward	0
JFCF-6/T.1M	Derived	ALT	Inward	0
GM02063	Precursor	Mortal	Inward	0
GM639	Derived	Telomerase	Inward	0
GM847	Derived	ALT	Inward	0
U2OS	Tumor	ALT	Inward	0.442676
JFCF-6	Precursor	Mortal	Outward	0
JFCF-6/T.1F	Derived	Telomerase	Outward	0
JFCF-6/T.1R	Derived	ALT	Outward	0.837552
JFCF-6/T.1M	Derived	ALT	Outward	0.731712
GM02063	Precursor	Mortal	Outward	0
GM639	Derived	Telomerase	Outward	0
GM847	Derived	ALT	Outward	0.886671
U2OS	Tumor	ALT	Outward	0.885352

## Sheet: Figure2G
Sample	Genotype	Group	Telomere_fusion_type	Telomere_fusion_rate
hTERT_A3B15119	A3B-/- Telomere crisis	Other	Inward	0.0246409
hTERT_A3B15119	A3B-/- Telomere crisis	Other	Outward	0.0246409
hTERT_A3B15121	A3B-/- Telomere crisis	Other	Inward	0.19748
hTERT_A3B15121	A3B-/- Telomere crisis	Other	Outward	0.0219422
hTERT_A3B15125	A3B-/- Telomere crisis	Other	Inward	0
hTERT_A3B15125	A3B-/- Telomere crisis	Other	Outward	0.0215015
hTERT_A3B15146	A3B-/- Telomere crisis	chromothripsis	Inward	0
hTERT_A3B15146	A3B-/- Telomere crisis	chromothripsis	Outward	0
hTERT_A3B15147	A3B-/- Telomere crisis	chromothripsis	Inward	0.0602066
hTERT_A3B15147	A3B-/- Telomere crisis	chromothripsis	Outward	0
hTERT_A3B1538a	A3B-/- Telomere crisis	Other	Inward	0
hTERT_A3B1538a	A3B-/- Telomere crisis	Other	Outward	0
hTERT_A3B1586	A3B-/- Telomere crisis	chromothripsis	Inward	0.0420486
hTERT_A3B1586	A3B-/- Telomere crisis	chromothripsis	Outward	0.0210243
hTERT_A3B1590	A3B-/- Telomere crisis	chromothripsis	Inward	0.0781582
hTERT_A3B1590	A3B-/- Telomere crisis	chromothripsis	Outward	0
hTERT_A3B26300	A3B-/- Telomere crisis	Other	Inward	0.0253963
hTERT_A3B26300	A3B-/- Telomere crisis	Other	Outward	0
hTERT_A3B26301	A3B-/- Telomere crisis	chromothripsis	Inward	0
hTERT_A3B26301	A3B-/- Telomere crisis	chromothripsis	Outward	0
hTERT_B11	A3B-/- Telomere crisis	chromothripsis	Inward	0.0952596
hTERT_B11	A3B-/- Telomere crisis	chromothripsis	Outward	0
hTERT_B15II120b	A3B-/- Telomere crisis	chromothripsis	Inward	0.0614891
hTERT_B15II120b	A3B-/- Telomere crisis	chromothripsis	Outward	0
hTERT_B15II122b	A3B-/- Telomere crisis	chromothripsis	Inward	0.0788463
hTERT_B15II122b	A3B-/- Telomere crisis	chromothripsis	Outward	0.0262821
hTERT_B15II147	A3B-/- Telomere crisis	Other	Inward	0
hTERT_B15II147	A3B-/- Telomere crisis	Other	Outward	0
hTERT_B15II172	A3B-/- Telomere crisis	chromothripsis	Inward	0.0423925
hTERT_B15II172	A3B-/- Telomere crisis	chromothripsis	Outward	0
hTERT_B15II177	A3B-/- Telomere crisis	Other	Inward	0
hTERT_B15II177	A3B-/- Telomere crisis	Other	Outward	0
hTERT_B15II179	A3B-/- Telomere crisis	chromothripsis	Inward	0.0529493
hTERT_B15II179	A3B-/- Telomere crisis	chromothripsis	Outward	0.0264747
hTERT_B15II200	A3B-/- Telomere crisis	chromothripsis	Inward	0.0776307
hTERT_B15II200	A3B-/- Telomere crisis	chromothripsis	Outward	0.0258769
hTERT_B15II201	A3B-/- Telomere crisis	Other	Inward	0
hTERT_B15II201	A3B-/- Telomere crisis	Other	Outward	0
hTERT_B15II40	A3B-/- Telomere crisis	chromothripsis	Inward	0
hTERT_B15II40	A3B-/- Telomere crisis	chromothripsis	Outward	0
hTERT_B15II52	A3B-/- Telomere crisis	Other	Inward	0
hTERT_B15II52	A3B-/- Telomere crisis	Other	Outward	0.0203434
hTERT_B15II6	A3B-/- Telomere crisis	Other	Inward	0
hTERT_B15II6	A3B-/- Telomere crisis	Other	Outward	0
hTERT_B15II9	A3B-/- Telomere crisis	chromothripsis	Inward	0.0587685
hTERT_B15II9	A3B-/- Telomere crisis	chromothripsis	Outward	0
hTERT_DP101	TREX1-/- Telomere crisis	Other	Inward	0
hTERT_DP101	TREX1-/- Telomere crisis	Other	Outward	0
hTERT_DP107	TREX1-/- Telomere crisis	Other	Inward	0
hTERT_DP107	TREX1-/- Telomere crisis	Other	Outward	0
hTERT_DP19	TREX1-/- Telomere crisis	Other	Inward	0
hTERT_DP19	TREX1-/- Telomere crisis	Other	Outward	0
hTERT_DP30	TREX1-/- Telomere crisis	Other	Inward	0
hTERT_DP30	TREX1-/- Telomere crisis	Other	Outward	0.0213567
hTERT_DP32	TREX1-/- Telomere crisis	Other	Inward	0
hTERT_DP32	TREX1-/- Telomere crisis	Other	Outward	0
hTERT_DP37	TREX1-/- Telomere crisis	Other	Inward	0
hTERT_DP37	TREX1-/- Telomere crisis	Other	Outward	0.0252687
hTERT_DP48	TREX1-/- Telomere crisis	Other	Inward	0
hTERT_DP48	TREX1-/- Telomere crisis	Other	Outward	0
hTERT_DP68	TREX1-/- Telomere crisis	Other	Inward	0
hTERT_DP68	TREX1-/- Telomere crisis	Other	Outward	0
hTERT_DP74	TREX1-/- Telomere crisis	Other	Inward	0
hTERT_DP74	TREX1-/- Telomere crisis	Other	Outward	0
hTERT_M1dox29	Wild type Telomere crisis	Other	Inward	0
hTERT_M1dox29	Wild type Telomere crisis	Other	Outward	0
hTERT_M2dox105	Wild type Telomere crisis	Other	Inward	0
hTERT_M2dox105	Wild type Telomere crisis	Other	Outward	0.0230815
hTERT_M2dox116	Wild type Telomere crisis	Other	Inward	0
hTERT_M2dox116	Wild type Telomere crisis	Other	Outward	0
hTERT_M2dox120	Wild type Telomere crisis	chromothripsis	Inward	0.0282582
hTERT_M2dox120	Wild type Telomere crisis	chromothripsis	Outward	0
hTERT_M2dox121	Wild type Telomere crisis	chromothripsis	Inward	0
hTERT_M2dox121	Wild type Telomere crisis	chromothripsis	Outward	0.0238922
hTERT_M2dox122	Wild type Telomere crisis	Other	Inward	0
hTERT_M2dox122	Wild type Telomere crisis	Other	Outward	0
hTERT_M2dox124	Wild type Telomere crisis	Other	Inward	0.0222498
hTERT_M2dox124	Wild type Telomere crisis	Other	Outward	0
hTERT_M2dox125	Wild type Telomere crisis	Other	Inward	0
hTERT_M2dox125	Wild type Telomere crisis	Other	Outward	0
hTERT_M2dox400	Wild type Telomere crisis	chromothripsis	Inward	0.0256467
hTERT_M2dox400	Wild type Telomere crisis	chromothripsis	Outward	0
hTERT_M2dox6	Wild type Telomere crisis	chromothripsis	Inward	0.0835751
hTERT_M2dox6	Wild type Telomere crisis	chromothripsis	Outward	0
hTERT_N110	TREX1-/- Telomere crisis	Other	Inward	0
hTERT_N110	TREX1-/- Telomere crisis	Other	Outward	0
hTERT_N111	TREX1-/- Telomere crisis	Other	Inward	0
hTERT_N111	TREX1-/- Telomere crisis	Other	Outward	0.0240469
hTERT_N121	TREX1-/- Telomere crisis	Other	Inward	0
hTERT_N121	TREX1-/- Telomere crisis	Other	Outward	0
hTERT_N124	TREX1-/- Telomere crisis	Other	Inward	0
hTERT_N124	TREX1-/- Telomere crisis	Other	Outward	0
hTERT_N128	TREX1-/- Telomere crisis	Other	Inward	0.0481942
hTERT_N128	TREX1-/- Telomere crisis	Other	Outward	0
hTERT_N131	TREX1-/- Telomere crisis	Other	Inward	0
hTERT_N131	TREX1-/- Telomere crisis	Other	Outward	0
hTERT_N203	TREX1-/- Telomere crisis	Other	Inward	0.030842
hTERT_N203	TREX1-/- Telomere crisis	Other	Outward	0.030842
hTERT_N79	TREX1-/- Telomere crisis	Other	Inward	0
hTERT_N79	TREX1-/- Telomere crisis	Other	Outward	0
hTERT_N80	TREX1-/- Telomere crisis	Other	Inward	0
hTERT_N80	TREX1-/- Telomere crisis	Other	Outward	0
hTERT_N99	TREX1-/- Telomere crisis	Other	Inward	0.0364608
hTERT_N99	TREX1-/- Telomere crisis	Other	Outward	0.0121536
hTERT_O128	TREX1-/- Telomere crisis	Other	Inward	0.024549
hTERT_O128	TREX1-/- Telomere crisis	Other	Outward	0
hTERT_O142	TREX1-/- Telomere crisis	Other	Inward	0
hTERT_O142	TREX1-/- Telomere crisis	Other	Outward	0
hTERT_O169	TREX1-/- Telomere crisis	Other	Inward	0
hTERT_O169	TREX1-/- Telomere crisis	Other	Outward	0
hTERT_O187	TREX1-/- Telomere crisis	Other	Inward	0
hTERT_O187	TREX1-/- Telomere crisis	Other	Outward	0
hTERT_O210	TREX1-/- Telomere crisis	Other	Inward	0
hTERT_O210	TREX1-/- Telomere crisis	Other	Outward	0
hTERT_O212	TREX1-/- Telomere crisis	Other	Inward	0
hTERT_O212	TREX1-/- Telomere crisis	Other	Outward	0
hTERT_T100	TREX1-/- Telomere crisis	Other	Inward	0
hTERT_T100	TREX1-/- Telomere crisis	Other	Outward	0
hTERT_T101	TREX1-/- Telomere crisis	Other	Inward	0
hTERT_T101	TREX1-/- Telomere crisis	Other	Outward	0
hTERT_T102	TREX1-/- Telomere crisis	Other	Inward	0.0263177
hTERT_T102	TREX1-/- Telomere crisis	Other	Outward	0
hTERT_T108	TREX1-/- Telomere crisis	Other	Inward	0
hTERT_T108	TREX1-/- Telomere crisis	Other	Outward	0.027891
hTERT_T109	TREX1-/- Telomere crisis	Other	Inward	0
hTERT_T109	TREX1-/- Telomere crisis	Other	Outward	0.0226802
hTERT_T110	TREX1-/- Telomere crisis	Other	Inward	0
hTERT_T110	TREX1-/- Telomere crisis	Other	Outward	0
hTERT_T113	TREX1-/- Telomere crisis	Other	Inward	0.0258634
hTERT_T113	TREX1-/- Telomere crisis	Other	Outward	0
hTERT_T115	TREX1-/- Telomere crisis	Other	Inward	0
hTERT_T115	TREX1-/- Telomere crisis	Other	Outward	0
hTERT_T81	TREX1-/- Telomere crisis	Other	Inward	0.0255267
hTERT_T81	TREX1-/- Telomere crisis	Other	Outward	0
hTERT_T99	TREX1-/- Telomere crisis	Other	Inward	0
hTERT_T99	TREX1-/- Telomere crisis	Other	Outward	0.0237021
hTERT_V100	TREX1-/- Telomere crisis	Other	Inward	0.102255
hTERT_V100	TREX1-/- Telomere crisis	Other	Outward	0
hTERT_V102	TREX1-/- Telomere crisis	Other	Inward	0.0467539
hTERT_V102	TREX1-/- Telomere crisis	Other	Outward	0.0233769
hTERT_V14	TREX1-/- Telomere crisis	Other	Inward	0
hTERT_V14	TREX1-/- Telomere crisis	Other	Outward	0.0231503
hTERT_V15	TREX1-/- Telomere crisis	Other	Inward	0
hTERT_V15	TREX1-/- Telomere crisis	Other	Outward	0
hTERT_V32	TREX1-/- Telomere crisis	Other	Inward	0.0227651
hTERT_V32	TREX1-/- Telomere crisis	Other	Outward	0
hTERT_V36	TREX1-/- Telomere crisis	Other	Inward	0
hTERT_V36	TREX1-/- Telomere crisis	Other	Outward	0
hTERT_V38	TREX1-/- Telomere crisis	Other	Inward	0.0517115
hTERT_V38	TREX1-/- Telomere crisis	Other	Outward	0
hTERT_V39	TREX1-/- Telomere crisis	Other	Inward	0.0257735
hTERT_V39	TREX1-/- Telomere crisis	Other	Outward	0
hTERT_V68	TREX1-/- Telomere crisis	Other	Inward	0
hTERT_V68	TREX1-/- Telomere crisis	Other	Outward	0
hTERT_V70	TREX1-/- Telomere crisis	Other	Inward	0
hTERT_V70	TREX1-/- Telomere crisis	Other	Outward	0
hTERT_V71	TREX1-/- Telomere crisis	Other	Inward	0
hTERT_V71	TREX1-/- Telomere crisis	Other	Outward	0
hTERT_V74	TREX1-/- Telomere crisis	Other	Inward	0
hTERT_V74	TREX1-/- Telomere crisis	Other	Outward	0
hTERT_W10	TREX1-/- Telomere crisis	Other	Inward	0
hTERT_W10	TREX1-/- Telomere crisis	Other	Outward	0
hTERT_W14	TREX1-/- Telomere crisis	Other	Inward	0.0509992
hTERT_W14	TREX1-/- Telomere crisis	Other	Outward	0
hTERT_W19	TREX1-/- Telomere crisis	Other	Inward	0
hTERT_W19	TREX1-/- Telomere crisis	Other	Outward	0
hTERT_W20	TREX1-/- Telomere crisis	Other	Inward	0
hTERT_W20	TREX1-/- Telomere crisis	Other	Outward	0
hTERT_W33	TREX1-/- Telomere crisis	Other	Inward	0
hTERT_W33	TREX1-/- Telomere crisis	Other	Outward	0
hTERT_W34	TREX1-/- Telomere crisis	Other	Inward	0
hTERT_W34	TREX1-/- Telomere crisis	Other	Outward	0
hTERT_W35	TREX1-/- Telomere crisis	Other	Inward	0
hTERT_W35	TREX1-/- Telomere crisis	Other	Outward	0
hTERT_W46	TREX1-/- Telomere crisis	Other	Inward	0.0234278
hTERT_W46	TREX1-/- Telomere crisis	Other	Outward	0.0234278
hTERT_W51	TREX1-/- Telomere crisis	Other	Inward	0.024923
hTERT_W51	TREX1-/- Telomere crisis	Other	Outward	0.024923
hTERT_W52	TREX1-/- Telomere crisis	Other	Inward	0
hTERT_W52	TREX1-/- Telomere crisis	Other	Outward	0
hTERT_W53	TREX1-/- Telomere crisis	Other	Inward	0
hTERT_W53	TREX1-/- Telomere crisis	Other	Outward	0
hTERT_W63	TREX1-/- Telomere crisis	Other	Inward	0
hTERT_W63	TREX1-/- Telomere crisis	Other	Outward	0
hTERT_W66	TREX1-/- Telomere crisis	Other	Inward	0
hTERT_W66	TREX1-/- Telomere crisis	Other	Outward	0.0241983
hTERT_Y1	Wild type Telomere crisis	chromothripsis	Inward	0
hTERT_Y1	Wild type Telomere crisis	chromothripsis	Outward	0
hTERT_Y2	Wild type Telomere crisis	chromothripsis	Inward	0
hTERT_Y2	Wild type Telomere crisis	chromothripsis	Outward	0
hTERT_Y202	Wild type Telomere crisis	Other	Inward	0
hTERT_Y202	Wild type Telomere crisis	Other	Outward	0
hTERT_Y205	Wild type Telomere crisis	chromothripsis	Inward	0.0544504
hTERT_Y205	Wild type Telomere crisis	chromothripsis	Outward	0
hTERT_Y208	Wild type Telomere crisis	Other	Inward	0
hTERT_Y208	Wild type Telomere crisis	Other	Outward	0
hTERT_Y23	Wild type Telomere crisis	chromothripsis	Inward	0
hTERT_Y23	Wild type Telomere crisis	chromothripsis	Outward	0
hTERT_Y5	Wild type Telomere crisis	Other	Inward	0
hTERT_Y5	Wild type Telomere crisis	Other	Outward	0
hTERT_Y76	Wild type Telomere crisis	Other	Inward	0
hTERT_Y76	Wild type Telomere crisis	Other	Outward	0
hTERT_Z109	TREX1-/- Telomere crisis	chromothripsis	Inward	0.0546444
hTERT_Z109	TREX1-/- Telomere crisis	chromothripsis	Outward	0
hTERT_Z136	TREX1-/- Telomere crisis	Other	Inward	0.0226488
hTERT_Z136	TREX1-/- Telomere crisis	Other	Outward	0.0226488
hTERT_Z142	TREX1-/- Telomere crisis	Other	Inward	0
hTERT_Z142	TREX1-/- Telomere crisis	Other	Outward	0.0243483
hTERT_Z17	TREX1-/- Telomere crisis	Other	Inward	0
hTERT_Z17	TREX1-/- Telomere crisis	Other	Outward	0
hTERT_Z18	TREX1-/- Telomere crisis	Other	Inward	0
hTERT_Z18	TREX1-/- Telomere crisis	Other	Outward	0
hTERT_Z29	TREX1-/- Telomere crisis	Other	Inward	0
hTERT_Z29	TREX1-/- Telomere crisis	Other	Outward	0
hTERT_Z35	TREX1-/- Telomere crisis	Other	Inward	0
hTERT_Z35	TREX1-/- Telomere crisis	Other	Outward	0
hTERT_Z36	TREX1-/- Telomere crisis	Other	Inward	0
hTERT_Z36	TREX1-/- Telomere crisis	Other	Outward	0
hTERT_Z44	TREX1-/- Telomere crisis	Other	Inward	0
hTERT_Z44	TREX1-/- Telomere crisis	Other	Outward	0
hTERT_Z52	TREX1-/- Telomere crisis	Other	Inward	0.0237518
hTERT_Z52	TREX1-/- Telomere crisis	Other	Outward	0
hTERT_Z63	TREX1-/- Telomere crisis	Other	Inward	0.0231853
hTERT_Z63	TREX1-/- Telomere crisis	Other	Outward	0
hTERT_Z65	TREX1-/- Telomere crisis	Other	Inward	0.023222
hTERT_Z65	TREX1-/- Telomere crisis	Other	Outward	0
hTERT_Z76	TREX1-/- Telomere crisis	Other	Inward	0
hTERT_Z76	TREX1-/- Telomere crisis	Other	Outward	0
hTERT_Z86	TREX1-/- Telomere crisis	Other	Inward	0.0272589
hTERT_Z86	TREX1-/- Telomere crisis	Other	Outward	0
hTERT_Z98	TREX1-/- Telomere crisis	Other	Inward	0
hTERT_Z98	TREX1-/- Telomere crisis	Other	Outward	0
hTERT_Z99	TREX1-/- Telomere crisis	Other	Inward	0.0257407
hTERT_Z99	TREX1-/- Telomere crisis	Other	Outward	0
RPE1-hTERT_M1	Wild type Control	Control	Inward	0
RPE1-hTERT_M1	Wild type Control	Control	Outward	0
RPE1-hTERT_M10	Wild type Control	Control	Inward	0.0250793
RPE1-hTERT_M10	Wild type Control	Control	Outward	0.0250793
RPE1-hTERT_M12	Wild type Control	Control	Inward	0
RPE1-hTERT_M12	Wild type Control	Control	Outward	0
RPE1-hTERT_M6	Wild type Control	Control	Inward	0
RPE1-hTERT_M6	Wild type Control	Control	Outward	0
RPE1-hTERT_M7	Wild type Control	Control	Inward	0
RPE1-hTERT_M7	Wild type Control	Control	Outward	0.0251676
RPE1-hTERT_M8	Wild type Control	Control	Inward	0
RPE1-hTERT_M8	Wild type Control	Control	Outward	0
RPE1-hTERT_M9	Wild type Control	Control	Inward	0
RPE1-hTERT_M9	Wild type Control	Control	Outward	0

## Sheet: Figure2G.pvalues
Telomere_fusion_type	Group_compared_with_control	method	alternative	p.value	SIGNIFICANCE
Inward	chromothripsis	Wilcoxon rank sum test with continuity correction	two.sided	0.00957954	**
Inward	Other	Wilcoxon rank sum test with continuity correction	two.sided	0.467853	NA
Outward	chromothripsis	Wilcoxon rank sum test with continuity correction	two.sided	0.838647	NA
Outward	Other	Wilcoxon rank sum test with continuity correction	two.sided	0.478734	NA

[truncated: 3 more sheets: Figure2H, Figure2I, Figure2J]
