# Supplementary material for: The ALT pathway generates telomere fusions that can be detected in the blood of cancer patients
Source: Nat Commun. 2024 Jan 2;15:82. doi: 10.1038/s41467-023-44287-8 (PMC10762111; doi:10.1038/s41467-023-44287-8)
Supplement: Supplementary file 6 — Source Data [file 41467_2023_44287_MOESM6_ESM.zip › Source_data/Figure3.SourceData.xlsx]

## Sheet: Figure3A
Breakpoint sequence (corrected)	TF type	Number of reads	Proportion in pure TF
TTAA	Inward	428	0.138154
TTA	Inward	426	0.137508
TTTAA	Inward	304	0.0981278
TTAG	Inward	237	0.076501
TTAGCTAA	Inward	213	0.068754
T	Inward	151	0.0487411
TTAGA	Inward	146	0.0471272
TTAGTAA	Inward	142	0.045836
TTCTAA	Inward	129	0.0416398
TTAGG	Inward	128	0.041317
TA	Inward	116	0.0374435
	Inward	114	0.0367979
TT	Inward	100	0.0322789
TTAGGA	Inward	93	0.0300194
TTAGGCTAA	Inward	86	0.0277598
TTAGGTAA	Inward	86	0.0277598
TTCCTAA	Inward	85	0.0274371
TTATAA	Inward	78	0.0251775
TTAGGCCTAA	Inward	36	0.0116204
CCCTAGGG	Outward	1686	0.217324
GGG	Outward	1271	0.163831
CCCTGGG	Outward	585	0.075406
CCGGG	Outward	388	0.0500129
TAGGG	Outward	387	0.049884
CCCT	Outward	334	0.0430523
CCTAGGG	Outward	306	0.0394432
CCCTGG	Outward	303	0.0390565
GG	Outward	290	0.0373808
CGG	Outward	279	0.0359629
CCCTG	Outward	270	0.0348028
G	Outward	247	0.0318381
CCCGGG	Outward	244	0.0314514
CCGG	Outward	240	0.0309358
CGGG	Outward	230	0.0296468
	Outward	185	0.0238464
CCCTATAGGG	Outward	176	0.0226863
CG	Outward	172	0.0221707
CTAGGG	Outward	165	0.0212684

## Sheet: Figure3B
Breakpoint_sequence	Telomere_fusion_type	Microhomology_group	N_possibilities_without_microhomology	TF_count_observed	Proportion_observed	TF_count_expected_ignoring_microhomology_possibilities	Enrichment_fold
	Inward	Without microhomology	1	59	0.0338303	48.4444	1.21789
	Outward	Without microhomology	1	143	0.0283393	148.412	0.963535
CCCGGG	Outward	Without microhomology	1	136	0.026952	148.412	0.916369
CCCT/AGGG	Outward	Without microhomology	2	235	0.0465715	296.824	0.791716
CCCTAGGG	Outward	With microhomology	3	1005	0.199168	445.235	2.25723
CCCTATAGGG	Outward	Without microhomology	1	105	0.0208086	148.412	0.707491
CCCTG/CAGGG	Outward	Without microhomology	2	181	0.03587	296.824	0.60979
CCCTGG/CCAGGG	Outward	Without microhomology	2	200	0.0396354	296.824	0.673801
CCCTGGG/CCCAGGG	Outward	Without microhomology	2	371	0.0735236	296.824	1.2499
CCGG	Outward	Without microhomology	1	169	0.0334919	148.412	1.13872
CCGGG/CCCGG	Outward	Without microhomology	2	245	0.0485533	296.824	0.825406
CCTAGGG/CCCTAGG	Outward	Without microhomology	2	216	0.0428062	296.824	0.727705
CG	Outward	Without microhomology	1	113	0.022394	148.412	0.761395
CGG/CCG	Outward	Without microhomology	2	203	0.0402299	296.824	0.683908
CGGG/CCCG	Outward	Without microhomology	2	156	0.0309156	296.824	0.525565
CTAGGG/CCCTAG	Outward	Without microhomology	2	106	0.0210067	296.824	0.357115
G/C	Outward	Without microhomology	2	178	0.0352755	296.824	0.599683
GG/CC	Outward	Without microhomology	2	178	0.0352755	296.824	0.599683
GGG/CCC	Outward	With microhomology	2	862	0.170828	296.824	2.90408
T/A	Inward	Without microhomology	2	112	0.0642202	96.8889	1.15596
TA	Inward	Without microhomology	1	67	0.0384174	48.4444	1.38303
TAGGG/CCCTA	Outward	Without microhomology	2	244	0.0483551	296.824	0.822037
TT/AA	Inward	Without microhomology	2	69	0.0395642	96.8889	0.712156
TTA/TAA	Inward	With microhomology	4	282	0.161697	193.778	1.45528
TTAA	Inward	With microhomology	3	287	0.164564	145.333	1.97477
TTAG/CTAA	Inward	Without microhomology	2	87	0.0498853	96.8889	0.897936
TTAGA/TCTAA	Inward	Without microhomology	2	97	0.0556193	96.8889	1.00115
TTAGCTAA	Inward	Without microhomology	1	42	0.0240826	48.4444	0.866972
TTAGG/CCTAA	Inward	Without microhomology	2	75	0.0430046	96.8889	0.774083
TTAGGA/TCCTAA	Inward	Without microhomology	2	58	0.0332569	96.8889	0.598624
TTAGGCCTAA	Inward	Without microhomology	1	17	0.00974771	48.4444	0.350917
TTAGGCTAA/TTAGCCTAA	Inward	Without microhomology	2	50	0.0286697	96.8889	0.516055
TTAGGTAA/TTACCTAA	Inward	Without microhomology	2	37	0.0212156	96.8889	0.381881
TTAGTAA/TTACTAA	Inward	Without microhomology	2	77	0.0441514	96.8889	0.794725
TTATAA	Inward	Without microhomology	1	50	0.0286697	48.4444	1.03211
TTCCTAA/TTAGGAA	Inward	Without microhomology	2	35	0.0200688	96.8889	0.361239
TTCTAA/TTAGAA	Inward	Without microhomology	2	73	0.0418578	96.8889	0.75344
TTTAA/TTAAA	Inward	Without microhomology	2	170	0.0974771	96.8889	1.75459
