# Supplementary material for: The ALT pathway generates telomere fusions that can be detected in the blood of cancer patients
Source: Nat Commun. 2024 Jan 2;15:82. doi: 10.1038/s41467-023-44287-8 (PMC10762111; doi:10.1038/s41467-023-44287-8)
Supplement: Supplementary file 6 — Source Data [file 41467_2023_44287_MOESM6_ESM.zip › Source_data/Figure4.SourceData.xlsx]

## Sheet: Figure4A
Sample	Project	Specimen.Type.Summary	Histo	Plotting_group	Total_telomere_fusion_rate
PCAWG.13985b6b-d7b6-4efd-9c53-288f4d269a0c	PCAWG normal	Normal (blood)	Bladder-TCC	Bladder-TCC-Normal (blood)	0
PCAWG.140a474a-8b92-48a5-b1ee-81e49782bc9c	PCAWG normal	Normal (blood)	Bladder-TCC	Bladder-TCC-Normal (blood)	0.0271683
PCAWG.17d4ede4-41e3-4ebe-9081-8bc49ab5661a	PCAWG normal	Normal (blood)	Bladder-TCC	Bladder-TCC-Normal (blood)	0.0237288
PCAWG.218ea522-6b61-43a5-b5e1-bfb6afa0a338	PCAWG normal	Normal (blood)	Bladder-TCC	Bladder-TCC-Normal (blood)	0.0515548
PCAWG.25c5a60f-61fd-4177-a3b6-e47d26c1780b	PCAWG normal	Normal (blood)	Bladder-TCC	Bladder-TCC-Normal (blood)	0.0411319
PCAWG.2a1f418f-995a-4881-8908-233aa753ff7e	PCAWG normal	Normal (blood)	Bladder-TCC	Bladder-TCC-Normal (blood)	0
PCAWG.3e5ad2b0-2633-4501-979e-9e986170b025	PCAWG normal	Normal (blood)	Bladder-TCC	Bladder-TCC-Normal (blood)	0.119766
PCAWG.4fa2be0e-2789-43ab-9252-9142fa6a8b73	PCAWG normal	Normal (blood)	Bladder-TCC	Bladder-TCC-Normal (blood)	0
PCAWG.556cea63-34dd-4a32-b415-cf47e8b0cb5b	PCAWG normal	Normal (blood)	Bladder-TCC	Bladder-TCC-Normal (blood)	0.0248669
PCAWG.593af649-e5c3-41a4-b02e-7b441b6490a1	PCAWG normal	Normal (blood)	Bladder-TCC	Bladder-TCC-Normal (blood)	0.0522809
PCAWG.5c56e7c5-4c5b-4435-8a2b-77fcab52257b	PCAWG normal	Normal (blood)	Bladder-TCC	Bladder-TCC-Normal (blood)	0
PCAWG.821db16f-94b9-4246-a4bc-f9453bf2119d	PCAWG normal	Normal (blood)	Bladder-TCC	Bladder-TCC-Normal (blood)	0.0207281
PCAWG.98bf2e5d-444d-43e0-b1ac-7ee699053fe5	PCAWG normal	Normal (blood)	Bladder-TCC	Bladder-TCC-Normal (blood)	0
PCAWG.9a2bc4e4-e700-4f90-b888-dad8d97beed4	PCAWG normal	Normal (blood)	Bladder-TCC	Bladder-TCC-Normal (blood)	0
PCAWG.ab3835bc-98d7-48c4-ac43-94b4d486591f	PCAWG normal	Normal (blood)	Bladder-TCC	Bladder-TCC-Normal (blood)	0.0473962
PCAWG.b6c91d5a-d4a2-4147-a279-fd7bb9c828db	PCAWG normal	Normal (blood)	Bladder-TCC	Bladder-TCC-Normal (blood)	0
PCAWG.c6b00ff6-e405-49e7-80cd-3964fc3221dd	PCAWG normal	Normal (blood)	Bladder-TCC	Bladder-TCC-Normal (blood)	0
PCAWG.c878fe80-0a2e-43d2-ab62-1214fc34c282	PCAWG normal	Normal (blood)	Bladder-TCC	Bladder-TCC-Normal (blood)	0.0573623
0004f66bfe7597b67af4ce5f990890de	PCAWG normal	Normal (blood)	Bone-Osteosarc	Bone-Osteosarc-Normal (blood)	0.0417126
0492040c731fd42381efe0d8cc3d2e6e	PCAWG normal	Normal (blood)	Bone-Osteosarc	Bone-Osteosarc-Normal (blood)	0.0595245
054869f173d6b7f0e351db9fbffa2f43	PCAWG normal	Normal (blood)	Bone-Osteosarc	Bone-Osteosarc-Normal (blood)	0.067017
1612f8544dc963747e394d5fac768b86	PCAWG normal	Normal (blood)	Bone-Osteosarc	Bone-Osteosarc-Normal (blood)	0.0288622
21ee46fed0fdf8887d5c3f7131660fe9	PCAWG normal	Normal (blood)	Bone-Osteosarc	Bone-Osteosarc-Normal (blood)	0.0596906
27c6e06f744eb004af32433d957588a4	PCAWG normal	Normal (blood)	Bone-Osteosarc	Bone-Osteosarc-Normal (blood)	0.0685236
33ed53a4af5db311d8a6d595df8ce1f9	PCAWG normal	Normal (blood)	Bone-Osteosarc	Bone-Osteosarc-Normal (blood)	0.0225865
396a997ff0bd81dfcbebe6a889d7b494	PCAWG normal	Normal (blood)	Bone-Osteosarc	Bone-Osteosarc-Normal (blood)	0
459793d5b324900a2f9dd1ec079a368e	PCAWG normal	Normal (blood)	Bone-Osteosarc	Bone-Osteosarc-Normal (blood)	0.0292521
4c416d4b3a1e6e3b341a251a93064e41	PCAWG normal	Normal (blood)	Bone-Osteosarc	Bone-Osteosarc-Normal (blood)	0.0263724
4e12c76d0d05b45c8391266d06ddc22b	PCAWG normal	Normal (blood)	Bone-Osteosarc	Bone-Osteosarc-Normal (blood)	0.017832
5dda89740ba3a860861bdfaea3ed2cab	PCAWG normal	Normal (blood)	Bone-Osteosarc	Bone-Osteosarc-Normal (blood)	0.0595347
64e32130bfc19b04ac6fb43adc6e3604	PCAWG normal	Normal (blood)	Bone-Osteosarc	Bone-Osteosarc-Normal (blood)	0.0507252
6d791476bd00844cfe505b92fbbd2e17	PCAWG normal	Normal (blood)	Bone-Osteosarc	Bone-Osteosarc-Normal (blood)	0.0729467
6ec712be863e8d0eefce4eaa68c32804	PCAWG normal	Normal (blood)	Bone-Osteosarc	Bone-Osteosarc-Normal (blood)	0.0330255
737c12717376b6251b3b6664d8e6df2d	PCAWG normal	Normal (blood)	Bone-Osteosarc	Bone-Osteosarc-Normal (blood)	0
7cdcbaec9488b2447573750e1d1bad59	PCAWG normal	Normal (blood)	Bone-Osteosarc	Bone-Osteosarc-Normal (blood)	0.0612801
84efc0fa997bb145da8558ce3742bd13	PCAWG normal	Normal (blood)	Bone-Osteosarc	Bone-Osteosarc-Normal (blood)	0.0865315
852c8f01b65d51b2ed01adfa15d88ad7	PCAWG normal	Normal (blood)	Bone-Osteosarc	Bone-Osteosarc-Normal (blood)	0.200423
8bd227324581c8abb36f2a83cb991146	PCAWG normal	Normal (blood)	Bone-Osteosarc	Bone-Osteosarc-Normal (blood)	0.0610624
92a65acef03597a1e00eff319bde3b44	PCAWG normal	Normal (blood)	Bone-Osteosarc	Bone-Osteosarc-Normal (blood)	0.132031
94dced3c46499e0d5bed39088ef025ec	PCAWG normal	Normal (blood)	Bone-Osteosarc	Bone-Osteosarc-Normal (blood)	0.196888
9deb46a544af23b56f8ef67c805d27ca	PCAWG normal	Normal (blood)	Bone-Osteosarc	Bone-Osteosarc-Normal (blood)	0.0663931
a04fc9ba29fc9e7379fa29bd2d1308b5	PCAWG normal	Normal (blood)	Bone-Osteosarc	Bone-Osteosarc-Normal (blood)	0
a9130c0f035dfa94adda3314ab79200b	PCAWG normal	Normal (blood)	Bone-Osteosarc	Bone-Osteosarc-Normal (blood)	0.0563199
ae4bebfbb355ef4996e9bffe254f1973	PCAWG normal	Normal (blood)	Bone-Osteosarc	Bone-Osteosarc-Normal (blood)	0.0724968
c4f2bce8119c08997e31056620007fe5	PCAWG normal	Normal (blood)	Bone-Osteosarc	Bone-Osteosarc-Normal (blood)	0.054208
cbb366530e07ffe759133f09f874b9b2	PCAWG normal	Normal (blood)	Bone-Osteosarc	Bone-Osteosarc-Normal (blood)	0.0604369
d71e49c6637a497f14f36938e772a1b0	PCAWG normal	Normal (blood)	Bone-Osteosarc	Bone-Osteosarc-Normal (blood)	0.0915248
ec1dbea57e3bbb155f7ea6f42cfd6b91	PCAWG normal	Normal (blood)	Bone-Osteosarc	Bone-Osteosarc-Normal (blood)	0
f0c2c1403e1034ef584358104f09973c	PCAWG normal	Normal (blood)	Bone-Osteosarc	Bone-Osteosarc-Normal (blood)	0.0525668
02f09c901488d56acef72a53a2b40bb5	PCAWG normal	Normal (blood)	Breast-AdenoCA	Breast-AdenoCA-Normal (blood)	0.0148484
1591269c8015dd7558031f70c917793f	PCAWG normal	Normal (blood)	Breast-AdenoCA	Breast-AdenoCA-Normal (blood)	0.048248
16fad18e5b765125d634b21adbfaaa74	PCAWG normal	Normal (blood)	Breast-AdenoCA	Breast-AdenoCA-Normal (blood)	0.0405001
1a8637d9cd1f22c48c3b6f686deaa3da	PCAWG normal	Normal (blood)	Breast-AdenoCA	Breast-AdenoCA-Normal (blood)	0.122556
1dabc6f8a86e801f7f08b32e2075e398	PCAWG normal	Normal (blood)	Breast-AdenoCA	Breast-AdenoCA-Normal (blood)	0.0176809
1f6cdd41691cf38d5d3892b6fffd6b55	PCAWG normal	Normal (blood)	Breast-AdenoCA	Breast-AdenoCA-Normal (blood)	0.0180487
228a53b73d2c63eb66530b172cb65b41	PCAWG normal	Normal (blood)	Breast-AdenoCA	Breast-AdenoCA-Normal (blood)	0
23bbf606908877c6ed572c99aa7a2460	PCAWG normal	Normal (blood)	Breast-AdenoCA	Breast-AdenoCA-Normal (blood)	0.0733038
25df56acc40dfa57e33f826c3bd8197e	PCAWG normal	Normal (blood)	Breast-AdenoCA	Breast-AdenoCA-Normal (blood)	0.0555947
2bd0a0ccfcdc047b68fe55a6ab8e5737	PCAWG normal	Normal (blood)	Breast-AdenoCA	Breast-AdenoCA-Normal (blood)	0.0472663
2cc673e90c898b9c0b2d7a6d8ae11b2a	PCAWG normal	Normal (blood)	Breast-AdenoCA	Breast-AdenoCA-Normal (blood)	0.0744717
31e52d5245825bf339f4ea525069ea57	PCAWG normal	Normal (blood)	Breast-AdenoCA	Breast-AdenoCA-Normal (blood)	0.0399401
34f1ee5a6608cf17d16eac752c4e2978	PCAWG normal	Normal (blood)	Breast-AdenoCA	Breast-AdenoCA-Normal (blood)	0.0487196
36499e9b123c010f8a631a9366d685e3	PCAWG normal	Normal (blood)	Breast-AdenoCA	Breast-AdenoCA-Normal (blood)	0
3998954cb0a16eac5a28f0b825ba16a3	PCAWG normal	Normal (blood)	Breast-AdenoCA	Breast-AdenoCA-Normal (blood)	0.0272668
3ffb14ad03990b7c301c3401abd8d99b	PCAWG normal	Normal (blood)	Breast-AdenoCA	Breast-AdenoCA-Normal (blood)	0.0459468
402f54dff10529591bb750da0b95bb69	PCAWG normal	Normal (blood)	Breast-AdenoCA	Breast-AdenoCA-Normal (blood)	0.0968011
47b4d5189043dc28d943a157b02f44f0	PCAWG normal	Normal (blood)	Breast-AdenoCA	Breast-AdenoCA-Normal (blood)	0.144335
4bc3e7a22136229927820e7cddd6d032	PCAWG normal	Normal (blood)	Breast-AdenoCA	Breast-AdenoCA-Normal (blood)	0.0938022
4f0f16f23eb9540ea66438d040540053	PCAWG normal	Normal (blood)	Breast-AdenoCA	Breast-AdenoCA-Normal (blood)	0
4fd7f1f5987b2aa5ba6caef1540aa121	PCAWG normal	Normal (blood)	Breast-AdenoCA	Breast-AdenoCA-Normal (blood)	0.0250536
587655467d4ee2f5d115c68f04e14f33	PCAWG normal	Normal (blood)	Breast-AdenoCA	Breast-AdenoCA-Normal (blood)	0.0247259
59ffad6f94e85aa9154dc5530f6bdc20	PCAWG normal	Normal (blood)	Breast-AdenoCA	Breast-AdenoCA-Normal (blood)	0.0572514
6244dcb7d1e46205c2d278f2c86185c1	PCAWG normal	Normal (blood)	Breast-AdenoCA	Breast-AdenoCA-Normal (blood)	0.178507
6372cfa467cd1e1298ca96ee02d27523	PCAWG normal	Normal (blood)	Breast-AdenoCA	Breast-AdenoCA-Normal (blood)	0.0262868
639858b7c435a556d6baf3d1d22e369a	PCAWG normal	Normal (blood)	Breast-AdenoCA	Breast-AdenoCA-Normal (blood)	0.0685888
6a14cdd22dacb3527dd3664837577ff3	PCAWG normal	Normal (blood)	Breast-AdenoCA	Breast-AdenoCA-Normal (blood)	0
6c1c9eac8759c05c3a33a8ab29f49533	PCAWG normal	Normal (blood)	Breast-AdenoCA	Breast-AdenoCA-Normal (blood)	0.0891444
72974903d64f4205d516d9b6486ded22	PCAWG normal	Normal (blood)	Breast-AdenoCA	Breast-AdenoCA-Normal (blood)	0.075282
72e1f4085ea25351bdd25b3066d44c43	PCAWG normal	Normal (blood)	Breast-AdenoCA	Breast-AdenoCA-Normal (blood)	0.0487146
72fabcecabd4954fe9de28baf8e4be6d	PCAWG normal	Normal (blood)	Breast-AdenoCA	Breast-AdenoCA-Normal (blood)	0.0246009
752de9ecc05759f561ee32d27ba25835	PCAWG normal	Normal (blood)	Breast-AdenoCA	Breast-AdenoCA-Normal (blood)	0.0235564
7ddbf968524f72e01c892968d742b362	PCAWG normal	Normal (blood)	Breast-AdenoCA	Breast-AdenoCA-Normal (blood)	0.0597303
7e6ccc67de0b0b14531794504b51afb1	PCAWG normal	Normal (blood)	Breast-AdenoCA	Breast-AdenoCA-Normal (blood)	0.0975567
80a84d5b7bd63796ada4f3bcbc1ddd05	PCAWG normal	Normal (blood)	Breast-AdenoCA	Breast-AdenoCA-Normal (blood)	0
84384d4e4263ccc6e9a100f78adff314	PCAWG normal	Normal (blood)	Breast-AdenoCA	Breast-AdenoCA-Normal (blood)	0.126293
874346f5d9625335b940414e971c4642	PCAWG normal	Normal (blood)	Breast-AdenoCA	Breast-AdenoCA-Normal (blood)	0.0503119
8bbda3241ff088d94a1903cb999827f2	PCAWG normal	Normal (blood)	Breast-AdenoCA	Breast-AdenoCA-Normal (blood)	0.0249553
8de9603fa4f3bbd707e79c5365f17683	PCAWG normal	Normal (blood)	Breast-AdenoCA	Breast-AdenoCA-Normal (blood)	0
8f957ddae66343269cb9b854c02eee2f	PCAWG normal	Normal (blood)	Breast-AdenoCA	Breast-AdenoCA-Normal (blood)	0.0252557
962563a8ac90079983039ff82798c2c2	PCAWG normal	Normal (blood)	Breast-AdenoCA	Breast-AdenoCA-Normal (blood)	0.0608651
9b853d15dfbfe1b9f3eaad9b039107e4	PCAWG normal	Normal (blood)	Breast-AdenoCA	Breast-AdenoCA-Normal (blood)	0.0724647
a1935c669321c25169389a1786ea376e	PCAWG normal	Normal (blood)	Breast-AdenoCA	Breast-AdenoCA-Normal (blood)	0.0251794
a8e08da635077bbb0cceffe16719d032	PCAWG normal	Normal (blood)	Breast-AdenoCA	Breast-AdenoCA-Normal (blood)	0
abd52dc6c3c031318bdf855dc31e4f53	PCAWG normal	Normal (blood)	Breast-AdenoCA	Breast-AdenoCA-Normal (blood)	0.0265635
ae9230e446c61e1b6ae388e81cd2fcad	PCAWG normal	Normal (blood)	Breast-AdenoCA	Breast-AdenoCA-Normal (blood)	0.0607837
afc0f7d5e0113b1c633d5f0dddf403e6	PCAWG normal	Normal (blood)	Breast-AdenoCA	Breast-AdenoCA-Normal (blood)	0.0626219
b365e6923149d69b9f46a0ed2a7d434d	PCAWG normal	Normal (blood)	Breast-AdenoCA	Breast-AdenoCA-Normal (blood)	0.12631
c08ad2b2fbc311cfcab0aeadbdf3946b	PCAWG normal	Normal (blood)	Breast-AdenoCA	Breast-AdenoCA-Normal (blood)	0.0613563
c24d16491a5f62490b9a14add33e8801	PCAWG normal	Normal (blood)	Breast-AdenoCA	Breast-AdenoCA-Normal (blood)	0
c363be71f4ecabaa7bf0a79c1bdac15c	PCAWG normal	Normal (blood)	Breast-AdenoCA	Breast-AdenoCA-Normal (blood)	0.0495237
c4373dd15532078ebd6a852d7adf19ef	PCAWG normal	Normal (blood)	Breast-AdenoCA	Breast-AdenoCA-Normal (blood)	0.0412964
cade26a3fe30122082eb98cd22722b3d	PCAWG normal	Normal (blood)	Breast-AdenoCA	Breast-AdenoCA-Normal (blood)	0
ce23abb543ec6d7c48193487994c32e0	PCAWG normal	Normal (blood)	Breast-AdenoCA	Breast-AdenoCA-Normal (blood)	0.0443928
ce4d5dcb435b0b3d641a422f82e145ce	PCAWG normal	Normal (blood)	Breast-AdenoCA	Breast-AdenoCA-Normal (blood)	0.0467987
d03b8b2f7505cd583a8122594d6692ee	PCAWG normal	Normal (blood)	Breast-AdenoCA	Breast-AdenoCA-Normal (blood)	0.207272
d4a1ff158eea86c343aee8cc14f46a5f	PCAWG normal	Normal (blood)	Breast-AdenoCA	Breast-AdenoCA-Normal (blood)	0.0494485
d8bdae97274e1eff0d875a626c091a37	PCAWG normal	Normal (blood)	Breast-AdenoCA	Breast-AdenoCA-Normal (blood)	0.104823
dd2d051fcbd7b8d5c17f653dba734b9c	PCAWG normal	Normal (blood)	Breast-AdenoCA	Breast-AdenoCA-Normal (blood)	0
dd38977a6768b372e2e1b0de36d7b8bc	PCAWG normal	Normal (blood)	Breast-AdenoCA	Breast-AdenoCA-Normal (blood)	0.0491233
deb3f305973e40fe22e7bb0c0b279957	PCAWG normal	Normal (blood)	Breast-AdenoCA	Breast-AdenoCA-Normal (blood)	0.0510381
e06588d9bca6003c0f0ec945f109b30a	PCAWG normal	Normal (blood)	Breast-AdenoCA	Breast-AdenoCA-Normal (blood)	0.0240929
e19b256847e1bf578a05608ad2e4ef64	PCAWG normal	Normal (blood)	Breast-AdenoCA	Breast-AdenoCA-Normal (blood)	0.0673925
e4b398553027dc84ba05cbb2c418787f	PCAWG normal	Normal (blood)	Breast-AdenoCA	Breast-AdenoCA-Normal (blood)	0.0466076
e4f18e9492442ad684ea0faece0d528c	PCAWG normal	Normal (blood)	Breast-AdenoCA	Breast-AdenoCA-Normal (blood)	0.0222061
e73e8a92a29a78e334430e920209ab5b	PCAWG normal	Normal (blood)	Breast-AdenoCA	Breast-AdenoCA-Normal (blood)	0.0226851
ea9c99442afb2b2f23b3cb1ed2da419f	PCAWG normal	Normal (blood)	Breast-AdenoCA	Breast-AdenoCA-Normal (blood)	0
eb15fa15c2e7687ae8fbc1eb734c6c98	PCAWG normal	Normal (blood)	Breast-AdenoCA	Breast-AdenoCA-Normal (blood)	0.198448
f0e3e921b1af35bcbb81055ccce4aa51	PCAWG normal	Normal (blood)	Breast-AdenoCA	Breast-AdenoCA-Normal (blood)	0
f5d20700ccb412aece405e3f903a941d	PCAWG normal	Normal (blood)	Breast-AdenoCA	Breast-AdenoCA-Normal (blood)	0
fee02d75c8d6fcb08acdf27c9bd7cdee	PCAWG normal	Normal (blood)	Breast-AdenoCA	Breast-AdenoCA-Normal (blood)	0.114125
ff4956778e1b3967b073d65049dfcf49	PCAWG normal	Normal (blood)	Breast-AdenoCA	Breast-AdenoCA-Normal (blood)	0.109631
ff9816177c1072f4a8bd486d20c9bbae	PCAWG normal	Normal (blood)	Breast-AdenoCA	Breast-AdenoCA-Normal (blood)	0.0710103
PCAWG.003a4eb9-c647-4a9f-aebb-b29dff6d5645	PCAWG normal	Normal (blood)	Breast-AdenoCA	Breast-AdenoCA-Normal (blood)	0.0564022
PCAWG.03e8aa4f-c18e-422d-ac34-c8c0a66f6fae	PCAWG normal	Normal (blood)	Breast-AdenoCA	Breast-AdenoCA-Normal (blood)	0
PCAWG.064feb9b-d754-4110-8854-747c3512957b	PCAWG normal	Normal (blood)	Breast-AdenoCA	Breast-AdenoCA-Normal (blood)	0
PCAWG.0d3bf79d-f45b-4064-837c-63f1b059186c	PCAWG normal	Normal (blood)	Breast-AdenoCA	Breast-AdenoCA-Normal (blood)	0.0251028
PCAWG.0e7b8948-9007-450a-ac99-435372419b17	PCAWG normal	Normal (blood)	Breast-AdenoCA	Breast-AdenoCA-Normal (blood)	0
PCAWG.0f1dc162-b5e1-4157-946f-672268786f91	PCAWG normal	Normal (blood)	Breast-AdenoCA	Breast-AdenoCA-Normal (blood)	0.0264758
PCAWG.12e80eb4-6cc5-4ee8-8cf6-f8676ea4abd5	PCAWG normal	Normal (blood)	Breast-AdenoCA	Breast-AdenoCA-Normal (blood)	0
PCAWG.17ba4146-78ba-4615-9b09-62c835bd6808	PCAWG normal	Normal (blood)	Breast-AdenoCA	Breast-AdenoCA-Normal (blood)	0
PCAWG.1861ba24-9870-49cc-aa21-0228250d45a5	PCAWG normal	Normal (blood)	Breast-AdenoCA	Breast-AdenoCA-Normal (blood)	0.0305666
PCAWG.1f6de218-f294-4555-9a6c-04c6c4ed81ef	PCAWG normal	Normal (blood)	Breast-AdenoCA	Breast-AdenoCA-Normal (blood)	0
PCAWG.22199b3d-c92b-4d22-a17c-665a358923c2	PCAWG normal	Normal (blood)	Breast-AdenoCA	Breast-AdenoCA-Normal (blood)	0.0547985
PCAWG.22a130c7-fa78-4777-acde-baa79c8dcbe7	PCAWG normal	Normal (blood)	Breast-AdenoCA	Breast-AdenoCA-Normal (blood)	0
PCAWG.2479421e-859f-4fe3-b32f-20d919e82726	PCAWG normal	Normal (blood)	Breast-AdenoCA	Breast-AdenoCA-Normal (blood)	0
PCAWG.269387d9-06f5-47df-a57e-39235645fa38	PCAWG normal	Normal (blood)	Breast-AdenoCA	Breast-AdenoCA-Normal (blood)	0.113569
PCAWG.272b1a5b-c7fc-4aca-8f78-1d9b1012277f	PCAWG normal	Normal (blood)	Breast-AdenoCA	Breast-AdenoCA-Normal (blood)	0
PCAWG.2980bd39-5e30-4e15-8ed1-b5e0b0d680db	PCAWG normal	Normal (blood)	Breast-AdenoCA	Breast-AdenoCA-Normal (blood)	0.0253359
PCAWG.2f580b69-5432-466f-b403-02d306088600	PCAWG normal	Normal (blood)	Breast-AdenoCA	Breast-AdenoCA-Normal (blood)	0
PCAWG.311ec0ec-d4a4-4d45-b6d8-f2c1dca1b611	PCAWG normal	Normal (blood)	Breast-AdenoCA	Breast-AdenoCA-Normal (blood)	0
PCAWG.3b61a905-aa50-4c9f-b9db-280fd9f49daa	PCAWG normal	Normal (blood)	Breast-AdenoCA	Breast-AdenoCA-Normal (blood)	0.0258797
PCAWG.3c565cf9-03ab-4113-a717-92fbf7af4260	PCAWG normal	Normal (blood)	Breast-AdenoCA	Breast-AdenoCA-Normal (blood)	0.051209
PCAWG.3c879c6c-ea75-459f-8b88-44667106c64d	PCAWG normal	Normal (blood)	Breast-AdenoCA	Breast-AdenoCA-Normal (blood)	0
PCAWG.4544b1d3-bd47-4921-a049-7f4702b75f31	PCAWG normal	Normal (blood)	Breast-AdenoCA	Breast-AdenoCA-Normal (blood)	0
PCAWG.45840782-3434-45f4-be3b-b0d2ea92ec0b	PCAWG normal	Normal (blood)	Breast-AdenoCA	Breast-AdenoCA-Normal (blood)	0.0618829
PCAWG.46b76580-ab31-4d29-9b6e-cb219d24f114	PCAWG normal	Normal (blood)	Breast-AdenoCA	Breast-AdenoCA-Normal (blood)	0
PCAWG.471f9500-1daa-45bd-8743-e8044f2a7f93	PCAWG normal	Normal (blood)	Breast-AdenoCA	Breast-AdenoCA-Normal (blood)	0.0301964
PCAWG.47b69615-c0af-4e29-89af-9b2f3560efb5	PCAWG normal	Normal (blood)	Breast-AdenoCA	Breast-AdenoCA-Normal (blood)	0.0267152
PCAWG.49d40d69-bd53-4b70-b66a-a387ac81f5db	PCAWG normal	Normal (blood)	Breast-AdenoCA	Breast-AdenoCA-Normal (blood)	0
PCAWG.4a7bb94c-f872-4385-9c45-cf43684c905e	PCAWG normal	Normal (blood)	Breast-AdenoCA	Breast-AdenoCA-Normal (blood)	0
PCAWG.57f31c04-ba0a-4aa6-82d7-2a8fe5a1319b	PCAWG normal	Normal (blood)	Breast-AdenoCA	Breast-AdenoCA-Normal (blood)	0
PCAWG.5a44dfa6-58b1-40db-b37f-fa8f16c97c94	PCAWG normal	Normal (blood)	Breast-AdenoCA	Breast-AdenoCA-Normal (blood)	0.0717222
PCAWG.67e257c8-c564-4ec5-a116-ec6bfe215e71	PCAWG normal	Normal (blood)	Breast-AdenoCA	Breast-AdenoCA-Normal (blood)	0
PCAWG.6e729e43-e906-4767-812d-b31d537664f9	PCAWG normal	Normal (blood)	Breast-AdenoCA	Breast-AdenoCA-Normal (blood)	0
PCAWG.6efc9350-f8a4-4c38-a60a-8e21fbe4d30c	PCAWG normal	Normal (blood)	Breast-AdenoCA	Breast-AdenoCA-Normal (blood)	0
PCAWG.703cf898-fc2e-435d-9565-63614c8ed614	PCAWG normal	Normal (blood)	Breast-AdenoCA	Breast-AdenoCA-Normal (blood)	0
PCAWG.741527d2-6828-4b68-858e-96a03431a429	PCAWG normal	Normal (blood)	Breast-AdenoCA	Breast-AdenoCA-Normal (blood)	0.426799
PCAWG.778ebd16-9794-48bd-a2b0-79afcb5fea74	PCAWG normal	Normal (blood)	Breast-AdenoCA	Breast-AdenoCA-Normal (blood)	0.0805479
PCAWG.7b3754e5-07c9-462a-8a2b-a10874da7565	PCAWG normal	Normal (blood)	Breast-AdenoCA	Breast-AdenoCA-Normal (blood)	0
PCAWG.7ff82d5b-8ad1-4da2-b6bf-f1c746609638	PCAWG normal	Normal (blood)	Breast-AdenoCA	Breast-AdenoCA-Normal (blood)	0
PCAWG.83ec6937-850a-4be7-9212-4dd20780b670	PCAWG normal	Normal (blood)	Breast-AdenoCA	Breast-AdenoCA-Normal (blood)	0
PCAWG.86568564-8463-4588-b43c-b4e205cf3cb6	PCAWG normal	Normal (blood)	Breast-AdenoCA	Breast-AdenoCA-Normal (blood)	0.0554608
PCAWG.8962335a-b408-4e29-a2aa-2534f7939bcd	PCAWG normal	Normal (blood)	Breast-AdenoCA	Breast-AdenoCA-Normal (blood)	0.0262696
PCAWG.8b94dc69-959c-4a01-b17d-4ce4912ecfad	PCAWG normal	Normal (blood)	Breast-AdenoCA	Breast-AdenoCA-Normal (blood)	0
PCAWG.8d55f01b-8dfe-4460-a1cc-9aa300b3cfd5	PCAWG normal	Normal (blood)	Breast-AdenoCA	Breast-AdenoCA-Normal (blood)	0.0475222
PCAWG.8e314d61-376b-4d8c-9c9d-8561b2fddfb1	PCAWG normal	Normal (blood)	Breast-AdenoCA	Breast-AdenoCA-Normal (blood)	0
PCAWG.93367159-5797-4a9e-b658-a74750a347e8	PCAWG normal	Normal (blood)	Breast-AdenoCA	Breast-AdenoCA-Normal (blood)	0
PCAWG.98fd4b50-d684-4c8b-8400-a4f88e9eaec6	PCAWG normal	Normal (blood)	Breast-AdenoCA	Breast-AdenoCA-Normal (blood)	0.0562347
PCAWG.a2936dfc-a9b7-442c-ac4a-ec501778d1b4	PCAWG normal	Normal (blood)	Breast-AdenoCA	Breast-AdenoCA-Normal (blood)	0.0243762
PCAWG.a31098f6-069b-4e0f-bfa4-2436ed3f2c83	PCAWG normal	Normal (blood)	Breast-AdenoCA	Breast-AdenoCA-Normal (blood)	0
PCAWG.aa1232dd-5839-4b48-9b9d-b309c160d8e8	PCAWG normal	Normal (blood)	Breast-AdenoCA	Breast-AdenoCA-Normal (blood)	0.14394
PCAWG.b32e0cea-678c-47f5-8c03-c9c99955025c	PCAWG normal	Normal (blood)	Breast-AdenoCA	Breast-AdenoCA-Normal (blood)	0
PCAWG.b43c9b79-be36-496a-8fa0-29ecdfa2d315	PCAWG normal	Normal (blood)	Breast-AdenoCA	Breast-AdenoCA-Normal (blood)	0.0570618
PCAWG.b82de11e-f66f-40c5-b4c6-912bc612162e	PCAWG normal	Normal (blood)	Breast-AdenoCA	Breast-AdenoCA-Normal (blood)	0
PCAWG.b981b3f4-b454-47c5-9660-ac6ca9cdf105	PCAWG normal	Normal (blood)	Breast-AdenoCA	Breast-AdenoCA-Normal (blood)	0
PCAWG.bac6cc92-1965-4b1f-93f5-868fe97b6e18	PCAWG normal	Normal (blood)	Breast-AdenoCA	Breast-AdenoCA-Normal (blood)	0.0258629
PCAWG.c24945be-a051-4797-b7e6-09b32396f354	PCAWG normal	Normal (blood)	Breast-AdenoCA	Breast-AdenoCA-Normal (blood)	0.0315745
PCAWG.c35f6994-5e39-4905-bba2-d00d89ad0d0c	PCAWG normal	Normal (blood)	Breast-AdenoCA	Breast-AdenoCA-Normal (blood)	0
PCAWG.c3eb8b5e-d2f6-4b75-9e92-0f719cac2e2d	PCAWG normal	Normal (blood)	Breast-AdenoCA	Breast-AdenoCA-Normal (blood)	0.026515
PCAWG.c551843b-2222-497b-bb53-5a9142539367	PCAWG normal	Normal (blood)	Breast-AdenoCA	Breast-AdenoCA-Normal (blood)	0
PCAWG.d36cd7cd-08de-4106-964f-dda6b23bac30	PCAWG normal	Normal (blood)	Breast-AdenoCA	Breast-AdenoCA-Normal (blood)	0
PCAWG.d990ac48-dd92-48eb-ad07-29f27b7249a2	PCAWG normal	Normal (blood)	Breast-AdenoCA	Breast-AdenoCA-Normal (blood)	0.0303902
PCAWG.dd416c92-2136-4685-b7c8-234944159dde	PCAWG normal	Normal (blood)	Breast-AdenoCA	Breast-AdenoCA-Normal (blood)	0
PCAWG.dd5ea83d-2654-41cd-bc4e-675bb7e668a0	PCAWG normal	Normal (blood)	Breast-AdenoCA	Breast-AdenoCA-Normal (blood)	0.0251914
PCAWG.dd5f934e-937a-4c21-b0cf-76b71d8028e2	PCAWG normal	Normal (blood)	Breast-AdenoCA	Breast-AdenoCA-Normal (blood)	0
PCAWG.e0343678-1b0a-4cee-8c3c-296921443eea	PCAWG normal	Normal (blood)	Breast-AdenoCA	Breast-AdenoCA-Normal (blood)	0.034117
PCAWG.e2b7e9f3-e2db-4e89-b5e9-9cdc203499d9	PCAWG normal	Normal (blood)	Breast-AdenoCA	Breast-AdenoCA-Normal (blood)	0.111613
PCAWG.e667d676-68ff-4d4d-b81c-e89739663d08	PCAWG normal	Normal (blood)	Breast-AdenoCA	Breast-AdenoCA-Normal (blood)	0
PCAWG.f3168c30-697b-430f-8483-7ab3e4b23ecf	PCAWG normal	Normal (blood)	Breast-AdenoCA	Breast-AdenoCA-Normal (blood)	0
PCAWG.f385d668-76a0-4bcc-a221-4612288f8e42	PCAWG normal	Normal (blood)	Breast-AdenoCA	Breast-AdenoCA-Normal (blood)	0.0245675
PCAWG.f669b2f8-01e3-40f7-9be0-769fd40d018e	PCAWG normal	Normal (blood)	Breast-AdenoCA	Breast-AdenoCA-Normal (blood)	0
PCAWG.f8cc7a38-7725-4ef4-98a5-427cb116d9c3	PCAWG normal	Normal (blood)	Breast-AdenoCA	Breast-AdenoCA-Normal (blood)	0.0257369
PCAWG.fdb7b8a7-7c0e-4738-8766-d58163b3d29b	PCAWG normal	Normal (blood)	Breast-AdenoCA	Breast-AdenoCA-Normal (blood)	0
00db6dca2dd605d2f1c8bc4c9bf45d1c	PCAWG normal	Normal (blood)	Breast-LobularCA	Breast-LobularCA-Normal (blood)	0.0598576
02226b857f74317cd2cd8a389b186e0c	PCAWG normal	Normal (blood)	Breast-LobularCA	Breast-LobularCA-Normal (blood)	0.0818622
0662486a572be505c9564e2ed50ddc94	PCAWG normal	Normal (blood)	Breast-LobularCA	Breast-LobularCA-Normal (blood)	0.02642
2b32eef776a46492513db8331796e396	PCAWG normal	Normal (blood)	Breast-LobularCA	Breast-LobularCA-Normal (blood)	0.0313159
46333afe4198d17ae2d1087f9bd9de3a	PCAWG normal	Normal (blood)	Breast-LobularCA	Breast-LobularCA-Normal (blood)	0.024552
4e3d591bff49bc3bd093ca9c846c0c64	PCAWG normal	Normal (blood)	Breast-LobularCA	Breast-LobularCA-Normal (blood)	0
PCAWG.285f164e-24f4-4bb5-8cf7-ae27f2b97d54	PCAWG normal	Normal (blood)	Breast-LobularCA	Breast-LobularCA-Normal (blood)	0.0546159
PCAWG.38c6b56f-3b06-46ea-be92-9acba8cf0a75	PCAWG normal	Normal (blood)	Breast-LobularCA	Breast-LobularCA-Normal (blood)	0
PCAWG.4140ef27-e23a-4e5b-8cc0-02d97d44b74a	PCAWG normal	Normal (blood)	Breast-LobularCA	Breast-LobularCA-Normal (blood)	0
PCAWG.4b4f9b02-0d1f-42e1-90da-4e805ae9fa7b	PCAWG normal	Normal (blood)	Breast-LobularCA	Breast-LobularCA-Normal (blood)	0.13908
PCAWG.9a8c7c5b-d323-4293-8106-01b3bb7461ba	PCAWG normal	Normal (blood)	Breast-LobularCA	Breast-LobularCA-Normal (blood)	0
PCAWG.032fdab7-fae5-4396-9afe-cbe56eff51c2	PCAWG normal	Normal (blood)	Cervix-SCC	Cervix-SCC-Normal (blood)	0
PCAWG.191e2545-e4c5-4fa5-b88a-d0978f940a10	PCAWG normal	Normal (blood)	Cervix-SCC	Cervix-SCC-Normal (blood)	0
PCAWG.2021c8d7-c227-4395-b28c-ba8de13ee27d	PCAWG normal	Normal (blood)	Cervix-SCC	Cervix-SCC-Normal (blood)	0.0271399
PCAWG.3b2c5881-e2a9-4ae9-9abd-bafec7c045f1	PCAWG normal	Normal (blood)	Cervix-SCC	Cervix-SCC-Normal (blood)	0
PCAWG.45a1d49f-b5ee-4e9b-96a8-0c134ebfac6c	PCAWG normal	Normal (blood)	Cervix-SCC	Cervix-SCC-Normal (blood)	0.0288635
PCAWG.4be1fa84-915f-44bf-87e5-3d6c971719c9	PCAWG normal	Normal (blood)	Cervix-SCC	Cervix-SCC-Normal (blood)	0.109906
PCAWG.4f5f4200-a556-4983-946b-62c86b06c9f7	PCAWG normal	Normal (blood)	Cervix-SCC	Cervix-SCC-Normal (blood)	0
PCAWG.4fba127f-f12b-4301-b62a-8a75296ee2a5	PCAWG normal	Normal (blood)	Cervix-SCC	Cervix-SCC-Normal (blood)	0.0260919
PCAWG.776a0e15-e4b1-403b-83c2-6a7fde0cca1a	PCAWG normal	Normal (blood)	Cervix-SCC	Cervix-SCC-Normal (blood)	0.0263619
PCAWG.7aee507b-2c9c-40db-938c-abfd6a7ed593	PCAWG normal	Normal (blood)	Cervix-SCC	Cervix-SCC-Normal (blood)	0.140705
PCAWG.8332408a-739b-43aa-bb4a-1bc8424c512b	PCAWG normal	Normal (blood)	Cervix-SCC	Cervix-SCC-Normal (blood)	0.0263413
PCAWG.94f8d946-a92e-4d2b-9f29-8e10f4274efe	PCAWG normal	Normal (blood)	Cervix-SCC	Cervix-SCC-Normal (blood)	0.0613873
PCAWG.9630d28c-cf1a-4547-86bf-ddcdb43a01f2	PCAWG normal	Normal (blood)	Cervix-SCC	Cervix-SCC-Normal (blood)	0.0252523
PCAWG.a48bb14a-923e-4fe5-8d4d-3e58e32d3d60	PCAWG normal	Normal (blood)	Cervix-SCC	Cervix-SCC-Normal (blood)	0.0261238
PCAWG.a8558d63-00d8-425a-931c-e630c87f933d	PCAWG normal	Normal (blood)	Cervix-SCC	Cervix-SCC-Normal (blood)	0
PCAWG.ba8bb154-ef77-4383-99b5-0abc5034aaeb	PCAWG normal	Normal (blood)	Cervix-SCC	Cervix-SCC-Normal (blood)	0.0275879
PCAWG.dc3a71b5-2cf0-403e-9ec9-2175d659ae3f	PCAWG normal	Normal (blood)	Cervix-SCC	Cervix-SCC-Normal (blood)	0
PCAWG.eb9977f5-c1fa-4564-9e85-0e2ec48e6199	PCAWG normal	Normal (blood)	Cervix-SCC	Cervix-SCC-Normal (blood)	0.135802
PCAWG.075a1c91-81a7-488c-8186-d3e6c3f80dd9	PCAWG normal	Normal (blood)	CNS-GBM	CNS-GBM-Normal (blood)	0.018989
PCAWG.0a2475da-42bb-4adb-b86c-5492511e09f1	PCAWG normal	Normal (blood)	CNS-GBM	CNS-GBM-Normal (blood)	0.0229083
PCAWG.10108b65-f1b1-4e08-947c-ffb4afe52380	PCAWG normal	Normal (blood)	CNS-GBM	CNS-GBM-Normal (blood)	0.0227069
PCAWG.10b944ea-7df7-467c-9565-184b9d056d1d	PCAWG normal	Normal (blood)	CNS-GBM	CNS-GBM-Normal (blood)	0
PCAWG.10d7c81b-8f5b-4db9-ae69-6ef1eed7a312	PCAWG normal	Normal (blood)	CNS-GBM	CNS-GBM-Normal (blood)	0.0608262
PCAWG.112d3850-3998-4b64-9be8-1fa5ef4f6699	PCAWG normal	Normal (blood)	CNS-GBM	CNS-GBM-Normal (blood)	0.0226273
PCAWG.2e50e70c-2ee7-479d-b537-4d338e59e0f4	PCAWG normal	Normal (blood)	CNS-GBM	CNS-GBM-Normal (blood)	0.0384889
PCAWG.2ebf225b-2172-495c-b702-36baf31b98a7	PCAWG normal	Normal (blood)	CNS-GBM	CNS-GBM-Normal (blood)	0
PCAWG.2eee6dff-8697-4a12-b496-9843b68f137b	PCAWG normal	Normal (blood)	CNS-GBM	CNS-GBM-Normal (blood)	0
PCAWG.34c4d97e-3a3f-46cb-89fb-4377608fd411	PCAWG normal	Normal (blood)	CNS-GBM	CNS-GBM-Normal (blood)	0
PCAWG.3b217519-a8fb-450d-9e88-27e0dd07afe2	PCAWG normal	Normal (blood)	CNS-GBM	CNS-GBM-Normal (blood)	0
PCAWG.3c0ba0ab-b755-4ecf-9804-79bfb0c6cc94	PCAWG normal	Normal (blood)	CNS-GBM	CNS-GBM-Normal (blood)	0
PCAWG.4b6bba30-2fa0-44da-a894-92115fbf1dff	PCAWG normal	Normal (blood)	CNS-GBM	CNS-GBM-Normal (blood)	0.0222198
PCAWG.515488df-7444-4249-9343-d102147ff315	PCAWG normal	Normal (blood)	CNS-GBM	CNS-GBM-Normal (blood)	0.0836246
PCAWG.57584c14-6e6c-4f2c-9430-5444570c79ea	PCAWG normal	Normal (blood)	CNS-GBM	CNS-GBM-Normal (blood)	0.0248243
PCAWG.5e805e5f-06aa-410e-8f3c-00666c5a16f9	PCAWG normal	Normal (blood)	CNS-GBM	CNS-GBM-Normal (blood)	0.0367739
PCAWG.67c29fd1-0d64-4967-9218-b6db231ab1cf	PCAWG normal	Normal (blood)	CNS-GBM	CNS-GBM-Normal (blood)	0.045104
PCAWG.81294e71-9e66-4d60-98d7-a812023e2061	PCAWG normal	Normal (blood)	CNS-GBM	CNS-GBM-Normal (blood)	0.0229691
PCAWG.8878052e-8907-4bf3-b593-238549d57669	PCAWG normal	Normal (blood)	CNS-GBM	CNS-GBM-Normal (blood)	0
PCAWG.921fbb4b-f2a8-488a-9754-00bb524c6222	PCAWG normal	Normal (blood)	CNS-GBM	CNS-GBM-Normal (blood)	0
PCAWG.952b3c9d-b2ce-495f-af26-af6712838857	PCAWG normal	Normal (blood)	CNS-GBM	CNS-GBM-Normal (blood)	0
PCAWG.98cec814-4e8c-479b-966e-ee171bd6eeaa	PCAWG normal	Normal (blood)	CNS-GBM	CNS-GBM-Normal (blood)	0.0216465
PCAWG.a10ac174-33b4-45cf-9050-bc5af497d6d7	PCAWG normal	Normal (blood)	CNS-GBM	CNS-GBM-Normal (blood)	0
PCAWG.a1d67724-2719-4a3b-b0e5-dd0e03a61911	PCAWG normal	Normal (blood)	CNS-GBM	CNS-GBM-Normal (blood)	0
PCAWG.b6367552-5dbd-474a-a1dc-47d01a96876c	PCAWG normal	Normal (blood)	CNS-GBM	CNS-GBM-Normal (blood)	0.0227802
PCAWG.baef0f11-3318-48c4-a5e2-eefc2e2dd880	PCAWG normal	Normal (blood)	CNS-GBM	CNS-GBM-Normal (blood)	0
PCAWG.bcce406d-cad0-4aca-8c76-1960f3aca822	PCAWG normal	Normal (blood)	CNS-GBM	CNS-GBM-Normal (blood)	0
PCAWG.c5f349ab-586f-4754-b4ec-652698a4ca95	PCAWG normal	Normal (blood)	CNS-GBM	CNS-GBM-Normal (blood)	0.0540244
PCAWG.e50d3820-9571-4451-94de-3ea1e93edce6	PCAWG normal	Normal (blood)	CNS-GBM	CNS-GBM-Normal (blood)	0.0448031
PCAWG.ecae9498-c909-47b2-9c62-5abec1b2cc55	PCAWG normal	Normal (blood)	CNS-GBM	CNS-GBM-Normal (blood)	0.052058
PCAWG.f0c8b9b6-dc29-4cf1-ae2b-2963fb991fe5	PCAWG normal	Normal (blood)	CNS-GBM	CNS-GBM-Normal (blood)	0.0974813
02ee2ea5a1b573e84cc20ec99e9880c6	PCAWG normal	Normal (blood)	CNS-Medullo	CNS-Medullo-Normal (blood)	0.0812323
046c9107759705c39a738b1ea37e706a	PCAWG normal	Normal (blood)	CNS-Medullo	CNS-Medullo-Normal (blood)	0
059003bf602867774d332d6789387b80	PCAWG normal	Normal (blood)	CNS-Medullo	CNS-Medullo-Normal (blood)	0
0a61ac4922ea72f653fa05320649c90c	PCAWG normal	Normal (blood)	CNS-Medullo	CNS-Medullo-Normal (blood)	0
0be5a0226296977a48eb409103128a8e	PCAWG normal	Normal (blood)	CNS-Medullo	CNS-Medullo-Normal (blood)	0.0516015
0bf801a041f0a421fe0252798401ce13	PCAWG normal	Normal (blood)	CNS-Medullo	CNS-Medullo-Normal (blood)	0.175099
0cfba3c5ac08e3a996b580080792fce6	PCAWG normal	Normal (blood)	CNS-Medullo	CNS-Medullo-Normal (blood)	0.0202313
0d89b1d890a3a5491eb3a74ba8293968	PCAWG normal	Normal (blood)	CNS-Medullo	CNS-Medullo-Normal (blood)	0.103268
12099e85e0b25fa5bba572930a7c6784	PCAWG normal	Normal (blood)	CNS-Medullo	CNS-Medullo-Normal (blood)	0.0250674
127341a43b1373ca6cae79b34ce1c3ca	PCAWG normal	Normal (blood)	CNS-Medullo	CNS-Medullo-Normal (blood)	0.185065
12a1b9de34d4a75fb86cbce5f99135ff	PCAWG normal	Normal (blood)	CNS-Medullo	CNS-Medullo-Normal (blood)	0.170106
12d33c943f94887f7109fd91d9ce8d6f	PCAWG normal	Normal (blood)	CNS-Medullo	CNS-Medullo-Normal (blood)	0.118083
13971a923bf68e4931c4ba9a4f50889a	PCAWG normal	Normal (blood)	CNS-Medullo	CNS-Medullo-Normal (blood)	0.0291184
14c6020371dc98356c1431a3dd0cf93d	PCAWG normal	Normal (blood)	CNS-Medullo	CNS-Medullo-Normal (blood)	0.124809
1525fbcc06c4656b0d62e8d59a36f646	PCAWG normal	Normal (blood)	CNS-Medullo	CNS-Medullo-Normal (blood)	0.133293
16980bc782fb741be83cbfd0f3063a6e	PCAWG normal	Normal (blood)	CNS-Medullo	CNS-Medullo-Normal (blood)	0.0316874
17718a71fdfae214384a2be6e8eac79d	PCAWG normal	Normal (blood)	CNS-Medullo	CNS-Medullo-Normal (blood)	0.0805219
1fb1ded355d1b68f36329f46733f26d7	PCAWG normal	Normal (blood)	CNS-Medullo	CNS-Medullo-Normal (blood)	0.0725145
2121b556d13267e630635da09e084114	PCAWG normal	Normal (blood)	CNS-Medullo	CNS-Medullo-Normal (blood)	0
291ae9b5d65c614c52cecbed13d7836f	PCAWG normal	Normal (blood)	CNS-Medullo	CNS-Medullo-Normal (blood)	0.142436
2ad4eb76edd976289a059576c038002b	PCAWG normal	Normal (blood)	CNS-Medullo	CNS-Medullo-Normal (blood)	0.0435428
2b4a9e89f3c21773e3582c8b141e9d8c	PCAWG normal	Normal (blood)	CNS-Medullo	CNS-Medullo-Normal (blood)	0.0216008
2d1b5a80e8b4200ed8f91b9a920cc797	PCAWG normal	Normal (blood)	CNS-Medullo	CNS-Medullo-Normal (blood)	0.74
2ef57664b0e993c293d09147be979081	PCAWG normal	Normal (blood)	CNS-Medullo	CNS-Medullo-Normal (blood)	0.0257352
32248384c197cdd6fd0e2866867cfd7e	PCAWG normal	Normal (blood)	CNS-Medullo	CNS-Medullo-Normal (blood)	0.199894
351c9da0edc09495069fef2ea5098512	PCAWG normal	Normal (blood)	CNS-Medullo	CNS-Medullo-Normal (blood)	0.0844068
35b9ce5f7896f27d5b024951983a04b0	PCAWG normal	Normal (blood)	CNS-Medullo	CNS-Medullo-Normal (blood)	0.0292024
3ea4d7c25aa1498dee4929649aed9775	PCAWG normal	Normal (blood)	CNS-Medullo	CNS-Medullo-Normal (blood)	0.0960017
3ec94b0925aaeb598c3b58df0091a421	PCAWG normal	Normal (blood)	CNS-Medullo	CNS-Medullo-Normal (blood)	0.120029
3f40ae7139ea8ab8f251440c88e3d4e4	PCAWG normal	Normal (blood)	CNS-Medullo	CNS-Medullo-Normal (blood)	0
40835d6eea8d2cb34ecebce9b7003f65	PCAWG normal	Normal (blood)	CNS-Medullo	CNS-Medullo-Normal (blood)	0
41479946e39b63c5728369a17afedb45	PCAWG normal	Normal (blood)	CNS-Medullo	CNS-Medullo-Normal (blood)	0.0564677
41d92d633871686229d860a3aee77127	PCAWG normal	Normal (blood)	CNS-Medullo	CNS-Medullo-Normal (blood)	0.159705
4a3068b7ec845082ed710d51ba66e7c3	PCAWG normal	Normal (blood)	CNS-Medullo	CNS-Medullo-Normal (blood)	0.0689785
4a84aa122d28fc067127661fea12348a	PCAWG normal	Normal (blood)	CNS-Medullo	CNS-Medullo-Normal (blood)	0.0695644
4ac8e9e476e2c79453408cd4ed274a54	PCAWG normal	Normal (blood)	CNS-Medullo	CNS-Medullo-Normal (blood)	0.0357458
4bd9c0a9056649f3681a5117fbff1787	PCAWG normal	Normal (blood)	CNS-Medullo	CNS-Medullo-Normal (blood)	0.0205923
4d524d07994c3d3cec7750eb3c1d13da	PCAWG normal	Normal (blood)	CNS-Medullo	CNS-Medullo-Normal (blood)	0.0539966
4dc483ed4285c1bc9b459fb265e06575	PCAWG normal	Normal (blood)	CNS-Medullo	CNS-Medullo-Normal (blood)	0.0241796
5388df5bf66bdb60902314bdf4678066	PCAWG normal	Normal (blood)	CNS-Medullo	CNS-Medullo-Normal (blood)	0.0948979
58ab2ac56539ea8c6c109dde252c7390	PCAWG normal	Normal (blood)	CNS-Medullo	CNS-Medullo-Normal (blood)	0
5ba8834a059bbae0c7183ef723ea47b4	PCAWG normal	Normal (blood)	CNS-Medullo	CNS-Medullo-Normal (blood)	0.0660654
60ed25bc397151f0d04b01d951b3d1d2	PCAWG normal	Normal (blood)	CNS-Medullo	CNS-Medullo-Normal (blood)	0.0867164
6114b4e0ccc3b1e53fe33c301e999f8f	PCAWG normal	Normal (blood)	CNS-Medullo	CNS-Medullo-Normal (blood)	0.108597
66ec63f672ed41e26ed7b8007c3649ea	PCAWG normal	Normal (blood)	CNS-Medullo	CNS-Medullo-Normal (blood)	0.0729538
698988c117a8f854fab4bf28517e82fe	PCAWG normal	Normal (blood)	CNS-Medullo	CNS-Medullo-Normal (blood)	0.106028
6bd150f37a819909afa3f0ec57f32404	PCAWG normal	Normal (blood)	CNS-Medullo	CNS-Medullo-Normal (blood)	0
6ea70921129c64245e4d6032fd818416	PCAWG normal	Normal (blood)	CNS-Medullo	CNS-Medullo-Normal (blood)	0.108976
6f3739fe6550c06640399804449b2cc1	PCAWG normal	Normal (blood)	CNS-Medullo	CNS-Medullo-Normal (blood)	0.0295785
7110f0887d083a1b34e5eb026a3961ad	PCAWG normal	Normal (blood)	CNS-Medullo	CNS-Medullo-Normal (blood)	0.129954
72fe9edea96ad10ff58912c56c39ca8b	PCAWG normal	Normal (blood)	CNS-Medullo	CNS-Medullo-Normal (blood)	0.0249945
74fe42384f4a3e29dec88f11cc9ba66a	PCAWG normal	Normal (blood)	CNS-Medullo	CNS-Medullo-Normal (blood)	0.69055
769ebf00576c3d332cfe7e31e8639af2	PCAWG normal	Normal (blood)	CNS-Medullo	CNS-Medullo-Normal (blood)	0.181524
78b2a9b9ccdbe14e8101838c38943f37	PCAWG normal	Normal (blood)	CNS-Medullo	CNS-Medullo-Normal (blood)	0.349704
7aabc5926db88cfcd035a40e422a00d2	PCAWG normal	Normal (blood)	CNS-Medullo	CNS-Medullo-Normal (blood)	0.076061
7c17e3448e5c920532f7e651bcb53867	PCAWG normal	Normal (blood)	CNS-Medullo	CNS-Medullo-Normal (blood)	0.074023
7e475c0452729f4de062ab712e2c12d0	PCAWG normal	Normal (blood)	CNS-Medullo	CNS-Medullo-Normal (blood)	0.0949529
8183fd4ee0e1ef516fc62caee5ed3a39	PCAWG normal	Normal (blood)	CNS-Medullo	CNS-Medullo-Normal (blood)	0.0236176
81aedfcd1ea6ecf0938e5a0db573efda	PCAWG normal	Normal (blood)	CNS-Medullo	CNS-Medullo-Normal (blood)	0.0295711
81b7003aca12398a64952098d88be4ad	PCAWG normal	Normal (blood)	CNS-Medullo	CNS-Medullo-Normal (blood)	0
8512b6dd0e65e88eb592460afae608be	PCAWG normal	Normal (blood)	CNS-Medullo	CNS-Medullo-Normal (blood)	0.126864
85179bfa8a3c34b04a632d3e766c07be	PCAWG normal	Normal (blood)	CNS-Medullo	CNS-Medullo-Normal (blood)	0.280482
8f08aa1423a461d570b2524b3fe9e069	PCAWG normal	Normal (blood)	CNS-Medullo	CNS-Medullo-Normal (blood)	0.0244219
93bce98e9aec17fd275fe0ff5d3fe2b9	PCAWG normal	Normal (blood)	CNS-Medullo	CNS-Medullo-Normal (blood)	0.052573
9471a1449b8565f5b678c21db32a6de8	PCAWG normal	Normal (blood)	CNS-Medullo	CNS-Medullo-Normal (blood)	0.123384
95c3e8c79b62103d1697c4c72cf7f714	PCAWG normal	Normal (blood)	CNS-Medullo	CNS-Medullo-Normal (blood)	0
98c50226807b0c9ac44aaf74bbfaa981	PCAWG normal	Normal (blood)	CNS-Medullo	CNS-Medullo-Normal (blood)	0
9b7b9ee5543162dc8cbf52972fcf1496	PCAWG normal	Normal (blood)	CNS-Medullo	CNS-Medullo-Normal (blood)	0.0701833
9bebf458f1307a801d6e8244a6fdc7f6	PCAWG normal	Normal (blood)	CNS-Medullo	CNS-Medullo-Normal (blood)	0
9e539c8ef5ea306eb3527d353763a53b	PCAWG normal	Normal (blood)	CNS-Medullo	CNS-Medullo-Normal (blood)	0.162266
9e6fa1a18b1ce373f39d6fdd03a93ef2	PCAWG normal	Normal (blood)	CNS-Medullo	CNS-Medullo-Normal (blood)	0.0544151
a40940436248bbeea448bc3e1b4863d7	PCAWG normal	Normal (blood)	CNS-Medullo	CNS-Medullo-Normal (blood)	0.028376
a576ec5b8c1b0fa321d1aa0cfb22e1d5	PCAWG normal	Normal (blood)	CNS-Medullo	CNS-Medullo-Normal (blood)	0.12581
ab5a99b5b9aba95eb5c79be010e90740	PCAWG normal	Normal (blood)	CNS-Medullo	CNS-Medullo-Normal (blood)	0
acfb541367924deaf125649fbd1a8eb9	PCAWG normal	Normal (blood)	CNS-Medullo	CNS-Medullo-Normal (blood)	0.0242493
ae8a5d5bd7cfb397039a078107e321c0	PCAWG normal	Normal (blood)	CNS-Medullo	CNS-Medullo-Normal (blood)	0.198814
afa132f4d4ef86e9191a588b7d91010e	PCAWG normal	Normal (blood)	CNS-Medullo	CNS-Medullo-Normal (blood)	0.0860747
afc3caa1a38457d51c7ca5ef30c2d7dd	PCAWG normal	Normal (blood)	CNS-Medullo	CNS-Medullo-Normal (blood)	0.158817
b753881d6b9aae7d6ec3dfc63ffa1715	PCAWG normal	Normal (blood)	CNS-Medullo	CNS-Medullo-Normal (blood)	0.479655
b99dc9e373654bc61b07816a5da6d888	PCAWG normal	Normal (blood)	CNS-Medullo	CNS-Medullo-Normal (blood)	0.0848723
badea2a24c3af34786e27e242cb57d3b	PCAWG normal	Normal (blood)	CNS-Medullo	CNS-Medullo-Normal (blood)	1.53097
bfdb455fc23ad1ea6de0ac08b033572a	PCAWG normal	Normal (blood)	CNS-Medullo	CNS-Medullo-Normal (blood)	0.139513
c165fd875efb97f8596d642bd3c32f19	PCAWG normal	Normal (blood)	CNS-Medullo	CNS-Medullo-Normal (blood)	0.0280929
c2554d600e99a6373b1cadd3c3a08a15	PCAWG normal	Normal (blood)	CNS-Medullo	CNS-Medullo-Normal (blood)	0.0580218
c51eaec753e5d98cd433d74b80f4173d	PCAWG normal	Normal (blood)	CNS-Medullo	CNS-Medullo-Normal (blood)	0.0741261
c5eac699b7082858e58cf1e111cf9d9d	PCAWG normal	Normal (blood)	CNS-Medullo	CNS-Medullo-Normal (blood)	0.0507248
c6e2b12494860c01776499330771e949	PCAWG normal	Normal (blood)	CNS-Medullo	CNS-Medullo-Normal (blood)	0.0745036
c741aa767fd98c107c21a05d5a4d799b	PCAWG normal	Normal (blood)	CNS-Medullo	CNS-Medullo-Normal (blood)	0.18292
c856867c39aa8366c3f7344748dd4677	PCAWG normal	Normal (blood)	CNS-Medullo	CNS-Medullo-Normal (blood)	0
c9f5909d8f042a25590138b068977d0f	PCAWG normal	Normal (blood)	CNS-Medullo	CNS-Medullo-Normal (blood)	0.166759
ccbd0531a8a551cde841a2ad7de623f8	PCAWG normal	Normal (blood)	CNS-Medullo	CNS-Medullo-Normal (blood)	0.0521102
d07932a37927f0a03ad20b2363d2f616	PCAWG normal	Normal (blood)	CNS-Medullo	CNS-Medullo-Normal (blood)	0.103579
d0f32a086b3ddce152d4678795eeecc6	PCAWG normal	Normal (blood)	CNS-Medullo	CNS-Medullo-Normal (blood)	0.185736
d49f8e69332fc952343d37962332bad3	PCAWG normal	Normal (blood)	CNS-Medullo	CNS-Medullo-Normal (blood)	0.025881
d4a0f1058bb5c768297d65853f2a73f7	PCAWG normal	Normal (blood)	CNS-Medullo	CNS-Medullo-Normal (blood)	0.0539806
d8ce393a2be48b65944a23bad5e81281	PCAWG normal	Normal (blood)	CNS-Medullo	CNS-Medullo-Normal (blood)	0.0579688
d964c082edbf7d86d035c3b55c7ae24d	PCAWG normal	Normal (blood)	CNS-Medullo	CNS-Medullo-Normal (blood)	0.0245109
d97d522bbfcd6f06039fb2ce43fd063d	PCAWG normal	Normal (blood)	CNS-Medullo	CNS-Medullo-Normal (blood)	0.16603
db540f344ee1a28f815e2a53936f390d	PCAWG normal	Normal (blood)	CNS-Medullo	CNS-Medullo-Normal (blood)	0.199753
dc5eeb50efe5b68e97a2a644937e0293	PCAWG normal	Normal (blood)	CNS-Medullo	CNS-Medullo-Normal (blood)	0.193683
dc6d42fa922e7c3751bfa5b8163a041d	PCAWG normal	Normal (blood)	CNS-Medullo	CNS-Medullo-Normal (blood)	0.0778065
ddb9ddfe5aa7dcc505d8bac41a1cbec0	PCAWG normal	Normal (blood)	CNS-Medullo	CNS-Medullo-Normal (blood)	0.163907
dde772f0b5a7e05d4243be6fd6372557	PCAWG normal	Normal (blood)	CNS-Medullo	CNS-Medullo-Normal (blood)	0.0238044
df8ab876f70252146086e81f524df0e6	PCAWG normal	Normal (blood)	CNS-Medullo	CNS-Medullo-Normal (blood)	0.0477833
e01f3101c69981927c66790162e85312	PCAWG normal	Normal (blood)	CNS-Medullo	CNS-Medullo-Normal (blood)	0
e579d2676c38a0ea487647da84a3259d	PCAWG normal	Normal (blood)	CNS-Medullo	CNS-Medullo-Normal (blood)	0.157289
e650d8b59c65f23d91334bf2bad6c910	PCAWG normal	Normal (blood)	CNS-Medullo	CNS-Medullo-Normal (blood)	0
e69fb11b2d6976acddfd92277de018bf	PCAWG normal	Normal (blood)	CNS-Medullo	CNS-Medullo-Normal (blood)	0.0450992
e7d15e532912109aebc17c1d5fe9df8b	PCAWG normal	Normal (blood)	CNS-Medullo	CNS-Medullo-Normal (blood)	0.0720433
eb9053159bd5ec739871f0cc31058006	PCAWG normal	Normal (blood)	CNS-Medullo	CNS-Medullo-Normal (blood)	0.104654
ec451a19c90c0c88a578ca4a1d43dc36	PCAWG normal	Normal (blood)	CNS-Medullo	CNS-Medullo-Normal (blood)	0.247717
f2dca351b26f723071c301f08ccb13cd	PCAWG normal	Normal (blood)	CNS-Medullo	CNS-Medullo-Normal (blood)	0.48125
f3c8e606619f63dd2e95850b90b8e2bd	PCAWG normal	Normal (blood)	CNS-Medullo	CNS-Medullo-Normal (blood)	0.046145
f7eca1cf97c06c079f6899ad64fc59c2	PCAWG normal	Normal (blood)	CNS-Medullo	CNS-Medullo-Normal (blood)	0.0456359
f87235ad489f4f08283fdcb0ff3ee4d7	PCAWG normal	Normal (blood)	CNS-Medullo	CNS-Medullo-Normal (blood)	0.346385
fc00c28b8e1faefd24bfabe58de93cb5	PCAWG normal	Normal (blood)	CNS-Medullo	CNS-Medullo-Normal (blood)	0.128571
fd796a151a68cdff5e673023f31f4ce9	PCAWG normal	Normal (blood)	CNS-Medullo	CNS-Medullo-Normal (blood)	0.675226
ffe2ed5dedcf27e52280c16db5eb2d04	PCAWG normal	Normal (blood)	CNS-Medullo	CNS-Medullo-Normal (blood)	0.164598
PCAWG.1abc0f5f-e476-4585-a13a-c5ca09f1bf3b	PCAWG normal	Normal (blood)	CNS-Oligo	CNS-Oligo-Normal (blood)	0
PCAWG.1fae200e-043b-46c4-a4ca-87324c056732	PCAWG normal	Normal (blood)	CNS-Oligo	CNS-Oligo-Normal (blood)	0.0668637
PCAWG.3fb8200c-664f-4526-b558-e1b16acee25a	PCAWG normal	Normal (blood)	CNS-Oligo	CNS-Oligo-Normal (blood)	0
PCAWG.4141525c-4196-43ca-86dd-1acad4b39df8	PCAWG normal	Normal (blood)	CNS-Oligo	CNS-Oligo-Normal (blood)	0.0261588
PCAWG.59378079-3dbd-41f7-b1cb-5b2e5629dab3	PCAWG normal	Normal (blood)	CNS-Oligo	CNS-Oligo-Normal (blood)	0.0236655
PCAWG.91e95a62-a8a2-4319-8162-f892ed5c80e8	PCAWG normal	Normal (blood)	CNS-Oligo	CNS-Oligo-Normal (blood)	0
PCAWG.92e02379-9489-44e6-8f86-1f437781bab3	PCAWG normal	Normal (blood)	CNS-Oligo	CNS-Oligo-Normal (blood)	0.0290424
PCAWG.93af3f23-4a1a-47a0-af3e-4a288822f731	PCAWG normal	Normal (blood)	CNS-Oligo	CNS-Oligo-Normal (blood)	0.0265016
PCAWG.9eea842b-353b-42c0-b942-0b2ed79cd1ee	PCAWG normal	Normal (blood)	CNS-Oligo	CNS-Oligo-Normal (blood)	0.0622486
PCAWG.bbed3f54-7400-4920-8584-94ce2f123586	PCAWG normal	Normal (blood)	CNS-Oligo	CNS-Oligo-Normal (blood)	0
PCAWG.ca954152-62cc-428f-854d-436b7d29b901	PCAWG normal	Normal (blood)	CNS-Oligo	CNS-Oligo-Normal (blood)	0
PCAWG.d787e72c-c0f7-4a1e-a12d-87683d155206	PCAWG normal	Normal (blood)	CNS-Oligo	CNS-Oligo-Normal (blood)	0.0241323
PCAWG.d7ce1036-fd19-40c3-9c17-b6c946e2b739	PCAWG normal	Normal (blood)	CNS-Oligo	CNS-Oligo-Normal (blood)	0.0496503
PCAWG.dcf13091-0daf-4c30-a796-617caf780ff8	PCAWG normal	Normal (blood)	CNS-Oligo	CNS-Oligo-Normal (blood)	0.0740199
PCAWG.ea887acf-adf0-4359-9274-3d50a36ccd4c	PCAWG normal	Normal (blood)	CNS-Oligo	CNS-Oligo-Normal (blood)	0.0253461
037746b2fdf0dd87f8bf594b7405e392	PCAWG normal	Normal (blood)	CNS-PiloAstro	CNS-PiloAstro-Normal (blood)	0.0296245
06b5342d50479ca518863af25273532d	PCAWG normal	Normal (blood)	CNS-PiloAstro	CNS-PiloAstro-Normal (blood)	0.160456
083f985ab3a2c2c7e14e8909e1eb774a	PCAWG normal	Normal (blood)	CNS-PiloAstro	CNS-PiloAstro-Normal (blood)	0.0939045
0a8e7cb6e15b1a96f04d64325e03d003	PCAWG normal	Normal (blood)	CNS-PiloAstro	CNS-PiloAstro-Normal (blood)	0.208414
0bafda03094c1ea07915f819d4edf38f	PCAWG normal	Normal (blood)	CNS-PiloAstro	CNS-PiloAstro-Normal (blood)	0.263992
11e55f4501c47931edbbc10cb6c32440	PCAWG normal	Normal (blood)	CNS-PiloAstro	CNS-PiloAstro-Normal (blood)	0.0331545
1499f95a62bc7ca67c0a6156e5189063	PCAWG normal	Normal (blood)	CNS-PiloAstro	CNS-PiloAstro-Normal (blood)	0.115259
186bb913d908cba326ca587c329c6f07	PCAWG normal	Normal (blood)	CNS-PiloAstro	CNS-PiloAstro-Normal (blood)	0.207966
1c24069b080ac86f84cb86ee8b7bc578	PCAWG normal	Normal (blood)	CNS-PiloAstro	CNS-PiloAstro-Normal (blood)	0.0431411
213b4b5fd66ccf69ce356414294afd74	PCAWG normal	Normal (blood)	CNS-PiloAstro	CNS-PiloAstro-Normal (blood)	0.0870327
21c86afd00c0f4f713ef3601e7573b36	PCAWG normal	Normal (blood)	CNS-PiloAstro	CNS-PiloAstro-Normal (blood)	0.0573954
2322f088f34f89a7878308c76f38f2d0	PCAWG normal	Normal (blood)	CNS-PiloAstro	CNS-PiloAstro-Normal (blood)	0.0544101
251a10260e7a51e326af1703d5664145	PCAWG normal	Normal (blood)	CNS-PiloAstro	CNS-PiloAstro-Normal (blood)	0
297b28e635fdbe1ccfea01865daa9e0d	PCAWG normal	Normal (blood)	CNS-PiloAstro	CNS-PiloAstro-Normal (blood)	0.0602612
2c35ae764ca3924721fe57f4bbbea0a2	PCAWG normal	Normal (blood)	CNS-PiloAstro	CNS-PiloAstro-Normal (blood)	0.0736047
2c4984131e136eb09a6d363026700974	PCAWG normal	Normal (blood)	CNS-PiloAstro	CNS-PiloAstro-Normal (blood)	0.182837
2d5b94127a6dd04a263cf971898f6afd	PCAWG normal	Normal (blood)	CNS-PiloAstro	CNS-PiloAstro-Normal (blood)	0.583557
305bfdb30543e3776d0caafcc2c5e79e	PCAWG normal	Normal (blood)	CNS-PiloAstro	CNS-PiloAstro-Normal (blood)	0.118383
44eee69a2ea1e3f267a801b531f98f32	PCAWG normal	Normal (blood)	CNS-PiloAstro	CNS-PiloAstro-Normal (blood)	0
45cc468845e960ee1365f849f2002c1e	PCAWG normal	Normal (blood)	CNS-PiloAstro	CNS-PiloAstro-Normal (blood)	0.350108
47c0d76abd8452b8399ef15a34297dee	PCAWG normal	Normal (blood)	CNS-PiloAstro	CNS-PiloAstro-Normal (blood)	0.0514176
49d695f8fad0fc7a4f54f527d45a02be	PCAWG normal	Normal (blood)	CNS-PiloAstro	CNS-PiloAstro-Normal (blood)	0.165317
520208fdfb0374ce43a4c719637f9193	PCAWG normal	Normal (blood)	CNS-PiloAstro	CNS-PiloAstro-Normal (blood)	0.0662902
52e2492336955332d28d6c4ee3029fc2	PCAWG normal	Normal (blood)	CNS-PiloAstro	CNS-PiloAstro-Normal (blood)	0.0258599
536102c27f0fadda6889e3b10ef14283	PCAWG normal	Normal (blood)	CNS-PiloAstro	CNS-PiloAstro-Normal (blood)	0.0305107
53fa6c142f2dc7335fd08105d6131a32	PCAWG normal	Normal (blood)	CNS-PiloAstro	CNS-PiloAstro-Normal (blood)	0.126288
5785dcb223bff8e519fdbbc5a8cefc00	PCAWG normal	Normal (blood)	CNS-PiloAstro	CNS-PiloAstro-Normal (blood)	0.178696
58ec35d5a0894705d3e83cd163496d25	PCAWG normal	Normal (blood)	CNS-PiloAstro	CNS-PiloAstro-Normal (blood)	0.133579
5da4f0f7c510a90ba25029b324caea2b	PCAWG normal	Normal (blood)	CNS-PiloAstro	CNS-PiloAstro-Normal (blood)	0
5f35f649703caaa45b9971e4d45c9897	PCAWG normal	Normal (blood)	CNS-PiloAstro	CNS-PiloAstro-Normal (blood)	0.255566
64e287631b1398fdb917c842564d8edd	PCAWG normal	Normal (blood)	CNS-PiloAstro	CNS-PiloAstro-Normal (blood)	0.137905
666aad4209b13f1682e2b7fcfa6ed05b	PCAWG normal	Normal (blood)	CNS-PiloAstro	CNS-PiloAstro-Normal (blood)	0.0922828
7029ed66e16b07b53f0ab62f95fb8342	PCAWG normal	Normal (blood)	CNS-PiloAstro	CNS-PiloAstro-Normal (blood)	0.524578
72afda410350dd12cb5c03d70f7034b4	PCAWG normal	Normal (blood)	CNS-PiloAstro	CNS-PiloAstro-Normal (blood)	0.217208
72fd6fcb448eb8d57d50a2525497637c	PCAWG normal	Normal (blood)	CNS-PiloAstro	CNS-PiloAstro-Normal (blood)	0
77822df63c46b2c58e35a388c59e6a1a	PCAWG normal	Normal (blood)	CNS-PiloAstro	CNS-PiloAstro-Normal (blood)	0.228612
78fe7fe2b54eb1c8f8a00e1057ab11d3	PCAWG normal	Normal (blood)	CNS-PiloAstro	CNS-PiloAstro-Normal (blood)	0.258707
7af7bc659591e3da392057cc4d59aa1c	PCAWG normal	Normal (blood)	CNS-PiloAstro	CNS-PiloAstro-Normal (blood)	0.0732426
7e11d299ee2dd9cd822df88770d0459f	PCAWG normal	Normal (blood)	CNS-PiloAstro	CNS-PiloAstro-Normal (blood)	0
7fa5d9528b1ae5680b1701afc4452636	PCAWG normal	Normal (blood)	CNS-PiloAstro	CNS-PiloAstro-Normal (blood)	0.0247611
8dd03301de831a0f7ce09f8d7dd3ccfe	PCAWG normal	Normal (blood)	CNS-PiloAstro	CNS-PiloAstro-Normal (blood)	0.0258191
8de115a2e5a5e38871b44c9efa01aaf7	PCAWG normal	Normal (blood)	CNS-PiloAstro	CNS-PiloAstro-Normal (blood)	0.339174
8fdda15f67e260fd9267bbe5cf457d3f	PCAWG normal	Normal (blood)	CNS-PiloAstro	CNS-PiloAstro-Normal (blood)	0
8ff7b0a4564b931d7b4d5a1bf6b2d907	PCAWG normal	Normal (blood)	CNS-PiloAstro	CNS-PiloAstro-Normal (blood)	0.10983
923037d25ab447adcfb323a18ea7c1f4	PCAWG normal	Normal (blood)	CNS-PiloAstro	CNS-PiloAstro-Normal (blood)	0.189031
939762a774f83e2432bcefba8d917293	PCAWG normal	Normal (blood)	CNS-PiloAstro	CNS-PiloAstro-Normal (blood)	0.0658692
9992e5737f53974220dcfde3c3e6e0c3	PCAWG normal	Normal (blood)	CNS-PiloAstro	CNS-PiloAstro-Normal (blood)	0.0227682
9a38e0299ef16617cbfafbe43522f3a2	PCAWG normal	Normal (blood)	CNS-PiloAstro	CNS-PiloAstro-Normal (blood)	0
9d492e8ddbbf9e5e4a58135d13bfae4f	PCAWG normal	Normal (blood)	CNS-PiloAstro	CNS-PiloAstro-Normal (blood)	0
a071eee8d77d3b7bd9a49c4b607e8762	PCAWG normal	Normal (blood)	CNS-PiloAstro	CNS-PiloAstro-Normal (blood)	0.0205919
a52f00f6e5328773fd5c7e4bd138cda6	PCAWG normal	Normal (blood)	CNS-PiloAstro	CNS-PiloAstro-Normal (blood)	0
a95deeece3cecbd1225f23786926026e	PCAWG normal	Normal (blood)	CNS-PiloAstro	CNS-PiloAstro-Normal (blood)	0.0444427
ad46577c2bd2d83b6e325b01cffdbc59	PCAWG normal	Normal (blood)	CNS-PiloAstro	CNS-PiloAstro-Normal (blood)	0.109409
b2565ec72c93f116e5f0d234f0a4e249	PCAWG normal	Normal (blood)	CNS-PiloAstro	CNS-PiloAstro-Normal (blood)	0
b59764f6bdf06a34706ad3dcbf74974f	PCAWG normal	Normal (blood)	CNS-PiloAstro	CNS-PiloAstro-Normal (blood)	0.0277836
bbefc0d80df3db1591b9cc49dfb7131d	PCAWG normal	Normal (blood)	CNS-PiloAstro	CNS-PiloAstro-Normal (blood)	0.0827129
bc013c70d60728be9c9a7bd38afa8f18	PCAWG normal	Normal (blood)	CNS-PiloAstro	CNS-PiloAstro-Normal (blood)	0.234266
bf0657c9c26351e01093e2b0277fd171	PCAWG normal	Normal (blood)	CNS-PiloAstro	CNS-PiloAstro-Normal (blood)	0.19467
c11d91063de35d6ddd4405d7bb9645d7	PCAWG normal	Normal (blood)	CNS-PiloAstro	CNS-PiloAstro-Normal (blood)	0.0278587
c48e9b9d642f7d0f8c9f866978b82dc8	PCAWG normal	Normal (blood)	CNS-PiloAstro	CNS-PiloAstro-Normal (blood)	0.031428
cbd5d37f2ef9a21bfaff22bd0f36509a	PCAWG normal	Normal (blood)	CNS-PiloAstro	CNS-PiloAstro-Normal (blood)	0.0475732
ccac1418c8ead4267760f2e361c99983	PCAWG normal	Normal (blood)	CNS-PiloAstro	CNS-PiloAstro-Normal (blood)	0.31219
cf37edc236e63a0d4ab26a2884401f4b	PCAWG normal	Normal (blood)	CNS-PiloAstro	CNS-PiloAstro-Normal (blood)	0.0836772
d5a1438ff0a5cc515b97fccb6804daf6	PCAWG normal	Normal (blood)	CNS-PiloAstro	CNS-PiloAstro-Normal (blood)	0.0914451
dbd3350f3304555c2b8623ffddf8b0ea	PCAWG normal	Normal (blood)	CNS-PiloAstro	CNS-PiloAstro-Normal (blood)	0.202307
e5ec3c4e343573ca19cfd823644debf4	PCAWG normal	Normal (blood)	CNS-PiloAstro	CNS-PiloAstro-Normal (blood)	0.0528965
e6185ae5e4683b06a3916150411d640d	PCAWG normal	Normal (blood)	CNS-PiloAstro	CNS-PiloAstro-Normal (blood)	0.126131
e6936ef6940abb7b58d25b83ef4b7891	PCAWG normal	Normal (blood)	CNS-PiloAstro	CNS-PiloAstro-Normal (blood)	0.194926
eae5983660fe485f792a275cdca0acb6	PCAWG normal	Normal (blood)	CNS-PiloAstro	CNS-PiloAstro-Normal (blood)	0.0295001
f155542ee365f880aed5c25fd03b86fc	PCAWG normal	Normal (blood)	CNS-PiloAstro	CNS-PiloAstro-Normal (blood)	0.193734
f216e54bf791f7843895197eb718b985	PCAWG normal	Normal (blood)	CNS-PiloAstro	CNS-PiloAstro-Normal (blood)	0.248796
f3d188b2bc6683c91358327970d23258	PCAWG normal	Normal (blood)	CNS-PiloAstro	CNS-PiloAstro-Normal (blood)	0
f7442fd57e7039721d9d154e7dfa32d3	PCAWG normal	Normal (blood)	CNS-PiloAstro	CNS-PiloAstro-Normal (blood)	0.454888
fb7a6b289daf0bad52ac5245057a1e5a	PCAWG normal	Normal (blood)	CNS-PiloAstro	CNS-PiloAstro-Normal (blood)	0.254628
ff3198832a4aa11f52dc92671ce82a86	PCAWG normal	Normal (blood)	CNS-PiloAstro	CNS-PiloAstro-Normal (blood)	0
PCAWG.097816c5-8b63-4adc-818d-1a6c685b1892	PCAWG normal	Normal (blood)	ColoRect-AdenoCA	ColoRect-AdenoCA-Normal (blood)	0
PCAWG.0e0d6399-3a1e-4b5a-8f9b-02303edd8f4a	PCAWG normal	Normal (blood)	ColoRect-AdenoCA	ColoRect-AdenoCA-Normal (blood)	0.0256235
PCAWG.14910258-2cf0-4821-a5ce-46fe18cd423c	PCAWG normal	Normal (blood)	ColoRect-AdenoCA	ColoRect-AdenoCA-Normal (blood)	0.0309063
PCAWG.1ce2bf51-5dd6-4fe0-bf8f-cad0dc609007	PCAWG normal	Normal (blood)	ColoRect-AdenoCA	ColoRect-AdenoCA-Normal (blood)	0.0750291
PCAWG.1d9760f4-b91d-4a05-8234-dbdc940699d4	PCAWG normal	Normal (blood)	ColoRect-AdenoCA	ColoRect-AdenoCA-Normal (blood)	0.0637417
PCAWG.2ac1f67f-9691-43ff-a511-7a818ad89d36	PCAWG normal	Normal (blood)	ColoRect-AdenoCA	ColoRect-AdenoCA-Normal (blood)	0.0954094
PCAWG.2d002a1f-6188-445b-a9ea-f49e5aba1018	PCAWG normal	Normal (blood)	ColoRect-AdenoCA	ColoRect-AdenoCA-Normal (blood)	0.0681825
PCAWG.3185c99a-b8ff-46a6-bd0a-c78bf9ddb24a	PCAWG normal	Normal (blood)	ColoRect-AdenoCA	ColoRect-AdenoCA-Normal (blood)	0.0321796
PCAWG.34498a3b-9e30-48b7-9f8e-0beb7aa8c41b	PCAWG normal	Normal (blood)	ColoRect-AdenoCA	ColoRect-AdenoCA-Normal (blood)	0
PCAWG.3f072b21-376f-4f58-b782-e3c8f0d6be13	PCAWG normal	Normal (blood)	ColoRect-AdenoCA	ColoRect-AdenoCA-Normal (blood)	0.0933479
PCAWG.4f9501ea-e4af-4802-8b87-46339bb471d6	PCAWG normal	Normal (blood)	ColoRect-AdenoCA	ColoRect-AdenoCA-Normal (blood)	0.0215068
PCAWG.7224ff30-40ae-4e77-b318-53c7903adccd	PCAWG normal	Normal (blood)	ColoRect-AdenoCA	ColoRect-AdenoCA-Normal (blood)	0.0304171
PCAWG.765cec98-9164-43bf-be0e-139778047a59	PCAWG normal	Normal (blood)	ColoRect-AdenoCA	ColoRect-AdenoCA-Normal (blood)	0
PCAWG.7e39e79a-7e20-4c7f-87f3-577806f42a04	PCAWG normal	Normal (blood)	ColoRect-AdenoCA	ColoRect-AdenoCA-Normal (blood)	0
PCAWG.83301238-76b0-4013-a669-a3e9121f547f	PCAWG normal	Normal (blood)	ColoRect-AdenoCA	ColoRect-AdenoCA-Normal (blood)	0
PCAWG.8c21afa4-1684-4fe5-a487-1f6d9ac34ae0	PCAWG normal	Normal (blood)	ColoRect-AdenoCA	ColoRect-AdenoCA-Normal (blood)	0.0275946
PCAWG.922b67b6-fd60-4190-b92c-b194f8a7af69	PCAWG normal	Normal (blood)	ColoRect-AdenoCA	ColoRect-AdenoCA-Normal (blood)	0.0971962
PCAWG.9c2006cb-79e6-49c1-993d-dad0ee88edf9	PCAWG normal	Normal (blood)	ColoRect-AdenoCA	ColoRect-AdenoCA-Normal (blood)	0.0458599
PCAWG.9fc66d8c-133d-430f-8a2e-2d1a11e7ef8d	PCAWG normal	Normal (blood)	ColoRect-AdenoCA	ColoRect-AdenoCA-Normal (blood)	0
PCAWG.a2e60e30-0024-46b6-8a4d-1e8d748692d8	PCAWG normal	Normal (blood)	ColoRect-AdenoCA	ColoRect-AdenoCA-Normal (blood)	0
PCAWG.a84299e7-b9b1-4e71-8941-1d8a0c9963bf	PCAWG normal	Normal (blood)	ColoRect-AdenoCA	ColoRect-AdenoCA-Normal (blood)	0.0335138
PCAWG.a84c0a9d-29b3-4699-a292-04dd5bb543ba	PCAWG normal	Normal (blood)	ColoRect-AdenoCA	ColoRect-AdenoCA-Normal (blood)	0
PCAWG.a90d8746-02a8-4ef5-9eb0-8c6334fef070	PCAWG normal	Normal (blood)	ColoRect-AdenoCA	ColoRect-AdenoCA-Normal (blood)	0.0427311
PCAWG.ac04b485-d4db-4eb8-8b01-3a02037f59e9	PCAWG normal	Normal (blood)	ColoRect-AdenoCA	ColoRect-AdenoCA-Normal (blood)	0
PCAWG.ac75359d-0326-4b90-86fd-2112a262b07d	PCAWG normal	Normal (blood)	ColoRect-AdenoCA	ColoRect-AdenoCA-Normal (blood)	0.0261661
PCAWG.aeab4756-0c2c-4117-ac11-ff6bcbe86104	PCAWG normal	Normal (blood)	ColoRect-AdenoCA	ColoRect-AdenoCA-Normal (blood)	0
PCAWG.b3ca0259-6de4-48c1-acf1-251507e60ccd	PCAWG normal	Normal (blood)	ColoRect-AdenoCA	ColoRect-AdenoCA-Normal (blood)	0.14211
PCAWG.b52d188c-bf18-4029-9050-cbf8d9f99ee3	PCAWG normal	Normal (blood)	ColoRect-AdenoCA	ColoRect-AdenoCA-Normal (blood)	0.0685529
PCAWG.b6086f31-c71b-4c17-ab6c-157357cb92d5	PCAWG normal	Normal (blood)	ColoRect-AdenoCA	ColoRect-AdenoCA-Normal (blood)	0.0456159
PCAWG.c33ff38d-d5af-4b6b-8b70-a052085c2cf1	PCAWG normal	Normal (blood)	ColoRect-AdenoCA	ColoRect-AdenoCA-Normal (blood)	0.0301733
PCAWG.cb516706-cea2-4e31-8780-793c2dff581f	PCAWG normal	Normal (blood)	ColoRect-AdenoCA	ColoRect-AdenoCA-Normal (blood)	0.0283563
PCAWG.d7a500b3-4904-4882-8730-c19da5d80ec0	PCAWG normal	Normal (blood)	ColoRect-AdenoCA	ColoRect-AdenoCA-Normal (blood)	0
PCAWG.db072704-e3a9-4bbc-90f9-4263444b3638	PCAWG normal	Normal (blood)	ColoRect-AdenoCA	ColoRect-AdenoCA-Normal (blood)	0.0268727
PCAWG.de566fde-6bb8-4c58-8d26-4873267a9e7a	PCAWG normal	Normal (blood)	ColoRect-AdenoCA	ColoRect-AdenoCA-Normal (blood)	0
PCAWG.e94d7730-bd15-401b-9207-7daae57168e6	PCAWG normal	Normal (blood)	ColoRect-AdenoCA	ColoRect-AdenoCA-Normal (blood)	0.027998
PCAWG.ed44d6b1-e386-4b82-966b-eab3db45150a	PCAWG normal	Normal (blood)	ColoRect-AdenoCA	ColoRect-AdenoCA-Normal (blood)	0
PCAWG.fa7a917b-3692-408e-a23b-88d52f7b91d3	PCAWG normal	Normal (blood)	ColoRect-AdenoCA	ColoRect-AdenoCA-Normal (blood)	0
PCAWG.fb0079ec-f1c7-4715-b97c-55d826559aa3	PCAWG normal	Normal (blood)	ColoRect-AdenoCA	ColoRect-AdenoCA-Normal (blood)	0.022527
066f8f871be1147c121d60aa552efad0	PCAWG normal	Normal (blood)	Eso-AdenoCA	Eso-AdenoCA-Normal (blood)	0
0b472eda970ba735ff7ce47f09f43def	PCAWG normal	Normal (blood)	Eso-AdenoCA	Eso-AdenoCA-Normal (blood)	0.0504687
0b7983f4d85911b7351f5136819c96f1	PCAWG normal	Normal (blood)	Eso-AdenoCA	Eso-AdenoCA-Normal (blood)	0
0cdeaa8bf1b4757e694bce73c750c6d6	PCAWG normal	Normal (blood)	Eso-AdenoCA	Eso-AdenoCA-Normal (blood)	0.0522522
0d92673a261e7374573796898c7136fc	PCAWG normal	Normal (blood)	Eso-AdenoCA	Eso-AdenoCA-Normal (blood)	0.0293824
0f42d242dc27ff36404dd459c30adcf4	PCAWG normal	Normal (blood)	Eso-AdenoCA	Eso-AdenoCA-Normal (blood)	0
133a017f363c34d54bc869fb4deba74f	PCAWG normal	Normal (blood)	Eso-AdenoCA	Eso-AdenoCA-Normal (blood)	0
138b736ebc1b4f123d90c87b9763ec46	PCAWG normal	Normal (blood)	Eso-AdenoCA	Eso-AdenoCA-Normal (blood)	0.0212037
15c1dff43b7a10b72f9c600b082d957c	PCAWG normal	Normal (blood)	Eso-AdenoCA	Eso-AdenoCA-Normal (blood)	0.0466888
17e6368cb4ae6ae3ac0ca12e20c90dd4	PCAWG normal	Normal (blood)	Eso-AdenoCA	Eso-AdenoCA-Normal (blood)	0.0215004
18af94c9e9eb717dc0197f49f95eaa68	PCAWG normal	Normal (blood)	Eso-AdenoCA	Eso-AdenoCA-Normal (blood)	0.0447848
1ad29258baca5c11c468d3748f263bd3	PCAWG normal	Normal (blood)	Eso-AdenoCA	Eso-AdenoCA-Normal (blood)	0
28bcfef28146f4b23291eea7f9b0fa4c	PCAWG normal	Normal (blood)	Eso-AdenoCA	Eso-AdenoCA-Normal (blood)	0.0237933
3aeec71296e1dbe3458481c920cf1b8a	PCAWG normal	Normal (blood)	Eso-AdenoCA	Eso-AdenoCA-Normal (blood)	0.0228965
41c9ee902e45fd904a88192d35d935a8	PCAWG normal	Normal (blood)	Eso-AdenoCA	Eso-AdenoCA-Normal (blood)	0
4b169b10b55df1e433f1b012c3412465	PCAWG normal	Normal (blood)	Eso-AdenoCA	Eso-AdenoCA-Normal (blood)	0.0283456
4cbfc081f5bd7d572e5c9bf0090c0426	PCAWG normal	Normal (blood)	Eso-AdenoCA	Eso-AdenoCA-Normal (blood)	0
5365a2412ea10d21234cfb4abf71d337	PCAWG normal	Normal (blood)	Eso-AdenoCA	Eso-AdenoCA-Normal (blood)	0.0204098
53a8e45206eb746320be9a7c6fc25f19	PCAWG normal	Normal (blood)	Eso-AdenoCA	Eso-AdenoCA-Normal (blood)	0.0548109
53bf14aaf1c3adc718d8b505f4e46331	PCAWG normal	Normal (blood)	Eso-AdenoCA	Eso-AdenoCA-Normal (blood)	0.0215087
54e17c4435f6b73a956a50e70110ce0f	PCAWG normal	Normal (blood)	Eso-AdenoCA	Eso-AdenoCA-Normal (blood)	0
5a5d05ee2abd81a78493a42887e0d31c	PCAWG normal	Normal (blood)	Eso-AdenoCA	Eso-AdenoCA-Normal (blood)	0.022024
5c944c6a54ce756717f61a7cf3b86044	PCAWG normal	Normal (blood)	Eso-AdenoCA	Eso-AdenoCA-Normal (blood)	0
60fffaa8b037b480f8e1bbf690fe2212	PCAWG normal	Normal (blood)	Eso-AdenoCA	Eso-AdenoCA-Normal (blood)	0
610a5396ab2df36ea7490b3733bd2cbb	PCAWG normal	Normal (blood)	Eso-AdenoCA	Eso-AdenoCA-Normal (blood)	0
670a86c57dc13f63d281b285e4b75b4d	PCAWG normal	Normal (blood)	Eso-AdenoCA	Eso-AdenoCA-Normal (blood)	0
6a2053d89c7e016b5eb3728bff5eb258	PCAWG normal	Normal (blood)	Eso-AdenoCA	Eso-AdenoCA-Normal (blood)	0.0289828
6bfa74b5b427608862dfd102f5a6e58d	PCAWG normal	Normal (blood)	Eso-AdenoCA	Eso-AdenoCA-Normal (blood)	0.0237243
74078132182879c8e372b365103797f1	PCAWG normal	Normal (blood)	Eso-AdenoCA	Eso-AdenoCA-Normal (blood)	0
74c9f56cd9b5b3454760e4507496e755	PCAWG normal	Normal (blood)	Eso-AdenoCA	Eso-AdenoCA-Normal (blood)	0.025049
81eda88c942f0f4a602826ff1afc501e	PCAWG normal	Normal (blood)	Eso-AdenoCA	Eso-AdenoCA-Normal (blood)	0
857f3099102c15cca519c325dae6240d	PCAWG normal	Normal (blood)	Eso-AdenoCA	Eso-AdenoCA-Normal (blood)	0
8598cce84ebc6a7e3a8ebd1dd802d63a	PCAWG normal	Normal (blood)	Eso-AdenoCA	Eso-AdenoCA-Normal (blood)	0.0475682
8e40952aebdffa4db79c6694d3d0bd34	PCAWG normal	Normal (blood)	Eso-AdenoCA	Eso-AdenoCA-Normal (blood)	0
8f461297ccfbdd7ce6dc468b3b3ed6a7	PCAWG normal	Normal (blood)	Eso-AdenoCA	Eso-AdenoCA-Normal (blood)	0
8fb84157d1bbd0c8b183ca93d11076d2	PCAWG normal	Normal (blood)	Eso-AdenoCA	Eso-AdenoCA-Normal (blood)	0
91822e8cf04987cdbc89ad9f88c00d57	PCAWG normal	Normal (blood)	Eso-AdenoCA	Eso-AdenoCA-Normal (blood)	0
91c48557f40e5442961323ba84fac2c5	PCAWG normal	Normal (blood)	Eso-AdenoCA	Eso-AdenoCA-Normal (blood)	0.0809983
92a851f8eaa9edd5750f7605460eca16	PCAWG normal	Normal (blood)	Eso-AdenoCA	Eso-AdenoCA-Normal (blood)	0
a93e5e3cf822aed9dcf4360b545621e8	PCAWG normal	Normal (blood)	Eso-AdenoCA	Eso-AdenoCA-Normal (blood)	0.0681828
ad33c561c15b7af26a9cdbd945adc273	PCAWG normal	Normal (blood)	Eso-AdenoCA	Eso-AdenoCA-Normal (blood)	0
ae81abfb92eadf8156af0511d9e2c1f0	PCAWG normal	Normal (blood)	Eso-AdenoCA	Eso-AdenoCA-Normal (blood)	0.0256719
b2b3bc373a2835d5a130dc5e50c3749a	PCAWG normal	Normal (blood)	Eso-AdenoCA	Eso-AdenoCA-Normal (blood)	0.0503875
b6b1543558f27791a16d681a5ae21940	PCAWG normal	Normal (blood)	Eso-AdenoCA	Eso-AdenoCA-Normal (blood)	0.047269
b81de293691fe2b55a13a9bc72fb77c9	PCAWG normal	Normal (blood)	Eso-AdenoCA	Eso-AdenoCA-Normal (blood)	0.0208786
bac16ed9e253a5df8200fd6973ad197c	PCAWG normal	Normal (blood)	Eso-AdenoCA	Eso-AdenoCA-Normal (blood)	0
bb333ba800836cecb5cae21f92481d1c	PCAWG normal	Normal (blood)	Eso-AdenoCA	Eso-AdenoCA-Normal (blood)	0
c26b61ad608d146770b6abf8351a980a	PCAWG normal	Normal (blood)	Eso-AdenoCA	Eso-AdenoCA-Normal (blood)	0
c4409ff03ef47fa22dac0c74d5429f5d	PCAWG normal	Normal (blood)	Eso-AdenoCA	Eso-AdenoCA-Normal (blood)	0.0403289
c5809ce42d09910878e7e2a60be7024f	PCAWG normal	Normal (blood)	Eso-AdenoCA	Eso-AdenoCA-Normal (blood)	0.0252825
caac977aefdf4065b28da2c31904531f	PCAWG normal	Normal (blood)	Eso-AdenoCA	Eso-AdenoCA-Normal (blood)	0
cd31d2688c6b0fe6674f9bb9293cc4ec	PCAWG normal	Normal (blood)	Eso-AdenoCA	Eso-AdenoCA-Normal (blood)	0
d3080e4ebe9276d8f7101af286eba233	PCAWG normal	Normal (blood)	Eso-AdenoCA	Eso-AdenoCA-Normal (blood)	0
d4ef5cdff5c63275ba7ea6deecb943db	PCAWG normal	Normal (blood)	Eso-AdenoCA	Eso-AdenoCA-Normal (blood)	0.0208981
dd488be86f3463529775e7a2fb632f6d	PCAWG normal	Normal (blood)	Eso-AdenoCA	Eso-AdenoCA-Normal (blood)	0
f0ecdffb43ef13045b0262f878c56abf	PCAWG normal	Normal (blood)	Eso-AdenoCA	Eso-AdenoCA-Normal (blood)	0
f6abaa6b0c8bdb07ffc1e49d48202d40	PCAWG normal	Normal (blood)	Eso-AdenoCA	Eso-AdenoCA-Normal (blood)	0
f86245b83cda3ee1a83f40caafd6d8b4	PCAWG normal	Normal (blood)	Eso-AdenoCA	Eso-AdenoCA-Normal (blood)	0.0236142
fdcb1bd7cffca69d15383ca9566c58e0	PCAWG normal	Normal (blood)	Eso-AdenoCA	Eso-AdenoCA-Normal (blood)	0.0235032
SRR2155717	Healthy humans	Healthy blood	GTEx	GTEx-Healthy blood	0.0335711
SRR2155766	Healthy humans	Healthy blood	GTEx	GTEx-Healthy blood	0
SRR2156114	Healthy humans	Healthy blood	GTEx	GTEx-Healthy blood	0.0248606
SRR2156276	Healthy humans	Healthy blood	GTEx	GTEx-Healthy blood	0.0252967
SRR2156397	Healthy humans	Healthy blood	GTEx	GTEx-Healthy blood	0
SRR2156726	Healthy humans	Healthy blood	GTEx	GTEx-Healthy blood	0.0518154
SRR2157199	Healthy humans	Healthy blood	GTEx	GTEx-Healthy blood	0.0249923
SRR2157395	Healthy humans	Healthy blood	GTEx	GTEx-Healthy blood	0.0437455
SRR2157404	Healthy humans	Healthy blood	GTEx	GTEx-Healthy blood	0
SRR2157407	Healthy humans	Healthy blood	GTEx	GTEx-Healthy blood	0.076531
SRR2157417	Healthy humans	Healthy blood	GTEx	GTEx-Healthy blood	0
SRR2157423	Healthy humans	Healthy blood	GTEx	GTEx-Healthy blood	0.0227608
SRR2157426	Healthy humans	Healthy blood	GTEx	GTEx-Healthy blood	0
SRR2157433	Healthy humans	Healthy blood	GTEx	GTEx-Healthy blood	0
SRR2157441	Healthy humans	Healthy blood	GTEx	GTEx-Healthy blood	0
SRR2157500	Healthy humans	Healthy blood	GTEx	GTEx-Healthy blood	0
SRR2157516	Healthy humans	Healthy blood	GTEx	GTEx-Healthy blood	0
SRR2163074	Healthy humans	Healthy blood	GTEx	GTEx-Healthy blood	0.0237702
SRR2163846	Healthy humans	Healthy blood	GTEx	GTEx-Healthy blood	0
SRR2164345	Healthy humans	Healthy blood	GTEx	GTEx-Healthy blood	0
SRR2164480	Healthy humans	Healthy blood	GTEx	GTEx-Healthy blood	0
SRR2164514	Healthy humans	Healthy blood	GTEx	GTEx-Healthy blood	0
SRR2164517	Healthy humans	Healthy blood	GTEx	GTEx-Healthy blood	0
SRR2164530	Healthy humans	Healthy blood	GTEx	GTEx-Healthy blood	0
SRR2164750	Healthy humans	Healthy blood	GTEx	GTEx-Healthy blood	0
SRR2164760	Healthy humans	Healthy blood	GTEx	GTEx-Healthy blood	0
SRR2164775	Healthy humans	Healthy blood	GTEx	GTEx-Healthy blood	0.0248146
SRR2164784	Healthy humans	Healthy blood	GTEx	GTEx-Healthy blood	0
SRR2164808	Healthy humans	Healthy blood	GTEx	GTEx-Healthy blood	0.049101
SRR2164817	Healthy humans	Healthy blood	GTEx	GTEx-Healthy blood	0
SRR2164888	Healthy humans	Healthy blood	GTEx	GTEx-Healthy blood	0.0213862
SRR2164891	Healthy humans	Healthy blood	GTEx	GTEx-Healthy blood	0
SRR2165027	Healthy humans	Healthy blood	GTEx	GTEx-Healthy blood	0
SRR2165088	Healthy humans	Healthy blood	GTEx	GTEx-Healthy blood	0.0240886
SRR2165091	Healthy humans	Healthy blood	GTEx	GTEx-Healthy blood	0
SRR2165148	Healthy humans	Healthy blood	GTEx	GTEx-Healthy blood	0
SRR2165161	Healthy humans	Healthy blood	GTEx	GTEx-Healthy blood	0
SRR2165234	Healthy humans	Healthy blood	GTEx	GTEx-Healthy blood	0.0259184
SRR2165240	Healthy humans	Healthy blood	GTEx	GTEx-Healthy blood	0
SRR2165245	Healthy humans	Healthy blood	GTEx	GTEx-Healthy blood	0.023127
SRR2165270	Healthy humans	Healthy blood	GTEx	GTEx-Healthy blood	0
SRR2165370	Healthy humans	Healthy blood	GTEx	GTEx-Healthy blood	0
SRR2165436	Healthy humans	Healthy blood	GTEx	GTEx-Healthy blood	0
SRR2165442	Healthy humans	Healthy blood	GTEx	GTEx-Healthy blood	0
SRR2165469	Healthy humans	Healthy blood	GTEx	GTEx-Healthy blood	0
SRR2165517	Healthy humans	Healthy blood	GTEx	GTEx-Healthy blood	0.024531
SRR2165567	Healthy humans	Healthy blood	GTEx	GTEx-Healthy blood	0
SRR2165573	Healthy humans	Healthy blood	GTEx	GTEx-Healthy blood	0
SRR2165627	Healthy humans	Healthy blood	GTEx	GTEx-Healthy blood	0
SRR2165672	Healthy humans	Healthy blood	GTEx	GTEx-Healthy blood	0.0241276
SRR2165675	Healthy humans	Healthy blood	GTEx	GTEx-Healthy blood	0.0782379
SRR2165704	Healthy humans	Healthy blood	GTEx	GTEx-Healthy blood	0.0246307
SRR2165707	Healthy humans	Healthy blood	GTEx	GTEx-Healthy blood	0
SRR2165734	Healthy humans	Healthy blood	GTEx	GTEx-Healthy blood	0
SRR2165740	Healthy humans	Healthy blood	GTEx	GTEx-Healthy blood	0.0469498
SRR2165757	Healthy humans	Healthy blood	GTEx	GTEx-Healthy blood	0.0336798
SRR2165849	Healthy humans	Healthy blood	GTEx	GTEx-Healthy blood	0
SRR2165852	Healthy humans	Healthy blood	GTEx	GTEx-Healthy blood	0
SRR2165858	Healthy humans	Healthy blood	GTEx	GTEx-Healthy blood	0.0477975
SRR2165893	Healthy humans	Healthy blood	GTEx	GTEx-Healthy blood	0
SRR2165974	Healthy humans	Healthy blood	GTEx	GTEx-Healthy blood	0.0227907
SRR2165983	Healthy humans	Healthy blood	GTEx	GTEx-Healthy blood	0
SRR2166054	Healthy humans	Healthy blood	GTEx	GTEx-Healthy blood	0
SRR2166059	Healthy humans	Healthy blood	GTEx	GTEx-Healthy blood	0.0501223
SRR2166105	Healthy humans	Healthy blood	GTEx	GTEx-Healthy blood	0
SRR2166108	Healthy humans	Healthy blood	GTEx	GTEx-Healthy blood	0.0538231
SRR2166252	Healthy humans	Healthy blood	GTEx	GTEx-Healthy blood	0
SRR2166272	Healthy humans	Healthy blood	GTEx	GTEx-Healthy blood	0
SRR2166295	Healthy humans	Healthy blood	GTEx	GTEx-Healthy blood	0.023189
SRR2166354	Healthy humans	Healthy blood	GTEx	GTEx-Healthy blood	0.0263173
SRR2166358	Healthy humans	Healthy blood	GTEx	GTEx-Healthy blood	0
SRR2166510	Healthy humans	Healthy blood	GTEx	GTEx-Healthy blood	0
SRR2166521	Healthy humans	Healthy blood	GTEx	GTEx-Healthy blood	0.0237156
SRR2166613	Healthy humans	Healthy blood	GTEx	GTEx-Healthy blood	0
SRR2166639	Healthy humans	Healthy blood	GTEx	GTEx-Healthy blood	0
SRR2166642	Healthy humans	Healthy blood	GTEx	GTEx-Healthy blood	0.0238172
SRR2166703	Healthy humans	Healthy blood	GTEx	GTEx-Healthy blood	0.0227858
SRR2166838	Healthy humans	Healthy blood	GTEx	GTEx-Healthy blood	0
SRR2166846	Healthy humans	Healthy blood	GTEx	GTEx-Healthy blood	0
SRR2166862	Healthy humans	Healthy blood	GTEx	GTEx-Healthy blood	0.0768775
SRR2166912	Healthy humans	Healthy blood	GTEx	GTEx-Healthy blood	0.0255448
SRR2166917	Healthy humans	Healthy blood	GTEx	GTEx-Healthy blood	0
SRR2166936	Healthy humans	Healthy blood	GTEx	GTEx-Healthy blood	0.11753
SRR2166942	Healthy humans	Healthy blood	GTEx	GTEx-Healthy blood	0
SRR2166954	Healthy humans	Healthy blood	GTEx	GTEx-Healthy blood	0.0231532
SRR2167006	Healthy humans	Healthy blood	GTEx	GTEx-Healthy blood	0.0248058
SRR2167011	Healthy humans	Healthy blood	GTEx	GTEx-Healthy blood	0.0740521
SRR2167024	Healthy humans	Healthy blood	GTEx	GTEx-Healthy blood	0.0218621
SRR2167076	Healthy humans	Healthy blood	GTEx	GTEx-Healthy blood	0
SRR2167100	Healthy humans	Healthy blood	GTEx	GTEx-Healthy blood	0
SRR2167113	Healthy humans	Healthy blood	GTEx	GTEx-Healthy blood	0.0248197
SRR2167149	Healthy humans	Healthy blood	GTEx	GTEx-Healthy blood	0
SRR2167156	Healthy humans	Healthy blood	GTEx	GTEx-Healthy blood	0
SRR2167165	Healthy humans	Healthy blood	GTEx	GTEx-Healthy blood	0
SRR2167175	Healthy humans	Healthy blood	GTEx	GTEx-Healthy blood	0.204652
SRR2167196	Healthy humans	Healthy blood	GTEx	GTEx-Healthy blood	0.0206557
SRR2167248	Healthy humans	Healthy blood	GTEx	GTEx-Healthy blood	0.0632003
SRR2167262	Healthy humans	Healthy blood	GTEx	GTEx-Healthy blood	0.0251779
SRR2167268	Healthy humans	Healthy blood	GTEx	GTEx-Healthy blood	0.0475992
SRR2167320	Healthy humans	Healthy blood	GTEx	GTEx-Healthy blood	0
SRR2167325	Healthy humans	Healthy blood	GTEx	GTEx-Healthy blood	0
SRR2167329	Healthy humans	Healthy blood	GTEx	GTEx-Healthy blood	0.0720372
SRR2167338	Healthy humans	Healthy blood	GTEx	GTEx-Healthy blood	0
SRR2167374	Healthy humans	Healthy blood	GTEx	GTEx-Healthy blood	0
SRR2167390	Healthy humans	Healthy blood	GTEx	GTEx-Healthy blood	0.0460426
SRR2167403	Healthy humans	Healthy blood	GTEx	GTEx-Healthy blood	0
SRR2167424	Healthy humans	Healthy blood	GTEx	GTEx-Healthy blood	0.0254811
SRR2167446	Healthy humans	Healthy blood	GTEx	GTEx-Healthy blood	0.0406803
SRR2167474	Healthy humans	Healthy blood	GTEx	GTEx-Healthy blood	0
SRR2167478	Healthy humans	Healthy blood	GTEx	GTEx-Healthy blood	0.0828836
SRR2167499	Healthy humans	Healthy blood	GTEx	GTEx-Healthy blood	0
SRR2167534	Healthy humans	Healthy blood	GTEx	GTEx-Healthy blood	0.0467835
SRR2167592	Healthy humans	Healthy blood	GTEx	GTEx-Healthy blood	0.0236405
SRR2167595	Healthy humans	Healthy blood	GTEx	GTEx-Healthy blood	0
SRR2167600	Healthy humans	Healthy blood	GTEx	GTEx-Healthy blood	0
SRR2167606	Healthy humans	Healthy blood	GTEx	GTEx-Healthy blood	0.0393963
SRR2167626	Healthy humans	Healthy blood	GTEx	GTEx-Healthy blood	0
SRR2167637	Healthy humans	Healthy blood	GTEx	GTEx-Healthy blood	0.0697509
SRR2167681	Healthy humans	Healthy blood	GTEx	GTEx-Healthy blood	0.0243385
SRR2167752	Healthy humans	Healthy blood	GTEx	GTEx-Healthy blood	0
SRR2167793	Healthy humans	Healthy blood	GTEx	GTEx-Healthy blood	0.023668
SRR2167947	Healthy humans	Healthy blood	GTEx	GTEx-Healthy blood	0.123216
SRR2167966	Healthy humans	Healthy blood	GTEx	GTEx-Healthy blood	0.0703402
SRR2168329	Healthy humans	Healthy blood	GTEx	GTEx-Healthy blood	0
SRR2168741	Healthy humans	Healthy blood	GTEx	GTEx-Healthy blood	0.0286461
SRR2168805	Healthy humans	Healthy blood	GTEx	GTEx-Healthy blood	0.0608253
SRR2168808	Healthy humans	Healthy blood	GTEx	GTEx-Healthy blood	0
SRR2168811	Healthy humans	Healthy blood	GTEx	GTEx-Healthy blood	0
SRR2170043	Healthy humans	Healthy blood	GTEx	GTEx-Healthy blood	0
SRR2170047	Healthy humans	Healthy blood	GTEx	GTEx-Healthy blood	0
SRR2170258	Healthy humans	Healthy blood	GTEx	GTEx-Healthy blood	0
SRR2170628	Healthy humans	Healthy blood	GTEx	GTEx-Healthy blood	0
SRR2170631	Healthy humans	Healthy blood	GTEx	GTEx-Healthy blood	0
SRR2170659	Healthy humans	Healthy blood	GTEx	GTEx-Healthy blood	0.048236
SRR2170677	Healthy humans	Healthy blood	GTEx	GTEx-Healthy blood	0
SRR2170756	Healthy humans	Healthy blood	GTEx	GTEx-Healthy blood	0.0211988
SRR2170759	Healthy humans	Healthy blood	GTEx	GTEx-Healthy blood	0.0230476
SRR2170777	Healthy humans	Healthy blood	GTEx	GTEx-Healthy blood	0.0245155
SRR2170830	Healthy humans	Healthy blood	GTEx	GTEx-Healthy blood	0
SRR2170854	Healthy humans	Healthy blood	GTEx	GTEx-Healthy blood	0.076121
SRR3080064	Healthy humans	Healthy blood	GTEx	GTEx-Healthy blood	0.0269937
SRR3080066	Healthy humans	Healthy blood	GTEx	GTEx-Healthy blood	0
SRR3080067	Healthy humans	Healthy blood	GTEx	GTEx-Healthy blood	0.0503516
SRR3080069	Healthy humans	Healthy blood	GTEx	GTEx-Healthy blood	0
SRR3080070	Healthy humans	Healthy blood	GTEx	GTEx-Healthy blood	0
SRR3080071	Healthy humans	Healthy blood	GTEx	GTEx-Healthy blood	0
SRR3080073	Healthy humans	Healthy blood	GTEx	GTEx-Healthy blood	0
SRR3080074	Healthy humans	Healthy blood	GTEx	GTEx-Healthy blood	0
SRR3080075	Healthy humans	Healthy blood	GTEx	GTEx-Healthy blood	0.0258304
SRR3080078	Healthy humans	Healthy blood	GTEx	GTEx-Healthy blood	0
SRR3080080	Healthy humans	Healthy blood	GTEx	GTEx-Healthy blood	0.027683
SRR3080084	Healthy humans	Healthy blood	GTEx	GTEx-Healthy blood	0.0286173
SRR3080085	Healthy humans	Healthy blood	GTEx	GTEx-Healthy blood	0
SRR3080086	Healthy humans	Healthy blood	GTEx	GTEx-Healthy blood	0
SRR3080095	Healthy humans	Healthy blood	GTEx	GTEx-Healthy blood	0
SRR3080096	Healthy humans	Healthy blood	GTEx	GTEx-Healthy blood	0
SRR3080097	Healthy humans	Healthy blood	GTEx	GTEx-Healthy blood	0.0293763
SRR3080099	Healthy humans	Healthy blood	GTEx	GTEx-Healthy blood	0.0599528
SRR3080100	Healthy humans	Healthy blood	GTEx	GTEx-Healthy blood	0
SRR3080103	Healthy humans	Healthy blood	GTEx	GTEx-Healthy blood	0.0268157
SRR3080106	Healthy humans	Healthy blood	GTEx	GTEx-Healthy blood	0.0226545
SRR3080107	Healthy humans	Healthy blood	GTEx	GTEx-Healthy blood	0
SRR3080108	Healthy humans	Healthy blood	GTEx	GTEx-Healthy blood	0
SRR3080109	Healthy humans	Healthy blood	GTEx	GTEx-Healthy blood	0.0268598
SRR3080110	Healthy humans	Healthy blood	GTEx	GTEx-Healthy blood	0
SRR3080113	Healthy humans	Healthy blood	GTEx	GTEx-Healthy blood	0
SRR3080115	Healthy humans	Healthy blood	GTEx	GTEx-Healthy blood	0
SRR3080116	Healthy humans	Healthy blood	GTEx	GTEx-Healthy blood	0.0529596
SRR3080119	Healthy humans	Healthy blood	GTEx	GTEx-Healthy blood	0
SRR3080121	Healthy humans	Healthy blood	GTEx	GTEx-Healthy blood	0.02376
SRR3080122	Healthy humans	Healthy blood	GTEx	GTEx-Healthy blood	0
SRR3080124	Healthy humans	Healthy blood	GTEx	GTEx-Healthy blood	0.0251866
SRR3080125	Healthy humans	Healthy blood	GTEx	GTEx-Healthy blood	0
SRR3080126	Healthy humans	Healthy blood	GTEx	GTEx-Healthy blood	0.0268607
SRR3080128	Healthy humans	Healthy blood	GTEx	GTEx-Healthy blood	0.0299857
SRR3080132	Healthy humans	Healthy blood	GTEx	GTEx-Healthy blood	0
SRR3080133	Healthy humans	Healthy blood	GTEx	GTEx-Healthy blood	0.0283227
SRR3080134	Healthy humans	Healthy blood	GTEx	GTEx-Healthy blood	0
SRR3080136	Healthy humans	Healthy blood	GTEx	GTEx-Healthy blood	0.0293327
SRR3080143	Healthy humans	Healthy blood	GTEx	GTEx-Healthy blood	0.0199973
SRR3080145	Healthy humans	Healthy blood	GTEx	GTEx-Healthy blood	0
SRR3080146	Healthy humans	Healthy blood	GTEx	GTEx-Healthy blood	0
SRR3080147	Healthy humans	Healthy blood	GTEx	GTEx-Healthy blood	0
SRR3080148	Healthy humans	Healthy blood	GTEx	GTEx-Healthy blood	0
SRR3080150	Healthy humans	Healthy blood	GTEx	GTEx-Healthy blood	0
SRR3080157	Healthy humans	Healthy blood	GTEx	GTEx-Healthy blood	0
SRR3080159	Healthy humans	Healthy blood	GTEx	GTEx-Healthy blood	0.0282137
SRR3080161	Healthy humans	Healthy blood	GTEx	GTEx-Healthy blood	0.0542898
SRR3080166	Healthy humans	Healthy blood	GTEx	GTEx-Healthy blood	0.031575
SRR3080168	Healthy humans	Healthy blood	GTEx	GTEx-Healthy blood	0.0308034
SRR3080169	Healthy humans	Healthy blood	GTEx	GTEx-Healthy blood	0.0246627
SRR3080171	Healthy humans	Healthy blood	GTEx	GTEx-Healthy blood	0
SRR3080172	Healthy humans	Healthy blood	GTEx	GTEx-Healthy blood	0
SRR3080176	Healthy humans	Healthy blood	GTEx	GTEx-Healthy blood	0.0562758
SRR3080178	Healthy humans	Healthy blood	GTEx	GTEx-Healthy blood	0
SRR3080179	Healthy humans	Healthy blood	GTEx	GTEx-Healthy blood	0
SRR3080183	Healthy humans	Healthy blood	GTEx	GTEx-Healthy blood	0.0902167
SRR3080185	Healthy humans	Healthy blood	GTEx	GTEx-Healthy blood	0
SRR3080186	Healthy humans	Healthy blood	GTEx	GTEx-Healthy blood	0.0540498
SRR3080187	Healthy humans	Healthy blood	GTEx	GTEx-Healthy blood	0
SRR3080191	Healthy humans	Healthy blood	GTEx	GTEx-Healthy blood	0.025092
SRR3080192	Healthy humans	Healthy blood	GTEx	GTEx-Healthy blood	0
SRR3080193	Healthy humans	Healthy blood	GTEx	GTEx-Healthy blood	0.0584903
SRR3080195	Healthy humans	Healthy blood	GTEx	GTEx-Healthy blood	0
SRR3080196	Healthy humans	Healthy blood	GTEx	GTEx-Healthy blood	0
SRR3080202	Healthy humans	Healthy blood	GTEx	GTEx-Healthy blood	0
SRR3080203	Healthy humans	Healthy blood	GTEx	GTEx-Healthy blood	0.0605147
SRR3080206	Healthy humans	Healthy blood	GTEx	GTEx-Healthy blood	0.0289874
SRR3080210	Healthy humans	Healthy blood	GTEx	GTEx-Healthy blood	0.0290542
SRR3080214	Healthy humans	Healthy blood	GTEx	GTEx-Healthy blood	0
SRR3080216	Healthy humans	Healthy blood	GTEx	GTEx-Healthy blood	0
SRR3080217	Healthy humans	Healthy blood	GTEx	GTEx-Healthy blood	0.0295091
SRR3080220	Healthy humans	Healthy blood	GTEx	GTEx-Healthy blood	0
SRR3080221	Healthy humans	Healthy blood	GTEx	GTEx-Healthy blood	0.0270313
SRR3080222	Healthy humans	Healthy blood	GTEx	GTEx-Healthy blood	0.0298167
SRR3080223	Healthy humans	Healthy blood	GTEx	GTEx-Healthy blood	0.0497312
SRR3080224	Healthy humans	Healthy blood	GTEx	GTEx-Healthy blood	0.0310796
SRR3080225	Healthy humans	Healthy blood	GTEx	GTEx-Healthy blood	0
SRR3080229	Healthy humans	Healthy blood	GTEx	GTEx-Healthy blood	0
SRR3080230	Healthy humans	Healthy blood	GTEx	GTEx-Healthy blood	0.0257214
SRR3080234	Healthy humans	Healthy blood	GTEx	GTEx-Healthy blood	0.0306882
SRR3080235	Healthy humans	Healthy blood	GTEx	GTEx-Healthy blood	0.0549828
SRR3080243	Healthy humans	Healthy blood	GTEx	GTEx-Healthy blood	0
SRR3080246	Healthy humans	Healthy blood	GTEx	GTEx-Healthy blood	0
SRR3080252	Healthy humans	Healthy blood	GTEx	GTEx-Healthy blood	0.0584687
SRR3080254	Healthy humans	Healthy blood	GTEx	GTEx-Healthy blood	0
SRR3080256	Healthy humans	Healthy blood	GTEx	GTEx-Healthy blood	0.0565059
SRR3080259	Healthy humans	Healthy blood	GTEx	GTEx-Healthy blood	0
SRR3080261	Healthy humans	Healthy blood	GTEx	GTEx-Healthy blood	0.0574226
SRR3080262	Healthy humans	Healthy blood	GTEx	GTEx-Healthy blood	0.0289166
SRR3080263	Healthy humans	Healthy blood	GTEx	GTEx-Healthy blood	0.0248359
SRR3080265	Healthy humans	Healthy blood	GTEx	GTEx-Healthy blood	0
SRR3080267	Healthy humans	Healthy blood	GTEx	GTEx-Healthy blood	0.0312277
SRR3080268	Healthy humans	Healthy blood	GTEx	GTEx-Healthy blood	0.112702
SRR3080269	Healthy humans	Healthy blood	GTEx	GTEx-Healthy blood	0
SRR3080271	Healthy humans	Healthy blood	GTEx	GTEx-Healthy blood	0
SRR3080272	Healthy humans	Healthy blood	GTEx	GTEx-Healthy blood	0.0439818
SRR3080274	Healthy humans	Healthy blood	GTEx	GTEx-Healthy blood	0.0603239
SRR3080275	Healthy humans	Healthy blood	GTEx	GTEx-Healthy blood	0.0292492
SRR3080276	Healthy humans	Healthy blood	GTEx	GTEx-Healthy blood	0
SRR3080277	Healthy humans	Healthy blood	GTEx	GTEx-Healthy blood	0
SRR3080279	Healthy humans	Healthy blood	GTEx	GTEx-Healthy blood	0.0270542
SRR3080282	Healthy humans	Healthy blood	GTEx	GTEx-Healthy blood	0
SRR3080283	Healthy humans	Healthy blood	GTEx	GTEx-Healthy blood	0.0264552
SRR3080284	Healthy humans	Healthy blood	GTEx	GTEx-Healthy blood	0.0578645
SRR3080286	Healthy humans	Healthy blood	GTEx	GTEx-Healthy blood	0
SRR3080287	Healthy humans	Healthy blood	GTEx	GTEx-Healthy blood	0.0825417
SRR3080288	Healthy humans	Healthy blood	GTEx	GTEx-Healthy blood	0
SRR3080292	Healthy humans	Healthy blood	GTEx	GTEx-Healthy blood	0.0870198
SRR3080293	Healthy humans	Healthy blood	GTEx	GTEx-Healthy blood	0.0283241
SRR3080295	Healthy humans	Healthy blood	GTEx	GTEx-Healthy blood	0
SRR3080298	Healthy humans	Healthy blood	GTEx	GTEx-Healthy blood	0.0285185
SRR3080299	Healthy humans	Healthy blood	GTEx	GTEx-Healthy blood	0
SRR3080300	Healthy humans	Healthy blood	GTEx	GTEx-Healthy blood	0.0277092
SRR3080301	Healthy humans	Healthy blood	GTEx	GTEx-Healthy blood	0
SRR3080302	Healthy humans	Healthy blood	GTEx	GTEx-Healthy blood	0
SRR3080307	Healthy humans	Healthy blood	GTEx	GTEx-Healthy blood	0.0249042
SRR3080308	Healthy humans	Healthy blood	GTEx	GTEx-Healthy blood	0
SRR3080309	Healthy humans	Healthy blood	GTEx	GTEx-Healthy blood	0
SRR3080310	Healthy humans	Healthy blood	GTEx	GTEx-Healthy blood	0
SRR3080313	Healthy humans	Healthy blood	GTEx	GTEx-Healthy blood	0.0649719
SRR3080314	Healthy humans	Healthy blood	GTEx	GTEx-Healthy blood	0
SRR3080319	Healthy humans	Healthy blood	GTEx	GTEx-Healthy blood	0
SRR3080321	Healthy humans	Healthy blood	GTEx	GTEx-Healthy blood	0
SRR3080323	Healthy humans	Healthy blood	GTEx	GTEx-Healthy blood	0.0268436
SRR3080326	Healthy humans	Healthy blood	GTEx	GTEx-Healthy blood	0
SRR3080331	Healthy humans	Healthy blood	GTEx	GTEx-Healthy blood	0
SRR3080333	Healthy humans	Healthy blood	GTEx	GTEx-Healthy blood	0
SRR3080335	Healthy humans	Healthy blood	GTEx	GTEx-Healthy blood	0
SRR3080337	Healthy humans	Healthy blood	GTEx	GTEx-Healthy blood	0.0315918
SRR3080339	Healthy humans	Healthy blood	GTEx	GTEx-Healthy blood	0.0283857
SRR3080342	Healthy humans	Healthy blood	GTEx	GTEx-Healthy blood	0.0251997
SRR3080344	Healthy humans	Healthy blood	GTEx	GTEx-Healthy blood	0.0311596
SRR3080346	Healthy humans	Healthy blood	GTEx	GTEx-Healthy blood	0.0205292
SRR3080349	Healthy humans	Healthy blood	GTEx	GTEx-Healthy blood	0.0291189
SRR3080350	Healthy humans	Healthy blood	GTEx	GTEx-Healthy blood	0.0317335
SRR3080353	Healthy humans	Healthy blood	GTEx	GTEx-Healthy blood	0.0476346
SRR3080354	Healthy humans	Healthy blood	GTEx	GTEx-Healthy blood	0.031679
SRR3080358	Healthy humans	Healthy blood	GTEx	GTEx-Healthy blood	0.0251684
SRR3080359	Healthy humans	Healthy blood	GTEx	GTEx-Healthy blood	0
SRR3080360	Healthy humans	Healthy blood	GTEx	GTEx-Healthy blood	0
SRR3080361	Healthy humans	Healthy blood	GTEx	GTEx-Healthy blood	0.030124
SRR3080362	Healthy humans	Healthy blood	GTEx	GTEx-Healthy blood	0
SRR3080366	Healthy humans	Healthy blood	GTEx	GTEx-Healthy blood	0.0286562
SRR3080369	Healthy humans	Healthy blood	GTEx	GTEx-Healthy blood	0.0260875
SRR3080370	Healthy humans	Healthy blood	GTEx	GTEx-Healthy blood	0
SRR3080372	Healthy humans	Healthy blood	GTEx	GTEx-Healthy blood	0.0260462
SRR3080373	Healthy humans	Healthy blood	GTEx	GTEx-Healthy blood	0.0273277
SRR3080376	Healthy humans	Healthy blood	GTEx	GTEx-Healthy blood	0.0528248
SRR3080378	Healthy humans	Healthy blood	GTEx	GTEx-Healthy blood	0.0566255
SRR3080380	Healthy humans	Healthy blood	GTEx	GTEx-Healthy blood	0
SRR3080381	Healthy humans	Healthy blood	GTEx	GTEx-Healthy blood	0
SRR3080382	Healthy humans	Healthy blood	GTEx	GTEx-Healthy blood	0.0477596
SRR3080383	Healthy humans	Healthy blood	GTEx	GTEx-Healthy blood	0
SRR3080384	Healthy humans	Healthy blood	GTEx	GTEx-Healthy blood	0.0509703
SRR3080385	Healthy humans	Healthy blood	GTEx	GTEx-Healthy blood	0
SRR3080386	Healthy humans	Healthy blood	GTEx	GTEx-Healthy blood	0.0327788
SRR3080387	Healthy humans	Healthy blood	GTEx	GTEx-Healthy blood	0
SRR3080388	Healthy humans	Healthy blood	GTEx	GTEx-Healthy blood	0.0750279
SRR3080389	Healthy humans	Healthy blood	GTEx	GTEx-Healthy blood	0
SRR3080393	Healthy humans	Healthy blood	GTEx	GTEx-Healthy blood	0.0619495
SRR3080394	Healthy humans	Healthy blood	GTEx	GTEx-Healthy blood	0
SRR3080395	Healthy humans	Healthy blood	GTEx	GTEx-Healthy blood	0.0545801
SRR3080396	Healthy humans	Healthy blood	GTEx	GTEx-Healthy blood	0.0278068
SRR3080397	Healthy humans	Healthy blood	GTEx	GTEx-Healthy blood	0
SRR3080398	Healthy humans	Healthy blood	GTEx	GTEx-Healthy blood	0.0223193
SRR3080402	Healthy humans	Healthy blood	GTEx	GTEx-Healthy blood	0
SRR3080525	Healthy humans	Healthy blood	GTEx	GTEx-Healthy blood	0
SRR3080557	Healthy humans	Healthy blood	GTEx	GTEx-Healthy blood	0
SRR3080596	Healthy humans	Healthy blood	GTEx	GTEx-Healthy blood	0
SRR3080599	Healthy humans	Healthy blood	GTEx	GTEx-Healthy blood	0.182355
SRR3080600	Healthy humans	Healthy blood	GTEx	GTEx-Healthy blood	0
SRR3080605	Healthy humans	Healthy blood	GTEx	GTEx-Healthy blood	0.030055
SRR3080606	Healthy humans	Healthy blood	GTEx	GTEx-Healthy blood	0
SRR3080609	Healthy humans	Healthy blood	GTEx	GTEx-Healthy blood	0.0578957
SRR3080611	Healthy humans	Healthy blood	GTEx	GTEx-Healthy blood	0
SRR3080614	Healthy humans	Healthy blood	GTEx	GTEx-Healthy blood	0
SRR3080620	Healthy humans	Healthy blood	GTEx	GTEx-Healthy blood	0
SRR3080621	Healthy humans	Healthy blood	GTEx	GTEx-Healthy blood	0.0275371
SRR3080622	Healthy humans	Healthy blood	GTEx	GTEx-Healthy blood	0.0783095
SRR3080623	Healthy humans	Healthy blood	GTEx	GTEx-Healthy blood	0
SRR3080631	Healthy humans	Healthy blood	GTEx	GTEx-Healthy blood	0
SRR3080704	Healthy humans	Healthy blood	GTEx	GTEx-Healthy blood	0.0306525
SRR3080727	Healthy humans	Healthy blood	GTEx	GTEx-Healthy blood	0.0322436
SRR3080728	Healthy humans	Healthy blood	GTEx	GTEx-Healthy blood	0
SRR3080733	Healthy humans	Healthy blood	GTEx	GTEx-Healthy blood	0
SRR3080736	Healthy humans	Healthy blood	GTEx	GTEx-Healthy blood	0.0616579
SRR3080739	Healthy humans	Healthy blood	GTEx	GTEx-Healthy blood	0.0632435
SRR3080740	Healthy humans	Healthy blood	GTEx	GTEx-Healthy blood	0.0264417
SRR3080741	Healthy humans	Healthy blood	GTEx	GTEx-Healthy blood	0.0293972
SRR3080766	Healthy humans	Healthy blood	GTEx	GTEx-Healthy blood	0
SRR3080778	Healthy humans	Healthy blood	GTEx	GTEx-Healthy blood	0
SRR3080780	Healthy humans	Healthy blood	GTEx	GTEx-Healthy blood	0.0290728
SRR3080792	Healthy humans	Healthy blood	GTEx	GTEx-Healthy blood	0
SRR3080798	Healthy humans	Healthy blood	GTEx	GTEx-Healthy blood	0.0288126
SRR3080806	Healthy humans	Healthy blood	GTEx	GTEx-Healthy blood	0.0302921
SRR3080807	Healthy humans	Healthy blood	GTEx	GTEx-Healthy blood	0.063844
SRR3080809	Healthy humans	Healthy blood	GTEx	GTEx-Healthy blood	0.0308497
SRR3080825	Healthy humans	Healthy blood	GTEx	GTEx-Healthy blood	0.0949536
SRR3080826	Healthy humans	Healthy blood	GTEx	GTEx-Healthy blood	0.0465121
SRR3080827	Healthy humans	Healthy blood	GTEx	GTEx-Healthy blood	0.030685
SRR3080836	Healthy humans	Healthy blood	GTEx	GTEx-Healthy blood	0
SRR3080838	Healthy humans	Healthy blood	GTEx	GTEx-Healthy blood	0
SRR3080842	Healthy humans	Healthy blood	GTEx	GTEx-Healthy blood	0.0643964
SRR3080843	Healthy humans	Healthy blood	GTEx	GTEx-Healthy blood	0.026631
SRR3080844	Healthy humans	Healthy blood	GTEx	GTEx-Healthy blood	0
SRR3080845	Healthy humans	Healthy blood	GTEx	GTEx-Healthy blood	0.0324738
SRR3080848	Healthy humans	Healthy blood	GTEx	GTEx-Healthy blood	0.281787
SRR3080849	Healthy humans	Healthy blood	GTEx	GTEx-Healthy blood	0.0609767
SRR3080850	Healthy humans	Healthy blood	GTEx	GTEx-Healthy blood	0.0284025
SRR3080863	Healthy humans	Healthy blood	GTEx	GTEx-Healthy blood	0
SRR3080864	Healthy humans	Healthy blood	GTEx	GTEx-Healthy blood	0.0233152
SRR3080867	Healthy humans	Healthy blood	GTEx	GTEx-Healthy blood	0
SRR3080868	Healthy humans	Healthy blood	GTEx	GTEx-Healthy blood	0
SRR3080869	Healthy humans	Healthy blood	GTEx	GTEx-Healthy blood	0.0229432
SRR3080870	Healthy humans	Healthy blood	GTEx	GTEx-Healthy blood	0.0272568
SRR3080871	Healthy humans	Healthy blood	GTEx	GTEx-Healthy blood	0
SRR3080872	Healthy humans	Healthy blood	GTEx	GTEx-Healthy blood	0.0256367
SRR3080878	Healthy humans	Healthy blood	GTEx	GTEx-Healthy blood	0.0236703
SRR3080879	Healthy humans	Healthy blood	GTEx	GTEx-Healthy blood	0
SRR3080885	Healthy humans	Healthy blood	GTEx	GTEx-Healthy blood	0.0282318
SRR3080887	Healthy humans	Healthy blood	GTEx	GTEx-Healthy blood	0
SRR3080893	Healthy humans	Healthy blood	GTEx	GTEx-Healthy blood	0
SRR3080897	Healthy humans	Healthy blood	GTEx	GTEx-Healthy blood	0.0314074
SRR3080899	Healthy humans	Healthy blood	GTEx	GTEx-Healthy blood	0
SRR3080912	Healthy humans	Healthy blood	GTEx	GTEx-Healthy blood	0.0279837
SRR3080913	Healthy humans	Healthy blood	GTEx	GTEx-Healthy blood	0
SRR3080914	Healthy humans	Healthy blood	GTEx	GTEx-Healthy blood	0
SRR3080915	Healthy humans	Healthy blood	GTEx	GTEx-Healthy blood	0.0646514
SRR3080923	Healthy humans	Healthy blood	GTEx	GTEx-Healthy blood	0.0245688
SRR3080924	Healthy humans	Healthy blood	GTEx	GTEx-Healthy blood	0
SRR3080925	Healthy humans	Healthy blood	GTEx	GTEx-Healthy blood	0
SRR3080926	Healthy humans	Healthy blood	GTEx	GTEx-Healthy blood	0.0313623
SRR3080927	Healthy humans	Healthy blood	GTEx	GTEx-Healthy blood	0
SRR3080931	Healthy humans	Healthy blood	GTEx	GTEx-Healthy blood	0
SRR3080933	Healthy humans	Healthy blood	GTEx	GTEx-Healthy blood	0
SRR3080936	Healthy humans	Healthy blood	GTEx	GTEx-Healthy blood	0
SRR3080938	Healthy humans	Healthy blood	GTEx	GTEx-Healthy blood	0.0612596
SRR3080940	Healthy humans	Healthy blood	GTEx	GTEx-Healthy blood	0.0308459
SRR3080941	Healthy humans	Healthy blood	GTEx	GTEx-Healthy blood	0
SRR3080954	Healthy humans	Healthy blood	GTEx	GTEx-Healthy blood	0
SRR3373599	Healthy humans	Healthy blood	GTEx	GTEx-Healthy blood	0
SRR3374120	Healthy humans	Healthy blood	GTEx	GTEx-Healthy blood	0
SRR3378323	Healthy humans	Healthy blood	GTEx	GTEx-Healthy blood	0
SRR3379331	Healthy humans	Healthy blood	GTEx	GTEx-Healthy blood	0
SRR3380604	Healthy humans	Healthy blood	GTEx	GTEx-Healthy blood	0
SRR3381348	Healthy humans	Healthy blood	GTEx	GTEx-Healthy blood	0
SRR3381364	Healthy humans	Healthy blood	GTEx	GTEx-Healthy blood	0
SRR3382013	Healthy humans	Healthy blood	GTEx	GTEx-Healthy blood	0
SRR3382552	Healthy humans	Healthy blood	GTEx	GTEx-Healthy blood	0
SRR3382559	Healthy humans	Healthy blood	GTEx	GTEx-Healthy blood	0.0267326
SRR3382609	Healthy humans	Healthy blood	GTEx	GTEx-Healthy blood	0.0316761
SRR3382626	Healthy humans	Healthy blood	GTEx	GTEx-Healthy blood	0.0273272
SRR3382878	Healthy humans	Healthy blood	GTEx	GTEx-Healthy blood	0
SRR3383188	Healthy humans	Healthy blood	GTEx	GTEx-Healthy blood	0
SRR3383262	Healthy humans	Healthy blood	GTEx	GTEx-Healthy blood	0
SRR3383940	Healthy humans	Healthy blood	GTEx	GTEx-Healthy blood	0.0290985
SRR3384403	Healthy humans	Healthy blood	GTEx	GTEx-Healthy blood	0.0305991
SRR3386142	Healthy humans	Healthy blood	GTEx	GTEx-Healthy blood	0.0210233
SRR3386165	Healthy humans	Healthy blood	GTEx	GTEx-Healthy blood	0
SRR3386406	Healthy humans	Healthy blood	GTEx	GTEx-Healthy blood	0
SRR3386856	Healthy humans	Healthy blood	GTEx	GTEx-Healthy blood	0
SRR3388142	Healthy humans	Healthy blood	GTEx	GTEx-Healthy blood	0
SRR3389796	Healthy humans	Healthy blood	GTEx	GTEx-Healthy blood	0
SRR3389804	Healthy humans	Healthy blood	GTEx	GTEx-Healthy blood	0
SRR3389932	Healthy humans	Healthy blood	GTEx	GTEx-Healthy blood	0
SRR3390767	Healthy humans	Healthy blood	GTEx	GTEx-Healthy blood	0
SRR3392404	Healthy humans	Healthy blood	GTEx	GTEx-Healthy blood	0.0266534
SRR3392871	Healthy humans	Healthy blood	GTEx	GTEx-Healthy blood	0.0243628
SRR3393570	Healthy humans	Healthy blood	GTEx	GTEx-Healthy blood	0
SRR3395042	Healthy humans	Healthy blood	GTEx	GTEx-Healthy blood	0.0275475
SRR3395147	Healthy humans	Healthy blood	GTEx	GTEx-Healthy blood	0
SRR3395541	Healthy humans	Healthy blood	GTEx	GTEx-Healthy blood	0
SRR3395650	Healthy humans	Healthy blood	GTEx	GTEx-Healthy blood	0
SRR3395763	Healthy humans	Healthy blood	GTEx	GTEx-Healthy blood	0.0292735
SRR3395913	Healthy humans	Healthy blood	GTEx	GTEx-Healthy blood	0
SRR3395982	Healthy humans	Healthy blood	GTEx	GTEx-Healthy blood	0
SRR3396173	Healthy humans	Healthy blood	GTEx	GTEx-Healthy blood	0
SRR3396243	Healthy humans	Healthy blood	GTEx	GTEx-Healthy blood	0.0314441
SRR3398688	Healthy humans	Healthy blood	GTEx	GTEx-Healthy blood	0.055266
SRR3400757	Healthy humans	Healthy blood	GTEx	GTEx-Healthy blood	0
SRR3400821	Healthy humans	Healthy blood	GTEx	GTEx-Healthy blood	0
SRR3401038	Healthy humans	Healthy blood	GTEx	GTEx-Healthy blood	0
SRR3401423	Healthy humans	Healthy blood	GTEx	GTEx-Healthy blood	0
SRR3401424	Healthy humans	Healthy blood	GTEx	GTEx-Healthy blood	0
SRR3401503	Healthy humans	Healthy blood	GTEx	GTEx-Healthy blood	0
SRR3401645	Healthy humans	Healthy blood	GTEx	GTEx-Healthy blood	0.0302241
SRR3401910	Healthy humans	Healthy blood	GTEx	GTEx-Healthy blood	0
SRR3404019	Healthy humans	Healthy blood	GTEx	GTEx-Healthy blood	0
SRR3404267	Healthy humans	Healthy blood	GTEx	GTEx-Healthy blood	0.0322076
SRR3404500	Healthy humans	Healthy blood	GTEx	GTEx-Healthy blood	0
SRR3406934	Healthy humans	Healthy blood	GTEx	GTEx-Healthy blood	0
SRR3407097	Healthy humans	Healthy blood	GTEx	GTEx-Healthy blood	0.0342466
SRR3407156	Healthy humans	Healthy blood	GTEx	GTEx-Healthy blood	0.0301411
SRR3407178	Healthy humans	Healthy blood	GTEx	GTEx-Healthy blood	0
SRR3438066	Healthy humans	Healthy blood	GTEx	GTEx-Healthy blood	0
SRR3438457	Healthy humans	Healthy blood	GTEx	GTEx-Healthy blood	0
SRR3438990	Healthy humans	Healthy blood	GTEx	GTEx-Healthy blood	0
SRR3439010	Healthy humans	Healthy blood	GTEx	GTEx-Healthy blood	0.0310373
SRR3439032	Healthy humans	Healthy blood	GTEx	GTEx-Healthy blood	0
SRR3439039	Healthy humans	Healthy blood	GTEx	GTEx-Healthy blood	0.0258729
SRR3439403	Healthy humans	Healthy blood	GTEx	GTEx-Healthy blood	0
SRR3439583	Healthy humans	Healthy blood	GTEx	GTEx-Healthy blood	0
SRR3440041	Healthy humans	Healthy blood	GTEx	GTEx-Healthy blood	0.0273252
SRR3440048	Healthy humans	Healthy blood	GTEx	GTEx-Healthy blood	0.0275389
SRR3440345	Healthy humans	Healthy blood	GTEx	GTEx-Healthy blood	0.0294779
SRR3441539	Healthy humans	Healthy blood	GTEx	GTEx-Healthy blood	0
SRR3441544	Healthy humans	Healthy blood	GTEx	GTEx-Healthy blood	0
SRR3452289	Healthy humans	Healthy blood	GTEx	GTEx-Healthy blood	0
SRR3452600	Healthy humans	Healthy blood	GTEx	GTEx-Healthy blood	0.027262
SRR3452716	Healthy humans	Healthy blood	GTEx	GTEx-Healthy blood	0
SRR3453073	Healthy humans	Healthy blood	GTEx	GTEx-Healthy blood	0
SRR3466509	Healthy humans	Healthy blood	GTEx	GTEx-Healthy blood	0
SRR3466510	Healthy humans	Healthy blood	GTEx	GTEx-Healthy blood	0
SRR3466642	Healthy humans	Healthy blood	GTEx	GTEx-Healthy blood	0
SRR3471190	Healthy humans	Healthy blood	GTEx	GTEx-Healthy blood	0
SRR3471381	Healthy humans	Healthy blood	GTEx	GTEx-Healthy blood	0
SRR3471460	Healthy humans	Healthy blood	GTEx	GTEx-Healthy blood	0
SRR3471620	Healthy humans	Healthy blood	GTEx	GTEx-Healthy blood	0
SRR3472262	Healthy humans	Healthy blood	GTEx	GTEx-Healthy blood	0.0290467
SRR3472348	Healthy humans	Healthy blood	GTEx	GTEx-Healthy blood	0
SRR3472896	Healthy humans	Healthy blood	GTEx	GTEx-Healthy blood	0.0259792
SRR3472945	Healthy humans	Healthy blood	GTEx	GTEx-Healthy blood	0.0273095
SRR3472946	Healthy humans	Healthy blood	GTEx	GTEx-Healthy blood	0.0272315
SRR3473404	Healthy humans	Healthy blood	GTEx	GTEx-Healthy blood	0
SRR3473996	Healthy humans	Healthy blood	GTEx	GTEx-Healthy blood	0.0837005
SRR3474032	Healthy humans	Healthy blood	GTEx	GTEx-Healthy blood	0.0571977
SRR3474173	Healthy humans	Healthy blood	GTEx	GTEx-Healthy blood	0
SRR3474208	Healthy humans	Healthy blood	GTEx	GTEx-Healthy blood	0
SRR3474223	Healthy humans	Healthy blood	GTEx	GTEx-Healthy blood	0.0308417
SRR3476058	Healthy humans	Healthy blood	GTEx	GTEx-Healthy blood	0.0277027
SRR3476066	Healthy humans	Healthy blood	GTEx	GTEx-Healthy blood	0
SRR3476344	Healthy humans	Healthy blood	GTEx	GTEx-Healthy blood	0
SRR3476590	Healthy humans	Healthy blood	GTEx	GTEx-Healthy blood	0
SRR3476862	Healthy humans	Healthy blood	GTEx	GTEx-Healthy blood	0
SRR3476899	Healthy humans	Healthy blood	GTEx	GTEx-Healthy blood	0
SRR3476960	Healthy humans	Healthy blood	GTEx	GTEx-Healthy blood	0
SRR3476964	Healthy humans	Healthy blood	GTEx	GTEx-Healthy blood	0
SRR3476977	Healthy humans	Healthy blood	GTEx	GTEx-Healthy blood	0
SRR3477208	Healthy humans	Healthy blood	GTEx	GTEx-Healthy blood	0
SRR3477238	Healthy humans	Healthy blood	GTEx	GTEx-Healthy blood	0
SRR3477282	Healthy humans	Healthy blood	GTEx	GTEx-Healthy blood	0.0306492
SRR3477283	Healthy humans	Healthy blood	GTEx	GTEx-Healthy blood	0
SRR3477963	Healthy humans	Healthy blood	GTEx	GTEx-Healthy blood	0
SRR3478275	Healthy humans	Healthy blood	GTEx	GTEx-Healthy blood	0.0287179
SRR3478300	Healthy humans	Healthy blood	GTEx	GTEx-Healthy blood	0
SRR3478699	Healthy humans	Healthy blood	GTEx	GTEx-Healthy blood	0
SRR3483692	Healthy humans	Healthy blood	GTEx	GTEx-Healthy blood	0.0268427
SRR3485018	Healthy humans	Healthy blood	GTEx	GTEx-Healthy blood	0
SRR3492215	Healthy humans	Healthy blood	GTEx	GTEx-Healthy blood	0
SRR3494746	Healthy humans	Healthy blood	GTEx	GTEx-Healthy blood	0
SRR3496461	Healthy humans	Healthy blood	GTEx	GTEx-Healthy blood	0
SRR3496902	Healthy humans	Healthy blood	GTEx	GTEx-Healthy blood	0
SRR3497347	Healthy humans	Healthy blood	GTEx	GTEx-Healthy blood	0
SRR3499587	Healthy humans	Healthy blood	GTEx	GTEx-Healthy blood	0.0270277
SRR3499648	Healthy humans	Healthy blood	GTEx	GTEx-Healthy blood	0
SRR3544875	Healthy humans	Healthy blood	GTEx	GTEx-Healthy blood	0.0249991
SRR3545063	Healthy humans	Healthy blood	GTEx	GTEx-Healthy blood	0.0264198
SRR3545070	Healthy humans	Healthy blood	GTEx	GTEx-Healthy blood	0.0318737
SRR4176865	Healthy humans	Healthy blood	GTEx	GTEx-Healthy blood	0
SRR5121104	Healthy humans	Healthy blood	GTEx	GTEx-Healthy blood	0
SRR5121107	Healthy humans	Healthy blood	GTEx	GTEx-Healthy blood	0.0556046
SRR5121108	Healthy humans	Healthy blood	GTEx	GTEx-Healthy blood	0
SRR5122727	Healthy humans	Healthy blood	GTEx	GTEx-Healthy blood	0.0284142
SRR5122756	Healthy humans	Healthy blood	GTEx	GTEx-Healthy blood	0.0536346
SRR5122761	Healthy humans	Healthy blood	GTEx	GTEx-Healthy blood	0.0788278
SRR5122763	Healthy humans	Healthy blood	GTEx	GTEx-Healthy blood	0
SRR5122764	Healthy humans	Healthy blood	GTEx	GTEx-Healthy blood	0
SRR5122765	Healthy humans	Healthy blood	GTEx	GTEx-Healthy blood	0.0563164
SRR5122767	Healthy humans	Healthy blood	GTEx	GTEx-Healthy blood	0
SRR5122769	Healthy humans	Healthy blood	GTEx	GTEx-Healthy blood	0
SRR5122770	Healthy humans	Healthy blood	GTEx	GTEx-Healthy blood	0.0214224
SRR5122771	Healthy humans	Healthy blood	GTEx	GTEx-Healthy blood	0.0629367
SRR5122773	Healthy humans	Healthy blood	GTEx	GTEx-Healthy blood	0.0845913
SRR5122779	Healthy humans	Healthy blood	GTEx	GTEx-Healthy blood	0.0754588
SRR5122780	Healthy humans	Healthy blood	GTEx	GTEx-Healthy blood	0.0241649
SRR5122853	Healthy humans	Healthy blood	GTEx	GTEx-Healthy blood	0.0282121
SRR5122855	Healthy humans	Healthy blood	GTEx	GTEx-Healthy blood	0.0773815
SRR5122867	Healthy humans	Healthy blood	GTEx	GTEx-Healthy blood	0.0502224
SRR5122868	Healthy humans	Healthy blood	GTEx	GTEx-Healthy blood	0.0752003
SRR5122870	Healthy humans	Healthy blood	GTEx	GTEx-Healthy blood	0.0253741
SRR5122871	Healthy humans	Healthy blood	GTEx	GTEx-Healthy blood	0.0223865
SRR5122872	Healthy humans	Healthy blood	GTEx	GTEx-Healthy blood	0.0258863
SRR5122873	Healthy humans	Healthy blood	GTEx	GTEx-Healthy blood	0.0285149
SRR5122875	Healthy humans	Healthy blood	GTEx	GTEx-Healthy blood	0.0225828
SRR5122876	Healthy humans	Healthy blood	GTEx	GTEx-Healthy blood	0
SRR5122879	Healthy humans	Healthy blood	GTEx	GTEx-Healthy blood	0
SRR5122882	Healthy humans	Healthy blood	GTEx	GTEx-Healthy blood	0.0477191
SRR5122883	Healthy humans	Healthy blood	GTEx	GTEx-Healthy blood	0
SRR5122884	Healthy humans	Healthy blood	GTEx	GTEx-Healthy blood	0
SRR5122886	Healthy humans	Healthy blood	GTEx	GTEx-Healthy blood	0.0861644
SRR5122887	Healthy humans	Healthy blood	GTEx	GTEx-Healthy blood	0.0220755
SRR5122888	Healthy humans	Healthy blood	GTEx	GTEx-Healthy blood	0
SRR5122895	Healthy humans	Healthy blood	GTEx	GTEx-Healthy blood	0.0227942
SRR5122897	Healthy humans	Healthy blood	GTEx	GTEx-Healthy blood	0.0580007
SRR5122898	Healthy humans	Healthy blood	GTEx	GTEx-Healthy blood	0
SRR5122901	Healthy humans	Healthy blood	GTEx	GTEx-Healthy blood	0.0264457
SRR5122903	Healthy humans	Healthy blood	GTEx	GTEx-Healthy blood	0.018813
SRR5122905	Healthy humans	Healthy blood	GTEx	GTEx-Healthy blood	0.0232519
SRR5122909	Healthy humans	Healthy blood	GTEx	GTEx-Healthy blood	0
SRR5122916	Healthy humans	Healthy blood	GTEx	GTEx-Healthy blood	0.0244505
SRR5122919	Healthy humans	Healthy blood	GTEx	GTEx-Healthy blood	0
SRR5122920	Healthy humans	Healthy blood	GTEx	GTEx-Healthy blood	0
SRR5122922	Healthy humans	Healthy blood	GTEx	GTEx-Healthy blood	0
SRR5122924	Healthy humans	Healthy blood	GTEx	GTEx-Healthy blood	0
SRR5122928	Healthy humans	Healthy blood	GTEx	GTEx-Healthy blood	0
SRR5122929	Healthy humans	Healthy blood	GTEx	GTEx-Healthy blood	0.027172
SRR5122941	Healthy humans	Healthy blood	GTEx	GTEx-Healthy blood	0.0281639
SRR5122942	Healthy humans	Healthy blood	GTEx	GTEx-Healthy blood	0.0232074
SRR5122944	Healthy humans	Healthy blood	GTEx	GTEx-Healthy blood	0.0229408
SRR5137563	Healthy humans	Healthy blood	GTEx	GTEx-Healthy blood	0
SRR5137564	Healthy humans	Healthy blood	GTEx	GTEx-Healthy blood	0.0259698
SRR5137565	Healthy humans	Healthy blood	GTEx	GTEx-Healthy blood	0.121166
SRR5137566	Healthy humans	Healthy blood	GTEx	GTEx-Healthy blood	0
SRR5137569	Healthy humans	Healthy blood	GTEx	GTEx-Healthy blood	0
SRR5137570	Healthy humans	Healthy blood	GTEx	GTEx-Healthy blood	0
SRR5137574	Healthy humans	Healthy blood	GTEx	GTEx-Healthy blood	0.0816581
SRR5138032	Healthy humans	Healthy blood	GTEx	GTEx-Healthy blood	0
SRR5138036	Healthy humans	Healthy blood	GTEx	GTEx-Healthy blood	0
5607627f21dcba1b49f55c72072f8d7c	PCAWG normal	Normal (blood)	Head-SCC	Head-SCC-Normal (blood)	0.053887
81e7724ae2b0f05914b60a85188861d9	PCAWG normal	Normal (blood)	Head-SCC	Head-SCC-Normal (blood)	0.0857665
d2178a63f857cfe6e828fbb90e04566d	PCAWG normal	Normal (blood)	Head-SCC	Head-SCC-Normal (blood)	0.0282695
d3852abe44a3172fd193c11fe9b3084b	PCAWG normal	Normal (blood)	Head-SCC	Head-SCC-Normal (blood)	0.0792835
ec42f3593ea7f2125cc8ebd616b83363	PCAWG normal	Normal (blood)	Head-SCC	Head-SCC-Normal (blood)	0.0271051
f5877a4a71e443f11b326b68019e0c20	PCAWG normal	Normal (blood)	Head-SCC	Head-SCC-Normal (blood)	0.206464
PCAWG.00aa4fb4-f636-404c-bb4c-0728a1ae8c0d	PCAWG normal	Normal (blood)	Head-SCC	Head-SCC-Normal (blood)	0
PCAWG.06075f42-8b30-47ad-bdf8-44eaaf93353a	PCAWG normal	Normal (blood)	Head-SCC	Head-SCC-Normal (blood)	0
PCAWG.0b22fc10-30dc-47ba-8ccf-25b0cfe443cb	PCAWG normal	Normal (blood)	Head-SCC	Head-SCC-Normal (blood)	0.0242169
PCAWG.12fdfa30-3b70-4b2d-b507-d2e130a5e6ab	PCAWG normal	Normal (blood)	Head-SCC	Head-SCC-Normal (blood)	0.0218651
PCAWG.1f48b87c-c987-42fc-88ce-286aab2c8f10	PCAWG normal	Normal (blood)	Head-SCC	Head-SCC-Normal (blood)	0.041775
PCAWG.2d6ae7b6-ff7d-41ca-9991-69342b8d215d	PCAWG normal	Normal (blood)	Head-SCC	Head-SCC-Normal (blood)	0
PCAWG.422bf639-ec3e-4892-9d20-7180d3f6f949	PCAWG normal	Normal (blood)	Head-SCC	Head-SCC-Normal (blood)	0.0618173
PCAWG.5f48841c-6a82-43db-b85b-dea25f332dcd	PCAWG normal	Normal (blood)	Head-SCC	Head-SCC-Normal (blood)	0
PCAWG.667c27e3-f105-4ab6-945b-43840173044d	PCAWG normal	Normal (blood)	Head-SCC	Head-SCC-Normal (blood)	0.0221789
PCAWG.67f559a3-0c79-4be1-b177-d868acb69df2	PCAWG normal	Normal (blood)	Head-SCC	Head-SCC-Normal (blood)	0.0687162
PCAWG.709f827b-babd-45cf-920c-4a410fd8d16b	PCAWG normal	Normal (blood)	Head-SCC	Head-SCC-Normal (blood)	0.0208669
PCAWG.7869af5c-3a91-4d7c-a938-80beddd72608	PCAWG normal	Normal (blood)	Head-SCC	Head-SCC-Normal (blood)	0
PCAWG.7a59f1c7-3ec3-4ed9-8a8e-1b9300fc937a	PCAWG normal	Normal (blood)	Head-SCC	Head-SCC-Normal (blood)	0.0288232
PCAWG.81cd6abf-ba3f-43d3-9423-96defa269f87	PCAWG normal	Normal (blood)	Head-SCC	Head-SCC-Normal (blood)	0.050236
PCAWG.85072536-71c2-476a-a0bb-3152d10f8959	PCAWG normal	Normal (blood)	Head-SCC	Head-SCC-Normal (blood)	0.0732569
PCAWG.863fe801-c4eb-436c-9410-545a1164e943	PCAWG normal	Normal (blood)	Head-SCC	Head-SCC-Normal (blood)	0.0216909
PCAWG.86e49eb0-7fe4-4d24-81bb-e04251ccc7ab	PCAWG normal	Normal (blood)	Head-SCC	Head-SCC-Normal (blood)	0
PCAWG.8cf3e556-4057-40c8-a468-133986522ed7	PCAWG normal	Normal (blood)	Head-SCC	Head-SCC-Normal (blood)	0.022381
PCAWG.95176ee9-b08d-43f8-875f-ea38c3821778	PCAWG normal	Normal (blood)	Head-SCC	Head-SCC-Normal (blood)	0
PCAWG.971b9bd9-fd3f-4c12-a330-939b86b6b16b	PCAWG normal	Normal (blood)	Head-SCC	Head-SCC-Normal (blood)	0.0264663
PCAWG.9e028a0d-bfbc-4f09-b6e8-2fedb50e9747	PCAWG normal	Normal (blood)	Head-SCC	Head-SCC-Normal (blood)	0.0477287
PCAWG.a0963407-05e7-4c84-bfe0-34aacac08eed	PCAWG normal	Normal (blood)	Head-SCC	Head-SCC-Normal (blood)	0.32701
PCAWG.a2cb782e-afcc-426e-8827-f677a4cbd243	PCAWG normal	Normal (blood)	Head-SCC	Head-SCC-Normal (blood)	0
PCAWG.a3b32a24-0459-4a08-80a7-a5fc691778ec	PCAWG normal	Normal (blood)	Head-SCC	Head-SCC-Normal (blood)	0.0260503
PCAWG.a4810e79-175e-4265-a121-e02ffb961d67	PCAWG normal	Normal (blood)	Head-SCC	Head-SCC-Normal (blood)	0.0571083
PCAWG.b84b3813-ef9b-40ad-95d4-540a952b9acc	PCAWG normal	Normal (blood)	Head-SCC	Head-SCC-Normal (blood)	0.0483315
PCAWG.bfc2690f-242b-40ca-96bc-2c162b9c3662	PCAWG normal	Normal (blood)	Head-SCC	Head-SCC-Normal (blood)	0.0223571
PCAWG.c8d17103-3a0c-4f33-8268-a60182dbe338	PCAWG normal	Normal (blood)	Head-SCC	Head-SCC-Normal (blood)	0.0511349
PCAWG.e4e4175b-f96c-47b6-a494-c087b3432e0c	PCAWG normal	Normal (blood)	Head-SCC	Head-SCC-Normal (blood)	0.0679185
PCAWG.e9f22625-6853-46d8-82e8-40de51d0aaf9	PCAWG normal	Normal (blood)	Head-SCC	Head-SCC-Normal (blood)	0.151617
PCAWG.f2bb45f4-fae4-468c-8675-a9c2a40feb66	PCAWG normal	Normal (blood)	Head-SCC	Head-SCC-Normal (blood)	0.0450765
PCAWG.f9642393-8019-49a3-9a13-0e31d51fa4bd	PCAWG normal	Normal (blood)	Head-SCC	Head-SCC-Normal (blood)	0.0639847
0dc819c79712473ce1bff420e6ea9dd9	PCAWG normal	Normal (blood)	Kidney-RCC	Kidney-RCC-Normal (blood)	0
12d60a848a03b12de5fe07fd73821f01	PCAWG normal	Normal (blood)	Kidney-RCC	Kidney-RCC-Normal (blood)	0.00932214
1450d7cb4ab8c60be86146e108979e0b	PCAWG normal	Normal (blood)	Kidney-RCC	Kidney-RCC-Normal (blood)	0
15d12c8a7f73a5fd4a022d98f8a75a9a	PCAWG normal	Normal (blood)	Kidney-RCC	Kidney-RCC-Normal (blood)	0
1694399d77c87060ad94057954cbbb64	PCAWG normal	Normal (blood)	Kidney-RCC	Kidney-RCC-Normal (blood)	0
1cfa61d29b0831cf577f74612f31d63f	PCAWG normal	Normal (blood)	Kidney-RCC	Kidney-RCC-Normal (blood)	0
1f36a4f6107bf32ae1b56daa9a8eb428	PCAWG normal	Normal (blood)	Kidney-RCC	Kidney-RCC-Normal (blood)	0.0562132
1fe3eb29198e84532aceef91a71e3550	PCAWG normal	Normal (blood)	Kidney-RCC	Kidney-RCC-Normal (blood)	0.0120387
234aaae965c263d20ea1569669f99093	PCAWG normal	Normal (blood)	Kidney-RCC	Kidney-RCC-Normal (blood)	0
2723fd1041679be18c57520800aed8dc	PCAWG normal	Normal (blood)	Kidney-RCC	Kidney-RCC-Normal (blood)	0
29bf7e053050f300b31dc56d0f9e26ad	PCAWG normal	Normal (blood)	Kidney-RCC	Kidney-RCC-Normal (blood)	0.0189548
2a79bdfef1044674c37b11db8a49c940	PCAWG normal	Normal (blood)	Kidney-RCC	Kidney-RCC-Normal (blood)	0
311d8f2f7c58b4421e535a9caa1c9c07	PCAWG normal	Normal (blood)	Kidney-RCC	Kidney-RCC-Normal (blood)	0.033139
343d80944cedb830495c2b1451cd58bb	PCAWG normal	Normal (blood)	Kidney-RCC	Kidney-RCC-Normal (blood)	0
34f22792309a135ccee70f4df622ee75	PCAWG normal	Normal (blood)	Kidney-RCC	Kidney-RCC-Normal (blood)	0
3655d55e2a34a3f4d3cceea4659016ab	PCAWG normal	Normal (blood)	Kidney-RCC	Kidney-RCC-Normal (blood)	0
378a4e066e75e3774d8fd3d2908905f6	PCAWG normal	Normal (blood)	Kidney-RCC	Kidney-RCC-Normal (blood)	0
3e0c8b95f490893f0f8751689c69ef8d	PCAWG normal	Normal (blood)	Kidney-RCC	Kidney-RCC-Normal (blood)	0
3fe7a421e73dfdb611f13df9f889b931	PCAWG normal	Normal (blood)	Kidney-RCC	Kidney-RCC-Normal (blood)	0
40ce5391ee080c871e6d2f3db688b39e	PCAWG normal	Normal (blood)	Kidney-RCC	Kidney-RCC-Normal (blood)	0
443a7a6ab964e41c011cc9a303bc086c	PCAWG normal	Normal (blood)	Kidney-RCC	Kidney-RCC-Normal (blood)	0
469488341d674b576dba4ff2b8c0aa43	PCAWG normal	Normal (blood)	Kidney-RCC	Kidney-RCC-Normal (blood)	0
5587d5aa03d0dfeca236d33102cf7fe9	PCAWG normal	Normal (blood)	Kidney-RCC	Kidney-RCC-Normal (blood)	0
58a21a5b49fa63c2c1a3eed59fb345f9	PCAWG normal	Normal (blood)	Kidney-RCC	Kidney-RCC-Normal (blood)	0.0339159
59923c7b00ac878de745c85a52dc5401	PCAWG normal	Normal (blood)	Kidney-RCC	Kidney-RCC-Normal (blood)	0.0275021
5aa29984e9491dbb38e422f3f93a5a46	PCAWG normal	Normal (blood)	Kidney-RCC	Kidney-RCC-Normal (blood)	0.031489
5afef28b154b18f47a1ce5d6ceb7cb34	PCAWG normal	Normal (blood)	Kidney-RCC	Kidney-RCC-Normal (blood)	0
6579a5df5ac9fa6c6f84e18cf86cea67	PCAWG normal	Normal (blood)	Kidney-RCC	Kidney-RCC-Normal (blood)	0.0176656
660e32f5b23682e4dcc6a3fa985ef5fb	PCAWG normal	Normal (blood)	Kidney-RCC	Kidney-RCC-Normal (blood)	0
6a139de3603ceb8c7389bb7b02dfe1ad	PCAWG normal	Normal (blood)	Kidney-RCC	Kidney-RCC-Normal (blood)	0.0183205
6a714396fa51376b88b8aabdc2177beb	PCAWG normal	Normal (blood)	Kidney-RCC	Kidney-RCC-Normal (blood)	0
6c326562fe37a4da13dc63d30583a5a3	PCAWG normal	Normal (blood)	Kidney-RCC	Kidney-RCC-Normal (blood)	0.156839
6e7e2e09c1b59afdda8266a5d2706de2	PCAWG normal	Normal (blood)	Kidney-RCC	Kidney-RCC-Normal (blood)	0
7483d6eaed70fb1a9c6867482af11daa	PCAWG normal	Normal (blood)	Kidney-RCC	Kidney-RCC-Normal (blood)	0.0248237
77a8732ac9b1f46f05ef87d9e2447ffc	PCAWG normal	Normal (blood)	Kidney-RCC	Kidney-RCC-Normal (blood)	0
7d24a96314f883cab1aeb9f6188962cf	PCAWG normal	Normal (blood)	Kidney-RCC	Kidney-RCC-Normal (blood)	0.0120512
845107190cdd355d5305fad7bb3aae9d	PCAWG normal	Normal (blood)	Kidney-RCC	Kidney-RCC-Normal (blood)	0.0169906
89dabaf2a4fac0b0a522a2d9f40923ac	PCAWG normal	Normal (blood)	Kidney-RCC	Kidney-RCC-Normal (blood)	0
8abd5b648ce7dfc204f9c9493750e80e	PCAWG normal	Normal (blood)	Kidney-RCC	Kidney-RCC-Normal (blood)	0
8d3ced1cc60197cb35e40849145acaa0	PCAWG normal	Normal (blood)	Kidney-RCC	Kidney-RCC-Normal (blood)	0
981aff1735c1b33fad2d5b57848277ee	PCAWG normal	Normal (blood)	Kidney-RCC	Kidney-RCC-Normal (blood)	0
9c71f63976b9464929a86eda0959ab47	PCAWG normal	Normal (blood)	Kidney-RCC	Kidney-RCC-Normal (blood)	0
9d57cacab672366049c8ec929871c9d0	PCAWG normal	Normal (blood)	Kidney-RCC	Kidney-RCC-Normal (blood)	0.0172795
a1088369377b091b6b655de7dfd457c1	PCAWG normal	Normal (blood)	Kidney-RCC	Kidney-RCC-Normal (blood)	0.0351607
a6746343467c449bccb5e2373df1155e	PCAWG normal	Normal (blood)	Kidney-RCC	Kidney-RCC-Normal (blood)	0
a966910677830bdfad0f3a160ab80eb3	PCAWG normal	Normal (blood)	Kidney-RCC	Kidney-RCC-Normal (blood)	0
ab90cdbe08d4bd0bf7b489ecc0ab7116	PCAWG normal	Normal (blood)	Kidney-RCC	Kidney-RCC-Normal (blood)	0
b07bf651c91c2716b639a732d50dbaf1	PCAWG normal	Normal (blood)	Kidney-RCC	Kidney-RCC-Normal (blood)	0.0186254
b5430523f578f486c6dc60b14f35da4c	PCAWG normal	Normal (blood)	Kidney-RCC	Kidney-RCC-Normal (blood)	0.0200979
b7290047215a92c04c5142b5da6b1eae	PCAWG normal	Normal (blood)	Kidney-RCC	Kidney-RCC-Normal (blood)	0
c33813ec9c2d8575cf2d93824c9fef5e	PCAWG normal	Normal (blood)	Kidney-RCC	Kidney-RCC-Normal (blood)	0.0180938
c43a7a3c9e028b1ef501a6aa77950281	PCAWG normal	Normal (blood)	Kidney-RCC	Kidney-RCC-Normal (blood)	0.0174053
c505327b572f4b8fb1fb1886a00dba84	PCAWG normal	Normal (blood)	Kidney-RCC	Kidney-RCC-Normal (blood)	0
c52d6ea33d5990489da88930eeb779f5	PCAWG normal	Normal (blood)	Kidney-RCC	Kidney-RCC-Normal (blood)	0
c5af1a503cb477f0e2ac58f94495cb07	PCAWG normal	Normal (blood)	Kidney-RCC	Kidney-RCC-Normal (blood)	0.0165928
c61385994de24557c5533918a58aeba7	PCAWG normal	Normal (blood)	Kidney-RCC	Kidney-RCC-Normal (blood)	0.0369266
d2089effb4731444e3a29e6b6be35263	PCAWG normal	Normal (blood)	Kidney-RCC	Kidney-RCC-Normal (blood)	0.0342769
da62d68cfe82c85b8d35305e7928ca38	PCAWG normal	Normal (blood)	Kidney-RCC	Kidney-RCC-Normal (blood)	0.0193924
de2bd386d4169d125702ad9ff6e0975f	PCAWG normal	Normal (blood)	Kidney-RCC	Kidney-RCC-Normal (blood)	0
df425c5ab5a614776493950db7f142ce	PCAWG normal	Normal (blood)	Kidney-RCC	Kidney-RCC-Normal (blood)	0
df67e502150361988165a20e8e86c9d5	PCAWG normal	Normal (blood)	Kidney-RCC	Kidney-RCC-Normal (blood)	0
e5eac9b0cae00e76859b824904ba5be8	PCAWG normal	Normal (blood)	Kidney-RCC	Kidney-RCC-Normal (blood)	0
e705648b8cc47e890620ec3034c7de35	PCAWG normal	Normal (blood)	Kidney-RCC	Kidney-RCC-Normal (blood)	0.0171698
ec3a81589a4de48e9a36cff7b8c8c356	PCAWG normal	Normal (blood)	Kidney-RCC	Kidney-RCC-Normal (blood)	0
edd6cf40d89e19c5a86227f2b8437d5b	PCAWG normal	Normal (blood)	Kidney-RCC	Kidney-RCC-Normal (blood)	0
f16b18ee0ee010c22a075c8d823013a6	PCAWG normal	Normal (blood)	Kidney-RCC	Kidney-RCC-Normal (blood)	0
f430b540832147637ef72fcfc6dcba1a	PCAWG normal	Normal (blood)	Kidney-RCC	Kidney-RCC-Normal (blood)	0
PCAWG.13b08dce-ca5b-4231-bfde-dea1f6ebebab	PCAWG normal	Normal (blood)	Kidney-RCC	Kidney-RCC-Normal (blood)	0.193461
PCAWG.1a62410d-385d-4407-98cf-052ed03fb880	PCAWG normal	Normal (blood)	Kidney-RCC	Kidney-RCC-Normal (blood)	0.0343515
PCAWG.1b3d2513-b7c8-49bd-85a2-401d039bcc78	PCAWG normal	Normal (blood)	Kidney-RCC	Kidney-RCC-Normal (blood)	0.0354514
PCAWG.34f3ebc8-dc52-4718-b78c-563217ea22be	PCAWG normal	Normal (blood)	Kidney-RCC	Kidney-RCC-Normal (blood)	0
PCAWG.37a74c04-fdc4-4a7f-a50d-02402b0ea27d	PCAWG normal	Normal (blood)	Kidney-RCC	Kidney-RCC-Normal (blood)	0
PCAWG.3a87c1c6-c85e-41de-8871-01906570498a	PCAWG normal	Normal (blood)	Kidney-RCC	Kidney-RCC-Normal (blood)	0
PCAWG.3a921418-7ca7-41af-aa40-8cc35d64156c	PCAWG normal	Normal (blood)	Kidney-RCC	Kidney-RCC-Normal (blood)	0.0231825
PCAWG.6931ccd4-0219-4e02-9b64-ab972c613885	PCAWG normal	Normal (blood)	Kidney-RCC	Kidney-RCC-Normal (blood)	0
PCAWG.6f4718fa-0ad2-4373-8aac-ae12adf9c96f	PCAWG normal	Normal (blood)	Kidney-RCC	Kidney-RCC-Normal (blood)	0
PCAWG.797a3619-8d58-4fe5-96e6-306842901c70	PCAWG normal	Normal (blood)	Kidney-RCC	Kidney-RCC-Normal (blood)	0
PCAWG.7db7c976-5424-4eb0-9c53-92206aaefb5d	PCAWG normal	Normal (blood)	Kidney-RCC	Kidney-RCC-Normal (blood)	0.0235292
PCAWG.80d8e24d-3ec1-4e43-a28a-4dba015c7fa6	PCAWG normal	Normal (blood)	Kidney-RCC	Kidney-RCC-Normal (blood)	0.0266972
PCAWG.859ab907-0c65-427a-abdc-ec62d4a2043d	PCAWG normal	Normal (blood)	Kidney-RCC	Kidney-RCC-Normal (blood)	0.116736
PCAWG.88dbf91d-db76-49b3-8037-96cc9edf152b	PCAWG normal	Normal (blood)	Kidney-RCC	Kidney-RCC-Normal (blood)	0.0266717
PCAWG.944d3325-ddbe-45c0-b70d-625bbeb1a794	PCAWG normal	Normal (blood)	Kidney-RCC	Kidney-RCC-Normal (blood)	0.0225694
PCAWG.97e73968-6476-4f55-b803-bc7735194b22	PCAWG normal	Normal (blood)	Kidney-RCC	Kidney-RCC-Normal (blood)	0.0481888
PCAWG.9bd76106-b42f-42f9-987f-418b1d0a5f21	PCAWG normal	Normal (blood)	Kidney-RCC	Kidney-RCC-Normal (blood)	0.0460428
PCAWG.a3dc8046-0bfb-4651-9bba-d1ee543760f5	PCAWG normal	Normal (blood)	Kidney-RCC	Kidney-RCC-Normal (blood)	0.0377858
PCAWG.aba5d6d8-eb04-451e-9dd9-782f52f1c317	PCAWG normal	Normal (blood)	Kidney-RCC	Kidney-RCC-Normal (blood)	0
PCAWG.b6639e54-0943-446c-9cf2-a501ea704f04	PCAWG normal	Normal (blood)	Kidney-RCC	Kidney-RCC-Normal (blood)	0
PCAWG.b8522c88-6735-404d-b0f8-40f3c8d3c7fe	PCAWG normal	Normal (blood)	Kidney-RCC	Kidney-RCC-Normal (blood)	0.0231211
PCAWG.c507e583-6da1-459c-82ee-e524a43cff34	PCAWG normal	Normal (blood)	Kidney-RCC	Kidney-RCC-Normal (blood)	0.0488893
PCAWG.c695cbf5-a62e-4e93-8189-28a6394bd3de	PCAWG normal	Normal (blood)	Kidney-RCC	Kidney-RCC-Normal (blood)	0
PCAWG.c6b26d8c-2615-499e-ac08-dde01c13161a	PCAWG normal	Normal (blood)	Kidney-RCC	Kidney-RCC-Normal (blood)	0.0226265
PCAWG.d5aca47a-8a2c-4902-b4bd-3201431ce97c	PCAWG normal	Normal (blood)	Kidney-RCC	Kidney-RCC-Normal (blood)	0
PCAWG.d6123885-e61d-4bd2-8aad-a9228431c571	PCAWG normal	Normal (blood)	Kidney-RCC	Kidney-RCC-Normal (blood)	0
PCAWG.dc9dccc2-3327-4b2c-9f18-99e468bc196a	PCAWG normal	Normal (blood)	Kidney-RCC	Kidney-RCC-Normal (blood)	0.0209454
PCAWG.f0bb5f25-210f-49e7-bb7a-2903591b037e	PCAWG normal	Normal (blood)	Kidney-RCC	Kidney-RCC-Normal (blood)	0
PCAWG.f58d385e-5bbe-4fb3-ba6b-e62e979f4c5c	PCAWG normal	Normal (blood)	Kidney-RCC	Kidney-RCC-Normal (blood)	0.0292873
00b80a7bc050ea75901374274dd121b3	PCAWG normal	Normal (blood)	Liver-HCC	Liver-HCC-Normal (blood)	0.0543642
01efa9d647975a71127865cdda4db63a	PCAWG normal	Normal (blood)	Liver-HCC	Liver-HCC-Normal (blood)	0.0564588
042c60f5912bab2ef8db43ab38ecfec0	PCAWG normal	Normal (blood)	Liver-HCC	Liver-HCC-Normal (blood)	0.0846471
04eac9deaa63b0489f03c0934ee17a7f	PCAWG normal	Normal (blood)	Liver-HCC	Liver-HCC-Normal (blood)	0
08579cbf766d4618ca1f9965bc43f56c	PCAWG normal	Normal (blood)	Liver-HCC	Liver-HCC-Normal (blood)	0.0282451
08672ddcb4c9913393b4225c7dd1c2eb	PCAWG normal	Normal (blood)	Liver-HCC	Liver-HCC-Normal (blood)	0.0393184
089cb2a201ccd086aeb499ade94caa9e	PCAWG normal	Normal (blood)	Liver-HCC	Liver-HCC-Normal (blood)	0.0894793
0951ae7ebc7a67731bbd3dda37d1ea40	PCAWG normal	Normal (blood)	Liver-HCC	Liver-HCC-Normal (blood)	0.0469871
0a776f3dd798233cfbc2c72ca19cb867	PCAWG normal	Normal (blood)	Liver-HCC	Liver-HCC-Normal (blood)	0
0c393b10d2e42f65366525698ce07868	PCAWG normal	Normal (blood)	Liver-HCC	Liver-HCC-Normal (blood)	0.0294124
0cacb4bfaa63f0c988b9e6e74d137a60	PCAWG normal	Normal (blood)	Liver-HCC	Liver-HCC-Normal (blood)	0.0799046
0fc92b248d301ab20688005b9ec52768	PCAWG normal	Normal (blood)	Liver-HCC	Liver-HCC-Normal (blood)	0.127929
10d6069ccf5b37d976221e49ac2865c7	PCAWG normal	Normal (blood)	Liver-HCC	Liver-HCC-Normal (blood)	0
111cadbe314337e7f1ab3c21c52e9813	PCAWG normal	Normal (blood)	Liver-HCC	Liver-HCC-Normal (blood)	0.0268451
117cdcc26b310fc36f5c151e219e8247	PCAWG normal	Normal (blood)	Liver-HCC	Liver-HCC-Normal (blood)	0.0560519
1422f752f27540ec2fd8da242fb4a76f	PCAWG normal	Normal (blood)	Liver-HCC	Liver-HCC-Normal (blood)	0.0951548
16dcf973f7778f75675e228f0a9d85db	PCAWG normal	Normal (blood)	Liver-HCC	Liver-HCC-Normal (blood)	0.0569007
17c18008ae82493f54e37342852753c4	PCAWG normal	Normal (blood)	Liver-HCC	Liver-HCC-Normal (blood)	0
1914e78be9816dd197f3b9b21dbfd9ff	PCAWG normal	Normal (blood)	Liver-HCC	Liver-HCC-Normal (blood)	0.0373698
19c7917af84472b0c8797dc067158015	PCAWG normal	Normal (blood)	Liver-HCC	Liver-HCC-Normal (blood)	0.0607748
1d2ed35c59441bd34330b2ef67444a8f	PCAWG normal	Normal (blood)	Liver-HCC	Liver-HCC-Normal (blood)	0.0643422
1ddf1b0c325527318767571b8b076e13	PCAWG normal	Normal (blood)	Liver-HCC	Liver-HCC-Normal (blood)	0
1ddf92c6501d1ddda592d35ce98717b8	PCAWG normal	Normal (blood)	Liver-HCC	Liver-HCC-Normal (blood)	0.0532121
1f49818e42dda339a93a745584bf1617	PCAWG normal	Normal (blood)	Liver-HCC	Liver-HCC-Normal (blood)	0.0234952
1f604cd6d547fe34fa7a1e391df182ff	PCAWG normal	Normal (blood)	Liver-HCC	Liver-HCC-Normal (blood)	0.0479524
1f8184bdb88d69c40b7e4ff751e9b44c	PCAWG normal	Normal (blood)	Liver-HCC	Liver-HCC-Normal (blood)	0.0279324
204ce6c10541bdea51d59ee29a218733	PCAWG normal	Normal (blood)	Liver-HCC	Liver-HCC-Normal (blood)	0
2206ed2b5893fe80634b6be9a45135a8	PCAWG normal	Normal (blood)	Liver-HCC	Liver-HCC-Normal (blood)	0.0324096
226ba94ed0cbab3a43cb4453e724ba07	PCAWG normal	Normal (blood)	Liver-HCC	Liver-HCC-Normal (blood)	0
255b814d171c88274d2b5de7895717fc	PCAWG normal	Normal (blood)	Liver-HCC	Liver-HCC-Normal (blood)	0.0647661
25e3efa2906508d75cd4e7b5d1ef87e9	PCAWG normal	Normal (blood)	Liver-HCC	Liver-HCC-Normal (blood)	0.087281
26ee0247bc00f71a1d6133058ca04152	PCAWG normal	Normal (blood)	Liver-HCC	Liver-HCC-Normal (blood)	0.0160053
2d4282c2af91d0075a395aa02532992d	PCAWG normal	Normal (blood)	Liver-HCC	Liver-HCC-Normal (blood)	0.125476
2f7b69f7d62f63a3ea4e438ff39e7c8c	PCAWG normal	Normal (blood)	Liver-HCC	Liver-HCC-Normal (blood)	0.029366
2fb87c09dc1d7bda42f3de04247e6287	PCAWG normal	Normal (blood)	Liver-HCC	Liver-HCC-Normal (blood)	0
306854b4b7661abc835209c3f4793b64	PCAWG normal	Normal (blood)	Liver-HCC	Liver-HCC-Normal (blood)	0
30dccb93f3b8e2f0e496e87ef392df60	PCAWG normal	Normal (blood)	Liver-HCC	Liver-HCC-Normal (blood)	0
3149288ea18f6e832b9cbf70bc82f061	PCAWG normal	Normal (blood)	Liver-HCC	Liver-HCC-Normal (blood)	0
33f0509f52f1c8b0ea137dafd5fcdcbc	PCAWG normal	Normal (blood)	Liver-HCC	Liver-HCC-Normal (blood)	0
349958cfc25b85881a309f349a1ca986	PCAWG normal	Normal (blood)	Liver-HCC	Liver-HCC-Normal (blood)	0.0160067
35158b725f2bb609ad6a9a9c4f9be4ec	PCAWG normal	Normal (blood)	Liver-HCC	Liver-HCC-Normal (blood)	0
383b7af3b357116e061a744d8ac140af	PCAWG normal	Normal (blood)	Liver-HCC	Liver-HCC-Normal (blood)	0.06517
39e8cffaf282e115252621d526777510	PCAWG normal	Normal (blood)	Liver-HCC	Liver-HCC-Normal (blood)	0.0291088
3a9f45747a9a705dc24ee79e75510a2f	PCAWG normal	Normal (blood)	Liver-HCC	Liver-HCC-Normal (blood)	0
3b133d3e5018052411eecda79af27795	PCAWG normal	Normal (blood)	Liver-HCC	Liver-HCC-Normal (blood)	0.0273103
3cc38f808752f3159c46d62986d0001a	PCAWG normal	Normal (blood)	Liver-HCC	Liver-HCC-Normal (blood)	0.0713784
3ea46be9fda6df4253907969cea7d5ce	PCAWG normal	Normal (blood)	Liver-HCC	Liver-HCC-Normal (blood)	0.0595393
3fbaf42ffa8af5a49f81f16857f9dd98	PCAWG normal	Normal (blood)	Liver-HCC	Liver-HCC-Normal (blood)	0
40c4ad7d4c26095f4e6d2d481eba4ce5	PCAWG normal	Normal (blood)	Liver-HCC	Liver-HCC-Normal (blood)	0.0167821
43ac711fd4e3c1993c72908aed56f4c7	PCAWG normal	Normal (blood)	Liver-HCC	Liver-HCC-Normal (blood)	0.142066
44dcce61724fd9be21e9966a3a698b74	PCAWG normal	Normal (blood)	Liver-HCC	Liver-HCC-Normal (blood)	0
481d40808a0ac4c2ac7322e08576f70a	PCAWG normal	Normal (blood)	Liver-HCC	Liver-HCC-Normal (blood)	0.0306118
4ebc8c1e737968460dc79d6b47ccf48f	PCAWG normal	Normal (blood)	Liver-HCC	Liver-HCC-Normal (blood)	0.0305555
51ab960cc08ebc4a3a8ff9bd4fd449bd	PCAWG normal	Normal (blood)	Liver-HCC	Liver-HCC-Normal (blood)	0.0881606
536d65c849d124e69e84ec10bb56b0a3	PCAWG normal	Normal (blood)	Liver-HCC	Liver-HCC-Normal (blood)	0.028886
542870137e9e700865364ffe951e0bd9	PCAWG normal	Normal (blood)	Liver-HCC	Liver-HCC-Normal (blood)	0
5516123f10a5b9950ce1a0ebc2a737ac	PCAWG normal	Normal (blood)	Liver-HCC	Liver-HCC-Normal (blood)	0.0133115
555454f06473cec72e8a22ff6d591936	PCAWG normal	Normal (blood)	Liver-HCC	Liver-HCC-Normal (blood)	0.0304575
55768da259193328f2b4cd7ea8f307f4	PCAWG normal	Normal (blood)	Liver-HCC	Liver-HCC-Normal (blood)	0.100025
559722dcd8568809e85a7104e524203c	PCAWG normal	Normal (blood)	Liver-HCC	Liver-HCC-Normal (blood)	0.0280867
57a36cccbd41f83967abc53ab4969c21	PCAWG normal	Normal (blood)	Liver-HCC	Liver-HCC-Normal (blood)	0.0527574
5be8ef71155ea6fb6fb8d53fc5e1d285	PCAWG normal	Normal (blood)	Liver-HCC	Liver-HCC-Normal (blood)	0.0320166
5cf79f4e1c19fb3e074b8a4c63086564	PCAWG normal	Normal (blood)	Liver-HCC	Liver-HCC-Normal (blood)	0.0188334
5f163fecb8cb3762b53d55622e37d116	PCAWG normal	Normal (blood)	Liver-HCC	Liver-HCC-Normal (blood)	0.0655904
5f37fb0f7d3fa4e1221d90827b3bf564	PCAWG normal	Normal (blood)	Liver-HCC	Liver-HCC-Normal (blood)	0.0503354
600c5bf39104b8e52c982bffc05e1e7f	PCAWG normal	Normal (blood)	Liver-HCC	Liver-HCC-Normal (blood)	0.107823
61581e08fb60058254619b2755fd5b15	PCAWG normal	Normal (blood)	Liver-HCC	Liver-HCC-Normal (blood)	0.0315723
62d21ea0ca4f0f14ebbc9a289bc14dcd	PCAWG normal	Normal (blood)	Liver-HCC	Liver-HCC-Normal (blood)	0.0211128
66d04449c718bb1d32f960493ccc8ef5	PCAWG normal	Normal (blood)	Liver-HCC	Liver-HCC-Normal (blood)	0
670182035572f1486dbf3cd5950c7309	PCAWG normal	Normal (blood)	Liver-HCC	Liver-HCC-Normal (blood)	0.0625175
68ed90e6a720c9eec342c58abe07bb1e	PCAWG normal	Normal (blood)	Liver-HCC	Liver-HCC-Normal (blood)	0.0289642
6a39b5e310273c1b3260114616b2aae5	PCAWG normal	Normal (blood)	Liver-HCC	Liver-HCC-Normal (blood)	0.0649166
6b3327cbb0112c0b08023dd7719a2177	PCAWG normal	Normal (blood)	Liver-HCC	Liver-HCC-Normal (blood)	0.040122
6e14f9a5c86165a3f53266685228fec3	PCAWG normal	Normal (blood)	Liver-HCC	Liver-HCC-Normal (blood)	0.0537475
6f3ecbfd0c8f571d1dc59ab14685ca19	PCAWG normal	Normal (blood)	Liver-HCC	Liver-HCC-Normal (blood)	0.030363
6f5a53586252db029fc92208ae38cea4	PCAWG normal	Normal (blood)	Liver-HCC	Liver-HCC-Normal (blood)	0.0300083
6fcfe1ab8364564bcaaa0c2e5634f5b0	PCAWG normal	Normal (blood)	Liver-HCC	Liver-HCC-Normal (blood)	0.123036
7161816e3e87346f138bdec955371220	PCAWG normal	Normal (blood)	Liver-HCC	Liver-HCC-Normal (blood)	0.0793638
7374469d9e906a5d787ac3a85d35824d	PCAWG normal	Normal (blood)	Liver-HCC	Liver-HCC-Normal (blood)	0.0610458
74021edcc8033d4cedd78b03ebedc0a6	PCAWG normal	Normal (blood)	Liver-HCC	Liver-HCC-Normal (blood)	0.0291361
746be62b08b1510e14a741b54edb4655	PCAWG normal	Normal (blood)	Liver-HCC	Liver-HCC-Normal (blood)	0
76befafa825e445c4d094f3fc9b4df0d	PCAWG normal	Normal (blood)	Liver-HCC	Liver-HCC-Normal (blood)	0.144904
77ef98a76c8f9cf57427195445dc1fef	PCAWG normal	Normal (blood)	Liver-HCC	Liver-HCC-Normal (blood)	0.0291712
780ba75d4a2a76fda99f01e5bac5a9dc	PCAWG normal	Normal (blood)	Liver-HCC	Liver-HCC-Normal (blood)	0.049111
7976956689488f39d5e38b5043787eda	PCAWG normal	Normal (blood)	Liver-HCC	Liver-HCC-Normal (blood)	0.0827073
7d5c341716dc65e643f9add800f1a969	PCAWG normal	Normal (blood)	Liver-HCC	Liver-HCC-Normal (blood)	0.0292366
7e329e4b64568959052f85487cb1efa5	PCAWG normal	Normal (blood)	Liver-HCC	Liver-HCC-Normal (blood)	0
83dd93ad1e729c90da94e9037ee59862	PCAWG normal	Normal (blood)	Liver-HCC	Liver-HCC-Normal (blood)	0
84f8e7fe20326279de68569a36d2ad7c	PCAWG normal	Normal (blood)	Liver-HCC	Liver-HCC-Normal (blood)	0
86a74c9d266e11419189b81df02ab482	PCAWG normal	Normal (blood)	Liver-HCC	Liver-HCC-Normal (blood)	0.0607749
86e226b06e16e1933eeb71d9a4521827	PCAWG normal	Normal (blood)	Liver-HCC	Liver-HCC-Normal (blood)	0
8943ead74527e0ef8fe91de69f387e25	PCAWG normal	Normal (blood)	Liver-HCC	Liver-HCC-Normal (blood)	0.180664
8a78dd9ae7330e12966b696fc2e56e33	PCAWG normal	Normal (blood)	Liver-HCC	Liver-HCC-Normal (blood)	0.0533997
8aeed3ec718b9be5509561afa905530d	PCAWG normal	Normal (blood)	Liver-HCC	Liver-HCC-Normal (blood)	0.0659297
8fd3961291c15cf7e6633132ae17d805	PCAWG normal	Normal (blood)	Liver-HCC	Liver-HCC-Normal (blood)	0.0825284
917bfab08790976b80054a38729906dc	PCAWG normal	Normal (blood)	Liver-HCC	Liver-HCC-Normal (blood)	0
91f14eb6a23afa8c4cd7fd8a3c95e726	PCAWG normal	Normal (blood)	Liver-HCC	Liver-HCC-Normal (blood)	0.089984
943c812a5caa03d442ff51b60a5fe6d7	PCAWG normal	Normal (blood)	Liver-HCC	Liver-HCC-Normal (blood)	0.0541724
94aaf448f0a9bfabe33ca38b9e277ea1	PCAWG normal	Normal (blood)	Liver-HCC	Liver-HCC-Normal (blood)	0
96146df82cabf1d33c2af506c9a7ca7c	PCAWG normal	Normal (blood)	Liver-HCC	Liver-HCC-Normal (blood)	0
98317c70f51421e5680243aab20542e0	PCAWG normal	Normal (blood)	Liver-HCC	Liver-HCC-Normal (blood)	0
98bc7cbbdc81369f5094a2096ffaaf05	PCAWG normal	Normal (blood)	Liver-HCC	Liver-HCC-Normal (blood)	0.10742
99fdfe9d9cd85bce041b745506370d39	PCAWG normal	Normal (blood)	Liver-HCC	Liver-HCC-Normal (blood)	0.0568121
9a0051f3efd9042e12512b3472c56671	PCAWG normal	Normal (blood)	Liver-HCC	Liver-HCC-Normal (blood)	0
9a7861d80569c1df6a8b2bf89a48c21c	PCAWG normal	Normal (blood)	Liver-HCC	Liver-HCC-Normal (blood)	0.0416795
9c70ed3652631ad5754de5f6e779514e	PCAWG normal	Normal (blood)	Liver-HCC	Liver-HCC-Normal (blood)	0
9db032a6367df44026c41fc5b45caace	PCAWG normal	Normal (blood)	Liver-HCC	Liver-HCC-Normal (blood)	0
9e76d8811f50cb14e866cae233778135	PCAWG normal	Normal (blood)	Liver-HCC	Liver-HCC-Normal (blood)	0.0445953
9fb445136812011ae045149ecf7f7c2e	PCAWG normal	Normal (blood)	Liver-HCC	Liver-HCC-Normal (blood)	0.0287339
a2d71d059a644cfb7c4b61ba0ec7f496	PCAWG normal	Normal (blood)	Liver-HCC	Liver-HCC-Normal (blood)	0
a4699bc24690d916595acd48c616dabe	PCAWG normal	Normal (blood)	Liver-HCC	Liver-HCC-Normal (blood)	0
a5cbccc73e9d3e06951c7d095cbaf517	PCAWG normal	Normal (blood)	Liver-HCC	Liver-HCC-Normal (blood)	0.0308149
a66ea9954a49a99cb638b2acff28d17d	PCAWG normal	Normal (blood)	Liver-HCC	Liver-HCC-Normal (blood)	0.0293113
ac86bd8438c0b65e796541758257b792	PCAWG normal	Normal (blood)	Liver-HCC	Liver-HCC-Normal (blood)	0
ac9b38c907214332c2a4b028c2d795be	PCAWG normal	Normal (blood)	Liver-HCC	Liver-HCC-Normal (blood)	0
ad09a34ca659e41a2439e850c5952871	PCAWG normal	Normal (blood)	Liver-HCC	Liver-HCC-Normal (blood)	0.029203
adabba3222f8f8f888553e2ce6bd96fc	PCAWG normal	Normal (blood)	Liver-HCC	Liver-HCC-Normal (blood)	0
af5bc2222d09007b8d1784d9eaf9694e	PCAWG normal	Normal (blood)	Liver-HCC	Liver-HCC-Normal (blood)	0.109565
b025f42b205e85421b76b944a0446aae	PCAWG normal	Normal (blood)	Liver-HCC	Liver-HCC-Normal (blood)	0.0270307
b07c71ff10bbb7c0b43c2bab0ef6859d	PCAWG normal	Normal (blood)	Liver-HCC	Liver-HCC-Normal (blood)	0
b137f722414b6bf7d5b0feb822e67db3	PCAWG normal	Normal (blood)	Liver-HCC	Liver-HCC-Normal (blood)	0
b16e21bff554968b9e9fcbbad349a37a	PCAWG normal	Normal (blood)	Liver-HCC	Liver-HCC-Normal (blood)	0
b1a3e541b373376ef970865a867a5d89	PCAWG normal	Normal (blood)	Liver-HCC	Liver-HCC-Normal (blood)	0.0299811
b276d9c8eb872102d0dac91dba1a6641	PCAWG normal	Normal (blood)	Liver-HCC	Liver-HCC-Normal (blood)	0.0312311
b289347ff6c578a4f40a222091f27061	PCAWG normal	Normal (blood)	Liver-HCC	Liver-HCC-Normal (blood)	0.0612301
b2e4209cf90d0d92acf2c65911a652cf	PCAWG normal	Normal (blood)	Liver-HCC	Liver-HCC-Normal (blood)	0
b30340dc1be842da5ec010a976d61647	PCAWG normal	Normal (blood)	Liver-HCC	Liver-HCC-Normal (blood)	0
b3872cf9f5f0520719f6b962d2344c7f	PCAWG normal	Normal (blood)	Liver-HCC	Liver-HCC-Normal (blood)	0.060432
b9dc3bc4a0ba47693dbf43b518983144	PCAWG normal	Normal (blood)	Liver-HCC	Liver-HCC-Normal (blood)	0.0574894
bb5fe68e342b80f7cd208cd4fa2a40c3	PCAWG normal	Normal (blood)	Liver-HCC	Liver-HCC-Normal (blood)	0.0593251
bfc989d1fe9affbb7233426829455214	PCAWG normal	Normal (blood)	Liver-HCC	Liver-HCC-Normal (blood)	0
c01203cee05c02f59304c8c0f09ceb55	PCAWG normal	Normal (blood)	Liver-HCC	Liver-HCC-Normal (blood)	0.0275227
c0eaba4540539cc01d74a2619d793f6e	PCAWG normal	Normal (blood)	Liver-HCC	Liver-HCC-Normal (blood)	0
c13ae235ddac6767e7af2e19d2092804	PCAWG normal	Normal (blood)	Liver-HCC	Liver-HCC-Normal (blood)	0
c1882facfd921b4f23a6d7e02d2f0a89	PCAWG normal	Normal (blood)	Liver-HCC	Liver-HCC-Normal (blood)	0.0460339
c2ae5df8a68137b0f8a28e7adbb76d07	PCAWG normal	Normal (blood)	Liver-HCC	Liver-HCC-Normal (blood)	0
c43a0cb2de07a1ebb304f7ebc7635d7e	PCAWG normal	Normal (blood)	Liver-HCC	Liver-HCC-Normal (blood)	0.0903072
c64254438cb94ccfc48e87d5a79e7c68	PCAWG normal	Normal (blood)	Liver-HCC	Liver-HCC-Normal (blood)	0.0614853
c87b70b95fa868a227d2ba1c11a80139	PCAWG normal	Normal (blood)	Liver-HCC	Liver-HCC-Normal (blood)	0.0227919
cadeb31de91152a40094d9a54517c350	PCAWG normal	Normal (blood)	Liver-HCC	Liver-HCC-Normal (blood)	0.029046
cc646d0ab0bf5abedaf427f81a437d84	PCAWG normal	Normal (blood)	Liver-HCC	Liver-HCC-Normal (blood)	0
ce4d5b15f2e197cc6f1b8d1f68f35496	PCAWG normal	Normal (blood)	Liver-HCC	Liver-HCC-Normal (blood)	0.0143239
d89d5e40a1c4d69fba26358baf450d6e	PCAWG normal	Normal (blood)	Liver-HCC	Liver-HCC-Normal (blood)	0.0303009
d8bfea9e26699c2280aa8fd6b8cf4040	PCAWG normal	Normal (blood)	Liver-HCC	Liver-HCC-Normal (blood)	0.00708309
d93c03d9e441c06bba1116808555d48b	PCAWG normal	Normal (blood)	Liver-HCC	Liver-HCC-Normal (blood)	0.0279511
d959453779806dc4311974965c3b6bb0	PCAWG normal	Normal (blood)	Liver-HCC	Liver-HCC-Normal (blood)	0.0536383
d9651ed7958f5979d152842e6e10f2c8	PCAWG normal	Normal (blood)	Liver-HCC	Liver-HCC-Normal (blood)	0.112319
d997c2af50e97b5f873a3f9b8cfaf101	PCAWG normal	Normal (blood)	Liver-HCC	Liver-HCC-Normal (blood)	0
da6f4d114da4f847838054e625ff5603	PCAWG normal	Normal (blood)	Liver-HCC	Liver-HCC-Normal (blood)	0.016711
dcfe55785b288fd1ba59669c5455725f	PCAWG normal	Normal (blood)	Liver-HCC	Liver-HCC-Normal (blood)	0.0774498
dd84bffdd97240312f0906c186d702ee	PCAWG normal	Normal (blood)	Liver-HCC	Liver-HCC-Normal (blood)	0.0338375
df1f77df4fed0f5c7ff5cf828ee6bf7d	PCAWG normal	Normal (blood)	Liver-HCC	Liver-HCC-Normal (blood)	0
df2c7b73c6d5c9903b2f37994f2883d5	PCAWG normal	Normal (blood)	Liver-HCC	Liver-HCC-Normal (blood)	0.0350589
e1adafcc2440e2414ca82bc26bdf8347	PCAWG normal	Normal (blood)	Liver-HCC	Liver-HCC-Normal (blood)	0.0293187
e22138c876ed9dd09f93baa69dc1db12	PCAWG normal	Normal (blood)	Liver-HCC	Liver-HCC-Normal (blood)	0.0264205
e2794c766df48e9e1736612935123b21	PCAWG normal	Normal (blood)	Liver-HCC	Liver-HCC-Normal (blood)	0
e507a4f71f6a698183b4f3ddd0b7fcd1	PCAWG normal	Normal (blood)	Liver-HCC	Liver-HCC-Normal (blood)	0.0792968
e5b3ea0bcc27b78b783457040b0df28f	PCAWG normal	Normal (blood)	Liver-HCC	Liver-HCC-Normal (blood)	0.02873
e86975355ae37e2f4af33efa2cb87c6d	PCAWG normal	Normal (blood)	Liver-HCC	Liver-HCC-Normal (blood)	0.0305288
e986f0d8c7abd0a5e446e955bfbf9749	PCAWG normal	Normal (blood)	Liver-HCC	Liver-HCC-Normal (blood)	0.0361856
ea1dc1c10266f78e24089c22900e91cd	PCAWG normal	Normal (blood)	Liver-HCC	Liver-HCC-Normal (blood)	0
eab06266a311a42d65985f1cfc8a10bb	PCAWG normal	Normal (blood)	Liver-HCC	Liver-HCC-Normal (blood)	0
edac08a3e7d41a61142e09f1c6f459bf	PCAWG normal	Normal (blood)	Liver-HCC	Liver-HCC-Normal (blood)	0
eed0c813cfcdb2497f2c294048fbfce8	PCAWG normal	Normal (blood)	Liver-HCC	Liver-HCC-Normal (blood)	0.0613563
f14b9e7c73706567a79aa9eae0ad70e4	PCAWG normal	Normal (blood)	Liver-HCC	Liver-HCC-Normal (blood)	0.0279402
f22d607df0f2f70a7b3a2a994dd62059	PCAWG normal	Normal (blood)	Liver-HCC	Liver-HCC-Normal (blood)	0.0832434
f2b88b64dc372ab4b1370b7eb1ba8b56	PCAWG normal	Normal (blood)	Liver-HCC	Liver-HCC-Normal (blood)	0.0328572
f8925893bb64c283b026cdeef9a83526	PCAWG normal	Normal (blood)	Liver-HCC	Liver-HCC-Normal (blood)	0.0268673
f978712e0a534ccc588a36aa9c75b954	PCAWG normal	Normal (blood)	Liver-HCC	Liver-HCC-Normal (blood)	0.0988496
f9efb43e96d9e18baa2c17c779b441c3	PCAWG normal	Normal (blood)	Liver-HCC	Liver-HCC-Normal (blood)	0.0842654
faf3bf92275262166100f67675c96031	PCAWG normal	Normal (blood)	Liver-HCC	Liver-HCC-Normal (blood)	0.0285552
ff55bcaa2bfb794701729380cc44ea31	PCAWG normal	Normal (blood)	Liver-HCC	Liver-HCC-Normal (blood)	0.069272
PCAWG.05bf24e6-0bca-41b2-8945-6bee5d6764b4	PCAWG normal	Normal (blood)	Liver-HCC	Liver-HCC-Normal (blood)	0
PCAWG.0c9e10aa-066a-4e2f-95a4-44a4305aca01	PCAWG normal	Normal (blood)	Liver-HCC	Liver-HCC-Normal (blood)	0
PCAWG.211a5de5-ce10-43ae-86b8-3ed5066999bf	PCAWG normal	Normal (blood)	Liver-HCC	Liver-HCC-Normal (blood)	0.0279608
PCAWG.29034096-d0af-4a86-b348-1c918253a9ef	PCAWG normal	Normal (blood)	Liver-HCC	Liver-HCC-Normal (blood)	0
PCAWG.33636177-6ff6-4aec-bb5b-d4ff2f5d75d3	PCAWG normal	Normal (blood)	Liver-HCC	Liver-HCC-Normal (blood)	0.114023
PCAWG.34e201c1-0226-4d63-a68c-96c885d22ad8	PCAWG normal	Normal (blood)	Liver-HCC	Liver-HCC-Normal (blood)	0.0255752
PCAWG.3549d107-3707-4bda-9e2d-7968b6016e44	PCAWG normal	Normal (blood)	Liver-HCC	Liver-HCC-Normal (blood)	0.0290618
PCAWG.37865a58-d7d6-470f-badd-9218ac3aa053	PCAWG normal	Normal (blood)	Liver-HCC	Liver-HCC-Normal (blood)	0
PCAWG.4da66b24-edc0-4b89-973a-df93e255cdfb	PCAWG normal	Normal (blood)	Liver-HCC	Liver-HCC-Normal (blood)	0
PCAWG.4f0df483-8f5f-4f99-af45-83a1b1e7ba4d	PCAWG normal	Normal (blood)	Liver-HCC	Liver-HCC-Normal (blood)	0
PCAWG.4f2e557d-91ed-49ca-9dde-f7fa7f2e5fe0	PCAWG normal	Normal (blood)	Liver-HCC	Liver-HCC-Normal (blood)	0
PCAWG.67c4645d-cef3-4ac4-97d3-82caf616cdaa	PCAWG normal	Normal (blood)	Liver-HCC	Liver-HCC-Normal (blood)	0
PCAWG.6ce54f18-fe47-44f1-a183-5adaeb967db8	PCAWG normal	Normal (blood)	Liver-HCC	Liver-HCC-Normal (blood)	0.0880848
PCAWG.6dff929b-cb54-46c8-8bff-cc173c9883b2	PCAWG normal	Normal (blood)	Liver-HCC	Liver-HCC-Normal (blood)	0
PCAWG.7173d8ec-3f8a-4280-8f70-ceb50bcfa798	PCAWG normal	Normal (blood)	Liver-HCC	Liver-HCC-Normal (blood)	0
PCAWG.849069bd-4533-468d-8bd6-e97598b93a12	PCAWG normal	Normal (blood)	Liver-HCC	Liver-HCC-Normal (blood)	0
PCAWG.87b8e5c8-5d20-4e54-a6c6-e466973c2e5d	PCAWG normal	Normal (blood)	Liver-HCC	Liver-HCC-Normal (blood)	0
PCAWG.8829bdfc-961c-404f-87a2-222ed55f12c5	PCAWG normal	Normal (blood)	Liver-HCC	Liver-HCC-Normal (blood)	0.0219853
PCAWG.8f6508df-e004-4d63-a68e-26c83f506920	PCAWG normal	Normal (blood)	Liver-HCC	Liver-HCC-Normal (blood)	0
PCAWG.a0c324a8-d1e5-4e6f-991a-78bb9dbca668	PCAWG normal	Normal (blood)	Liver-HCC	Liver-HCC-Normal (blood)	0.0267706
PCAWG.a1c6172d-d3a5-4020-b53c-c356a352adfc	PCAWG normal	Normal (blood)	Liver-HCC	Liver-HCC-Normal (blood)	0.0234925
PCAWG.af9e5e0d-db6b-4dee-84a6-c99462e9f71e	PCAWG normal	Normal (blood)	Liver-HCC	Liver-HCC-Normal (blood)	0
PCAWG.b125aa08-5be2-485c-9d13-26d0d84ac750	PCAWG normal	Normal (blood)	Liver-HCC	Liver-HCC-Normal (blood)	0
PCAWG.ba930999-fdd9-4d6f-a89e-ad76ee93be77	PCAWG normal	Normal (blood)	Liver-HCC	Liver-HCC-Normal (blood)	0
PCAWG.c7644a1d-3520-4b91-b2c1-f36ecfbcdd35	PCAWG normal	Normal (blood)	Liver-HCC	Liver-HCC-Normal (blood)	0
PCAWG.cbc2795a-5683-4116-a15a-4e032bc8a587	PCAWG normal	Normal (blood)	Liver-HCC	Liver-HCC-Normal (blood)	0.0262949
PCAWG.f3dd5d7c-9093-408f-9ff4-5ed8e35438cc	PCAWG normal	Normal (blood)	Liver-HCC	Liver-HCC-Normal (blood)	0
PCAWG.3d95af3d-2577-45f1-b519-b43245d4a9bf	PCAWG normal	Normal (blood)	Lung-AdenoCA	Lung-AdenoCA-Normal (blood)	0.0201992
PCAWG.41108cf9-29fa-4504-92a0-e88c31d6aac1	PCAWG normal	Normal (blood)	Lung-AdenoCA	Lung-AdenoCA-Normal (blood)	0.0418221
PCAWG.424137c1-f6fb-4eef-8ddf-4219a334476f	PCAWG normal	Normal (blood)	Lung-AdenoCA	Lung-AdenoCA-Normal (blood)	0.0513421
PCAWG.45b63aeb-1f7e-4513-a3a7-05c92f808dac	PCAWG normal	Normal (blood)	Lung-AdenoCA	Lung-AdenoCA-Normal (blood)	0.0218232
PCAWG.669fc2e9-c543-43e4-9862-08667463629f	PCAWG normal	Normal (blood)	Lung-AdenoCA	Lung-AdenoCA-Normal (blood)	0
PCAWG.78a3fbc5-63f3-4e75-b803-d4fdddbe4461	PCAWG normal	Normal (blood)	Lung-AdenoCA	Lung-AdenoCA-Normal (blood)	0.0290753
PCAWG.a2772f34-5542-4f68-a5ef-78f6ff367159	PCAWG normal	Normal (blood)	Lung-AdenoCA	Lung-AdenoCA-Normal (blood)	0.0746463
PCAWG.a690a304-868b-4cea-9cf1-0554d89d632d	PCAWG normal	Normal (blood)	Lung-AdenoCA	Lung-AdenoCA-Normal (blood)	0.0783193
PCAWG.aa8cd9b0-ad0b-4190-8ef0-fe38a3d73ec4	PCAWG normal	Normal (blood)	Lung-AdenoCA	Lung-AdenoCA-Normal (blood)	0.0345649
PCAWG.ac6dcef2-856a-4bb7-9c9b-827b3128384c	PCAWG normal	Normal (blood)	Lung-AdenoCA	Lung-AdenoCA-Normal (blood)	0.0788384
PCAWG.b9774cc1-74c1-47a5-a60a-0703e2c2ab05	PCAWG normal	Normal (blood)	Lung-AdenoCA	Lung-AdenoCA-Normal (blood)	0
PCAWG.c173c975-a554-4185-943a-6c4fffb20b8a	PCAWG normal	Normal (blood)	Lung-AdenoCA	Lung-AdenoCA-Normal (blood)	0.0465376
PCAWG.c6608cc3-a90f-48ab-ba0d-26d160ad0d23	PCAWG normal	Normal (blood)	Lung-AdenoCA	Lung-AdenoCA-Normal (blood)	0
PCAWG.d20c849e-363e-4f24-96d7-9a13e08624ee	PCAWG normal	Normal (blood)	Lung-AdenoCA	Lung-AdenoCA-Normal (blood)	0
PCAWG.d412d39f-9208-4414-a4a5-5027a49a80c2	PCAWG normal	Normal (blood)	Lung-AdenoCA	Lung-AdenoCA-Normal (blood)	0.0136686
PCAWG.d5eea982-1d22-4aa0-a507-6e1681792e6e	PCAWG normal	Normal (blood)	Lung-AdenoCA	Lung-AdenoCA-Normal (blood)	0.0435987
PCAWG.e3b09af7-3350-4e69-92cf-e92475cad685	PCAWG normal	Normal (blood)	Lung-AdenoCA	Lung-AdenoCA-Normal (blood)	0
PCAWG.fb5bfc6c-2215-459d-8e51-520e3397b525	PCAWG normal	Normal (blood)	Lung-AdenoCA	Lung-AdenoCA-Normal (blood)	0.0206836
PCAWG.fca1417b-07b1-4a8a-af2c-25e888d40d39	PCAWG normal	Normal (blood)	Lung-AdenoCA	Lung-AdenoCA-Normal (blood)	0
PCAWG.2ba4f214-9e38-4039-bade-e2fd5f4dcbad	PCAWG normal	Normal (blood)	Lung-SCC	Lung-SCC-Normal (blood)	0.0227285
PCAWG.2d01a5c9-bd19-4b43-88c1-694f8561b21a	PCAWG normal	Normal (blood)	Lung-SCC	Lung-SCC-Normal (blood)	0.0232878
PCAWG.2d1dc77a-ac73-4a09-b715-b7b3c45f0bcc	PCAWG normal	Normal (blood)	Lung-SCC	Lung-SCC-Normal (blood)	0
PCAWG.2d298d0c-ba73-4804-a2b6-7a79d078461e	PCAWG normal	Normal (blood)	Lung-SCC	Lung-SCC-Normal (blood)	0.0191742
PCAWG.2da82aa9-fceb-4b84-9be8-85a14a1863a6	PCAWG normal	Normal (blood)	Lung-SCC	Lung-SCC-Normal (blood)	0
PCAWG.30ff58e4-5016-42ed-a2d6-2a62762a39ac	PCAWG normal	Normal (blood)	Lung-SCC	Lung-SCC-Normal (blood)	0
PCAWG.49bde0d8-6019-494d-80b8-11736df0ccd1	PCAWG normal	Normal (blood)	Lung-SCC	Lung-SCC-Normal (blood)	0.0584642
PCAWG.5a925354-168a-4148-9fbf-2fa2f4c959b6	PCAWG normal	Normal (blood)	Lung-SCC	Lung-SCC-Normal (blood)	0.0191669
PCAWG.622f7a63-c106-4695-b7e8-52f0870afd9e	PCAWG normal	Normal (blood)	Lung-SCC	Lung-SCC-Normal (blood)	0.0552712
PCAWG.6398a610-4fa4-4e11-9d0b-4453d6391bfe	PCAWG normal	Normal (blood)	Lung-SCC	Lung-SCC-Normal (blood)	0.0284603
PCAWG.8076e544-fd92-428b-abef-d95ab3e81ce8	PCAWG normal	Normal (blood)	Lung-SCC	Lung-SCC-Normal (blood)	0.0931874
PCAWG.831dc242-cb08-47bc-b6c1-77397c828e55	PCAWG normal	Normal (blood)	Lung-SCC	Lung-SCC-Normal (blood)	0.0538193
PCAWG.878cf185-ef07-4b07-9228-7c67cdec1e23	PCAWG normal	Normal (blood)	Lung-SCC	Lung-SCC-Normal (blood)	0.0542247
PCAWG.93d693e7-7ed3-4af3-9c45-7777aab3441a	PCAWG normal	Normal (blood)	Lung-SCC	Lung-SCC-Normal (blood)	0.0184355
PCAWG.c2f81141-9049-4f87-adea-e62bebe73f68	PCAWG normal	Normal (blood)	Lung-SCC	Lung-SCC-Normal (blood)	0.0494851
PCAWG.dd68b3d1-2470-4a4f-8850-53300e38ba55	PCAWG normal	Normal (blood)	Lung-SCC	Lung-SCC-Normal (blood)	0.0856236
PCAWG.ecc3a5f0-07dd-44a7-b3dd-3ff8a7cb8c5b	PCAWG normal	Normal (blood)	Lung-SCC	Lung-SCC-Normal (blood)	0.0290586
008ca9e31add6629e40396fdf930a2b7	PCAWG normal	Normal (blood)	Lymph-BNHL	Lymph-BNHL-Normal (blood)	0.10073
0487cf95d902b33abaea8db864154c05	PCAWG normal	Normal (blood)	Lymph-BNHL	Lymph-BNHL-Normal (blood)	0.277045
058e4d60ea6ae3a70d4d4a5d5da1a48a	PCAWG normal	Normal (blood)	Lymph-BNHL	Lymph-BNHL-Normal (blood)	0
0b6b8443be64aba84fbd66829abc593e	PCAWG normal	Normal (blood)	Lymph-BNHL	Lymph-BNHL-Normal (blood)	0.345957
0f4e7473cfaef826c9ad44b9a91eeaed	PCAWG normal	Normal (blood)	Lymph-BNHL	Lymph-BNHL-Normal (blood)	0.091077
10795df897b4235a055ee6e000dbbd16	PCAWG normal	Normal (blood)	Lymph-BNHL	Lymph-BNHL-Normal (blood)	0
11f379881fa6b138b5a7514a5310d6f8	PCAWG normal	Normal (blood)	Lymph-BNHL	Lymph-BNHL-Normal (blood)	0
188c53f58ea57a1c62e42c47be476800	PCAWG normal	Normal (blood)	Lymph-BNHL	Lymph-BNHL-Normal (blood)	0
19dd54e26ed5a4c0e9902ab4b0bff7c4	PCAWG normal	Normal (blood)	Lymph-BNHL	Lymph-BNHL-Normal (blood)	0.0738778
1b4e8a8879ebf6be023c3b914c8b9cb9	PCAWG normal	Normal (blood)	Lymph-BNHL	Lymph-BNHL-Normal (blood)	0.0512921
1be4d7e48d3d54aaabd95b742cfde51f	PCAWG normal	Normal (blood)	Lymph-BNHL	Lymph-BNHL-Normal (blood)	0.138194
1cba1e1dc4724e36cf41a33f1b4ea248	PCAWG normal	Normal (blood)	Lymph-BNHL	Lymph-BNHL-Normal (blood)	0
1ea219ad4dd97ba1ad6cd835a9c08fb3	PCAWG normal	Normal (blood)	Lymph-BNHL	Lymph-BNHL-Normal (blood)	0.317003
204b2106abad2e538cc86072278fd471	PCAWG normal	Normal (blood)	Lymph-BNHL	Lymph-BNHL-Normal (blood)	0.0660339
215a767a97de774749118bed80417a78	PCAWG normal	Normal (blood)	Lymph-BNHL	Lymph-BNHL-Normal (blood)	0.307488
21981d408e667730683a62016c9b1ff7	PCAWG normal	Normal (blood)	Lymph-BNHL	Lymph-BNHL-Normal (blood)	0.110969
2e7684dd22f0f064fd1733ac9ed9e479	PCAWG normal	Normal (blood)	Lymph-BNHL	Lymph-BNHL-Normal (blood)	0.0582442
2ff4f715d49e5423ac56ccb0f9f45633	PCAWG normal	Normal (blood)	Lymph-BNHL	Lymph-BNHL-Normal (blood)	0.165743
317e34fb58c65dbc270bce82ec0ec39e	PCAWG normal	Normal (blood)	Lymph-BNHL	Lymph-BNHL-Normal (blood)	0.210352
31baacd4108eb323be097e33b65240c6	PCAWG normal	Normal (blood)	Lymph-BNHL	Lymph-BNHL-Normal (blood)	0.188015
37a02d08c31d8ba9f9433c90aec62c13	PCAWG normal	Normal (blood)	Lymph-BNHL	Lymph-BNHL-Normal (blood)	0.202405
3d8c8636409d64cb35ce0ad36e75fc40	PCAWG normal	Normal (blood)	Lymph-BNHL	Lymph-BNHL-Normal (blood)	0
3e4760932e0bf84385c6ad72794db762	PCAWG normal	Normal (blood)	Lymph-BNHL	Lymph-BNHL-Normal (blood)	0.052432
3efcc8dd8bf0da5f08d8f6a590e958de	PCAWG normal	Normal (blood)	Lymph-BNHL	Lymph-BNHL-Normal (blood)	0.12444
4439ae726dcade0760074a74b6dfd3c2	PCAWG normal	Normal (blood)	Lymph-BNHL	Lymph-BNHL-Normal (blood)	0.0707033
4b322b9d10ef1a3d0f33e8e57128b21d	PCAWG normal	Normal (blood)	Lymph-BNHL	Lymph-BNHL-Normal (blood)	0.0594743
54f1d1a591e6fa4c4ffd326fc45b293e	PCAWG normal	Normal (blood)	Lymph-BNHL	Lymph-BNHL-Normal (blood)	0.16469
5600a6cd778d03fbc94e98d7a6b98105	PCAWG normal	Normal (blood)	Lymph-BNHL	Lymph-BNHL-Normal (blood)	0
5670a409d3ae9748570f9c0992abdf3b	PCAWG normal	Normal (blood)	Lymph-BNHL	Lymph-BNHL-Normal (blood)	0.106642
5c37b247800e8dbe647c606838531219	PCAWG normal	Normal (blood)	Lymph-BNHL	Lymph-BNHL-Normal (blood)	0.419556
5f9dd1d8c4cd136605b44b4dda26e577	PCAWG normal	Normal (blood)	Lymph-BNHL	Lymph-BNHL-Normal (blood)	0.558631
606e7c6b1d685f422a09be92603962a1	PCAWG normal	Normal (blood)	Lymph-BNHL	Lymph-BNHL-Normal (blood)	0.0213056
6787ed8caaa584639ae36aeb5db49829	PCAWG normal	Normal (blood)	Lymph-BNHL	Lymph-BNHL-Normal (blood)	0.0248697
698c77e613fc9615dd8b44625364a18a	PCAWG normal	Normal (blood)	Lymph-BNHL	Lymph-BNHL-Normal (blood)	0.10628
6c070cb77bda8ddd804fbc0aec937dcb	PCAWG normal	Normal (blood)	Lymph-BNHL	Lymph-BNHL-Normal (blood)	0.110526
7b87035eb0d13c5d86b70d2710f39c01	PCAWG normal	Normal (blood)	Lymph-BNHL	Lymph-BNHL-Normal (blood)	0
7d2f6e27f3fc9c58ae1946e99678ca1d	PCAWG normal	Normal (blood)	Lymph-BNHL	Lymph-BNHL-Normal (blood)	0.0731724
80bf2667347ef94d9d5770632a5a7a6e	PCAWG normal	Normal (blood)	Lymph-BNHL	Lymph-BNHL-Normal (blood)	0.214425
82b78ef0c61e20b7220537d94ab83f2e	PCAWG normal	Normal (blood)	Lymph-BNHL	Lymph-BNHL-Normal (blood)	0
85d2d407c44297567117005519d27458	PCAWG normal	Normal (blood)	Lymph-BNHL	Lymph-BNHL-Normal (blood)	0
883e38d5f0b30c9cb0acfdcec6984e63	PCAWG normal	Normal (blood)	Lymph-BNHL	Lymph-BNHL-Normal (blood)	0.019139
8bd2937a51763eebf2b03d912ef8e060	PCAWG normal	Normal (blood)	Lymph-BNHL	Lymph-BNHL-Normal (blood)	0
900c312f54ae156a48c6f10da512a20a	PCAWG normal	Normal (blood)	Lymph-BNHL	Lymph-BNHL-Normal (blood)	0
91a36cc7b00f874cb65b02e77f685b4f	PCAWG normal	Normal (blood)	Lymph-BNHL	Lymph-BNHL-Normal (blood)	0.0951527
9398fc39153df724d3c2f3dbf6cf0c9b	PCAWG normal	Normal (blood)	Lymph-BNHL	Lymph-BNHL-Normal (blood)	0.17584
96398b1a1201b715de5364c55f7b7890	PCAWG normal	Normal (blood)	Lymph-BNHL	Lymph-BNHL-Normal (blood)	0
984e5e0c49df4ab7551357e754e08073	PCAWG normal	Normal (blood)	Lymph-BNHL	Lymph-BNHL-Normal (blood)	0.255586
98dda205d8ad2181cc596a13aeadde67	PCAWG normal	Normal (blood)	Lymph-BNHL	Lymph-BNHL-Normal (blood)	0.0435539
995299f48fa861692ff4ded79aaed0c5	PCAWG normal	Normal (blood)	Lymph-BNHL	Lymph-BNHL-Normal (blood)	0.330636
9bfe18ebf9a61089e4f968f4709679e9	PCAWG normal	Normal (blood)	Lymph-BNHL	Lymph-BNHL-Normal (blood)	0.0189415
9d86eb66fdf846db0c9c63d9c1d5f282	PCAWG normal	Normal (blood)	Lymph-BNHL	Lymph-BNHL-Normal (blood)	0
a690940d7d381e1eb21887bc44e303d0	PCAWG normal	Normal (blood)	Lymph-BNHL	Lymph-BNHL-Normal (blood)	0.0521407
ae6d522aa23bb0afab2b0f2c19b481e5	PCAWG normal	Normal (blood)	Lymph-BNHL	Lymph-BNHL-Normal (blood)	0
af35cc4d0888b13574134515cdbceb3d	PCAWG normal	Normal (blood)	Lymph-BNHL	Lymph-BNHL-Normal (blood)	0.0732357
b1083c918fedfe88eacc2bad2e8161a3	PCAWG normal	Normal (blood)	Lymph-BNHL	Lymph-BNHL-Normal (blood)	0.0839992
b82bd73165680c4047bdda2bd8b526c8	PCAWG normal	Normal (blood)	Lymph-BNHL	Lymph-BNHL-Normal (blood)	0.0540023
ba378e26fc005d503a92a1995ba56f8c	PCAWG normal	Normal (blood)	Lymph-BNHL	Lymph-BNHL-Normal (blood)	0.0571283
bc3ffbee95f60f5f3b43d252c6c923b1	PCAWG normal	Normal (blood)	Lymph-BNHL	Lymph-BNHL-Normal (blood)	0
c03bfd16ee97e36c1e6088f81f7d7d54	PCAWG normal	Normal (blood)	Lymph-BNHL	Lymph-BNHL-Normal (blood)	0
c4236136a1b894c2e5b5d10b8a4ed533	PCAWG normal	Normal (blood)	Lymph-BNHL	Lymph-BNHL-Normal (blood)	0
c76bed374df7a180d274668f09a962d6	PCAWG normal	Normal (blood)	Lymph-BNHL	Lymph-BNHL-Normal (blood)	0.101021
ce4ba903afe13a3c62e30d66d49166a1	PCAWG normal	Normal (blood)	Lymph-BNHL	Lymph-BNHL-Normal (blood)	0.0243681
d208eb198d5961b17d09e831fafebbea	PCAWG normal	Normal (blood)	Lymph-BNHL	Lymph-BNHL-Normal (blood)	0.0512262
d2d7a22d062d4db2d11756dd1c984dfa	PCAWG normal	Normal (blood)	Lymph-BNHL	Lymph-BNHL-Normal (blood)	0.052318
dde03649b156209107e711b3fa634e1f	PCAWG normal	Normal (blood)	Lymph-BNHL	Lymph-BNHL-Normal (blood)	0.0746959
df651378399d41e47504149f1e2e66aa	PCAWG normal	Normal (blood)	Lymph-BNHL	Lymph-BNHL-Normal (blood)	0.0919184
e9d51abc5d19982efa35a7335fcd3632	PCAWG normal	Normal (blood)	Lymph-BNHL	Lymph-BNHL-Normal (blood)	0
ee0f2f57e04c042721bf80775e0fc651	PCAWG normal	Normal (blood)	Lymph-BNHL	Lymph-BNHL-Normal (blood)	0
ee55e038382eb334f751e12ac81acfe0	PCAWG normal	Normal (blood)	Lymph-BNHL	Lymph-BNHL-Normal (blood)	0.0549299
f159e4a7dd286b32decf528b1890a462	PCAWG normal	Normal (blood)	Lymph-BNHL	Lymph-BNHL-Normal (blood)	0
f2634db399a820eded27f216914b383f	PCAWG normal	Normal (blood)	Lymph-BNHL	Lymph-BNHL-Normal (blood)	0.231372
f5589fb118e9a877c431118fb46916e3	PCAWG normal	Normal (blood)	Lymph-BNHL	Lymph-BNHL-Normal (blood)	0
fb3abbc73b11b0b9f9d6f8760d53160a	PCAWG normal	Normal (blood)	Lymph-BNHL	Lymph-BNHL-Normal (blood)	0.0240205
fc10d3fb226753ce5eeb7b7d1eb701c0	PCAWG normal	Normal (blood)	Lymph-BNHL	Lymph-BNHL-Normal (blood)	0.0657535
PCAWG.0ae6c5d8-7103-41d2-a101-747c6d349a21	PCAWG normal	Normal (blood)	Lymph-BNHL	Lymph-BNHL-Normal (blood)	0.0234978
PCAWG.26f54e5b-8c5e-4b82-aa0a-8f79d3b13535	PCAWG normal	Normal (blood)	Lymph-BNHL	Lymph-BNHL-Normal (blood)	0.0505341
PCAWG.5de55178-2bb4-4307-b1a2-a8d7ca0ac2d6	PCAWG normal	Normal (blood)	Lymph-BNHL	Lymph-BNHL-Normal (blood)	0.0255148
PCAWG.83ae433d-6f95-43bb-8fe2-e8b14abfe89c	PCAWG normal	Normal (blood)	Lymph-BNHL	Lymph-BNHL-Normal (blood)	0.0253224
PCAWG.9279c689-e0a2-4d8f-a355-25f7db75f96b	PCAWG normal	Normal (blood)	Lymph-BNHL	Lymph-BNHL-Normal (blood)	0.024626
PCAWG.c86618fe-4f40-4d02-ae02-ffbd278e30df	PCAWG normal	Normal (blood)	Lymph-BNHL	Lymph-BNHL-Normal (blood)	0.0236197
PCAWG.e736d10b-57b2-494d-ac93-89bfd0b84b3f	PCAWG normal	Normal (blood)	Lymph-BNHL	Lymph-BNHL-Normal (blood)	0.0244949
04b575b4d3df234cc46ba8d6a8a15877	PCAWG normal	Normal (blood)	Lymph-CLL	Lymph-CLL-Normal (blood)	0.0581102
07bc71eafcb6ac45a7c1a99c3cadeaa9	PCAWG normal	Normal (blood)	Lymph-CLL	Lymph-CLL-Normal (blood)	0.0298112
1152f53535780978b3de927cd8bb19b3	PCAWG normal	Normal (blood)	Lymph-CLL	Lymph-CLL-Normal (blood)	0.0957106
15f0a656b413d840b7d97e1bbc5251c7	PCAWG normal	Normal (blood)	Lymph-CLL	Lymph-CLL-Normal (blood)	0
1c5071dbc2bfde20270bb33823e936f5	PCAWG normal	Normal (blood)	Lymph-CLL	Lymph-CLL-Normal (blood)	0.0980139
233c567550eb81f8edcfa2ee0a7c40ab	PCAWG normal	Normal (blood)	Lymph-CLL	Lymph-CLL-Normal (blood)	0
286146fefe7173e529b16ffd7e32cea4	PCAWG normal	Normal (blood)	Lymph-CLL	Lymph-CLL-Normal (blood)	0.0273772
28e2f59d7df053d535ffb12362a4a514	PCAWG normal	Normal (blood)	Lymph-CLL	Lymph-CLL-Normal (blood)	0.0316238
28f208b93b7940cce54ac4dae79a6200	PCAWG normal	Normal (blood)	Lymph-CLL	Lymph-CLL-Normal (blood)	0.031347
291a49874413c480aca1ee55c089a192	PCAWG normal	Normal (blood)	Lymph-CLL	Lymph-CLL-Normal (blood)	0
2e77ea023a1c5f310be767f9fa8475f2	PCAWG normal	Normal (blood)	Lymph-CLL	Lymph-CLL-Normal (blood)	0.0597812
2e9b024480fdabf0a77cf569bdda5387	PCAWG normal	Normal (blood)	Lymph-CLL	Lymph-CLL-Normal (blood)	0.0560221
2ec2426cdebf252a46f5ebbba61a9ff1	PCAWG normal	Normal (blood)	Lymph-CLL	Lymph-CLL-Normal (blood)	0.0586211
323196c295ce45bdd3b8e89867df917a	PCAWG normal	Normal (blood)	Lymph-CLL	Lymph-CLL-Normal (blood)	0
328962a7928000afc72908d1bb678a44	PCAWG normal	Normal (blood)	Lymph-CLL	Lymph-CLL-Normal (blood)	0.0320767
385c70bd7f783a86de416c5763a7d597	PCAWG normal	Normal (blood)	Lymph-CLL	Lymph-CLL-Normal (blood)	0.122472
40efcb304190604b5e1240910314b1e9	PCAWG normal	Normal (blood)	Lymph-CLL	Lymph-CLL-Normal (blood)	0.155501
435e0af9fb0092a4121fa922db44419b	PCAWG normal	Normal (blood)	Lymph-CLL	Lymph-CLL-Normal (blood)	0.108582
53e976b1b14c31a2f6db8c4b85a09cff	PCAWG normal	Normal (blood)	Lymph-CLL	Lymph-CLL-Normal (blood)	0.0360391
54ccdbed83e8c460c8160c95e248eaf9	PCAWG normal	Normal (blood)	Lymph-CLL	Lymph-CLL-Normal (blood)	0.086149
5e568425c7feabaf7128e0cc228add19	PCAWG normal	Normal (blood)	Lymph-CLL	Lymph-CLL-Normal (blood)	0.0827607
5ed001d957bc39a73a3c266733e005bd	PCAWG normal	Normal (blood)	Lymph-CLL	Lymph-CLL-Normal (blood)	0.0916652
61583d9d4a447cc36b098eac36ef8784	PCAWG normal	Normal (blood)	Lymph-CLL	Lymph-CLL-Normal (blood)	0.0291425
639025853bacee0d784516bf1df7da99	PCAWG normal	Normal (blood)	Lymph-CLL	Lymph-CLL-Normal (blood)	0
6e66bdbc28e55954fb7ffc26af3c9d5a	PCAWG normal	Normal (blood)	Lymph-CLL	Lymph-CLL-Normal (blood)	0
7057c17d7aee471015516e475f36379c	PCAWG normal	Normal (blood)	Lymph-CLL	Lymph-CLL-Normal (blood)	0.0627504
70699a2d64d5a07533dfed491ec52fda	PCAWG normal	Normal (blood)	Lymph-CLL	Lymph-CLL-Normal (blood)	0
7166c4d76b08f48ab55fa180afbc571c	PCAWG normal	Normal (blood)	Lymph-CLL	Lymph-CLL-Normal (blood)	0.0901759
74a5779c9d1fcc084d702c66d6d71c3e	PCAWG normal	Normal (blood)	Lymph-CLL	Lymph-CLL-Normal (blood)	0.0244
78400186a15c2e4620fcd96d353a72f0	PCAWG normal	Normal (blood)	Lymph-CLL	Lymph-CLL-Normal (blood)	0.103881
7a9016e66d2c2fd5a4a3334dbbd607ed	PCAWG normal	Normal (blood)	Lymph-CLL	Lymph-CLL-Normal (blood)	0.0340413
7e41c01ccbd278ed47f74ff2214562a3	PCAWG normal	Normal (blood)	Lymph-CLL	Lymph-CLL-Normal (blood)	0.051049
807eddf14513a3904166eaad16e97ce2	PCAWG normal	Normal (blood)	Lymph-CLL	Lymph-CLL-Normal (blood)	0.0460504
8334a744f52a7d965bee943fdb1879e9	PCAWG normal	Normal (blood)	Lymph-CLL	Lymph-CLL-Normal (blood)	0.0920073
8aff8846d3dc748288f6efc8f2cc5ae8	PCAWG normal	Normal (blood)	Lymph-CLL	Lymph-CLL-Normal (blood)	0.0564982
8b42ee8071e3d54bf039bc8874655b9c	PCAWG normal	Normal (blood)	Lymph-CLL	Lymph-CLL-Normal (blood)	0.130487
8c1ccad272d7f742f69c92cbc8f71c89	PCAWG normal	Normal (blood)	Lymph-CLL	Lymph-CLL-Normal (blood)	0
90c44d5d89203fbaadd4a1f5c317767c	PCAWG normal	Normal (blood)	Lymph-CLL	Lymph-CLL-Normal (blood)	0.0910177
9505b12cc1632f7f6c41314d9f62c2ca	PCAWG normal	Normal (blood)	Lymph-CLL	Lymph-CLL-Normal (blood)	0.0622261
98e02cbe371fd39aebcc4d562b58e83c	PCAWG normal	Normal (blood)	Lymph-CLL	Lymph-CLL-Normal (blood)	0
9a931ce47089e3f1f10787cd794a4e1d	PCAWG normal	Normal (blood)	Lymph-CLL	Lymph-CLL-Normal (blood)	0.143221
9db7a6d3e1066a2c6c1ff9da8dc92562	PCAWG normal	Normal (blood)	Lymph-CLL	Lymph-CLL-Normal (blood)	0.108108
9f98537bbc18b857abd1bd66cc66c534	PCAWG normal	Normal (blood)	Lymph-CLL	Lymph-CLL-Normal (blood)	0.0945206
a3155d492ef4d81c093f4b8e2b833c87	PCAWG normal	Normal (blood)	Lymph-CLL	Lymph-CLL-Normal (blood)	0.0919492
a354f06bdfdb4213b0001e2b5c7b6ec4	PCAWG normal	Normal (blood)	Lymph-CLL	Lymph-CLL-Normal (blood)	0.152072
aaceef6fd91f281c8e78bbc2015b5e94	PCAWG normal	Normal (blood)	Lymph-CLL	Lymph-CLL-Normal (blood)	0.189232
ac3befd827c4995ce7761bbe65f626d8	PCAWG normal	Normal (blood)	Lymph-CLL	Lymph-CLL-Normal (blood)	0
ae96809087cd906af016a595e37b18c5	PCAWG normal	Normal (blood)	Lymph-CLL	Lymph-CLL-Normal (blood)	0.0242054
b473cb5fa858e54fbfd4d8a5ec7b1ea0	PCAWG normal	Normal (blood)	Lymph-CLL	Lymph-CLL-Normal (blood)	0
b5acd0c713fd7d149521726cd2341dc2	PCAWG normal	Normal (blood)	Lymph-CLL	Lymph-CLL-Normal (blood)	0.0494196
bcc10c17401e365201701719bd89e308	PCAWG normal	Normal (blood)	Lymph-CLL	Lymph-CLL-Normal (blood)	0.0951901
c4c048003c7698a57923e47a70bda6dd	PCAWG normal	Normal (blood)	Lymph-CLL	Lymph-CLL-Normal (blood)	0.0571151
c5ec0abd57405741f30e82b97e366f06	PCAWG normal	Normal (blood)	Lymph-CLL	Lymph-CLL-Normal (blood)	0.0248582
c80d3e2011da482a761b0d7200ec045b	PCAWG normal	Normal (blood)	Lymph-CLL	Lymph-CLL-Normal (blood)	0.186653
c81951a6467ed15645224f6c348f56fb	PCAWG normal	Normal (blood)	Lymph-CLL	Lymph-CLL-Normal (blood)	0.0578456
c86a8f378962228823094ef84aa3f266	PCAWG normal	Normal (blood)	Lymph-CLL	Lymph-CLL-Normal (blood)	0.0279118
d0941db02c848af1830db881425b2692	PCAWG normal	Normal (blood)	Lymph-CLL	Lymph-CLL-Normal (blood)	0
dd3a67b918687fea0612a2147b213856	PCAWG normal	Normal (blood)	Lymph-CLL	Lymph-CLL-Normal (blood)	0.0921343
df63f1e68d8445284a558a406520c1d3	PCAWG normal	Normal (blood)	Lymph-CLL	Lymph-CLL-Normal (blood)	0.0599739
df65ab1fef53817c8098df23c76c076f	PCAWG normal	Normal (blood)	Lymph-CLL	Lymph-CLL-Normal (blood)	0.0311305
e01957480f809d743ba7fce2663917e0	PCAWG normal	Normal (blood)	Lymph-CLL	Lymph-CLL-Normal (blood)	0.147167
e456b08d4465500f2ede320d928162f1	PCAWG normal	Normal (blood)	Lymph-CLL	Lymph-CLL-Normal (blood)	0.0577713
e691d0db602fc72ff9af8a22d6e18537	PCAWG normal	Normal (blood)	Lymph-CLL	Lymph-CLL-Normal (blood)	0.0574343
e6cdf28912d360a2b947f5911c79e214	PCAWG normal	Normal (blood)	Lymph-CLL	Lymph-CLL-Normal (blood)	0
e71d0ef510723bb63be40e8a8d2cfb10	PCAWG normal	Normal (blood)	Lymph-CLL	Lymph-CLL-Normal (blood)	0.0610683
ebe1384ea583d248b1c5a4c83cbb2473	PCAWG normal	Normal (blood)	Lymph-CLL	Lymph-CLL-Normal (blood)	0.028745
ee34c8fec6e3364149a6e355e5e03079	PCAWG normal	Normal (blood)	Lymph-CLL	Lymph-CLL-Normal (blood)	0.0572085
ee36cf9233c3148385435ab55e839bb6	PCAWG normal	Normal (blood)	Lymph-CLL	Lymph-CLL-Normal (blood)	0
ef8cc01a7104bb0368a18db411aaecf3	PCAWG normal	Normal (blood)	Lymph-CLL	Lymph-CLL-Normal (blood)	0.0853859
f3de76ca7a94af0e1abc15de31b2aa96	PCAWG normal	Normal (blood)	Lymph-CLL	Lymph-CLL-Normal (blood)	0.0925515
f406dae1e536c7f0861d257696992334	PCAWG normal	Normal (blood)	Lymph-CLL	Lymph-CLL-Normal (blood)	0.0808852
f8fda007aa38f7df3dc5abbd192bab2f	PCAWG normal	Normal (blood)	Lymph-CLL	Lymph-CLL-Normal (blood)	0.0301275
fad469b773c037b4de4a9fde629f743e	PCAWG normal	Normal (blood)	Lymph-CLL	Lymph-CLL-Normal (blood)	0.029554
00090ca9cfeea8cc4309985044989fb3	PCAWG normal	Normal (blood)	Ovary-AdenoCA	Ovary-AdenoCA-Normal (blood)	0
07f72ee8f867e8efb91f74bf9b79719e	PCAWG normal	Normal (blood)	Ovary-AdenoCA	Ovary-AdenoCA-Normal (blood)	0.100892
09aa7d81e8e60dc2bbeb7a0130b69961	PCAWG normal	Normal (blood)	Ovary-AdenoCA	Ovary-AdenoCA-Normal (blood)	0
1bd895ec115e9c736c71f3da0c779e1a	PCAWG normal	Normal (blood)	Ovary-AdenoCA	Ovary-AdenoCA-Normal (blood)	0.0213679
27bf288e124079dc304f9fc72ebc7362	PCAWG normal	Normal (blood)	Ovary-AdenoCA	Ovary-AdenoCA-Normal (blood)	0.0239612
29101a4aa392a8f211c788bd45a73e6c	PCAWG normal	Normal (blood)	Ovary-AdenoCA	Ovary-AdenoCA-Normal (blood)	0.024347
2a1f273c0c43efd104c2f3983c07c167	PCAWG normal	Normal (blood)	Ovary-AdenoCA	Ovary-AdenoCA-Normal (blood)	0
2b10a62a493fab4116202555c6ce47fd	PCAWG normal	Normal (blood)	Ovary-AdenoCA	Ovary-AdenoCA-Normal (blood)	0
2bc154af2350c0c190b3f172cfae79d2	PCAWG normal	Normal (blood)	Ovary-AdenoCA	Ovary-AdenoCA-Normal (blood)	0
31394ff7acdf8492ab6f5104c1965217	PCAWG normal	Normal (blood)	Ovary-AdenoCA	Ovary-AdenoCA-Normal (blood)	0
31e4e6a271fa54fd60f4a37765950141	PCAWG normal	Normal (blood)	Ovary-AdenoCA	Ovary-AdenoCA-Normal (blood)	0.0750255
379f661e918d3b93dca60ea033f214c7	PCAWG normal	Normal (blood)	Ovary-AdenoCA	Ovary-AdenoCA-Normal (blood)	0.0537838
37f9a8ca33b0d19b90b87609b03780e5	PCAWG normal	Normal (blood)	Ovary-AdenoCA	Ovary-AdenoCA-Normal (blood)	0.0229346
3e75096884522dc488c5401fdcd4e178	PCAWG normal	Normal (blood)	Ovary-AdenoCA	Ovary-AdenoCA-Normal (blood)	0
421767dcff6718bf6f821661e9a6f560	PCAWG normal	Normal (blood)	Ovary-AdenoCA	Ovary-AdenoCA-Normal (blood)	0
4248d5842583815bbcce59a79ad8fa10	PCAWG normal	Normal (blood)	Ovary-AdenoCA	Ovary-AdenoCA-Normal (blood)	0.0251721
478277c6066e7910cd2fe6cdd2a9b41f	PCAWG normal	Normal (blood)	Ovary-AdenoCA	Ovary-AdenoCA-Normal (blood)	0
4efdb70f7a1e3d7c3ab196e5e0af48d3	PCAWG normal	Normal (blood)	Ovary-AdenoCA	Ovary-AdenoCA-Normal (blood)	0.0717493
581b5d4a62deb1fd58ca3aee34d8fe2e	PCAWG normal	Normal (blood)	Ovary-AdenoCA	Ovary-AdenoCA-Normal (blood)	0.0752227
64ad77486afec8906eb5bc6dd90119ba	PCAWG normal	Normal (blood)	Ovary-AdenoCA	Ovary-AdenoCA-Normal (blood)	0
67c569de7bc46091b59a710323ff56c8	PCAWG normal	Normal (blood)	Ovary-AdenoCA	Ovary-AdenoCA-Normal (blood)	0
6ad668eaf9579ea22d09e702406e6de1	PCAWG normal	Normal (blood)	Ovary-AdenoCA	Ovary-AdenoCA-Normal (blood)	0
6ea48dc67f6716c3c5b82aaa37800d0c	PCAWG normal	Normal (blood)	Ovary-AdenoCA	Ovary-AdenoCA-Normal (blood)	0
7441677a3aed0864a23b17b84c0a28c9	PCAWG normal	Normal (blood)	Ovary-AdenoCA	Ovary-AdenoCA-Normal (blood)	0.0578754
75b88770f54a95e637e52910471d8112	PCAWG normal	Normal (blood)	Ovary-AdenoCA	Ovary-AdenoCA-Normal (blood)	0
84ef1066c6c44a850c07cf348a2be714	PCAWG normal	Normal (blood)	Ovary-AdenoCA	Ovary-AdenoCA-Normal (blood)	0.0539101
8851b0e18e4074ff8bd1c07bdff6fc93	PCAWG normal	Normal (blood)	Ovary-AdenoCA	Ovary-AdenoCA-Normal (blood)	0.0207153
91ec6f42edd34b5799791571843394a7	PCAWG normal	Normal (blood)	Ovary-AdenoCA	Ovary-AdenoCA-Normal (blood)	0.0432197
9475909a2b2e388a8f6afe0dbb174b73	PCAWG normal	Normal (blood)	Ovary-AdenoCA	Ovary-AdenoCA-Normal (blood)	0.0204909
9668ff4ecd7dd9421336603dab4b5853	PCAWG normal	Normal (blood)	Ovary-AdenoCA	Ovary-AdenoCA-Normal (blood)	0.0279781
9b64f2d76a052ab55bcc3366374cdd0b	PCAWG normal	Normal (blood)	Ovary-AdenoCA	Ovary-AdenoCA-Normal (blood)	0
ab6c6b1f111287223d9e4f036ad37f28	PCAWG normal	Normal (blood)	Ovary-AdenoCA	Ovary-AdenoCA-Normal (blood)	0
adfa2d07ff6601c98395e1c659f80b72	PCAWG normal	Normal (blood)	Ovary-AdenoCA	Ovary-AdenoCA-Normal (blood)	0.154877
b2525f3804d2eb50e540affd43bf5cb5	PCAWG normal	Normal (blood)	Ovary-AdenoCA	Ovary-AdenoCA-Normal (blood)	0.0223447
b5617a4552f51379f12cb1ffd3eb8dbc	PCAWG normal	Normal (blood)	Ovary-AdenoCA	Ovary-AdenoCA-Normal (blood)	0.0224158
bdffd6d437c23236adcac4a4655de492	PCAWG normal	Normal (blood)	Ovary-AdenoCA	Ovary-AdenoCA-Normal (blood)	0
be13d94be5382610fbf83f8ffa39567d	PCAWG normal	Normal (blood)	Ovary-AdenoCA	Ovary-AdenoCA-Normal (blood)	0.0445314
c1441989f14ca559d4822bf64899befe	PCAWG normal	Normal (blood)	Ovary-AdenoCA	Ovary-AdenoCA-Normal (blood)	0.0225559
c439b53742f8b249d9491d93cbaa1dd0	PCAWG normal	Normal (blood)	Ovary-AdenoCA	Ovary-AdenoCA-Normal (blood)	0
c43b5028286580f19337b778ec89cbc4	PCAWG normal	Normal (blood)	Ovary-AdenoCA	Ovary-AdenoCA-Normal (blood)	0.0398428
c54d950ecfe6d60bf2a88fc9cda8848c	PCAWG normal	Normal (blood)	Ovary-AdenoCA	Ovary-AdenoCA-Normal (blood)	0.0252753
c57844f68218de1628f75b7c8ae457a1	PCAWG normal	Normal (blood)	Ovary-AdenoCA	Ovary-AdenoCA-Normal (blood)	0.0521141
cb7971b99c724961b122f28c045ac8bd	PCAWG normal	Normal (blood)	Ovary-AdenoCA	Ovary-AdenoCA-Normal (blood)	0.035677
d25b6bb1ba06b2ce79a8b0caf343d76a	PCAWG normal	Normal (blood)	Ovary-AdenoCA	Ovary-AdenoCA-Normal (blood)	0
d9f24a75032a76846350ecdc5e263d11	PCAWG normal	Normal (blood)	Ovary-AdenoCA	Ovary-AdenoCA-Normal (blood)	0.0280467
ded870fbf0a0d8379c5f45096fa9c0cc	PCAWG normal	Normal (blood)	Ovary-AdenoCA	Ovary-AdenoCA-Normal (blood)	0.069596
ea4f734f939c43349b29e1678ae4543c	PCAWG normal	Normal (blood)	Ovary-AdenoCA	Ovary-AdenoCA-Normal (blood)	0.0231521
eb748a472ef4b9356911d46d9fe1477e	PCAWG normal	Normal (blood)	Ovary-AdenoCA	Ovary-AdenoCA-Normal (blood)	0
efa2987d9235cafcbf4d193721479836	PCAWG normal	Normal (blood)	Ovary-AdenoCA	Ovary-AdenoCA-Normal (blood)	0.0300973
f2ae2f4766062fa75d7ffb4c5c223c55	PCAWG normal	Normal (blood)	Ovary-AdenoCA	Ovary-AdenoCA-Normal (blood)	0
f635984874ee39f2aed5c0ae57d31c00	PCAWG normal	Normal (blood)	Ovary-AdenoCA	Ovary-AdenoCA-Normal (blood)	0.0534961
f765c0dd840f44ca6f376d0dbb8664fe	PCAWG normal	Normal (blood)	Ovary-AdenoCA	Ovary-AdenoCA-Normal (blood)	0.041656
fab8eb520367780d7fe6f1361f17311b	PCAWG normal	Normal (blood)	Ovary-AdenoCA	Ovary-AdenoCA-Normal (blood)	0.0252998
PCAWG.01db3f49-af1e-4779-803b-b2e516a9fbfd	PCAWG normal	Normal (blood)	Ovary-AdenoCA	Ovary-AdenoCA-Normal (blood)	0.0489997
PCAWG.02076e93-5959-457a-a8df-4315d1df315b	PCAWG normal	Normal (blood)	Ovary-AdenoCA	Ovary-AdenoCA-Normal (blood)	0
PCAWG.0b3afa83-63da-46c4-b8e2-2c3d862a477e	PCAWG normal	Normal (blood)	Ovary-AdenoCA	Ovary-AdenoCA-Normal (blood)	0
PCAWG.0d688721-f4f7-4844-9667-1febb043e7d9	PCAWG normal	Normal (blood)	Ovary-AdenoCA	Ovary-AdenoCA-Normal (blood)	0.0451098
PCAWG.0f160939-104f-4943-9e2d-8e92cad75f16	PCAWG normal	Normal (blood)	Ovary-AdenoCA	Ovary-AdenoCA-Normal (blood)	0.0233569
PCAWG.1c577996-445b-4ec9-a0a6-f16f6f0e4949	PCAWG normal	Normal (blood)	Ovary-AdenoCA	Ovary-AdenoCA-Normal (blood)	0.0230396
PCAWG.222643f3-bb21-49f1-b676-fd1ecdc90539	PCAWG normal	Normal (blood)	Ovary-AdenoCA	Ovary-AdenoCA-Normal (blood)	0.0730062
PCAWG.264cfe35-419a-41f4-a3c0-7650110f1d4a	PCAWG normal	Normal (blood)	Ovary-AdenoCA	Ovary-AdenoCA-Normal (blood)	0.0651549
PCAWG.32c0bc4b-0397-46b1-bee2-983f423ae9f1	PCAWG normal	Normal (blood)	Ovary-AdenoCA	Ovary-AdenoCA-Normal (blood)	0
PCAWG.3e19cc69-1522-429b-9faa-ad9314b627be	PCAWG normal	Normal (blood)	Ovary-AdenoCA	Ovary-AdenoCA-Normal (blood)	0
PCAWG.527d8dce-a768-4021-8379-35020e235ec2	PCAWG normal	Normal (blood)	Ovary-AdenoCA	Ovary-AdenoCA-Normal (blood)	0.0252269
PCAWG.5554c8aa-6c03-4036-a360-1ca00d58db57	PCAWG normal	Normal (blood)	Ovary-AdenoCA	Ovary-AdenoCA-Normal (blood)	0.021072
PCAWG.61663760-2fd4-4282-9bfd-fe4f38374393	PCAWG normal	Normal (blood)	Ovary-AdenoCA	Ovary-AdenoCA-Normal (blood)	0
PCAWG.6efa7310-28ba-4a29-a1e4-22fdb6e6a445	PCAWG normal	Normal (blood)	Ovary-AdenoCA	Ovary-AdenoCA-Normal (blood)	0
PCAWG.7a2be6a3-f336-43c3-9199-6cf31bd12c78	PCAWG normal	Normal (blood)	Ovary-AdenoCA	Ovary-AdenoCA-Normal (blood)	0
PCAWG.7bbdbec1-e777-48e5-8741-51f7be15006f	PCAWG normal	Normal (blood)	Ovary-AdenoCA	Ovary-AdenoCA-Normal (blood)	0
PCAWG.7cdf25e3-d6ca-40e4-bcf9-513d98c06c47	PCAWG normal	Normal (blood)	Ovary-AdenoCA	Ovary-AdenoCA-Normal (blood)	0.0368719
PCAWG.7e71cbaf-d5cd-4bd5-9407-d14b6eebdde6	PCAWG normal	Normal (blood)	Ovary-AdenoCA	Ovary-AdenoCA-Normal (blood)	0
PCAWG.8e6bb4f1-0dd1-4098-942d-3766ef2b4777	PCAWG normal	Normal (blood)	Ovary-AdenoCA	Ovary-AdenoCA-Normal (blood)	0.0354805
PCAWG.8faa01cf-7759-4f20-aaa0-1aa279cbf114	PCAWG normal	Normal (blood)	Ovary-AdenoCA	Ovary-AdenoCA-Normal (blood)	0
PCAWG.95a188ed-0b43-4d31-a68f-789397df8bc4	PCAWG normal	Normal (blood)	Ovary-AdenoCA	Ovary-AdenoCA-Normal (blood)	0.032914
PCAWG.9af84343-d84e-4b39-88b3-5a4c394632f7	PCAWG normal	Normal (blood)	Ovary-AdenoCA	Ovary-AdenoCA-Normal (blood)	0.0833367
PCAWG.9f5556fa-a937-4945-ae42-a96166d78180	PCAWG normal	Normal (blood)	Ovary-AdenoCA	Ovary-AdenoCA-Normal (blood)	0
PCAWG.a33ba465-7d43-43b9-b51e-63cb6b4b17b1	PCAWG normal	Normal (blood)	Ovary-AdenoCA	Ovary-AdenoCA-Normal (blood)	0
PCAWG.a53c87f4-c412-475c-a3ee-e25b1a5bd8b7	PCAWG normal	Normal (blood)	Ovary-AdenoCA	Ovary-AdenoCA-Normal (blood)	0
PCAWG.aff9470e-dcdc-4b2c-8501-ef223bcee213	PCAWG normal	Normal (blood)	Ovary-AdenoCA	Ovary-AdenoCA-Normal (blood)	0
PCAWG.b15cadc7-07df-488b-a8c2-c37d7e95f5ae	PCAWG normal	Normal (blood)	Ovary-AdenoCA	Ovary-AdenoCA-Normal (blood)	0
PCAWG.bedf014a-3d43-4a24-b2d2-5038b0e4ce33	PCAWG normal	Normal (blood)	Ovary-AdenoCA	Ovary-AdenoCA-Normal (blood)	0
PCAWG.c1919b5c-eb8e-4e27-9f04-6b27ae601977	PCAWG normal	Normal (blood)	Ovary-AdenoCA	Ovary-AdenoCA-Normal (blood)	0
PCAWG.de54d7fc-975b-4d28-8d9a-11850cb40e15	PCAWG normal	Normal (blood)	Ovary-AdenoCA	Ovary-AdenoCA-Normal (blood)	0.0741299
PCAWG.f666b1f2-2f73-47c1-96e4-5e9b1272645d	PCAWG normal	Normal (blood)	Ovary-AdenoCA	Ovary-AdenoCA-Normal (blood)	0.0262538
PCAWG.f6b71ed6-a4f5-4619-8029-cff157c699c7	PCAWG normal	Normal (blood)	Ovary-AdenoCA	Ovary-AdenoCA-Normal (blood)	0.03351
004b2f1b0f0a8094117af11ab2d85d1a	PCAWG normal	Normal (blood)	Panc-AdenoCA	Panc-AdenoCA-Normal (blood)	0.0370472
024e642ad7c001b222e1d7223ed22fc8	PCAWG normal	Normal (blood)	Panc-AdenoCA	Panc-AdenoCA-Normal (blood)	0.0940591
03daff1856dea2c987941887f2c11cbe	PCAWG normal	Normal (blood)	Panc-AdenoCA	Panc-AdenoCA-Normal (blood)	0
046e68bffbef050e5c463c0c3aa5e7e9	PCAWG normal	Normal (blood)	Panc-AdenoCA	Panc-AdenoCA-Normal (blood)	0.0531756
06781a95191e0e4b942a4549ab7ac14e	PCAWG normal	Normal (blood)	Panc-AdenoCA	Panc-AdenoCA-Normal (blood)	0.0356742
091c58e89bac15b03e7a3c9a67b6af01	PCAWG normal	Normal (blood)	Panc-AdenoCA	Panc-AdenoCA-Normal (blood)	0.0185669
0ac9d3aee5b7c02f6d993ad29ba13afe	PCAWG normal	Normal (blood)	Panc-AdenoCA	Panc-AdenoCA-Normal (blood)	0.117205
0b96a7b0aea67258f7ef8de9e1b03875	PCAWG normal	Normal (blood)	Panc-AdenoCA	Panc-AdenoCA-Normal (blood)	0.0797389
1f233b0758436e59fd791dc5d856641c	PCAWG normal	Normal (blood)	Panc-AdenoCA	Panc-AdenoCA-Normal (blood)	0.119896
208f7fa9dc372e95b97d1312b2d96cda	PCAWG normal	Normal (blood)	Panc-AdenoCA	Panc-AdenoCA-Normal (blood)	0
2564d9cf7d5db348ee82865a4d68e110	PCAWG normal	Normal (blood)	Panc-AdenoCA	Panc-AdenoCA-Normal (blood)	0.290901
3dbc81f6e8c97e7a07f923d02c7215b5	PCAWG normal	Normal (blood)	Panc-AdenoCA	Panc-AdenoCA-Normal (blood)	0
44dac7e3d6b13481c49b554cebdc10b8	PCAWG normal	Normal (blood)	Panc-AdenoCA	Panc-AdenoCA-Normal (blood)	0
4a6e6bd4169a1543b386db990bb7311e	PCAWG normal	Normal (blood)	Panc-AdenoCA	Panc-AdenoCA-Normal (blood)	0
4b61243356162088fa7babf35e37cbdc	PCAWG normal	Normal (blood)	Panc-AdenoCA	Panc-AdenoCA-Normal (blood)	0
51d538a11a89cd88875919832a32faa4	PCAWG normal	Normal (blood)	Panc-AdenoCA	Panc-AdenoCA-Normal (blood)	0
5236cde43d666111b61c8439c0344cf6	PCAWG normal	Normal (blood)	Panc-AdenoCA	Panc-AdenoCA-Normal (blood)	0.142907
54eefaf726fd6e39debd60dc4880d2d3	PCAWG normal	Normal (blood)	Panc-AdenoCA	Panc-AdenoCA-Normal (blood)	0.175779
5622f3401ce5b1043776f04fd5b19fc8	PCAWG normal	Normal (blood)	Panc-AdenoCA	Panc-AdenoCA-Normal (blood)	0
59e162745863ffc547bf2858ce806e14	PCAWG normal	Normal (blood)	Panc-AdenoCA	Panc-AdenoCA-Normal (blood)	0
733c7cb1b1323713c2d871f74b7f583a	PCAWG normal	Normal (blood)	Panc-AdenoCA	Panc-AdenoCA-Normal (blood)	0.0208776
7b295c558810768816890a3002769840	PCAWG normal	Normal (blood)	Panc-AdenoCA	Panc-AdenoCA-Normal (blood)	0.0228461
7de846a48ecf5743703b50e52761e18d	PCAWG normal	Normal (blood)	Panc-AdenoCA	Panc-AdenoCA-Normal (blood)	0
7e2148e6662fcf8afa5692b150bdba78	PCAWG normal	Normal (blood)	Panc-AdenoCA	Panc-AdenoCA-Normal (blood)	0
82781f0f41f86afbcdace745b91dd16c	PCAWG normal	Normal (blood)	Panc-AdenoCA	Panc-AdenoCA-Normal (blood)	0
85fc675501c8b64071e9d30e4bec5e03	PCAWG normal	Normal (blood)	Panc-AdenoCA	Panc-AdenoCA-Normal (blood)	0.0135275
886607aec2d6864d2149749f4036f2b5	PCAWG normal	Normal (blood)	Panc-AdenoCA	Panc-AdenoCA-Normal (blood)	0
93399d748ba622ea633d113a603aafaa	PCAWG normal	Normal (blood)	Panc-AdenoCA	Panc-AdenoCA-Normal (blood)	0
9abfdbcc439620df49887b7aef81dca6	PCAWG normal	Normal (blood)	Panc-AdenoCA	Panc-AdenoCA-Normal (blood)	0
a09eb093eaf604aa519a32c10c1b0eda	PCAWG normal	Normal (blood)	Panc-AdenoCA	Panc-AdenoCA-Normal (blood)	0.0244917
a26a0baf5e474ce74d85ea9de8119088	PCAWG normal	Normal (blood)	Panc-AdenoCA	Panc-AdenoCA-Normal (blood)	0.0478166
ac77f28ded60cddfaf5f7b80438c82a8	PCAWG normal	Normal (blood)	Panc-AdenoCA	Panc-AdenoCA-Normal (blood)	0
afeb2a381225c227278acabde37fc733	PCAWG normal	Normal (blood)	Panc-AdenoCA	Panc-AdenoCA-Normal (blood)	0.0347203
c03d48568a511419fa191739740decec	PCAWG normal	Normal (blood)	Panc-AdenoCA	Panc-AdenoCA-Normal (blood)	0.157853
c049362be6c428fb8598536ac4ee2564	PCAWG normal	Normal (blood)	Panc-AdenoCA	Panc-AdenoCA-Normal (blood)	0
c4d1303dc6f99610cd6d93bd83235858	PCAWG normal	Normal (blood)	Panc-AdenoCA	Panc-AdenoCA-Normal (blood)	0.20715
c5d6df9588363bddbb97f711c2849810	PCAWG normal	Normal (blood)	Panc-AdenoCA	Panc-AdenoCA-Normal (blood)	0
cb1996006cec42e2dca6521ff38f1e84	PCAWG normal	Normal (blood)	Panc-AdenoCA	Panc-AdenoCA-Normal (blood)	0.162249
cd5a6687094ec18d085700cd6fb69de5	PCAWG normal	Normal (blood)	Panc-AdenoCA	Panc-AdenoCA-Normal (blood)	0
d2ee93cb8098013852f83dd995728c43	PCAWG normal	Normal (blood)	Panc-AdenoCA	Panc-AdenoCA-Normal (blood)	0.136109
d4a362cb14539c8775f46e1f8c879f96	PCAWG normal	Normal (blood)	Panc-AdenoCA	Panc-AdenoCA-Normal (blood)	0
ec90af5a8ff3ea4a9d51ebd838fee54a	PCAWG normal	Normal (blood)	Panc-AdenoCA	Panc-AdenoCA-Normal (blood)	0
edcf9eeac3db861986250f2638c399e4	PCAWG normal	Normal (blood)	Panc-AdenoCA	Panc-AdenoCA-Normal (blood)	0
f00e9e96b769e40d3aa01eddf6625e84	PCAWG normal	Normal (blood)	Panc-AdenoCA	Panc-AdenoCA-Normal (blood)	0.0328586
fe1db76d41b7b8c62bfc608465bff644	PCAWG normal	Normal (blood)	Panc-AdenoCA	Panc-AdenoCA-Normal (blood)	0
049620bdb8fc65c48f12d8bda455ed30	PCAWG normal	Normal (blood)	Prost-AdenoCA	Prost-AdenoCA-Normal (blood)	0
085797859c8daf0a5a7fdab90473de01	PCAWG normal	Normal (blood)	Prost-AdenoCA	Prost-AdenoCA-Normal (blood)	0.0226174
0ac5ebd6f4c6381b430565f1ed00df05	PCAWG normal	Normal (blood)	Prost-AdenoCA	Prost-AdenoCA-Normal (blood)	0.0223418
0b4f0246aef203ff0f25cd117362cc9a	PCAWG normal	Normal (blood)	Prost-AdenoCA	Prost-AdenoCA-Normal (blood)	0
0dbbeb608901102459bffca3e86b84ca	PCAWG normal	Normal (blood)	Prost-AdenoCA	Prost-AdenoCA-Normal (blood)	0
0e016cd237d61d30b049507d46320d6e	PCAWG normal	Normal (blood)	Prost-AdenoCA	Prost-AdenoCA-Normal (blood)	0.0204584
0e4b315ac46f24754184862b64835ffc	PCAWG normal	Normal (blood)	Prost-AdenoCA	Prost-AdenoCA-Normal (blood)	0.0502826
0e72c39f537f6c42612ec7deaa635a4c	PCAWG normal	Normal (blood)	Prost-AdenoCA	Prost-AdenoCA-Normal (blood)	0.0477156
13e5c42c9635c21723990bd398ac1937	PCAWG normal	Normal (blood)	Prost-AdenoCA	Prost-AdenoCA-Normal (blood)	0.067453
177444b778652e69309dfed72699c9a4	PCAWG normal	Normal (blood)	Prost-AdenoCA	Prost-AdenoCA-Normal (blood)	0
182e8ce751e4a2b23277d085e5565735	PCAWG normal	Normal (blood)	Prost-AdenoCA	Prost-AdenoCA-Normal (blood)	0.0313001
18f021906914f32c753ba0da0ad36895	PCAWG normal	Normal (blood)	Prost-AdenoCA	Prost-AdenoCA-Normal (blood)	0.131881
1a32e9bc480acf07b680d812cd593ae4	PCAWG normal	Normal (blood)	Prost-AdenoCA	Prost-AdenoCA-Normal (blood)	0
20647c7d69021a14284ed18848daca2a	PCAWG normal	Normal (blood)	Prost-AdenoCA	Prost-AdenoCA-Normal (blood)	0.0443862
22cd038929331e99c430deb2fdb43904	PCAWG normal	Normal (blood)	Prost-AdenoCA	Prost-AdenoCA-Normal (blood)	0
2331e9fcec83143d126b89938f911397	PCAWG normal	Normal (blood)	Prost-AdenoCA	Prost-AdenoCA-Normal (blood)	0
233cbc0855fa9d3ca940e5af30d970ff	PCAWG normal	Normal (blood)	Prost-AdenoCA	Prost-AdenoCA-Normal (blood)	0
2cca6cbed132134e6dbc2a1664e35f1c	PCAWG normal	Normal (blood)	Prost-AdenoCA	Prost-AdenoCA-Normal (blood)	0.0698217
2d6606d2e300d3b7fd0df7dcce0f56f9	PCAWG normal	Normal (blood)	Prost-AdenoCA	Prost-AdenoCA-Normal (blood)	0.0469656
2f1894b78bdbbcb4550cbb785a2129dd	PCAWG normal	Normal (blood)	Prost-AdenoCA	Prost-AdenoCA-Normal (blood)	0.0478389
2f942accfbf17679ba2fd8e830adaa78	PCAWG normal	Normal (blood)	Prost-AdenoCA	Prost-AdenoCA-Normal (blood)	0.0230624
2feefd57350ddcc44473b78a60e14f84	PCAWG normal	Normal (blood)	Prost-AdenoCA	Prost-AdenoCA-Normal (blood)	0.0203709
315d6f22b17d9dfe37684fcebee86eb7	PCAWG normal	Normal (blood)	Prost-AdenoCA	Prost-AdenoCA-Normal (blood)	0.0556504
32f49b244a8155867ad3d6466927bb20	PCAWG normal	Normal (blood)	Prost-AdenoCA	Prost-AdenoCA-Normal (blood)	0.0470137
34d31f7b045421a5f65a0fe206e14aba	PCAWG normal	Normal (blood)	Prost-AdenoCA	Prost-AdenoCA-Normal (blood)	0.0480614
35604afd8c269adf04e3b9a43ac503a3	PCAWG normal	Normal (blood)	Prost-AdenoCA	Prost-AdenoCA-Normal (blood)	0.0214387
368df9126354854724f4bd163a8e094b	PCAWG normal	Normal (blood)	Prost-AdenoCA	Prost-AdenoCA-Normal (blood)	0.0384101
36fd1f307b059d20645f14f8fcbb6932	PCAWG normal	Normal (blood)	Prost-AdenoCA	Prost-AdenoCA-Normal (blood)	0
38c5b3136d1fd289e28b5a42449e3576	PCAWG normal	Normal (blood)	Prost-AdenoCA	Prost-AdenoCA-Normal (blood)	0.0547985
3913cbb519e7e557747b3cbeca97c4ba	PCAWG normal	Normal (blood)	Prost-AdenoCA	Prost-AdenoCA-Normal (blood)	0
3935e90e140b16fea56ee5f922a70d5a	PCAWG normal	Normal (blood)	Prost-AdenoCA	Prost-AdenoCA-Normal (blood)	0
39cc8fd668d2acf8c50de7f4720886f4	PCAWG normal	Normal (blood)	Prost-AdenoCA	Prost-AdenoCA-Normal (blood)	0
3baca3b62720cbf25c0309b3d0e44ab8	PCAWG normal	Normal (blood)	Prost-AdenoCA	Prost-AdenoCA-Normal (blood)	0.0728823
40cf78da1d1800c5563bc5ad23dad96e	PCAWG normal	Normal (blood)	Prost-AdenoCA	Prost-AdenoCA-Normal (blood)	0.0242199
446ef4046b521252f805f0bddcca22a7	PCAWG normal	Normal (blood)	Prost-AdenoCA	Prost-AdenoCA-Normal (blood)	0.0661179
44730b18e932dc7b60f91151c433ee95	PCAWG normal	Normal (blood)	Prost-AdenoCA	Prost-AdenoCA-Normal (blood)	0
45e28dcb1204b71dda84c387c0c62c24	PCAWG normal	Normal (blood)	Prost-AdenoCA	Prost-AdenoCA-Normal (blood)	0.0579305
47b99ee84d4bae31b2e234c5d30b4473	PCAWG normal	Normal (blood)	Prost-AdenoCA	Prost-AdenoCA-Normal (blood)	0.023286
49df2f51b9cc662b6e2fba9c9e3dbdbd	PCAWG normal	Normal (blood)	Prost-AdenoCA	Prost-AdenoCA-Normal (blood)	0
512ec464bc3bcd069b4a72aa3b13ec54	PCAWG normal	Normal (blood)	Prost-AdenoCA	Prost-AdenoCA-Normal (blood)	0.0267413
52749f90c4d7b8762b17cb10e43faeb7	PCAWG normal	Normal (blood)	Prost-AdenoCA	Prost-AdenoCA-Normal (blood)	0.120927
52b975e12fe652b0b9c36f1202b26e11	PCAWG normal	Normal (blood)	Prost-AdenoCA	Prost-AdenoCA-Normal (blood)	0.0399726
582919aee5da26cd98ef24b12f6e0239	PCAWG normal	Normal (blood)	Prost-AdenoCA	Prost-AdenoCA-Normal (blood)	0.0229151
584e5bee742cc7a95dd657f6d90628e1	PCAWG normal	Normal (blood)	Prost-AdenoCA	Prost-AdenoCA-Normal (blood)	0
5bf12088bb2e353ca01feb81c8cb1c1a	PCAWG normal	Normal (blood)	Prost-AdenoCA	Prost-AdenoCA-Normal (blood)	0.122441
656aa9e794e1813d02cd90b5a4c3ba7b	PCAWG normal	Normal (blood)	Prost-AdenoCA	Prost-AdenoCA-Normal (blood)	0.0230814
66d528109d010c106fea0b92198f0168	PCAWG normal	Normal (blood)	Prost-AdenoCA	Prost-AdenoCA-Normal (blood)	0.0222849
676f291e99e93832adaa8b65badf9980	PCAWG normal	Normal (blood)	Prost-AdenoCA	Prost-AdenoCA-Normal (blood)	0.0219638
691d9fe5c01c262b172b27e198457871	PCAWG normal	Normal (blood)	Prost-AdenoCA	Prost-AdenoCA-Normal (blood)	0.0255803
6967e29f5448993347b318cc935627eb	PCAWG normal	Normal (blood)	Prost-AdenoCA	Prost-AdenoCA-Normal (blood)	0
6996781646c6f4de9976deb886a91d4a	PCAWG normal	Normal (blood)	Prost-AdenoCA	Prost-AdenoCA-Normal (blood)	0
6b602381d91e1c2567eed329fff4ca63	PCAWG normal	Normal (blood)	Prost-AdenoCA	Prost-AdenoCA-Normal (blood)	0.0184191
6be4d8f036ed16dc81df1fb0838af874	PCAWG normal	Normal (blood)	Prost-AdenoCA	Prost-AdenoCA-Normal (blood)	0
6c3d86485da645825a83c10d90f37098	PCAWG normal	Normal (blood)	Prost-AdenoCA	Prost-AdenoCA-Normal (blood)	0
6df5c38b7b6f8c2d82869315b94fd4bc	PCAWG normal	Normal (blood)	Prost-AdenoCA	Prost-AdenoCA-Normal (blood)	0.0237942
70464546bc8f729b2fc9a5357900e3f9	PCAWG normal	Normal (blood)	Prost-AdenoCA	Prost-AdenoCA-Normal (blood)	0.0181683
73de8341d05a5be312dbad844c60837e	PCAWG normal	Normal (blood)	Prost-AdenoCA	Prost-AdenoCA-Normal (blood)	0.0797681
7497db836c765b0839a0e02b05e10f1a	PCAWG normal	Normal (blood)	Prost-AdenoCA	Prost-AdenoCA-Normal (blood)	0.0214233
74e360d1e68a9e5677c32796487d98fc	PCAWG normal	Normal (blood)	Prost-AdenoCA	Prost-AdenoCA-Normal (blood)	0
75046e43ea259771deadc595a655a968	PCAWG normal	Normal (blood)	Prost-AdenoCA	Prost-AdenoCA-Normal (blood)	0
7c37c379abcbffa71e7021965b6cb6c9	PCAWG normal	Normal (blood)	Prost-AdenoCA	Prost-AdenoCA-Normal (blood)	0.0245581
7d6dd40e1a7024026fe2a6b1ea8c7954	PCAWG normal	Normal (blood)	Prost-AdenoCA	Prost-AdenoCA-Normal (blood)	0
7f0db480fb535c84d5615f89eac17cdd	PCAWG normal	Normal (blood)	Prost-AdenoCA	Prost-AdenoCA-Normal (blood)	0
80054e66cfc457f7925691e4b0881061	PCAWG normal	Normal (blood)	Prost-AdenoCA	Prost-AdenoCA-Normal (blood)	0
84e22345252b4575c9d36c9bbc9b7a17	PCAWG normal	Normal (blood)	Prost-AdenoCA	Prost-AdenoCA-Normal (blood)	0.0591096
864a333e9fbe17ebc5ba4c41ff29f42a	PCAWG normal	Normal (blood)	Prost-AdenoCA	Prost-AdenoCA-Normal (blood)	0
88677b626018be4e0b97d890ada156e6	PCAWG normal	Normal (blood)	Prost-AdenoCA	Prost-AdenoCA-Normal (blood)	0.144113
89be54787406356f66e0ca61e24121bc	PCAWG normal	Normal (blood)	Prost-AdenoCA	Prost-AdenoCA-Normal (blood)	0.0629893
8cf46399858244b336327d1b48c521dc	PCAWG normal	Normal (blood)	Prost-AdenoCA	Prost-AdenoCA-Normal (blood)	0.0898963
901d77913ab2196abb6764dcb409744d	PCAWG normal	Normal (blood)	Prost-AdenoCA	Prost-AdenoCA-Normal (blood)	0
9089ae42913775f07cd9fed601c013d8	PCAWG normal	Normal (blood)	Prost-AdenoCA	Prost-AdenoCA-Normal (blood)	0.116891
93699dc43f70ae578e0738c70325fe08	PCAWG normal	Normal (blood)	Prost-AdenoCA	Prost-AdenoCA-Normal (blood)	0.0209271
949ded612d4a2713127d2640b33b60a0	PCAWG normal	Normal (blood)	Prost-AdenoCA	Prost-AdenoCA-Normal (blood)	0.088351
9669767bcdaccc1339a2ba05b72bbbcf	PCAWG normal	Normal (blood)	Prost-AdenoCA	Prost-AdenoCA-Normal (blood)	0.0318869
982bd0686cf74d4a081e2c24b74d888e	PCAWG normal	Normal (blood)	Prost-AdenoCA	Prost-AdenoCA-Normal (blood)	0
9859bafb171b4b9cbef235052862181a	PCAWG normal	Normal (blood)	Prost-AdenoCA	Prost-AdenoCA-Normal (blood)	0.0728022
999bc0fb517ea2ca91fc88b5c9676295	PCAWG normal	Normal (blood)	Prost-AdenoCA	Prost-AdenoCA-Normal (blood)	0.0191329
9f25a6968e309993fac0d7a6404513bf	PCAWG normal	Normal (blood)	Prost-AdenoCA	Prost-AdenoCA-Normal (blood)	0.0483159
9f5ef960d6d7e05866163ffaa720632c	PCAWG normal	Normal (blood)	Prost-AdenoCA	Prost-AdenoCA-Normal (blood)	0.108562
9fd6d3e2ec77ce0001bfbee7c9232051	PCAWG normal	Normal (blood)	Prost-AdenoCA	Prost-AdenoCA-Normal (blood)	0
a0b8abc8a88c2e3272bf2f355c97875f	PCAWG normal	Normal (blood)	Prost-AdenoCA	Prost-AdenoCA-Normal (blood)	0.0250312
a2d299d837ee542b47511f8bfc6e801b	PCAWG normal	Normal (blood)	Prost-AdenoCA	Prost-AdenoCA-Normal (blood)	0.0237937
a2e710a5c382d0daaccc260de98889fa	PCAWG normal	Normal (blood)	Prost-AdenoCA	Prost-AdenoCA-Normal (blood)	0.0531219
acfb948e2f5ba41670ad540a9b454eb1	PCAWG normal	Normal (blood)	Prost-AdenoCA	Prost-AdenoCA-Normal (blood)	0.0267898
b0505c85b6c6b157bb0ef0cbaa5e3346	PCAWG normal	Normal (blood)	Prost-AdenoCA	Prost-AdenoCA-Normal (blood)	0.0774652
b769990725f1d27b7d4d8bcb83678fb8	PCAWG normal	Normal (blood)	Prost-AdenoCA	Prost-AdenoCA-Normal (blood)	0
b7baa3411fcc80f017ba53f7961ad16c	PCAWG normal	Normal (blood)	Prost-AdenoCA	Prost-AdenoCA-Normal (blood)	0
b90386789002474713c0d57ed4577c58	PCAWG normal	Normal (blood)	Prost-AdenoCA	Prost-AdenoCA-Normal (blood)	0.0623032
bdb1b9fbf74037544960ac13add887ee	PCAWG normal	Normal (blood)	Prost-AdenoCA	Prost-AdenoCA-Normal (blood)	0.0208473
bf027c30a0c09bd1ced91e11d25c365f	PCAWG normal	Normal (blood)	Prost-AdenoCA	Prost-AdenoCA-Normal (blood)	0.0432358
bf7a055f56c4a0b9a3a40a52884338f7	PCAWG normal	Normal (blood)	Prost-AdenoCA	Prost-AdenoCA-Normal (blood)	0
c0167ca0464d50855f228fa0165d4fef	PCAWG normal	Normal (blood)	Prost-AdenoCA	Prost-AdenoCA-Normal (blood)	0.0241953
c2ac209d326f88c7ab7cd9db691501ce	PCAWG normal	Normal (blood)	Prost-AdenoCA	Prost-AdenoCA-Normal (blood)	0.0705498
c31ab6c661ff7b346f4e1e29202c6311	PCAWG normal	Normal (blood)	Prost-AdenoCA	Prost-AdenoCA-Normal (blood)	0.0291355
c5d83d227a895dd8aee075f4cac4d6fe	PCAWG normal	Normal (blood)	Prost-AdenoCA	Prost-AdenoCA-Normal (blood)	0.0448684
c6158d1566c5b21917ea623999d13e78	PCAWG normal	Normal (blood)	Prost-AdenoCA	Prost-AdenoCA-Normal (blood)	0.0840023
c68766a8e63952b457d2fe034d58486d	PCAWG normal	Normal (blood)	Prost-AdenoCA	Prost-AdenoCA-Normal (blood)	0
cb5d84e03cc028b4130c226c22cace00	PCAWG normal	Normal (blood)	Prost-AdenoCA	Prost-AdenoCA-Normal (blood)	0.0881213
ce75215d7dab7c3c3e68769efadd7b76	PCAWG normal	Normal (blood)	Prost-AdenoCA	Prost-AdenoCA-Normal (blood)	0.0562425
ceddee12542b3a8e4539bd2bed698792	PCAWG normal	Normal (blood)	Prost-AdenoCA	Prost-AdenoCA-Normal (blood)	0
cf622ce7fa8cd45eeaeac11cb4663767	PCAWG normal	Normal (blood)	Prost-AdenoCA	Prost-AdenoCA-Normal (blood)	0.0220125
cfbd8f31b9c9499a867c0a11cd58ec4e	PCAWG normal	Normal (blood)	Prost-AdenoCA	Prost-AdenoCA-Normal (blood)	0.0199329
d0626421910de3a9de225275f7d708f5	PCAWG normal	Normal (blood)	Prost-AdenoCA	Prost-AdenoCA-Normal (blood)	0.0249071
d09763a9138f64622a07e242afb50f51	PCAWG normal	Normal (blood)	Prost-AdenoCA	Prost-AdenoCA-Normal (blood)	0.0308155
d25ce55e294f8af7f5256f4d6a19e839	PCAWG normal	Normal (blood)	Prost-AdenoCA	Prost-AdenoCA-Normal (blood)	0
d5c19f30678ee7228e578f20c463bd04	PCAWG normal	Normal (blood)	Prost-AdenoCA	Prost-AdenoCA-Normal (blood)	0.0442474
d6576921a09b7ec1c8e36927584564fe	PCAWG normal	Normal (blood)	Prost-AdenoCA	Prost-AdenoCA-Normal (blood)	0.0310123
d7371a3cd15345b630ebf3da04ed47a5	PCAWG normal	Normal (blood)	Prost-AdenoCA	Prost-AdenoCA-Normal (blood)	0.0437722
d8cd7768ae28d5d65cfc92d168e0567a	PCAWG normal	Normal (blood)	Prost-AdenoCA	Prost-AdenoCA-Normal (blood)	0.0222264
d8f77f5816d14a2af69d912ca0f61a77	PCAWG normal	Normal (blood)	Prost-AdenoCA	Prost-AdenoCA-Normal (blood)	0.0536928
db79154ec108193a9041df1210509f04	PCAWG normal	Normal (blood)	Prost-AdenoCA	Prost-AdenoCA-Normal (blood)	0.0751076
dc835071ba70dfd1640e935edb9c6d14	PCAWG normal	Normal (blood)	Prost-AdenoCA	Prost-AdenoCA-Normal (blood)	0.0490974
df8c085c63654dbecf6e9b75f69a360d	PCAWG normal	Normal (blood)	Prost-AdenoCA	Prost-AdenoCA-Normal (blood)	0.0397581
e39895f3587ce76ab22c4b10de302ae4	PCAWG normal	Normal (blood)	Prost-AdenoCA	Prost-AdenoCA-Normal (blood)	0.0211175
e3b7f21d48d4d74c550eab504842595e	PCAWG normal	Normal (blood)	Prost-AdenoCA	Prost-AdenoCA-Normal (blood)	0
e54fd6c6abd096a8a9030f851ae5702f	PCAWG normal	Normal (blood)	Prost-AdenoCA	Prost-AdenoCA-Normal (blood)	0
e62ee56b1c8850078282ad6e91ebd950	PCAWG normal	Normal (blood)	Prost-AdenoCA	Prost-AdenoCA-Normal (blood)	0.0475728
e7b5d9e7489c7a79810f3c3d45d68510	PCAWG normal	Normal (blood)	Prost-AdenoCA	Prost-AdenoCA-Normal (blood)	0.048043
ec3d1c5753016f18e940c584182e1f96	PCAWG normal	Normal (blood)	Prost-AdenoCA	Prost-AdenoCA-Normal (blood)	0.0187136
ecfb0f9dff71ad18e681a20345350cf6	PCAWG normal	Normal (blood)	Prost-AdenoCA	Prost-AdenoCA-Normal (blood)	0
ee0e644f8536b93b08c145bdc68bdaa8	PCAWG normal	Normal (blood)	Prost-AdenoCA	Prost-AdenoCA-Normal (blood)	0.0482549
ee40b9653415ee742343e48a35688fbf	PCAWG normal	Normal (blood)	Prost-AdenoCA	Prost-AdenoCA-Normal (blood)	0
f08622f5b05cf4e5d1a3d32d9f2352f4	PCAWG normal	Normal (blood)	Prost-AdenoCA	Prost-AdenoCA-Normal (blood)	0
f5050cf480730bd303f82caf0d7bc985	PCAWG normal	Normal (blood)	Prost-AdenoCA	Prost-AdenoCA-Normal (blood)	0.0664234
f803d18b19217d31ff4cacbd08060343	PCAWG normal	Normal (blood)	Prost-AdenoCA	Prost-AdenoCA-Normal (blood)	0
f9142aa357e0e63c0760b8eefaa3f12b	PCAWG normal	Normal (blood)	Prost-AdenoCA	Prost-AdenoCA-Normal (blood)	0
fc21fc5806043562416e772e4c3357f3	PCAWG normal	Normal (blood)	Prost-AdenoCA	Prost-AdenoCA-Normal (blood)	0.11322
fc6d342e36e104470947ab470e1e8176	PCAWG normal	Normal (blood)	Prost-AdenoCA	Prost-AdenoCA-Normal (blood)	0.0677696
PCAWG.16800c6a-63dd-4bc7-b01b-9be514dfaabb	PCAWG normal	Normal (blood)	Prost-AdenoCA	Prost-AdenoCA-Normal (blood)	0
PCAWG.34f66158-f8af-4de3-b55a-cc44d8ebd143	PCAWG normal	Normal (blood)	Prost-AdenoCA	Prost-AdenoCA-Normal (blood)	0.0802628
PCAWG.482f682a-7551-475e-81c9-d6e1df495e3a	PCAWG normal	Normal (blood)	Prost-AdenoCA	Prost-AdenoCA-Normal (blood)	0.0521651
PCAWG.6269308c-85ac-4e52-b979-472bb4f8de47	PCAWG normal	Normal (blood)	Prost-AdenoCA	Prost-AdenoCA-Normal (blood)	0.030074
PCAWG.6ec3ed4e-0393-4f8e-b104-fba1a8daca8d	PCAWG normal	Normal (blood)	Prost-AdenoCA	Prost-AdenoCA-Normal (blood)	0
PCAWG.8782a5f4-21f0-4bee-899c-6a051499970a	PCAWG normal	Normal (blood)	Prost-AdenoCA	Prost-AdenoCA-Normal (blood)	0.0251109
PCAWG.9e64b0f6-b560-4bce-bbd3-58ec5e5ea282	PCAWG normal	Normal (blood)	Prost-AdenoCA	Prost-AdenoCA-Normal (blood)	0.0283891
PCAWG.aeabee98-7e0c-41f0-81b5-893d0dafc957	PCAWG normal	Normal (blood)	Prost-AdenoCA	Prost-AdenoCA-Normal (blood)	0.0465349
PCAWG.d4064e16-29dc-4f40-a031-f9e27ffb1906	PCAWG normal	Normal (blood)	Prost-AdenoCA	Prost-AdenoCA-Normal (blood)	0
PCAWG.faeb4dd6-68d9-4bed-82e8-d12adca6b28c	PCAWG normal	Normal (blood)	Prost-AdenoCA	Prost-AdenoCA-Normal (blood)	0
0640c11c142f8cceff56af346e853343	PCAWG normal	Normal (blood)	Skin-Melanoma	Skin-Melanoma-Normal (blood)	0.101376
07bfe7cc8b592b3f8ad54f2ef195772c	PCAWG normal	Normal (blood)	Skin-Melanoma	Skin-Melanoma-Normal (blood)	0.021823
0a69ff126ac2404f505c75a18cb7f131	PCAWG normal	Normal (blood)	Skin-Melanoma	Skin-Melanoma-Normal (blood)	0
1662fce6088d1af6d023705954420853	PCAWG normal	Normal (blood)	Skin-Melanoma	Skin-Melanoma-Normal (blood)	0.135896
16d13c22b51b97d4fdc23f13fa8704cd	PCAWG normal	Normal (blood)	Skin-Melanoma	Skin-Melanoma-Normal (blood)	0.0960945
18b9271835118df2987c4af2d0cb8b92	PCAWG normal	Normal (blood)	Skin-Melanoma	Skin-Melanoma-Normal (blood)	0
19793d407a7d7c214a2174212e381569	PCAWG normal	Normal (blood)	Skin-Melanoma	Skin-Melanoma-Normal (blood)	0.0233263
21f6e2c6c497b256d485cb02ceef6910	PCAWG normal	Normal (blood)	Skin-Melanoma	Skin-Melanoma-Normal (blood)	0
24fbcc27cda6ccef5f6d9f08101d0211	PCAWG normal	Normal (blood)	Skin-Melanoma	Skin-Melanoma-Normal (blood)	0
2aa721c3a1dda03ee364847fb9ebd37d	PCAWG normal	Normal (blood)	Skin-Melanoma	Skin-Melanoma-Normal (blood)	0.0244898
2bbc9adc002868f48c60cb58d3d09f4b	PCAWG normal	Normal (blood)	Skin-Melanoma	Skin-Melanoma-Normal (blood)	0.15648
2f5e7ebc0a206a98c55dfdc38b550784	PCAWG normal	Normal (blood)	Skin-Melanoma	Skin-Melanoma-Normal (blood)	0.0247449
308549125b75ff801b965def886af75f	PCAWG normal	Normal (blood)	Skin-Melanoma	Skin-Melanoma-Normal (blood)	0.163001
38b9fd26d8fcc0f89af7b11810ae18e4	PCAWG normal	Normal (blood)	Skin-Melanoma	Skin-Melanoma-Normal (blood)	0.166983
3974e64208f88aa4858d297f3866171e	PCAWG normal	Normal (blood)	Skin-Melanoma	Skin-Melanoma-Normal (blood)	0.0494769
3b841dadfb48e1c0bbc0e3ca511704a6	PCAWG normal	Normal (blood)	Skin-Melanoma	Skin-Melanoma-Normal (blood)	0.0239279
3e38c5b0eafd2603311248491db6102f	PCAWG normal	Normal (blood)	Skin-Melanoma	Skin-Melanoma-Normal (blood)	0.0214078
40233bb52389d0295f49e39bc67e325b	PCAWG normal	Normal (blood)	Skin-Melanoma	Skin-Melanoma-Normal (blood)	0.022856
40a6b83a81a4773a273b8aea5696ece4	PCAWG normal	Normal (blood)	Skin-Melanoma	Skin-Melanoma-Normal (blood)	0.0841774
421338d2b4df05dda18f87a5fd54895c	PCAWG normal	Normal (blood)	Skin-Melanoma	Skin-Melanoma-Normal (blood)	0.04863
49eff82a3d477b705e4de6f466988421	PCAWG normal	Normal (blood)	Skin-Melanoma	Skin-Melanoma-Normal (blood)	0.0434074
4e85ad8d5a4ab55cd55630b5856863b0	PCAWG normal	Normal (blood)	Skin-Melanoma	Skin-Melanoma-Normal (blood)	0.183822
522e7d5bc8428b7cbb7c40401078758f	PCAWG normal	Normal (blood)	Skin-Melanoma	Skin-Melanoma-Normal (blood)	0.297229
5284ed760c8ae1dca27fd9806653d30d	PCAWG normal	Normal (blood)	Skin-Melanoma	Skin-Melanoma-Normal (blood)	0.0743858
54d83bee2f1b2be2160bb0d446f289cf	PCAWG normal	Normal (blood)	Skin-Melanoma	Skin-Melanoma-Normal (blood)	0
59015a441aba6d05ea6f38dffd63623d	PCAWG normal	Normal (blood)	Skin-Melanoma	Skin-Melanoma-Normal (blood)	0.0747892
59f445bb5e6f95638847b3df0d448d99	PCAWG normal	Normal (blood)	Skin-Melanoma	Skin-Melanoma-Normal (blood)	0
5bb977259bd051d6c80d04a2dfda4fd8	PCAWG normal	Normal (blood)	Skin-Melanoma	Skin-Melanoma-Normal (blood)	0.0320626
613790ae7b15f3472dcec32e10b62a9f	PCAWG normal	Normal (blood)	Skin-Melanoma	Skin-Melanoma-Normal (blood)	0.0226509
61dfa7eaa9cb3bfd31e8a3a9003a5924	PCAWG normal	Normal (blood)	Skin-Melanoma	Skin-Melanoma-Normal (blood)	0.0229391
648aee8b27ca32725a68b7d18be39c33	PCAWG normal	Normal (blood)	Skin-Melanoma	Skin-Melanoma-Normal (blood)	0.122871
72257687b158f130022be583e75049ee	PCAWG normal	Normal (blood)	Skin-Melanoma	Skin-Melanoma-Normal (blood)	0.049636
77089c8c133d3d5d2bce80e6d36bd8a3	PCAWG normal	Normal (blood)	Skin-Melanoma	Skin-Melanoma-Normal (blood)	0.0234274
7db5ad3123e0826c51e46a6d263b2603	PCAWG normal	Normal (blood)	Skin-Melanoma	Skin-Melanoma-Normal (blood)	0.0410417
809b5a4e368b19a1623d20af090cb93a	PCAWG normal	Normal (blood)	Skin-Melanoma	Skin-Melanoma-Normal (blood)	0.128341
82bd68da6c770ee2e09b837240470e44	PCAWG normal	Normal (blood)	Skin-Melanoma	Skin-Melanoma-Normal (blood)	0.0740875
84a84935ec3b9bb90f33168d7df1fdba	PCAWG normal	Normal (blood)	Skin-Melanoma	Skin-Melanoma-Normal (blood)	0.0945578
86f48ba59daccad001ff3408be56a956	PCAWG normal	Normal (blood)	Skin-Melanoma	Skin-Melanoma-Normal (blood)	0.0741347
8ca2938c6f184308bbba9b42bad3e6d9	PCAWG normal	Normal (blood)	Skin-Melanoma	Skin-Melanoma-Normal (blood)	0.0905054
99543b13e89b780a61a2cb0dac79f622	PCAWG normal	Normal (blood)	Skin-Melanoma	Skin-Melanoma-Normal (blood)	0.0735274
9a94022623e0e1153794d87dcd23399a	PCAWG normal	Normal (blood)	Skin-Melanoma	Skin-Melanoma-Normal (blood)	0
a12c84f5a272d974f4d8970350d50974	PCAWG normal	Normal (blood)	Skin-Melanoma	Skin-Melanoma-Normal (blood)	0.0993803
a323937db1c62572595c5e89ce252aae	PCAWG normal	Normal (blood)	Skin-Melanoma	Skin-Melanoma-Normal (blood)	0.0742118
a36262df4197b63fac4a3ed54cf70581	PCAWG normal	Normal (blood)	Skin-Melanoma	Skin-Melanoma-Normal (blood)	0
a3afe20a56f94e9a292664d331cd8154	PCAWG normal	Normal (blood)	Skin-Melanoma	Skin-Melanoma-Normal (blood)	0.0368453
a69cfae1e2624a01817feeacf99327a6	PCAWG normal	Normal (blood)	Skin-Melanoma	Skin-Melanoma-Normal (blood)	0.105735
a735915f7c066bbf76c25c63bb46aecb	PCAWG normal	Normal (blood)	Skin-Melanoma	Skin-Melanoma-Normal (blood)	0.0338502
a8189fa0ff57f70b9b8a6bd6710b0896	PCAWG normal	Normal (blood)	Skin-Melanoma	Skin-Melanoma-Normal (blood)	0
ab7dab31de37169db80096f33e7cdccf	PCAWG normal	Normal (blood)	Skin-Melanoma	Skin-Melanoma-Normal (blood)	0.044083
af47177faa91c8617b0acbaf0012e543	PCAWG normal	Normal (blood)	Skin-Melanoma	Skin-Melanoma-Normal (blood)	0.084013
b5ffcfcf691ca3f1f1a600d5f11554d5	PCAWG normal	Normal (blood)	Skin-Melanoma	Skin-Melanoma-Normal (blood)	0.0676643
b717e6e579d2c8e17f6798fa4841b07a	PCAWG normal	Normal (blood)	Skin-Melanoma	Skin-Melanoma-Normal (blood)	0.0490089
bbfd80b3f0ca4234103517572c8a9857	PCAWG normal	Normal (blood)	Skin-Melanoma	Skin-Melanoma-Normal (blood)	0
bec17dd8aefdfa808db53e6cdab90450	PCAWG normal	Normal (blood)	Skin-Melanoma	Skin-Melanoma-Normal (blood)	0.0253705
c739aeadf66bbad40294c07442a4233b	PCAWG normal	Normal (blood)	Skin-Melanoma	Skin-Melanoma-Normal (blood)	0
cc4b7b20c75795418f0cf2a520f054a7	PCAWG normal	Normal (blood)	Skin-Melanoma	Skin-Melanoma-Normal (blood)	0.0231042
cd6fcf294468808ed78d2c3bcaf2536c	PCAWG normal	Normal (blood)	Skin-Melanoma	Skin-Melanoma-Normal (blood)	0.0440777
d2129ae26bc0aa55c751dcdcd57a98b1	PCAWG normal	Normal (blood)	Skin-Melanoma	Skin-Melanoma-Normal (blood)	0
d80fa4ab93d841378d787ccbfb6a291b	PCAWG normal	Normal (blood)	Skin-Melanoma	Skin-Melanoma-Normal (blood)	0.0226164
d9bb9f9098901e96b3febf8ab1b36d06	PCAWG normal	Normal (blood)	Skin-Melanoma	Skin-Melanoma-Normal (blood)	0.0217369
e4aca512bd3298bacc694d7ed43f03b9	PCAWG normal	Normal (blood)	Skin-Melanoma	Skin-Melanoma-Normal (blood)	0.0227534
e7e9bd2bdf357ee0481d99fc823bca98	PCAWG normal	Normal (blood)	Skin-Melanoma	Skin-Melanoma-Normal (blood)	0.150582
e8424c3e7b4d0405090945801eb0771d	PCAWG normal	Normal (blood)	Skin-Melanoma	Skin-Melanoma-Normal (blood)	0.0623083
PCAWG.02a966f9-14a4-4376-88df-8d4ca397c763	PCAWG normal	Normal (blood)	Skin-Melanoma	Skin-Melanoma-Normal (blood)	0.0909134
PCAWG.0afd1d41-e5c4-4a9c-8fe2-2dfe29d311b3	PCAWG normal	Normal (blood)	Skin-Melanoma	Skin-Melanoma-Normal (blood)	0.0258994
PCAWG.13029e94-23c6-459a-b147-c5573bc0b682	PCAWG normal	Normal (blood)	Skin-Melanoma	Skin-Melanoma-Normal (blood)	0
PCAWG.16234fb4-bbbc-43db-a527-4270d0743a3f	PCAWG normal	Normal (blood)	Skin-Melanoma	Skin-Melanoma-Normal (blood)	0.0183369
PCAWG.220a2255-6c9a-4c16-a9fd-84092659d445	PCAWG normal	Normal (blood)	Skin-Melanoma	Skin-Melanoma-Normal (blood)	0.0265386
PCAWG.2b83e0c7-9216-46f7-9abb-4caf30331cb2	PCAWG normal	Normal (blood)	Skin-Melanoma	Skin-Melanoma-Normal (blood)	0
PCAWG.2da6986b-148c-4a88-bf1a-94ce3d80b4e9	PCAWG normal	Normal (blood)	Skin-Melanoma	Skin-Melanoma-Normal (blood)	0.0443209
PCAWG.31f0f5ab-42a6-4099-b202-9dd5283a66a9	PCAWG normal	Normal (blood)	Skin-Melanoma	Skin-Melanoma-Normal (blood)	0
PCAWG.3635ffdb-57a6-4497-9692-ccbdff7264b1	PCAWG normal	Normal (blood)	Skin-Melanoma	Skin-Melanoma-Normal (blood)	0
PCAWG.39c4e153-70c0-4255-b4ce-a091a88e2a86	PCAWG normal	Normal (blood)	Skin-Melanoma	Skin-Melanoma-Normal (blood)	0
PCAWG.55ca84d7-13d0-4f58-8f27-402c68abf94c	PCAWG normal	Normal (blood)	Skin-Melanoma	Skin-Melanoma-Normal (blood)	0
PCAWG.654a81c9-b674-4824-9544-9ff122e2752f	PCAWG normal	Normal (blood)	Skin-Melanoma	Skin-Melanoma-Normal (blood)	0
PCAWG.6bbf8d85-d311-4079-a2c2-4437bed74657	PCAWG normal	Normal (blood)	Skin-Melanoma	Skin-Melanoma-Normal (blood)	0.021528
PCAWG.7bf1b238-84c0-49a7-8704-acf861205bab	PCAWG normal	Normal (blood)	Skin-Melanoma	Skin-Melanoma-Normal (blood)	0.0240908
PCAWG.7e435917-f691-40d3-af84-dc52a6293c82	PCAWG normal	Normal (blood)	Skin-Melanoma	Skin-Melanoma-Normal (blood)	0.0533605
PCAWG.82aa07fe-5821-4d8c-954b-66df94de526a	PCAWG normal	Normal (blood)	Skin-Melanoma	Skin-Melanoma-Normal (blood)	0
PCAWG.8333dd9d-fcd9-42a5-b142-4a9c9f64c186	PCAWG normal	Normal (blood)	Skin-Melanoma	Skin-Melanoma-Normal (blood)	0.0201187
PCAWG.8cea5bf4-d797-42c8-9cc2-8283dbe2d089	PCAWG normal	Normal (blood)	Skin-Melanoma	Skin-Melanoma-Normal (blood)	0
PCAWG.8d74bc9d-c8b0-4f23-9ac8-580e71720cfb	PCAWG normal	Normal (blood)	Skin-Melanoma	Skin-Melanoma-Normal (blood)	0.0272036
PCAWG.94f8d394-6415-43b9-9c14-c88aee93e4cf	PCAWG normal	Normal (blood)	Skin-Melanoma	Skin-Melanoma-Normal (blood)	0.0281398
PCAWG.9994b0fc-c07b-40cc-9460-03d3b1737bcb	PCAWG normal	Normal (blood)	Skin-Melanoma	Skin-Melanoma-Normal (blood)	0
PCAWG.9a79bd60-d9d3-4ba4-a41b-6c6e739bf1ae	PCAWG normal	Normal (blood)	Skin-Melanoma	Skin-Melanoma-Normal (blood)	0.0391652
PCAWG.9f06ebc8-805c-434b-8bf3-5eb8244971b8	PCAWG normal	Normal (blood)	Skin-Melanoma	Skin-Melanoma-Normal (blood)	0
PCAWG.a61dfdac-13e9-44c7-b96c-0e51e792020e	PCAWG normal	Normal (blood)	Skin-Melanoma	Skin-Melanoma-Normal (blood)	0
PCAWG.af9d74d7-e130-4421-acd8-381e7dd562a7	PCAWG normal	Normal (blood)	Skin-Melanoma	Skin-Melanoma-Normal (blood)	0.028714
PCAWG.afe6c40c-00a5-45f9-b584-d8b21e02fb91	PCAWG normal	Normal (blood)	Skin-Melanoma	Skin-Melanoma-Normal (blood)	0.0233976
PCAWG.b25d4f9a-8359-4500-83c5-2417b373a205	PCAWG normal	Normal (blood)	Skin-Melanoma	Skin-Melanoma-Normal (blood)	0.0846682
PCAWG.bc19f9fb-983b-4f4d-ba66-14bdd7e692fd	PCAWG normal	Normal (blood)	Skin-Melanoma	Skin-Melanoma-Normal (blood)	0
[truncated: 127 more rows]

## Sheet: Figure4A.pvalues
Histo	Specimen.Type.Summary	Plotting_group	Project	Compared against	N_samples	Mean_TF_rate	Median_TF_rate	SD	CI_95	P.value.WilcoxTest	P.value.WilcoxTest.adjusted
Bladder-TCC	Normal (blood)	Bladder-TCC-Normal (blood)	PCAWG normal	GTEx-Healthy blood	18	0.025888	0.0222284	0.031854	0.0158406	0.3892	0.454067
Bone-Osteosarc	Normal (blood)	Bone-Osteosarc-Normal (blood)	PCAWG normal	GTEx-Healthy blood	31	0.0590248	0.0595245	0.0474966	0.0174219	1.10507e-09	5.15699e-09
Breast-AdenoCA	Normal (blood)	Breast-AdenoCA-Normal (blood)	PCAWG normal	GTEx-Healthy blood	144	0.039617	0.0257999	0.0535382	0.00881905	1.10038e-06	3.85134e-06
Breast-LobularCA	Normal (blood)	Breast-LobularCA-Normal (blood)	PCAWG normal	GTEx-Healthy blood	11	0.037973	0.02642	0.043624	0.029307	0.10156	0.17482
Cervix-SCC	Normal (blood)	Cervix-SCC-Normal (blood)	PCAWG normal	GTEx-Healthy blood	18	0.0367535	0.0262325	0.0456932	0.0227227	0.0804699	0.150211
CNS-GBM	Normal (blood)	CNS-GBM-Normal (blood)	PCAWG normal	GTEx-Healthy blood	31	0.0230599	0.0222198	0.0263015	0.00964748	0.445522	0.498984
CNS-Medullo	Normal (blood)	CNS-Medullo-Normal (blood)	PCAWG normal	GTEx-Healthy blood	118	0.118818	0.0734884	0.184936	0.0337166	1.54421e-30	4.32378e-29
CNS-Oligo	Normal (blood)	CNS-Oligo-Normal (blood)	PCAWG normal	GTEx-Healthy blood	15	0.0271753	0.0253461	0.0256727	0.0142171	0.154912	0.206549
CNS-PiloAstro	Normal (blood)	CNS-PiloAstro-Normal (blood)	PCAWG normal	GTEx-Healthy blood	75	0.121769	0.0836772	0.124182	0.0285716	1.47125e-21	2.05975e-20
ColoRect-AdenoCA	Normal (blood)	ColoRect-AdenoCA-Normal (blood)	PCAWG normal	GTEx-Healthy blood	38	0.0316214	0.0272336	0.0348144	0.0114432	0.00927305	0.0199727
Eso-AdenoCA	Normal (blood)	Eso-AdenoCA-Normal (blood)	PCAWG normal	GTEx-Healthy blood	59	0.0171595	0	0.0208902	0.00544402	0.734474	0.761676
GTEx	Healthy blood	GTEx-Healthy blood	Healthy humans	GTEx-Healthy blood	559	0.0190983	0	0.0283943	0.00235893	1	1
Head-SCC	Normal (blood)	Head-SCC-Normal (blood)	PCAWG normal	GTEx-Healthy blood	38	0.0492996	0.0285463	0.0622449	0.0204594	2.14477e-05	6.00536e-05
Kidney-RCC	Normal (blood)	Kidney-RCC-Normal (blood)	PCAWG normal	GTEx-Healthy blood	96	0.0156232	0	0.0297589	0.00602972	0.11236	0.17482
Liver-HCC	Normal (blood)	Liver-HCC-Normal (blood)	PCAWG normal	GTEx-Healthy blood	199	0.0343871	0.0287339	0.0360457	0.00503892	7.8805e-10	4.41308e-09
Lung-AdenoCA	Normal (blood)	Lung-AdenoCA-Normal (blood)	PCAWG normal	GTEx-Healthy blood	19	0.0292168	0.0218232	0.0275816	0.0132939	0.059268	0.118536
Lung-SCC	Normal (blood)	Lung-SCC-Normal (blood)	PCAWG normal	GTEx-Healthy blood	17	0.0359051	0.0284603	0.0281136	0.0144547	0.00707318	0.0165041
Lymph-BNHL	Normal (blood)	Lymph-BNHL-Normal (blood)	PCAWG normal	GTEx-Healthy blood	81	0.0869156	0.052432	0.109485	0.024209	9.24998e-12	6.47499e-11
Lymph-CLL	Normal (blood)	Lymph-CLL-Normal (blood)	PCAWG normal	GTEx-Healthy blood	73	0.059573	0.0572085	0.0472372	0.0110213	7.54923e-17	7.04595e-16
Ovary-AdenoCA	Normal (blood)	Ovary-AdenoCA-Normal (blood)	PCAWG normal	GTEx-Healthy blood	85	0.024201	0.0223447	0.0293559	0.00633193	0.132468	0.185455
Panc-AdenoCA	Normal (blood)	Panc-AdenoCA-Normal (blood)	PCAWG normal	GTEx-Healthy blood	45	0.04501	0	0.0695612	0.0208985	0.172283	0.219269
Prost-AdenoCA	Normal (blood)	Prost-AdenoCA-Normal (blood)	PCAWG normal	GTEx-Healthy blood	138	0.0326903	0.0239948	0.033068	0.00556634	4.34556e-06	1.35195e-05
Skin-Melanoma	Normal (blood)	Skin-Melanoma-Normal (blood)	PCAWG normal	GTEx-Healthy blood	99	0.0443174	0.0258994	0.0510038	0.0101725	1.64367e-07	6.57468e-07
SoftTissue-Leiomyo	Normal (blood)	SoftTissue-Leiomyo-Normal (blood)	PCAWG normal	GTEx-Healthy blood	14	0.0293175	0.0281016	0.0284302	0.0164151	0.118972	0.175327
SoftTissue-Liposarc	Normal (blood)	SoftTissue-Liposarc-Normal (blood)	PCAWG normal	GTEx-Healthy blood	17	0.0292177	0	0.0430495	0.022134	0.649486	0.699446
Stomach-AdenoCA	Normal (blood)	Stomach-AdenoCA-Normal (blood)	PCAWG normal	GTEx-Healthy blood	27	0.0232251	0.0207491	0.0253449	0.0100261	0.3061	0.372643
Thy-AdenoCA	Normal (blood)	Thy-AdenoCA-Normal (blood)	PCAWG normal	GTEx-Healthy blood	25	0.0348681	0.0267973	0.0312424	0.0128962	0.00149713	0.00381088
Uterus-AdenoCA	Normal (blood)	Uterus-AdenoCA-Normal (blood)	PCAWG normal	GTEx-Healthy blood	36	0.0309622	0.0254502	0.040417	0.0136751	0.112384	0.17482

## Sheet: Figure4BC
Project	Project group	histo	Predicted as tumour	Total number of samples	Group (only TF > 0 or All samples)	Proportion of samples predicted as tumour
PCAWG normal	Matched blood samples	CNS-Medullo	63	118	All samples	0.533898
PCAWG normal	Matched blood samples	CNS-PiloAstro	40	75	All samples	0.533333
PCAWG normal	Matched blood samples	Bone-Epith	3	6	All samples	0.5
PCAWG normal	Matched blood samples	Panc-Endocrine	2	5	All samples	0.4
PCAWG normal	Matched blood samples	Bone-Osteosarc	12	31	All samples	0.387097
PCAWG normal	Matched blood samples	Lymph-BNHL	30	81	All samples	0.37037
PCAWG normal	Matched blood samples	Lymph-CLL	25	73	All samples	0.342466
CPTAC normal	Matched blood samples	Head-SCC (CPTAC)	29	91	All samples	0.318681
PCAWG normal	Matched blood samples	Head-SCC	12	38	All samples	0.315789
PCAWG normal	Matched blood samples	Skin-Melanoma	30	99	All samples	0.30303
PCAWG normal	Matched blood samples	Panc-AdenoCA	13	45	All samples	0.288889
PCAWG normal	Matched blood samples	Breast-AdenoCA	38	144	All samples	0.263889
PCAWG normal	Matched blood samples	Bone-Cart	1	4	All samples	0.25
PCAWG normal	Matched blood samples	Prost-AdenoCA	34	138	All samples	0.246377
PCAWG normal	Matched blood samples	SoftTissue-Liposarc	4	17	All samples	0.235294
CPTAC normal	Matched blood samples	CNS-GBM (CPTAC)	22	94	All samples	0.234043
PCAWG normal	Matched blood samples	Stomach-AdenoCA	6	27	All samples	0.222222
PCAWG normal	Matched blood samples	Cervix-SCC	4	18	All samples	0.222222
PCAWG normal	Matched blood samples	Liver-HCC	44	199	All samples	0.221106
TARGET normal	Matched blood samples	TARGET-RT	7	32	All samples	0.21875
PCAWG normal	Matched blood samples	SoftTissue-Leiomyo	3	14	All samples	0.214286
TARGET normal	Matched blood samples	TARGET-OS	4	19	All samples	0.210526
PCAWG normal	Matched blood samples	Thy-AdenoCA	5	25	All samples	0.2
CPTAC normal	Matched blood samples	Lung-AdenoCA (CPTAC)	18	95	All samples	0.189474
CPTAC normal	Matched blood samples	Uterus-AdenoCA (CPTAC)	14	77	All samples	0.181818
PCAWG normal	Matched blood samples	Ovary-AdenoCA	15	85	All samples	0.176471
PCAWG normal	Matched blood samples	Lung-SCC	3	17	All samples	0.176471
PCAWG normal	Matched blood samples	Bladder-TCC	3	18	All samples	0.166667
PCAWG normal	Matched blood samples	Uterus-AdenoCA	5	36	All samples	0.138889
CPTAC normal	Matched blood samples	Kidney-RCC (CPTAC)	11	81	All samples	0.135802
PCAWG normal	Matched blood samples	Kidney-RCC	13	96	All samples	0.135417
PCAWG normal	Matched blood samples	CNS-GBM	4	31	All samples	0.129032
PCAWG normal	Matched blood samples	ColoRect-AdenoCA	4	38	All samples	0.105263
PCAWG normal	Matched blood samples	Lung-AdenoCA	2	19	All samples	0.105263
TARGET normal	Matched blood samples	TARGET-ALL	7	68	All samples	0.102941
PCAWG normal	Matched blood samples	Eso-AdenoCA	6	59	All samples	0.101695
PCAWG normal	Matched blood samples	Biliary-AdenoCA	1	10	All samples	0.1
PCAWG normal	Matched blood samples	Breast-LobularCA	1	11	All samples	0.0909091
PCAWG normal	Matched blood samples	CNS-Oligo	1	15	All samples	0.0666667
Blood of healthy donors	Blood of healthy donors	GTEx	9	255	All samples	0.0352941
Panbody	Panbody	Testis	1	38	All samples	0.0263158
Blood of healthy donors	Blood of healthy donors	KPGP	2	99	All samples	0.020202
Blood of healthy donors	Blood of healthy donors	TOPMed	6	304	All samples	0.0197368
Panbody	Panbody	Oesophagus	0	30	All samples	0
Panbody	Panbody	Colon	0	25	All samples	0
Panbody	Panbody	Thyroid	0	22	All samples	0
Panbody	Panbody	Appendix	0	18	All samples	0
Panbody	Panbody	Lung	0	17	All samples	0
Panbody	Panbody	Adrenal gland	0	16	All samples	0
Panbody	Panbody	Duodenum	0	13	All samples	0
Panbody	Panbody	Kidney	0	13	All samples	0
Panbody	Panbody	Skin	0	11	All samples	0
Panbody	Panbody	Small bowel	0	11	All samples	0
Panbody	Panbody	Prostate	0	9	All samples	0
Panbody	Panbody	Ileum	0	8	All samples	0
Panbody	Panbody	Pancreas	0	8	All samples	0
Panbody	Panbody	Stomach	0	7	All samples	0
PCAWG normal	Matched blood samples	Kidney-ChRCC	0	7	All samples	0
Panbody	Panbody	Bladder	0	6	All samples	0
Panbody	Panbody	Liver	0	6	All samples	0
Panbody	Panbody	Caecum	0	5	All samples	0
Panbody	Panbody	Rectum	0	5	All samples	0
Panbody	Panbody	Heart	0	4	All samples	0
Panbody	Panbody	Ureter	0	4	All samples	0
Panbody	Panbody	Jejunum	0	2	All samples	0
PCAWG normal	Matched blood samples	Bone-Osteoblast	0	2	All samples	0
PCAWG normal	Matched blood samples	Cervix-AdenoCA	0	2	All samples	0
Panbody	Panbody	Intrahepatic bile duct	0	1	All samples	0
PCAWG normal	Matched blood samples	Breast-DCIS	0	1	All samples	0

## Sheet: Figure4D
Donor/Sample	Group	TF_type	TF_rate
PD53665	Blood	inward	0
PD53670	Blood	inward	0
PD54225	Blood	inward	0
PD54226	Blood	inward	0.0211396
PD54227	Blood	inward	0
PD54229	Blood	inward	0.0241888
PD54230	Blood	inward	0
PD54231	Blood	inward	0
PD53665	Blood	outward	0.0220204
PD53670	Blood	outward	0
PD54225	Blood	outward	0.128251
PD54226	Blood	outward	0
PD54227	Blood	outward	0
PD54229	Blood	outward	0.0241888
PD54230	Blood	outward	0.0615875
PD54231	Blood	outward	0
PD53665	Serum	inward	0
PD53670	Serum	inward	0
PD54225	Serum	inward	0.0255452
PD54226	Serum	inward	0.0368019
PD54227	Serum	inward	0.0416422
PD54229	Serum	inward	0
PD54230	Serum	inward	0
PD54231	Serum	inward	0
PD53665	Serum	outward	0
PD53670	Serum	outward	0
PD54225	Serum	outward	0
PD54226	Serum	outward	0.0368019
PD54227	Serum	outward	0.0416422
PD54229	Serum	outward	0.0362602
PD54230	Serum	outward	0.0610746
PD54231	Serum	outward	0
PD53665	Tissue	inward	0.0307013
PD53670	Tissue	inward	0.0515177
PD54225	Tissue	inward	0.104766
PD54226	Tissue	inward	0
PD54227	Tissue	inward	0.177214
PD54229	Tissue	inward	0
PD54230	Tissue	inward	0.0188584
PD54231	Tissue	inward	0.0392059
PD53665	Tissue	outward	0.0767533
PD53670	Tissue	outward	0.0618212
PD54225	Tissue	outward	0.189888
PD54226	Tissue	outward	0.100518
PD54227	Tissue	outward	0.0759489
PD54229	Tissue	outward	0.0519151
PD54230	Tissue	outward	0.0565753
PD54231	Tissue	outward	0.176427

## Sheet: FigureEF
Sample	Group	Dataset	TF_label	TF_rate
PD53665	Blood	GBM-Newly_sequenced	9_endogenous	1.36526
PD53670	Blood	GBM-Newly_sequenced	9_endogenous	1.6317
PD54225	Blood	GBM-Newly_sequenced	9_endogenous	1.02601
PD54226	Blood	GBM-Newly_sequenced	9_endogenous	1.22609
PD54227	Blood	GBM-Newly_sequenced	9_endogenous	1.26517
PD54229	Blood	GBM-Newly_sequenced	9_endogenous	1.25782
PD54230	Blood	GBM-Newly_sequenced	9_endogenous	1.64233
PD54231	Blood	GBM-Newly_sequenced	9_endogenous	1.04261
PD53665	Serum	GBM-Newly_sequenced	9_endogenous	0.717951
PD53670	Serum	GBM-Newly_sequenced	9_endogenous	0.853393
PD54225	Serum	GBM-Newly_sequenced	9_endogenous	0.970717
PD54226	Serum	GBM-Newly_sequenced	9_endogenous	0.956849
PD54227	Serum	GBM-Newly_sequenced	9_endogenous	1.83226
PD54229	Serum	GBM-Newly_sequenced	9_endogenous	0.797725
PD54230	Serum	GBM-Newly_sequenced	9_endogenous	1.03827
PD54231	Serum	GBM-Newly_sequenced	9_endogenous	2.332
PD53665	Tissue	GBM-Newly_sequenced	9_endogenous	0.954197
PD53670	Tissue	GBM-Newly_sequenced	9_endogenous	1.154
PD54225	Tissue	GBM-Newly_sequenced	9_endogenous	0.85803
PD54226	Tissue	GBM-Newly_sequenced	9_endogenous	1.06147
PD54227	Tissue	GBM-Newly_sequenced	9_endogenous	1.49771
PD54229	Tissue	GBM-Newly_sequenced	9_endogenous	0.934472
PD54230	Tissue	GBM-Newly_sequenced	9_endogenous	1.14056
PD54231	Tissue	GBM-Newly_sequenced	9_endogenous	1.41102
PD53665	Serum	GBM-Newly_sequenced	TF	0
PD53670	Serum	GBM-Newly_sequenced	TF	0
PD54225	Serum	GBM-Newly_sequenced	TF	0.0255452
PD54226	Serum	GBM-Newly_sequenced	TF	0.0736037
PD54227	Serum	GBM-Newly_sequenced	TF	0.0832844
PD54229	Serum	GBM-Newly_sequenced	TF	0.0362602
PD54230	Serum	GBM-Newly_sequenced	TF	0.0610746
PD54231	Serum	GBM-Newly_sequenced	TF	0
PD53665	Tissue	GBM-Newly_sequenced	TF	0.107455
PD53670	Tissue	GBM-Newly_sequenced	TF	0.113339
PD54225	Tissue	GBM-Newly_sequenced	TF	0.294653
PD54226	Tissue	GBM-Newly_sequenced	TF	0.100518
PD54227	Tissue	GBM-Newly_sequenced	TF	0.253163
PD54229	Tissue	GBM-Newly_sequenced	TF	0.0519151
PD54230	Tissue	GBM-Newly_sequenced	TF	0.0754338
PD54231	Tissue	GBM-Newly_sequenced	TF	0.215632
PD53665	Blood	GBM-Newly_sequenced	TF	0.0220204
PD53670	Blood	GBM-Newly_sequenced	TF	0
PD54225	Blood	GBM-Newly_sequenced	TF	0.128251
PD54226	Blood	GBM-Newly_sequenced	TF	0.0211396
PD54227	Blood	GBM-Newly_sequenced	TF	0
PD54229	Blood	GBM-Newly_sequenced	TF	0.0483777
PD54230	Blood	GBM-Newly_sequenced	TF	0.0615875
PD54231	Blood	GBM-Newly_sequenced	TF	0
SRR17478151	Plasma	Plasma-Healthy_donors	9_endogenous	1.74043
SRR17478152	Plasma	Plasma-Healthy_donors	9_endogenous	0.407308
SRR17478153	Plasma	Plasma-Healthy_donors	9_endogenous	0.805137
SRR17478155	Plasma	Plasma-Healthy_donors	9_endogenous	0.794812
SRR17478156	Plasma	Plasma-Healthy_donors	9_endogenous	1.00696
SRR17478159	Plasma	Plasma-Healthy_donors	9_endogenous	0.484499
SRR17478160	Plasma	Plasma-Healthy_donors	9_endogenous	1.18302
SRR17478161	Plasma	Plasma-Healthy_donors	9_endogenous	1.18632
SRR17478163	Plasma	Plasma-Healthy_donors	9_endogenous	0.844765
SRR17478164	Plasma	Plasma-Healthy_donors	9_endogenous	0.538547
SRR17478165	Plasma	Plasma-Healthy_donors	9_endogenous	0.858283
SRR17478166	Plasma	Plasma-Healthy_donors	9_endogenous	0.908733
SRR17478167	Plasma	Plasma-Healthy_donors	9_endogenous	1.25291
SRR17478169	Plasma	Plasma-Healthy_donors	9_endogenous	1.47589
SRR17478170	Plasma	Plasma-Healthy_donors	9_endogenous	2.65495
SRR17478171	Plasma	Plasma-Healthy_donors	9_endogenous	1.00574
SRR17478172	Plasma	Plasma-Healthy_donors	9_endogenous	1.37799
SRR17478173	Plasma	Plasma-Healthy_donors	9_endogenous	4.45556
SRR17478174	Plasma	Plasma-Healthy_donors	9_endogenous	0.4978
SRR17478175	Plasma	Plasma-Healthy_donors	9_endogenous	0.84695
SRR17478176	Plasma	Plasma-Healthy_donors	9_endogenous	0.481064
SRR17478177	Plasma	Plasma-Healthy_donors	9_endogenous	1.51387
SRR17478178	Plasma	Plasma-Healthy_donors	9_endogenous	1.16334
SRR17478151	Plasma	Plasma-Healthy_donors	TF	0
SRR17478152	Plasma	Plasma-Healthy_donors	TF	0
SRR17478153	Plasma	Plasma-Healthy_donors	TF	0
SRR17478155	Plasma	Plasma-Healthy_donors	TF	0
SRR17478156	Plasma	Plasma-Healthy_donors	TF	0
SRR17478159	Plasma	Plasma-Healthy_donors	TF	0
SRR17478160	Plasma	Plasma-Healthy_donors	TF	0
SRR17478161	Plasma	Plasma-Healthy_donors	TF	0
SRR17478163	Plasma	Plasma-Healthy_donors	TF	0
SRR17478164	Plasma	Plasma-Healthy_donors	TF	0
SRR17478165	Plasma	Plasma-Healthy_donors	TF	0
SRR17478166	Plasma	Plasma-Healthy_donors	TF	0
SRR17478167	Plasma	Plasma-Healthy_donors	TF	0
SRR17478169	Plasma	Plasma-Healthy_donors	TF	0
SRR17478170	Plasma	Plasma-Healthy_donors	TF	0
SRR17478171	Plasma	Plasma-Healthy_donors	TF	0
SRR17478172	Plasma	Plasma-Healthy_donors	TF	0
SRR17478173	Plasma	Plasma-Healthy_donors	TF	0
SRR17478174	Plasma	Plasma-Healthy_donors	TF	0
SRR17478175	Plasma	Plasma-Healthy_donors	TF	0
SRR17478176	Plasma	Plasma-Healthy_donors	TF	0
SRR17478177	Plasma	Plasma-Healthy_donors	TF	0
SRR17478178	Plasma	Plasma-Healthy_donors	TF	0
PCAWG.04d406a3-60c0-4ed4-a2b5-4b7a697049bd	Tissue	GBM-PCAWG	9_endogenous	0.855416
PCAWG.075a1c91-81a7-488c-8186-d3e6c3f80dd9	Blood	GBM-PCAWG	9_endogenous	0.645626
PCAWG.099521d0-0e78-4814-b890-7d4c0641e52a	Tissue	GBM-PCAWG	9_endogenous	0.775334
PCAWG.0a2475da-42bb-4adb-b86c-5492511e09f1	Blood	GBM-PCAWG	9_endogenous	0.870517
PCAWG.0fac518a-9ea4-4881-a68e-23698cf98f57	Tissue	GBM-PCAWG	9_endogenous	0.916803
PCAWG.0feceeff-9e4f-4e19-82b0-a3a05ff9463f	Tissue	GBM-PCAWG	9_endogenous	1.18001
PCAWG.10108b65-f1b1-4e08-947c-ffb4afe52380	Blood	GBM-PCAWG	9_endogenous	1.317
PCAWG.10b944ea-7df7-467c-9565-184b9d056d1d	Blood	GBM-PCAWG	9_endogenous	1.13399
PCAWG.10d7c81b-8f5b-4db9-ae69-6ef1eed7a312	Blood	GBM-PCAWG	9_endogenous	0.770465
PCAWG.112d3850-3998-4b64-9be8-1fa5ef4f6699	Blood	GBM-PCAWG	9_endogenous	1.31238
PCAWG.125ada35-5bfa-4f7e-acb9-9dea174cd55b	Tissue	GBM-PCAWG	9_endogenous	1.24491
PCAWG.1bf802b8-24c6-4052-a6af-aa9f98f8ee24	Tissue	GBM-PCAWG	9_endogenous	0.972034
PCAWG.1d77eb0d-c0a9-4681-9227-b3738cbf265c	Tissue	GBM-PCAWG	9_endogenous	2.70483
PCAWG.23a4dc82-3e87-474c-9893-3bf2727effdc	Tissue	GBM-PCAWG	9_endogenous	1.20938
PCAWG.2e50e70c-2ee7-479d-b537-4d338e59e0f4	Blood	GBM-PCAWG	9_endogenous	0.384889
PCAWG.2ebf225b-2172-495c-b702-36baf31b98a7	Blood	GBM-PCAWG	9_endogenous	0.918341
PCAWG.2eee6dff-8697-4a12-b496-9843b68f137b	Blood	GBM-PCAWG	9_endogenous	1.0013
PCAWG.31032bd7-9c4d-4836-b958-e003ca32eed9	Tissue	GBM-PCAWG	9_endogenous	1.01334
PCAWG.34c4d97e-3a3f-46cb-89fb-4377608fd411	Blood	GBM-PCAWG	9_endogenous	0.957381
PCAWG.3b217519-a8fb-450d-9e88-27e0dd07afe2	Blood	GBM-PCAWG	9_endogenous	0.166628
PCAWG.3c0ba0ab-b755-4ecf-9804-79bfb0c6cc94	Blood	GBM-PCAWG	9_endogenous	0.609001
PCAWG.4b6bba30-2fa0-44da-a894-92115fbf1dff	Blood	GBM-PCAWG	9_endogenous	1.28875
PCAWG.515488df-7444-4249-9343-d102147ff315	Blood	GBM-PCAWG	9_endogenous	0.613247
PCAWG.55ac4df1-cebb-4eac-b868-000ef020acc6	Tissue	GBM-PCAWG	9_endogenous	1.35304
PCAWG.57584c14-6e6c-4f2c-9430-5444570c79ea	Blood	GBM-PCAWG	9_endogenous	0.744728
PCAWG.5c55c1cb-c455-4139-9dcc-7ea209fa4729	Tissue	GBM-PCAWG	9_endogenous	0.756756
PCAWG.5e805e5f-06aa-410e-8f3c-00666c5a16f9	Blood	GBM-PCAWG	9_endogenous	1.06644
PCAWG.67a06ced-999a-4412-a3f8-9cc24f12ea28	Tissue	GBM-PCAWG	9_endogenous	1.09962
PCAWG.67c29fd1-0d64-4967-9218-b6db231ab1cf	Blood	GBM-PCAWG	9_endogenous	0.902079
PCAWG.6dfbd313-b122-47eb-b367-30178ff594de	Tissue	GBM-PCAWG	9_endogenous	1.63146
PCAWG.6e7a9f18-773c-4067-b543-cf589d4b3ad1	Tissue	GBM-PCAWG	9_endogenous	1.10493
PCAWG.7725cfb4-22c7-496d-9fac-219cb6162d9f	Tissue	GBM-PCAWG	9_endogenous	0.932794
PCAWG.81294e71-9e66-4d60-98d7-a812023e2061	Blood	GBM-PCAWG	9_endogenous	0.826886
PCAWG.83d78ed4-6ed3-4d03-ad2e-53c7ad306447	Tissue	GBM-PCAWG	9_endogenous	0.584208
PCAWG.84f95e67-9a3e-47f2-b8b7-d0f88682fd35	Tissue	GBM-PCAWG	9_endogenous	1.26367
PCAWG.8878052e-8907-4bf3-b593-238549d57669	Blood	GBM-PCAWG	9_endogenous	1.02227
PCAWG.921fbb4b-f2a8-488a-9754-00bb524c6222	Blood	GBM-PCAWG	9_endogenous	1.04539
PCAWG.927a31f9-3090-4f76-bbef-a06c7b079f95	Tissue	GBM-PCAWG	9_endogenous	1.32693
PCAWG.952b3c9d-b2ce-495f-af26-af6712838857	Blood	GBM-PCAWG	9_endogenous	0.951569
PCAWG.97d7e71a-9787-4c26-b23a-a38b2a64518d	Tissue	GBM-PCAWG	9_endogenous	1.60627
PCAWG.98cec814-4e8c-479b-966e-ee171bd6eeaa	Blood	GBM-PCAWG	9_endogenous	0.692687
PCAWG.9a19031d-cbf0-4862-a4af-aaeba9ae3570	Tissue	GBM-PCAWG	9_endogenous	0.959069
PCAWG.9bc2601a-df86-42e3-a270-ba0fecad0d19	Tissue	GBM-PCAWG	9_endogenous	1.12144
PCAWG.a10ac174-33b4-45cf-9050-bc5af497d6d7	Blood	GBM-PCAWG	9_endogenous	0.783293
PCAWG.a1d67724-2719-4a3b-b0e5-dd0e03a61911	Blood	GBM-PCAWG	9_endogenous	0.884209
PCAWG.a56e1470-fb7d-4962-bfd8-84688409fb9c	Tissue	GBM-PCAWG	9_endogenous	1.05161
PCAWG.b090883d-0e39-4edc-aa74-7285366c304b	Tissue	GBM-PCAWG	9_endogenous	1.125
PCAWG.b6367552-5dbd-474a-a1dc-47d01a96876c	Blood	GBM-PCAWG	9_endogenous	1.32125
PCAWG.baef0f11-3318-48c4-a5e2-eefc2e2dd880	Blood	GBM-PCAWG	9_endogenous	1.27772
PCAWG.bcce406d-cad0-4aca-8c76-1960f3aca822	Blood	GBM-PCAWG	9_endogenous	1.50928
PCAWG.bce80a38-3810-4e76-9946-ae20a8baa9a9	Tissue	GBM-PCAWG	9_endogenous	0.170499
PCAWG.bfb50740-29f7-46be-9fb9-c00bf12b8582	Tissue	GBM-PCAWG	9_endogenous	1.57939
PCAWG.c13c2a30-2594-4c85-8e4a-f91a0dba4073	Tissue	GBM-PCAWG	9_endogenous	1.5692
PCAWG.c47d6ff5-d5d1-4838-be9b-06f3ad968376	Tissue	GBM-PCAWG	9_endogenous	1.00543
PCAWG.c5f349ab-586f-4754-b4ec-652698a4ca95	Blood	GBM-PCAWG	9_endogenous	1.51268
PCAWG.c90960b3-ca67-451f-b922-08c63da33e79	Tissue	GBM-PCAWG	9_endogenous	0.870959
PCAWG.c9d5f460-3f05-470c-99b7-c289f2919f03	Tissue	GBM-PCAWG	9_endogenous	1.07533
PCAWG.e50d3820-9571-4451-94de-3ea1e93edce6	Blood	GBM-PCAWG	9_endogenous	1.03047
PCAWG.e5ed8877-e214-4eee-a7be-f8987f4dda91	Tissue	GBM-PCAWG	9_endogenous	0.695264
PCAWG.ecae9498-c909-47b2-9c62-5abec1b2cc55	Blood	GBM-PCAWG	9_endogenous	1.24939
PCAWG.edb4b888-5716-43c6-93d4-cc44f81a8279	Tissue	GBM-PCAWG	9_endogenous	0.85269
PCAWG.f0c8b9b6-dc29-4cf1-ae2b-2963fb991fe5	Blood	GBM-PCAWG	9_endogenous	1.316
PCAWG.04d406a3-60c0-4ed4-a2b5-4b7a697049bd	Tissue	GBM-PCAWG	TF	0
PCAWG.075a1c91-81a7-488c-8186-d3e6c3f80dd9	Blood	GBM-PCAWG	TF	0.018989
PCAWG.099521d0-0e78-4814-b890-7d4c0641e52a	Tissue	GBM-PCAWG	TF	0.127283
PCAWG.0a2475da-42bb-4adb-b86c-5492511e09f1	Blood	GBM-PCAWG	TF	0.0229083
PCAWG.0fac518a-9ea4-4881-a68e-23698cf98f57	Tissue	GBM-PCAWG	TF	0.0237268
PCAWG.0feceeff-9e4f-4e19-82b0-a3a05ff9463f	Tissue	GBM-PCAWG	TF	0
PCAWG.10108b65-f1b1-4e08-947c-ffb4afe52380	Blood	GBM-PCAWG	TF	0.0227069
PCAWG.10b944ea-7df7-467c-9565-184b9d056d1d	Blood	GBM-PCAWG	TF	0
PCAWG.10d7c81b-8f5b-4db9-ae69-6ef1eed7a312	Blood	GBM-PCAWG	TF	0.0608262
PCAWG.112d3850-3998-4b64-9be8-1fa5ef4f6699	Blood	GBM-PCAWG	TF	0.0226273
PCAWG.125ada35-5bfa-4f7e-acb9-9dea174cd55b	Tissue	GBM-PCAWG	TF	0
PCAWG.1bf802b8-24c6-4052-a6af-aa9f98f8ee24	Tissue	GBM-PCAWG	TF	0.0445274
PCAWG.1d77eb0d-c0a9-4681-9227-b3738cbf265c	Tissue	GBM-PCAWG	TF	0.580698
PCAWG.23a4dc82-3e87-474c-9893-3bf2727effdc	Tissue	GBM-PCAWG	TF	0
PCAWG.2e50e70c-2ee7-479d-b537-4d338e59e0f4	Blood	GBM-PCAWG	TF	0.0384889
PCAWG.2ebf225b-2172-495c-b702-36baf31b98a7	Blood	GBM-PCAWG	TF	0
PCAWG.2eee6dff-8697-4a12-b496-9843b68f137b	Blood	GBM-PCAWG	TF	0
PCAWG.31032bd7-9c4d-4836-b958-e003ca32eed9	Tissue	GBM-PCAWG	TF	0.0375591
PCAWG.34c4d97e-3a3f-46cb-89fb-4377608fd411	Blood	GBM-PCAWG	TF	0
PCAWG.3b217519-a8fb-450d-9e88-27e0dd07afe2	Blood	GBM-PCAWG	TF	0
PCAWG.3c0ba0ab-b755-4ecf-9804-79bfb0c6cc94	Blood	GBM-PCAWG	TF	0
PCAWG.4b6bba30-2fa0-44da-a894-92115fbf1dff	Blood	GBM-PCAWG	TF	0.0222198
PCAWG.515488df-7444-4249-9343-d102147ff315	Blood	GBM-PCAWG	TF	0.0836246
PCAWG.55ac4df1-cebb-4eac-b868-000ef020acc6	Tissue	GBM-PCAWG	TF	0.0484961
PCAWG.57584c14-6e6c-4f2c-9430-5444570c79ea	Blood	GBM-PCAWG	TF	0.0248243
PCAWG.5c55c1cb-c455-4139-9dcc-7ea209fa4729	Tissue	GBM-PCAWG	TF	0
PCAWG.5e805e5f-06aa-410e-8f3c-00666c5a16f9	Blood	GBM-PCAWG	TF	0.0367739
PCAWG.67a06ced-999a-4412-a3f8-9cc24f12ea28	Tissue	GBM-PCAWG	TF	0.0316347
PCAWG.67c29fd1-0d64-4967-9218-b6db231ab1cf	Blood	GBM-PCAWG	TF	0.045104
PCAWG.6dfbd313-b122-47eb-b367-30178ff594de	Tissue	GBM-PCAWG	TF	0.0647406
PCAWG.6e7a9f18-773c-4067-b543-cf589d4b3ad1	Tissue	GBM-PCAWG	TF	0.0166405
PCAWG.7725cfb4-22c7-496d-9fac-219cb6162d9f	Tissue	GBM-PCAWG	TF	0.0319013
PCAWG.81294e71-9e66-4d60-98d7-a812023e2061	Blood	GBM-PCAWG	TF	0.0229691
PCAWG.83d78ed4-6ed3-4d03-ad2e-53c7ad306447	Tissue	GBM-PCAWG	TF	0.0345685
PCAWG.84f95e67-9a3e-47f2-b8b7-d0f88682fd35	Tissue	GBM-PCAWG	TF	0.036146
PCAWG.8878052e-8907-4bf3-b593-238549d57669	Blood	GBM-PCAWG	TF	0
PCAWG.921fbb4b-f2a8-488a-9754-00bb524c6222	Blood	GBM-PCAWG	TF	0
PCAWG.927a31f9-3090-4f76-bbef-a06c7b079f95	Tissue	GBM-PCAWG	TF	0.0817073
PCAWG.952b3c9d-b2ce-495f-af26-af6712838857	Blood	GBM-PCAWG	TF	0
PCAWG.97d7e71a-9787-4c26-b23a-a38b2a64518d	Tissue	GBM-PCAWG	TF	0.0445692
PCAWG.98cec814-4e8c-479b-966e-ee171bd6eeaa	Blood	GBM-PCAWG	TF	0.0216465
PCAWG.9a19031d-cbf0-4862-a4af-aaeba9ae3570	Tissue	GBM-PCAWG	TF	0
PCAWG.9bc2601a-df86-42e3-a270-ba0fecad0d19	Tissue	GBM-PCAWG	TF	0.0852161
PCAWG.a10ac174-33b4-45cf-9050-bc5af497d6d7	Blood	GBM-PCAWG	TF	0
PCAWG.a1d67724-2719-4a3b-b0e5-dd0e03a61911	Blood	GBM-PCAWG	TF	0
PCAWG.a56e1470-fb7d-4962-bfd8-84688409fb9c	Tissue	GBM-PCAWG	TF	0.0415109
PCAWG.b090883d-0e39-4edc-aa74-7285366c304b	Tissue	GBM-PCAWG	TF	0.0268752
PCAWG.b6367552-5dbd-474a-a1dc-47d01a96876c	Blood	GBM-PCAWG	TF	0.0227802
PCAWG.baef0f11-3318-48c4-a5e2-eefc2e2dd880	Blood	GBM-PCAWG	TF	0
PCAWG.bcce406d-cad0-4aca-8c76-1960f3aca822	Blood	GBM-PCAWG	TF	0
PCAWG.bce80a38-3810-4e76-9946-ae20a8baa9a9	Tissue	GBM-PCAWG	TF	0
PCAWG.bfb50740-29f7-46be-9fb9-c00bf12b8582	Tissue	GBM-PCAWG	TF	0
PCAWG.c13c2a30-2594-4c85-8e4a-f91a0dba4073	Tissue	GBM-PCAWG	TF	0.233358
PCAWG.c47d6ff5-d5d1-4838-be9b-06f3ad968376	Tissue	GBM-PCAWG	TF	0.0529729
PCAWG.c5f349ab-586f-4754-b4ec-652698a4ca95	Blood	GBM-PCAWG	TF	0.0540244
PCAWG.c90960b3-ca67-451f-b922-08c63da33e79	Tissue	GBM-PCAWG	TF	0
PCAWG.c9d5f460-3f05-470c-99b7-c289f2919f03	Tissue	GBM-PCAWG	TF	1.99618
PCAWG.e50d3820-9571-4451-94de-3ea1e93edce6	Blood	GBM-PCAWG	TF	0.0448031
PCAWG.e5ed8877-e214-4eee-a7be-f8987f4dda91	Tissue	GBM-PCAWG	TF	1.20682
PCAWG.ecae9498-c909-47b2-9c62-5abec1b2cc55	Blood	GBM-PCAWG	TF	0.052058
PCAWG.edb4b888-5716-43c6-93d4-cc44f81a8279	Tissue	GBM-PCAWG	TF	0.0353227
PCAWG.f0c8b9b6-dc29-4cf1-ae2b-2963fb991fe5	Blood	GBM-PCAWG	TF	0.0974813
