# Supplementary material for: The ALT pathway generates telomere fusions that can be detected in the blood of cancer patients
Source: Nat Commun. 2024 Jan 2;15:82. doi: 10.1038/s41467-023-44287-8 (PMC10762111; doi:10.1038/s41467-023-44287-8)
Supplement: Supplementary file 6 — Source Data [file 41467_2023_44287_MOESM6_ESM.zip › Source_data/Figure1.SourceData.xlsx]

## Sheet: Figure1B
Sample	icgc_donor_id	Histo	Project	Specimen.Type.Summary_short	TF_rate.total	TF_rate.Inward	TF_rate.Outward	TF_rate.In-out	TMM_associated_mut_summary	deNonneville2020.ALT_status
001642979e361dc2c60f0128740b258b	DO45125	Liver-HCC	PCAWG	Tumour	0.0486958	0.0243479	0.0243479	0	Other	ALT-low
006cdcd42d55e07a2fd1ad2d31dd1a87	DO50381	Eso-AdenoCA	PCAWG	Tumour	0.0792908	0	0.0792908	0	Other	ALT-low
0095dee3b343c04564a762b9ff2dd316	DO51086	Prost-AdenoCA	PCAWG	Tumour	0.0717786	0.0478524	0.0239262	0	Other	ALT-low
00a59b7ad7858c7b1300b21536b9e222	DO49448	Panc-AdenoCA	PCAWG	Tumour	0.0495024	0.0247512	0.0247512	0	Other	ALT-low
00e9c36d0ad263811cbb20d20a930ca8	DO45161	Liver-HCC	PCAWG	Tumour	0.104692	0.0348974	0.0697948	0	TERT_mod	ALT-low
016cdbc60530e8f49e371785c6cd4ae4	DO51046	Prost-AdenoCA	PCAWG	Tumour	0	0	0	0	Other	ALT-low
01a83a1735552daa04093c7d937c6b3f	DO46372	Ovary-AdenoCA	PCAWG	Tumour	0.113672	0.0227343	0.0909373	0	Other	ALT-high
02107064be587ade898ea66b788ed06a	DO35747	CNS-Medullo	PCAWG	Tumour	0	0	0	0	Other	ALT-low
0250ef4409f89362b7f3ebe2f6042131	DO27811	Lymph-BNHL	PCAWG	Tumour	0.080606	0.0268687	0.0537373	0	Other	ALT-low
02bcbd70a5988313c5d459384ccbe7fa	DO49478	Panc-AdenoCA	PCAWG	Tumour	0.0307285	0.0153642	0.0153642	0	Other	ALT-low
02c56e60fa09238d168bfd759309d8f0	DO45101	Liver-HCC	PCAWG	Tumour	0.32043	0.0915514	0.228879	0	TERT_mod	ALT-low
02d859567ba2b1530032f7df37bfda5e	DO27835	Lymph-BNHL	PCAWG	Tumour	0.123167	0.0410558	0.0821115	0	Other	ALT-low
0314062731eb1e6a04511f3d4ca2a64c	DO45237	Liver-HCC	PCAWG	Tumour	0.0401053	0	0.0401053	0	Other	ALT-low
032cdcdb935aa5d0a3de10ea86a6f48c	DO49466	Panc-AdenoCA	PCAWG	Tumour	0.10177	0	0.10177	0	Other	ALT-low
0337efea9b59b88f804ea384c356377c	DO50389	Eso-AdenoCA	PCAWG	Tumour	0.0381445	0.0381445	0	0	Other	ALT-low
033ecbdb2c27445b9e507feca1e3e2d9	DO52618	Bone-Osteosarc	PCAWG	Tumour	0.36687	0.146748	0.220122	0	Other	ALT-high
0342b1aef7b38306c9a1d7e29d317301	DO51496	Panc-AdenoCA	PCAWG	Tumour	0.094627	0	0.094627	0	Other	ALT-high
0360d0857a2df64b62d50c2a5bd7391d	DO48715	Liver-HCC	PCAWG	Tumour	0.0964812	0.0321604	0.0643208	0	Other	ALT-low
03f2ccd4cb3727c832ae49d3aa7fa692	DO218254	Breast-AdenoCA	PCAWG	Tumour	0	0	0	0	Other	ALT-low
0407ea469e4d7da53ba545c884a56184	DO217822	Stomach-AdenoCA	PCAWG	Tumour	0.222858	0.0557144	0.167143	0	Other	ALT-low
046385f73da9ac14292134c21c024751	DO48929	CNS-Medullo	PCAWG	Tumour	0.256703	0.0733438	0.183359	0	Other	ALT-low
0471a1c91a350ae23cc89bad53167fe9	DO48966	CNS-Medullo	PCAWG	Tumour	0.0720541	0.024018	0.0480361	0	Other	ALT-low
04ceb5f141916f7fc091a5e0aa51ada3	DO50406	Eso-AdenoCA	PCAWG	Tumour	0.153846	0.0384616	0.115385	0	Other	ALT-high
04cff53effc961b358a2e3d6bd00dd31	DO46897	Kidney-RCC	PCAWG	Tumour	0	0	0	0	Other	ALT-low
0503681686d5e8ed64d81c1e9de9b6e1	DO46885	Kidney-RCC	PCAWG	Tumour	0.0784285	0	0.0784285	0	Other	ALT-low
051ffcb4f054cb56186501f378879bd5	DO218550	Biliary-AdenoCA	PCAWG	Tumour	0.138385	0.110708	0.027677	0	Other	ALT-low
053b909dcf2c4d1a4aba94a7f4fd0299	DO35901	CNS-PiloAstro	PCAWG	Tumour	0	0	0	0	Other	ALT-low
05426e224256c72c715f67abccc6e70b	DO6410	Lymph-CLL	PCAWG	Tumour	0.0327957	0	0.0327957	0	Other	ALT-high
055369a13f4091d841c1b7ad62b240bf	DO46346	Ovary-AdenoCA	PCAWG	Tumour	0.0415735	0	0.0415735	0	Other	ALT-low
05583800119914748b9079e50ee7bf47	DO45197	Liver-HCC	PCAWG	Tumour	1.73271	0.433177	1.29953	0	ATRX_DAXX_trunc	ALT-high
05a574543e9350f4e1632ac33bcfb8ea	DO51148	Prost-AdenoCA	PCAWG	Tumour	0.0896686	0	0.0896686	0	Other	ALT-low
05d3181acf4c6e2cff7a5efd5198be7b	DO32900	Panc-AdenoCA	PCAWG	Tumour	0.0126857	0.0126857	0	0	Other	ALT-low
063c8207682a6b9dbaf696adc79b8d21	DO51048	Prost-AdenoCA	PCAWG	Tumour	0.089807	0.0598714	0.0299357	0	Other	ALT-low
068621d564742e57abc0f0153585e4ea	DO51182	Panc-Endocrine	PCAWG	Tumour	0.0882749	0	0.0882749	0	Other	ALT-high
06c94389ddc5e7fde98ba31083e437a5	DO6748	Lymph-CLL	PCAWG	Tumour	0	0	0	0	Other	ALT-low
06ed2aec4321ae57bdad5643b7c4795d	DO45233	Liver-HCC	PCAWG	Tumour	0.871923	0.217981	0.653942	0	Other	ALT-low
07882e1ad9abb1f834d82e32b042c789	DO36036	CNS-PiloAstro	PCAWG	Tumour	0	0	0	0	Other	ALT-low
07a920d94cb607e6171890cef2220498	DO218535	Biliary-AdenoCA	PCAWG	Tumour	0.0823829	0.027461	0.0549219	0	Other	ALT-low
07cdca1ddf84ff99909f5bc475be5ffd	DO7108	Lymph-CLL	PCAWG	Tumour	0.0410329	0	0.0410329	0	Other	ALT-low
07d087b93d98c42ce913d7a701ab676c	DO47104	Kidney-RCC	PCAWG	Tumour	0	0	0	0	Other	ALT-low
080fbf4c9d80e923fe1b5d9f9e7dc833	DO35733	CNS-Medullo	PCAWG	Tumour	0.0230589	0.0230589	0	0	Other	ALT-low
083e09867e732022c89efcb3cbffe788	DO50857	Liver-HCC	PCAWG	Tumour	0.0521158	0.0521158	0	0	Other	ALT-low
08c90bc547856d0718b6dbf50ace69d7	DO217844	Breast-AdenoCA	PCAWG	Tumour	0.393591	0.0562273	0.337364	0	Other	ALT-low
08cc10c23249b7e531c9c1912219d88a	DO36159	CNS-PiloAstro	PCAWG	Tumour	0.165473	0	0.165473	0	Other	ALT-low
08e0e137249c5ff8de518b4788eff356	DO52640	Bone-Osteosarc	PCAWG	Tumour	0.445653	0.254659	0.190994	0	Other	ALT-high
08f4328f1b8bcf45a332ffe896531b03	DO52622	Bone-Cart	PCAWG	Tumour	0.28729	0.143645	0.143645	0	Other	ALT-low
08f7ccf763fdbae903a55119f1b379fa	DO52146	Panc-Endocrine	PCAWG	Tumour	0.817708	0.121786	0.695922	0	ATRX_DAXX_trunc	ALT-high
0930da74bbf9f92654b5fa454319ce96	DO45247	Liver-HCC	PCAWG	Tumour	0.0766047	0	0.0766047	0	Other	ALT-high
0962216408b0c663ce83b6ed19ef322c	DO45205	Liver-HCC	PCAWG	Tumour	0.488502	0.244251	0.244251	0	Other	ALT-low
09f0ad70e8f18d3c042b1b3c3fe03ebd	DO48893	CNS-Medullo	PCAWG	Tumour	0.111033	0	0.111033	0	TERT_mod	ALT-low
0a0c8dcdfb03c4cf2c92fe65b2041a19	DO35569	CNS-Medullo	PCAWG	Tumour	0.0448125	0	0.0448125	0	Other	ALT-low
0a0cf3ae527d5abc813d99b4ce6a9db2	DO50422	Prost-AdenoCA	PCAWG	Tumour	0	0	0	0	Other	ALT-low
0a2055597b75c8cb09569f964bf87dc0	DO220877	Skin-Melanoma	PCAWG	Tumour	0.267803	0.117164	0.150639	0	TERT_mod	ALT-low
0a20f028fea85b9f5bdab576c781b2d1	DO220875	Skin-Melanoma	PCAWG	Tumour	0.0802442	0.0401221	0.0401221	0	Other	ALT-low
0a2977d5c08138ad519734677f0eed9e	DO34817	Panc-AdenoCA	PCAWG	Tumour	0.0269079	0.0269079	0	0	Other	ALT-low
0a37e479ae208ae9fbc6851ec223bb0e	DO46747	Panc-Endocrine	PCAWG	Tumour	0.419257	0	0.419257	0	Other	ALT-high
0a845eb2f9ce1d42703dcf05aa19b4e5	DO49424	Panc-AdenoCA	PCAWG	Tumour	0.125141	0.0536319	0.0715092	0	Other	ALT-low
0aaf310b4c1417109340e2e8d424e5b7	DO36080	CNS-PiloAstro	PCAWG	Tumour	0.38989	0.194945	0.194945	0	Other	ALT-low
0abaed7ebc6f59b41b71c52b89a33e55	DO45077	Liver-HCC	PCAWG	Tumour	0.0138175	0	0.0138175	0	TERT_mod	ALT-low
0ad73352cb328d9c568a9dfe7c2e9975	DO52159	Panc-Endocrine	PCAWG	Tumour	0.999512	0.0624695	0.937043	0	Other	ALT-high
0b12474b2929eec4a782a14c5708e7be	DO46374	Ovary-AdenoCA	PCAWG	Tumour	0.060294	0.030147	0.030147	0	Other	ALT-low
0b7467fefdd785267a860c4bc3a9d665	DO220903	Skin-Melanoma	PCAWG	Tumour	0.122069	0.0406896	0.0813791	0	TERT_mod	ALT-low
0b90e9965e12c7d0fd2a141de4185818	DO221541	Panc-AdenoCA	PCAWG	Tumour	0	0	0	0	Other	ALT-low
0b9b1f60d3eb990eae66d164633532f5	DO36087	CNS-PiloAstro	PCAWG	Tumour	0.0723751	0.0361876	0.0361876	0	Other	ALT-low
0ba71a24c1f47034ae615fb72db96d74	DO33184	Panc-AdenoCA	PCAWG	Tumour	0.0447671	0	0.0447671	0	Other	ALT-low
0be7965f7adeea69e090c9e67f499756	DO6398	Lymph-CLL	PCAWG	Tumour	0.0533912	0	0.0533912	0	Other	ALT-low
0be7b38c63ffc11ca241ab1ebda7defd	DO45061	Liver-HCC	PCAWG	Tumour	0.0253261	0.0253261	0	0	Other	ALT-low
0c47b220a674b7279d3dd9d69b2096bc	DO47124	Kidney-RCC	PCAWG	Tumour	0	0	0	0	Other	ALT-low
0c5d838fbe81fb28ca5b737f1898521a	DO51055	Prost-AdenoCA	PCAWG	Tumour	0	0	0	0	Other	ALT-low
0c9147cf5ef63a43e843ba87ddb2e57f	DO48684	Liver-HCC	PCAWG	Tumour	0.190478	0.0317464	0.158732	0	Other	ALT-low
0c9401e78fc7f2e4bd3414e5572eb9a3	DO52557	Breast-AdenoCA	PCAWG	Tumour	0.0329651	0.0329651	0	0	Other	ALT-low
0c9f46067e57ad1e4d9bde712bac3364	DO35857	CNS-Medullo	PCAWG	Tumour	0.028868	0	0.028868	0	Other	ALT-low
0c9f69467874e2dad1435f9b320eb5df	DO45299	Biliary-AdenoCA	PCAWG	Tumour	0.436112	0.183626	0.252486	0	ATRX_DAXX_trunc	ALT-low
0cdfe1872419b291b11f410e38ddf049	DO51548	Panc-AdenoCA	PCAWG	Tumour	0	0	0	0	Other	ALT-low
0cf20dcaf06c163d39c219395680c817	DO50395	Eso-AdenoCA	PCAWG	Tumour	0.0156035	0.0156035	0	0	Other	ALT-low
0d1b11c1f71a3d9d7e5afbd09e964cb0	DO46779	Panc-Endocrine	PCAWG	Tumour	3.61883	0.334514	3.28432	0	Other	ALT-high
0d2e46185b6dc8be30492a81abc66147	DO50385	Eso-AdenoCA	PCAWG	Tumour	0.0281697	0.0281697	0	0	Other	ALT-low
0d5f0104a3fe59837fdddac61635f9ea	DO45253	Liver-HCC	PCAWG	Tumour	0.065023	0.0325115	0.0325115	0	Other	ALT-low
0d75a5e042364e2ddef653f16e5807c1	DO48692	Liver-HCC	PCAWG	Tumour	0.0491952	0	0.0491952	0	Other	ALT-low
0d76f15fb7fa28770e9adf2f05995e1b	DO51468	Panc-AdenoCA	PCAWG	Tumour	0	0	0	0	Other	ALT-low
0d96bb3b4e32670e33c6f8d2979d036a	DO52149	Panc-Endocrine	PCAWG	Tumour	0.624146	0.0936219	0.530524	0	ATRX_DAXX_trunc	ALT-high
0db14ab91ec0be5d6bcd88c6c45b136d	DO51543	Panc-AdenoCA	PCAWG	Tumour	0.014984	0	0.014984	0	Other	ALT-low
0e73bedad00a23897125787e5385f250	DO51063	Prost-AdenoCA	PCAWG	Tumour	0.186164	0.0930821	0.0930821	0	Other	ALT-low
0f0bfdf8d64c44b955129ab1e8a9a046	DO218269	Breast-LobularCA	PCAWG	Tumour	0.0989124	0	0.0989124	0	Other	ALT-low
0f55aa4df2de88dd7297cc5a50ee370a	DO52670	Lymph-BNHL	PCAWG	Tumour	0	0	0	0	Other	ALT-low
0f729b1a5061dcd4c942c58ddb2ac814	DO220878	Skin-Melanoma	PCAWG	Tumour	0.0864061	0.0691249	0.0172812	0	Other	ALT-low
0f85eb2de3c1ffe7bfcf9473bf32fc26	DO49138	Panc-AdenoCA	PCAWG	Tumour	0	0	0	0	Other	ALT-low
0f87bf73bbfc57ae5512aeb0360fcb2b	DO218742	Breast-AdenoCA	PCAWG	Tumour	0.177692	0.0355385	0.142154	0	Other	ALT-low
10093ecd541619eae3b7270d6dc3ac5c	DO10806	Prost-AdenoCA	PCAWG	Tumour	0.125166	0.0834442	0.0417221	0	Other	ALT-low
1039586e13efbb7c2ae5513c0fafc755	DO220905	Skin-Melanoma	PCAWG	Tumour	0.0681529	0.0136306	0.0545223	0	Other	ALT-low
109ab0204666a6097faa21d5262d268f	DO48970	CNS-Medullo	PCAWG	Tumour	0.0771146	0.0514098	0.0257049	0	Other	ALT-low
10b1861b67ac3aa53a816c0cfc13adf1	DO48581	Panc-Endocrine	PCAWG	Tumour	1.51245	0.0175866	1.49486	0	Other	ALT-high
10e5754ff94f5da74a0d04bd57c744b0	DO50338	Eso-AdenoCA	PCAWG	Tumour	0.0674726	0.0337363	0.0337363	0	Other	ALT-low
10f92bc54f041e45e71c9894e8830cfe	DO218573	Breast-AdenoCA	PCAWG	Tumour	0.0816176	0	0.0816176	0	Other	ALT-low
11c2c82724022595a540607bcc54e663	DO51112	Prost-AdenoCA	PCAWG	Tumour	0.0345366	0	0.0345366	0	Other	ALT-low
11eb2b4ae424c97eef6a24be1176a480	DO51050	Prost-AdenoCA	PCAWG	Tumour	0	0	0	0	Other	ALT-low
122bd15d4b1c2cced3ac37d9de801b49	DO52679	Lymph-BNHL	PCAWG	Tumour	0.0633178	0.0633178	0	0	Other	ALT-low
12618023223ce42839d65965b478c4c6	DO45064	Liver-HCC	PCAWG	Tumour	0.0151927	0.0151927	0	0	TERT_mod	ALT-low
12b59e8b9010c8aab020088ca2569f4d	DO36131	CNS-PiloAstro	PCAWG	Tumour	0.0637671	0	0.0637671	0	Other	ALT-low
12cb482b0ce20ad883c13ca3e26313b0	DO52591	Bone-Osteosarc	PCAWG	Tumour	0.106061	0	0.106061	0	Other	ALT-low
12d10f65ed544b53b7329bf2d9eabbd1	DO35880	CNS-PiloAstro	PCAWG	Tumour	0.0390129	0.0390129	0	0	Other	ALT-low
12dda9058c61aa1f4c832661bf0058fe	DO52548	Breast-AdenoCA	PCAWG	Tumour	0.0942385	0	0.0942385	0	Other	ALT-low
130daa1199ded8e4d5e32f5428e24dd3	DO35961	CNS-PiloAstro	PCAWG	Tumour	0.0736908	0	0.0736908	0	Other	ALT-low
13195b1d7ab636e0f06fd86866de37f8	DO35982	CNS-PiloAstro	PCAWG	Tumour	0.121442	0	0.121442	0	Other	ALT-low
13458d5c6ccd01b685c15bba942f7fa7	DO46488	Ovary-AdenoCA	PCAWG	Tumour	0.0305593	0	0.0305593	0	Other	ALT-low
13b9efe5445d2578986ef41df95d236f	DO36054	CNS-PiloAstro	PCAWG	Tumour	0	0	0	0	Other	ALT-low
13f6034648d31da39bd8855d39d1db00	DO48681	Liver-HCC	PCAWG	Tumour	0.693437	0.211046	0.482391	0	Other	ALT-high
1418fd34c29012497afe6c1828992ac5	DO45179	Liver-HCC	PCAWG	Tumour	0.0513634	0	0.0513634	0	TERT_mod	ALT-low
142a6ab53c4b8120e2d2bc0efd8f748c	DO35919	CNS-PiloAstro	PCAWG	Tumour	0.268605	0	0.268605	0	Other	ALT-low
14445a5ca01d0a8592b6cfd1cf0e5a6e	DO220869	Skin-Melanoma	PCAWG	Tumour	0.47773	0.199054	0.278676	0	Other	ALT-high
14494d84b0b1d79b4ee27b5612a4bc1b	DO50399	Eso-AdenoCA	PCAWG	Tumour	0.10665	0.0799878	0.0266626	0	Other	ALT-high
144ed8474fd52313fb73b40b61f3452d	DO27789	Lymph-BNHL	PCAWG	Tumour	0.171541	0.0571804	0.114361	0	Other	ALT-low
1472ca8924948038fdab84a53f254577	DO36074	CNS-PiloAstro	PCAWG	Tumour	0.129294	0.043098	0.0861959	0	Other	ALT-low
14f89baf0ffda6131e330f41c1fc1ee6	DO33544	Panc-AdenoCA	PCAWG	Tumour	0.0235161	0.0235161	0	0	Other	ALT-high
1557900ffc8b890f73b032dad6deb116	DO220889	Skin-Melanoma	PCAWG	Tumour	0.0992564	0.0496282	0.0496282	0	TERT_mod	ALT-low
155efc2d4860486605938aaaf5a03107	DO220851	Skin-Melanoma	PCAWG	Tumour	0.109473	0.0218945	0.0875781	0	TERT_mod	ALT-high
16b2dbb1d30da5215cf19b4991a510ed	DO45297	Biliary-AdenoCA	PCAWG	Tumour	0.678623	0.226208	0.452416	0	Other	ALT-low
17445fccf5fd08194aaa6ee06fbb9712	DO51536	Panc-AdenoCA	PCAWG	Tumour	0	0	0	0	Other	ALT-low
175218d2ad4c33eafd245acc8cb6c648	DO45043	Liver-HCC	PCAWG	Tumour	0.0652844	0.0652844	0	0	Other	ALT-low
175ffe97f27c66f78c3a60bd768056ca	DO46591	Ovary-AdenoCA	PCAWG	Tumour	0	0	0	0	Other	ALT-low
17d0164ba75254a66877eb430bef5ab3	DO50442	Eso-AdenoCA	PCAWG	Tumour	0	0	0	0	Other	ALT-low
1811e21eb83a6eee688b481396ac01a8	DO48930	CNS-Medullo	PCAWG	Tumour	0.300186	0.16677	0.133416	0	Other	ALT-low
1833a7d2fff34fea261eab7bb30bff87	DO49135	Panc-AdenoCA	PCAWG	Tumour	0	0	0	0	Other	ALT-low
184cd60fc339a1f3bce6631ca2c315f5	DO50808	Liver-HCC	PCAWG	Tumour	0.0593333	0.0593333	0	0	Other	ALT-low
188bd13a9e1fb90091f1bab5b134c554	DO35136	Panc-AdenoCA	PCAWG	Tumour	0	0	0	0	Other	ALT-low
189ae172b67796a792006014660b605c	DO52164	Panc-Endocrine	PCAWG	Tumour	2.19207	0.0281035	2.16397	0	ATRX_DAXX_trunc	ALT-high
18f53542d4bbd85d5b199b05c5336623	DO218159	Breast-AdenoCA	PCAWG	Tumour	0.157653	0.11824	0.0394133	0	Other	ALT-low
1983010f49a00461a14ff44660dabaad	DO51110	Prost-AdenoCA	PCAWG	Tumour	0.0371196	0	0.0371196	0	Other	ALT-low
198f56e26d1e123f459ce837c1873cb7	DO46394	Ovary-AdenoCA	PCAWG	Tumour	0.0287304	0	0.0287304	0	Other	ALT-low
1994140cb2ebae6350385726f5ffa125	DO220907	Skin-Melanoma	PCAWG	Tumour	0.135891	0.0418127	0.0940786	0	Other	ALT-low
19a6a2b604527f28eb5ee718aac84219	DO33000	Panc-AdenoCA	PCAWG	Tumour	0	0	0	0	Other	ALT-low
19b911355b841c93bed9fbdd7c9ed5c6	DO218656	Breast-AdenoCA	PCAWG	Tumour	0.217448	0	0.217448	0	Other	ALT-low
19cbf4f28ff82a510e2dabbcd7df9466	DO220892	Skin-Melanoma	PCAWG	Tumour	0.123806	0.0619028	0.0619028	0	TERT_mod	ALT-low
19f056a4d86c5ff18312151a1154d305	DO46551	Ovary-AdenoCA	PCAWG	Tumour	0.0491559	0	0.0491559	0	Other	ALT-low
1a28b5d0088201a6d5038e3f0bd05012	DO45093	Liver-HCC	PCAWG	Tumour	0.0851896	0.0283965	0.0567931	0	TERT_mod	ALT-low
1a3771426f70969949035825ecf67d43	DO46909	Kidney-RCC	PCAWG	Tumour	0.0363249	0.0363249	0	0	Other	ALT-low
1a4c45ba2dd127f831bb11d39497b4cd	DO52603	Bone-Osteosarc	PCAWG	Tumour	0.887517	0.24205	0.645467	0	ATRX_DAXX_trunc	ALT-high
1b0782839d3b02a8a48dfa71115a9ffe	DO46751	Panc-Endocrine	PCAWG	Tumour	0.523294	0.0145359	0.508758	0	Other	ALT-high
1b2bb50c1a08d6958593172b67d4a01a	DO220822	Breast-AdenoCA	PCAWG	Tumour	0.0394353	0	0.0394353	0	Other	ALT-low
1b3c9c1ef515da7bf6f5214b59d97336	DO52664	Lymph-BNHL	PCAWG	Tumour	0.0321391	0	0.0321391	0	Other	ALT-low
1b3cd123e38902c80d882a8200ab9567	DO52710	Lymph-CLL	PCAWG	Tumour	0.0326576	0.0326576	0	0	Other	ALT-low
1b5b7d1edf631517b9b222f7b7707441	DO52518	Prost-AdenoCA	PCAWG	Tumour	0.111584	0	0.111584	0	Other	ALT-low
1b680787b81a2fcba73705f933eaff7e	DO50392	Eso-AdenoCA	PCAWG	Tumour	0.144971	0	0.144971	0	Other	Not avail.
1b6fabec9b3deec470696335c32d5f8a	DO52629	Bone-Cart	PCAWG	Tumour	0.125518	0.125518	0	0	Other	ALT-low
1b838e1846eba4daef5fb0da044f5143	DO33480	Panc-AdenoCA	PCAWG	Tumour	0.0285583	0	0.0285583	0	Other	ALT-low
1b8426eb3b11f59c12070dc843b429e0	DO220844	Skin-Melanoma	PCAWG	Tumour	0.04131	0.020655	0.020655	0	Other	ALT-high
1bcc670eb0fdd45ffe78f5051c923e53	DO35616	CNS-Medullo	PCAWG	Tumour	0.0847296	0.0282432	0.0564864	0	Other	ALT-low
1beb0030cd45f348775df60acbfee949	DO46568	Ovary-AdenoCA	PCAWG	Tumour	0	0	0	0	Other	ALT-low
1c1e0d87f4ea811426b0ea642a9415b5	DO52714	Lymph-CLL	PCAWG	Tumour	0.0472619	0.0236309	0	0.0236309	Other	ALT-low
1c28253ea01c7c0250ea9a3a8ab11b7f	DO46901	Kidney-RCC	PCAWG	Tumour	0	0	0	0	Other	ALT-low
1c2dad03e47d34118d63bf4cb89d97a4	DO51142	Prost-AdenoCA	PCAWG	Tumour	0	0	0	0	Other	ALT-low
1d10be004c59f426f5750e17232a554e	DO34656	Panc-AdenoCA	PCAWG	Tumour	0	0	0	0	Other	ALT-low
1d2e61791804efbaf1d6b093e123ec37	DO51534	Panc-AdenoCA	PCAWG	Tumour	0.0365021	0	0.0365021	0	Other	ALT-low
1d66c397c85d3f9a359f3b377e368922	DO45149	Liver-HCC	PCAWG	Tumour	0.0664724	0.0332362	0.0332362	0	TERT_mod	ALT-low
1d826b27a356a722e26e97c0cf85ad29	DO52616	Bone-Osteosarc	PCAWG	Tumour	0.186503	0	0.186503	0	Other	ALT-low
1de3af9c18244772a9f5af256d2d9bff	DO6434	Lymph-CLL	PCAWG	Tumour	0.0306522	0.0306522	0	0	Other	ALT-high
1de50f83e6eb10309a6ac59a7c9d5b56	DO27853	Lymph-BNHL	PCAWG	Tumour	0.336115	0.0672231	0.268892	0	Other	ALT-low
1deb22f75c2a87de47d8e88c910d71c2	DO51481	Panc-AdenoCA	PCAWG	Tumour	0	0	0	0	Other	ALT-low
1dfa21f353f6dd088f9aad244aba5f72	DO35678	CNS-Medullo	PCAWG	Tumour	0.0578864	0.0289432	0.0289432	0	Other	ALT-low
1e2f6199bb1e0beefca68897726d6c75	DO218605	Breast-AdenoCA	PCAWG	Tumour	0.429316	0.321987	0.107329	0	Other	ALT-low
1e4ee6a031f54daaecbc0822721fe17f	DO45307	Biliary-AdenoCA	PCAWG	Tumour	0.339422	0.0565704	0.282852	0	TERT_mod	ALT-low
1f31fd0b8cf5abca3c7bf093bd649d29	DO35883	CNS-PiloAstro	PCAWG	Tumour	0.19399	0.129327	0.0646634	0	Other	ALT-low
1f33331db34476d411390e48dc3e949d	DO52561	Breast-AdenoCA	PCAWG	Tumour	0.0624675	0	0.0624675	0	Other	ALT-low
1f92f521a2d46e2ff675350a8604a334	DO6474	Lymph-CLL	PCAWG	Tumour	0.0327239	0	0.0327239	0	Other	ALT-low
1fa272d37cedadcfbe2d379745af4942	DO51544	Panc-AdenoCA	PCAWG	Tumour	0.0491879	0.024594	0.024594	0	Other	ALT-high
20121ddae9fa68b93655b66919406fb5	DO52655	Lymph-BNHL	PCAWG	Tumour	0	0	0	0	Other	ALT-low
2025874445ecc32ec9ebeb9ff1cc0163	DO45209	Liver-HCC	PCAWG	Tumour	0.331924	0.142253	0.189671	0	Other	ALT-low
202c073461fbdfd27490df32861f69b8	DO6382	Lymph-CLL	PCAWG	Tumour	0	0	0	0	Other	ALT-low
20bf6f98d0b6372a719d9adca4cb4071	DO51507	Panc-AdenoCA	PCAWG	Tumour	0.0689228	0	0.0689228	0	Other	ALT-low
20c20b1b7e0e3693dae7ecff9e09dfbe	DO35545	CNS-Medullo	PCAWG	Tumour	0.0830134	0	0.0830134	0	Other	ALT-low
20ccfbee37daa41b7a4f668c5a3300c5	DO45211	Liver-HCC	PCAWG	Tumour	0.681045	0.442679	0.238366	0	Other	ALT-low
21579481d3a8206b3228d37fdb3421cd	DO36155	CNS-PiloAstro	PCAWG	Tumour	0.0389094	0.0389094	0	0	Other	ALT-low
21900f4f7da8a231fa08e7af61cfd279	DO34785	Panc-AdenoCA	PCAWG	Tumour	0	0	0	0	Other	ALT-low
21b242d2051c3bcb0e189db479b57d96	DO50839	Liver-HCC	PCAWG	Tumour	0.116232	0	0.116232	0	Other	ALT-low
21b3a9671a5df169f0a834a6606af786	DO52708	Lymph-CLL	PCAWG	Tumour	0.0350469	0	0.0350469	0	Other	ALT-low
21e01ac1e12e3edaa1b56ee844c9d754	DO51466	Panc-AdenoCA	PCAWG	Tumour	0	0	0	0	Other	ALT-low
21ecf696eb90fef28788970d129fb194	DO35621	CNS-Medullo	PCAWG	Tumour	0.0997924	0.0249481	0.0748443	0	Other	ALT-low
21f4c5aa649b4c456dd85932f8c45579	DO10823	Prost-AdenoCA	PCAWG	Tumour	0	0	0	0	Other	ALT-low
2209a9add4e8c8e82ab7be241f00e50a	DO48936	CNS-Medullo	PCAWG	Tumour	0.0856936	0.0285645	0.0571291	0	Other	ALT-low
222f45d0a4ddd73c031926708d85d84a	DO50850	Liver-HCC	PCAWG	Tumour	0.116471	0	0.116471	0	Other	ALT-low
22678cebb6115f6e83feb242d90e39e0	DO50329	Eso-AdenoCA	PCAWG	Tumour	0.0386026	0	0.0386026	0	Other	ALT-low
228086cb7d48f7a586b938c41ee9382a	DO45065	Liver-HCC	PCAWG	Tumour	0.0999774	0.0461434	0.053834	0	Other	ALT-low
228c15aa0567264fb9184094173d2dc5	DO35898	CNS-PiloAstro	PCAWG	Tumour	0.208841	0.0348069	0.174034	0	Other	ALT-low
2302c05cfac5ebdcb403b8ceb2c055cf	DO46330	Ovary-AdenoCA	PCAWG	Tumour	0.0355069	0.0355069	0	0	Other	ALT-low
23481812405fd2c1420253ddcbc0174a	DO36071	CNS-PiloAstro	PCAWG	Tumour	0.0388652	0	0	0.0388652	Other	ALT-low
235047b7aaa8531d51d3caa50e95ddfc	DO50818	Liver-HCC	PCAWG	Tumour	0.0324872	0	0.0324872	0	Other	ALT-low
237ae7a95ec8f7313ef1bb9652326070	DO45269	Liver-HCC	PCAWG	Tumour	0.125128	0.0312821	0.0938463	0	Other	ALT-low
238c894d9126985d8950d584ea2da782	DO47064	Kidney-RCC	PCAWG	Tumour	0	0	0	0	TERT_mod	ALT-low
23f12b9c7d3550208034c6af5489ba24	DO7136	Lymph-CLL	PCAWG	Tumour	0.100731	0.0335769	0.0671537	0	Other	ALT-low
24206c00ba336a4c6dc9c4803ec10782	DO46913	Kidney-RCC	PCAWG	Tumour	0	0	0	0	Other	ALT-low
24b5690e4e0913b372f4b706ec64c4c2	DO52724	Lymph-CLL	PCAWG	Tumour	0.0916202	0.0305401	0.0610801	0	Other	ALT-low
24c2d1a62a2c132b8fdaa1843683900d	DO46561	Ovary-AdenoCA	PCAWG	Tumour	0.0214513	0	0.0214513	0	Other	ALT-low
24d08f0ad094d0f755830be8fc6e35c1	DO35542	CNS-Medullo	PCAWG	Tumour	0.0267363	0	0.0267363	0	Other	ALT-low
250a030aa92d1554a61373ce2ca219e4	DO46788	Prost-AdenoCA	PCAWG	Tumour	0	0	0	0	Other	ALT-low
25419566cd72cbf8c758801d708bc715	DO221123	Lymph-BNHL	PCAWG	Tumour	0	0	0	0	Other	ALT-low
25789ba87b36e88020925f33308e6456	DO35541	CNS-Medullo	PCAWG	Tumour	0.0267142	0	0.0267142	0	Other	ALT-low
259f9d899e6dadb21359345221db4dbb	DO220846	Skin-Melanoma	PCAWG	Tumour	0.0621737	0.0207246	0.0414491	0	TERT_mod	ALT-low
25afed49f7c073b13e2d64236d22dacf	DO48919	CNS-Medullo	PCAWG	Tumour	0.107828	0	0.107828	0	TERT_mod	ALT-low
25dd2ccaaa99028b0791ac425e609474	DO45059	Liver-HCC	PCAWG	Tumour	0.0864869	0	0.0864869	0	Other	ALT-low
25f961758f9e5766b99de46298a23d5b	DO50420	Prost-AdenoCA	PCAWG	Tumour	0	0	0	0	Other	ALT-low
2636fd0eda99f4e7eb69d28317606ab9	DO52626	Bone-Cart	PCAWG	Tumour	0.0957731	0.0478866	0.0478866	0	Other	ALT-low
263c7819f789a7bc3aa64461ce6b6258	DO46980	Kidney-RCC	PCAWG	Tumour	0	0	0	0	Other	ALT-low
267ef973f15ab8e56836861a74b07925	DO47060	Kidney-RCC	PCAWG	Tumour	0.0242362	0	0.0242362	0	Other	ALT-low
268434f9539a10bce5651bb8588356a8	DO27781	Lymph-BNHL	PCAWG	Tumour	0.152274	0.152274	0	0	Other	ALT-low
26b8eff48c96dbcbe7402fb84239683c	DO6946	Lymph-CLL	PCAWG	Tumour	0.0625734	0	0.0625734	0	Other	ALT-low
26c9b540ea641a0d7c0bb7204b7f1378	DO45309	Biliary-AdenoCA	PCAWG	Tumour	0.775437	0.295405	0.480032	0	Other	ALT-low
26d4712b0dfe3e28b3a789b936071a2e	DO33128	Panc-AdenoCA	PCAWG	Tumour	0	0	0	0	Other	ALT-low
270acd95eaac0c89e4529529dd465313	DO51531	Panc-AdenoCA	PCAWG	Tumour	0.0390303	0	0.0390303	0	Other	ALT-low
270b13d6b8fa716b49e14c7bb76e06de	DO46333	Ovary-AdenoCA	PCAWG	Tumour	0	0	0	0	Other	ALT-low
273afe4df1d65b69e84349eab397958c	DO48968	CNS-Medullo	PCAWG	Tumour	0.112423	0	0.112423	0	Other	ALT-low
27515f9d1eea6082f112e6e48bf4471d	DO220857	Skin-Melanoma	PCAWG	Tumour	0.191369	0	0.191369	0	TERT_mod	ALT-low
276ec1a8bf0d0dcef9eea9db711177bf	DO45047	Liver-HCC	PCAWG	Tumour	0.156175	0.0780875	0.0780875	0	Other	ALT-low
2770d1532b7d04b125af9bc8b64b90ff	DO27764	Lymph-BNHL	PCAWG	Tumour	0.771778	0.246969	0.524809	0	Other	ALT-low
27c1807724ea7ccc918fc9d21ac6abe8	DO35931	CNS-PiloAstro	PCAWG	Tumour	0.151957	0.101305	0.0506524	0	Other	ALT-low
27d9eeea5f6d5de0604cbd2bf48cfe29	DO23512	Liver-HCC	PCAWG	Tumour	0.264862	0.0662154	0.198646	0	Other	ALT-low
27db445a42fc21d59a9b5acc44829e59	DO220865	Skin-Melanoma	PCAWG	Tumour	0.0360341	0.0360341	0	0	Other	ALT-low
27fa9ed7f5ab0870a4684783c099aa0e	DO220849	Skin-Melanoma	PCAWG	Tumour	0.383099	0.0574649	0.306479	0.019155	Other	ALT-high
282026a8e9f71f31214a50d4f14771ce	DO33208	Panc-AdenoCA	PCAWG	Tumour	0.04246	0.02123	0.02123	0	Other	ALT-low
28293805bb6f871efffdb97b821a9b62	DO48927	CNS-Medullo	PCAWG	Tumour	0.252737	0.0421228	0.210614	0	Other	ALT-low
28584670f12b94578629662c988616fb	DO36012	CNS-PiloAstro	PCAWG	Tumour	0	0	0	0	Other	ALT-low
28ce0d12f4e456a3bb9f80a725f08621	DO51181	Panc-Endocrine	PCAWG	Tumour	0.0191971	0	0.0191971	0	Other	ALT-high
28d7890007a5b207169c987447129b7e	DO35625	CNS-Medullo	PCAWG	Tumour	0.0465843	0	0.0465843	0	Other	ALT-low
28fb0c58567fc236dbe8d79ec618b3e9	DO35572	CNS-Medullo	PCAWG	Tumour	0.0265385	0	0.0265385	0	Other	ALT-low
290f8ae977d36800ed092fe5bc953820	DO51147	Prost-AdenoCA	PCAWG	Tumour	0.0551131	0.0275565	0.0275565	0	Other	ALT-low
29134155e5304b5b8b016dd6abee976f	DO51501	Panc-AdenoCA	PCAWG	Tumour	0.0289472	0	0.0289472	0	Other	ALT-high
29811b0a0878ffbe36a7420f21ecc3c4	DO35943	CNS-PiloAstro	PCAWG	Tumour	0.0289652	0	0.0289652	0	Other	ALT-low
29a3f24332c88d064a5d658aad809003	DO50449	Eso-AdenoCA	PCAWG	Tumour	0.109324	0.027331	0.0819929	0	Other	ALT-low
29a7de80274515a883341d53db1fbcc0	DO51094	Prost-AdenoCA	PCAWG	Tumour	0	0	0	0	Other	ALT-low
29d628431aaa83639e684b3481ba7b47	DO52596	Bone-Osteosarc	PCAWG	Tumour	0.0268823	0	0.0268823	0	Other	ALT-low
29e8f9e42dd508ee8add1d265cc469e6	DO35586	CNS-Medullo	PCAWG	Tumour	0	0	0	0	Other	ALT-low
2a09d4304d68ec52feb6430e06bbe0a7	DO47052	Kidney-RCC	PCAWG	Tumour	0	0	0	0	Other	ALT-low
2a0fb96042008635e7c7a9266e54f143	DO23525	Liver-HCC	PCAWG	Tumour	0.0781638	0.0521092	0.0260546	0	Other	ALT-low
2a15b895377694539b8fb1df59833af4	DO48717	Liver-HCC	PCAWG	Tumour	0.0335042	0.0335042	0	0	Other	ALT-low
2a1a998c3472dddd28ba60718d5d1791	DO51474	Panc-AdenoCA	PCAWG	Tumour	0.0242242	0	0.0242242	0	Other	ALT-low
2abf20ce4378c5a1bf3d72dba0b0e1d2	DO32833	Panc-AdenoCA	PCAWG	Tumour	0.0385495	0.0385495	0	0	Other	ALT-low
2ac637a09edc0f73f5a14f3fecdac1fa	DO36171	CNS-PiloAstro	PCAWG	Tumour	0.436502	0.167886	0.268617	0	Other	ALT-low
2ac6d6dc344fc6f6c1d50622c2f547ef	DO51540	Panc-AdenoCA	PCAWG	Tumour	0	0	0	0	Other	ALT-low
2b35c74d475d3d5a7f4d8d2f32f5ff6d	DO52706	Lymph-CLL	PCAWG	Tumour	0.0334047	0	0.0334047	0	Other	ALT-low
2b7e042a60717181c863cad3694f6add	DO46832	Kidney-RCC	PCAWG	Tumour	0	0	0	0	Other	ALT-low
2b8cc5be54ac4ba96b9229dbb772a36c	DO51469	Panc-AdenoCA	PCAWG	Tumour	0	0	0	0	Other	ALT-low
2beaedcfd34b4dac65ec8a6b49438d83	DO6432	Lymph-CLL	PCAWG	Tumour	0.0507216	0.0253608	0.0253608	0	Other	ALT-low
2c0180436ed4e6909018a722255feb2d	DO50398	Eso-AdenoCA	PCAWG	Tumour	0.188341	0.0753365	0.113005	0	TERT_mod	ALT-low
2c3df2f4c04add6c07a25b1414557b0f	DO218769	Stomach-AdenoCA	PCAWG	Tumour	0	0	0	0	Other	ALT-low
2c9f1cf7a15d97b3bd51c1b994763b2a	DO34448	Panc-AdenoCA	PCAWG	Tumour	0	0	0	0	Other	ALT-low
2cadde6a8f80e326701ff958a70f6d1c	DO218419	Breast-AdenoCA	PCAWG	Tumour	0.37981	0.151924	0.227886	0	Other	ALT-low
2d1a35bca27f1b9f7ce1e5a2e52a4173	DO35617	CNS-Medullo	PCAWG	Tumour	0.0373223	0	0.0373223	0	Other	ALT-low
2d265a4cc99c39e427fc0428b7aef7f3	DO27821	Lymph-BNHL	PCAWG	Tumour	0.31011	0.031011	0.279099	0	Other	ALT-low
2d2b358bad55d71a980a0cfb78729577	DO52703	Lymph-CLL	PCAWG	Tumour	0	0	0	0	Other	ALT-low
2d7d4eaeff907f000f9e44ebdb36820b	DO35144	Panc-AdenoCA	PCAWG	Tumour	0.109311	0.0218622	0.087449	0	Other	ALT-low
2d83a5a3dd9022e4edfb798b1d953629	DO51472	Panc-AdenoCA	PCAWG	Tumour	0	0	0	0	Other	ALT-low
2d97dc0ce20a80d27b549feb6e5d131c	DO46342	Ovary-AdenoCA	PCAWG	Tumour	0	0	0	0	Other	ALT-high
2dd0ff30b2d5b377b227f252f388829d	DO48951	CNS-Medullo	PCAWG	Tumour	0.953062	0.540068	0.412993	0	Other	ALT-low
2ddb5af0e190d5aa2f267b858b8c9b65	DO51144	Prost-AdenoCA	PCAWG	Tumour	0	0	0	0	Other	ALT-low
2dfadcdc014760e4954f0ff301bdc649	DO51124	Prost-AdenoCA	PCAWG	Tumour	0.0150428	0.0150428	0	0	Other	ALT-low
2e32b577d0e3cccdbeae59b5d46e1c52	DO51176	Panc-Endocrine	PCAWG	Tumour	0.795111	0.0397555	0.755355	0	ATRX_DAXX_trunc	ALT-high
2e4ab6d2ee26291a42b9dc6e027758dd	DO46408	Ovary-AdenoCA	PCAWG	Tumour	0	0	0	0	Other	ALT-low
2e6effa27f5be90f7089d8f70eab0a70	DO23542	Liver-HCC	PCAWG	Tumour	0.11663	0.0388767	0.0777534	0	Other	ALT-low
2e7e17c7b324f339e5293d6728d5dfd7	DO50859	Liver-HCC	PCAWG	Tumour	0.065548	0	0.065548	0	TERT_mod	ALT-low
2e854733660d3a0d141f77c5204a3cb6	DO50447	Eso-AdenoCA	PCAWG	Tumour	0	0	0	0	Other	ALT-high
2ee7ba0f61790b098189019e5d4c76dc	DO36163	CNS-PiloAstro	PCAWG	Tumour	0.0414958	0	0.0414958	0	Other	ALT-low
2efcb2676b8122a90d07ff299452d5da	DO35763	CNS-Medullo	PCAWG	Tumour	0.0284941	0.0284941	0	0	Other	ALT-low
2f141f0c4008d1cb0e3a98863bce801e	DO46790	Prost-AdenoCA	PCAWG	Tumour	0	0	0	0	Other	ALT-low
2f5327d051d6b134bd454e74c7826962	DO34809	Panc-AdenoCA	PCAWG	Tumour	0	0	0	0	Other	ALT-low
2f5dfdb35d764ef1cbc04dd24efc12c3	DO50328	Eso-AdenoCA	PCAWG	Tumour	0.0462643	0.0462643	0	0	Other	ALT-low
2f68d926cbcd081b02621ec39e11ee5c	DO10821	Prost-AdenoCA	PCAWG	Tumour	0.226563	0.151042	0.0755212	0	Other	ALT-low
2f85c7da0780dc3a2bcd99bca074d03e	DO34905	Panc-AdenoCA	PCAWG	Tumour	0	0	0	0	Other	ALT-low
2f9700c4ddf26305a9e17af64845931e	DO50783	Liver-HCC	PCAWG	Tumour	0	0	0	0	TERT_mod	ALT-low
2f9794380fe8471932ae1f788ac7f423	DO47092	Kidney-RCC	PCAWG	Tumour	0	0	0	0	Other	ALT-low
2f9c7642744e551b4d7ae5a1ba53ff32	DO48932	CNS-Medullo	PCAWG	Tumour	0	0	0	0	Other	ALT-low
2fa42e6838584b33eb275237cf0fe62b	DO33408	Panc-AdenoCA	PCAWG	Tumour	0.0600481	0	0.0600481	0	Other	ALT-low
2fb4308ca855919546e433830a70a9ed	DO218669	Breast-AdenoCA	PCAWG	Tumour	0.136648	0.0455492	0.0910984	0	Other	ALT-low
2fb481d77b703b886e8d8b8daa86691d	DO217864	Biliary-AdenoCA	PCAWG	Tumour	0.270402	0.0901339	0.180268	0	Other	ALT-low
2fbf2f834447c736048728a009bb78f0	DO51092	Prost-AdenoCA	PCAWG	Tumour	0	0	0	0	Other	ALT-low
2fc5b79b0c13598c2965666a564d1eb4	DO218136	Stomach-AdenoCA	PCAWG	Tumour	0.134996	0.134996	0	0	Other	ALT-low
2fc8147dda3413c420334a3e396fdd21	DO50340	Eso-AdenoCA	PCAWG	Tumour	0.0225465	0.0225465	0	0	Other	ALT-high
2fc9508f5c225ae651c5a7fe930f056a	DO50348	Eso-AdenoCA	PCAWG	Tumour	0	0	0	0	Other	ALT-low
301c6c7f706c8f628f671be01418eebc	DO218068	Stomach-AdenoCA	PCAWG	Tumour	0	0	0	0	Other	ALT-low
304fd89f2c457256167de88935c196a6	DO50798	Liver-HCC	PCAWG	Tumour	0	0	0	0	Other	Not avail.
309858516ca1b6c2f02ceb0385ef17c5	DO52143	Panc-Endocrine	PCAWG	Tumour	1.63329	0.122936	1.49279	0.0175622	Other	ALT-high
30b36117952125ad345a94da90f72924	DO220891	Skin-Melanoma	PCAWG	Tumour	0.288713	0.0524932	0.23622	0	Other	ALT-low
31182e00f43f2e2940f6fd4ce29e73d4	DO50776	Liver-HCC	PCAWG	Tumour	0	0	0	0	Other	ALT-low
312b831360f59f7026100258a63c874e	DO34336	Panc-AdenoCA	PCAWG	Tumour	0	0	0	0	Other	ALT-low
3147951255f270329e60ececf2fc2c98	DO48573	Panc-Endocrine	PCAWG	Tumour	0.268917	0	0.268917	0	ATRX_DAXX_trunc	ALT-high
31623bb22167abaa25fef5320e67ffc3	DO51180	Panc-Endocrine	PCAWG	Tumour	0.399845	0.0222136	0.377631	0	ATRX_DAXX_trunc	ALT-high
317311d6e5a3c2e3f8e25b2075e88332	DO52669	Lymph-BNHL	PCAWG	Tumour	0.182845	0.0731382	0.109707	0	Other	ALT-low
317a3eaa696f416ab61fd493022d9183	DO6394	Lymph-CLL	PCAWG	Tumour	0.0321163	0	0.0321163	0	Other	ALT-low
318340430226b95c70e7c197287fc6d3	DO52126	Panc-Endocrine	PCAWG	Tumour	0	0	0	0	Other	ALT-low
31a690ed4338464c3e57f0312ee3670b	DO49457	Panc-AdenoCA	PCAWG	Tumour	0.0814146	0.0271382	0.0542764	0	Other	ALT-low
31aceb60211819d7b4e30e21ab38db91	DO48682	Liver-HCC	PCAWG	Tumour	0.114441	0.0572205	0.0572205	0	Other	ALT-low
31bd52870c601240cb7c67544adde3cc	DO46344	Ovary-AdenoCA	PCAWG	Tumour	0.0252209	0	0.0252209	0	Other	ALT-low
323820a8550325f4866df8c9941be2cb	DO46830	Kidney-RCC	PCAWG	Tumour	0	0	0	0	Other	ALT-low
3272dbc31566b8d6a5c8a336310227ef	DO50343	Eso-AdenoCA	PCAWG	Tumour	0.0796189	0.0265396	0.0530793	0	Other	ALT-low
328f5ec0ce42baaec7b1daa27f42e66b	DO35558	CNS-Medullo	PCAWG	Tumour	0.0254089	0	0.0254089	0	Other	ALT-low
32981effa9d331ff9d054d26e2e888d0	DO52568	Bone-Epith	PCAWG	Tumour	0	0	0	0	Other	ALT-low
32a338a91e1c9a071e5501310611f542	DO27833	Lymph-BNHL	PCAWG	Tumour	0.0678677	0.0339338	0.0339338	0	Other	ALT-low
32a54aaa3cf4111290731700595f527c	DO51470	Panc-AdenoCA	PCAWG	Tumour	0	0	0	0	Other	ALT-low
32b88ec03255e5d6d03dec86da3a13ca	DO36042	CNS-PiloAstro	PCAWG	Tumour	0.0858731	0	0.0858731	0	Other	ALT-low
32fcdf18f842c75a4046ba76ae568e4b	DO45089	Liver-HCC	PCAWG	Tumour	0.0397018	0	0.0397018	0	TERT_mod	ALT-low
330dd80b8f4b5006ccb9376afcc47e6b	DO46869	Kidney-RCC	PCAWG	Tumour	0	0	0	0	Other	ALT-low
334f452a0fc08046845d9f5e64938c02	DO45301	Biliary-AdenoCA	PCAWG	Tumour	0.157543	0	0.157543	0	Other	ALT-low
3383f52d295210573edc2591c4f0f0b1	DO220824	Breast-AdenoCA	PCAWG	Tumour	0.144062	0.0576248	0.0864372	0	Other	ALT-low
338cc03eada42718af9d5ca5e5169ec0	DO220828	Breast-AdenoCA	PCAWG	Tumour	0.0206555	0	0.0206555	0	Other	ALT-low
33cb0c5bc5dc7a8d783b703c4fc65e9e	DO49137	Panc-AdenoCA	PCAWG	Tumour	0.0296524	0	0.0296524	0	Other	ALT-low
33cf5d73187a6c0037412c234615c8b2	DO52599	Bone-Osteosarc	PCAWG	Tumour	0.549687	0.324815	0.224872	0	ATRX_DAXX_trunc	ALT-low
33d0c30ba7d31323dee390acc4bc5c9b	DO6558	Lymph-CLL	PCAWG	Tumour	0.0304201	0.0304201	0	0	Other	ALT-low
33dd72dc881346361e5d4ea41ad63a11	DO46889	Kidney-RCC	PCAWG	Tumour	0	0	0	0	Other	ALT-low
3419bfac194cef29e4d22c5d21ff27f3	DO48759	Liver-HCC	PCAWG	Tumour	0.103827	0.0519135	0.0519135	0	Other	ALT-low
3436edecaae5536e2d8ae581868d05a6	DO6934	Lymph-CLL	PCAWG	Tumour	0	0	0	0	Other	ALT-low
34635ba57f4fb8a0a9de963e09aa0e36	DO35922	CNS-PiloAstro	PCAWG	Tumour	0.170916	0	0.170916	0	Other	ALT-low
3470971e6c18c820173413ef1f654edc	DO34432	Panc-AdenoCA	PCAWG	Tumour	0.0907086	0.0302362	0.0604724	0	Other	ALT-low
3477a699f17d9260004472ef5810bccd	DO32893	Panc-AdenoCA	PCAWG	Tumour	0.11465	0.0764331	0.0382166	0	Other	ALT-low
34ad267ee277a17b7897ab5aff03be9f	DO47171	Kidney-RCC	PCAWG	Tumour	0.0243213	0	0.0243213	0	Other	ALT-low
34f750e775facce4468828b9f3a94a54	DO50365	Eso-AdenoCA	PCAWG	Tumour	0.0351908	0	0.0351908	0	Other	ALT-high
34fae7491e6e7c59eaa16a5a778ddea3	DO6898	Lymph-CLL	PCAWG	Tumour	0	0	0	0	Other	ALT-low
3532db908848d54122beeffc5587b1be	DO46753	Panc-Endocrine	PCAWG	Tumour	0.0181909	0	0.0181909	0	Other	ALT-low
353a8a9510870cdcf4d82cd069157b88	DO35618	CNS-Medullo	PCAWG	Tumour	0.0271115	0	0.0271115	0	Other	ALT-low
356c332ba688417ef60604013f49c9ce	DO35571	CNS-Medullo	PCAWG	Tumour	0.0794796	0.0264932	0.0529864	0	Other	ALT-low
3592a3dfd8f87f0d03a17a2e2758e4ed	DO52597	Bone-Osteosarc	PCAWG	Tumour	0.482279	0.185492	0.296787	0	TERT_mod	ALT-high
361dfc5b1980c6a1751e65c0e843eff1	DO36139	CNS-PiloAstro	PCAWG	Tumour	0.0427567	0.0427567	0	0	Other	ALT-low
36248d162073e6585d7597e7540b095d	DO220872	Skin-Melanoma	PCAWG	Tumour	0.0475855	0.0237928	0.0237928	0	Other	ALT-low
3692ad59b398169daa6ca41d01cd7174	DO48895	CNS-Medullo	PCAWG	Tumour	0.152903	0.0611613	0.091742	0	TERT_mod	ALT-low
36f00b10b50ea1576610747c0cd2d542	DO27773	Lymph-BNHL	PCAWG	Tumour	0.0373411	0	0.0373411	0	Other	ALT-low
36f10f67bf053af47705b3724d5046fe	DO46400	Ovary-AdenoCA	PCAWG	Tumour	0	0	0	0	Other	ALT-low
36fd3928025b0b06b3dbcd9c160df360	DO36018	CNS-PiloAstro	PCAWG	Tumour	0	0	0	0	Other	ALT-low
370609baca36c42b810653f1890463c6	DO35916	CNS-PiloAstro	PCAWG	Tumour	0.195307	0.0976535	0.0976535	0	Other	ALT-low
3730c57be9d16b56be92638b567fc207	DO51152	Prost-AdenoCA	PCAWG	Tumour	0	0	0	0	Other	ALT-high
3766e26ef5ebf853404850650513fa93	DO51057	Prost-AdenoCA	PCAWG	Tumour	0	0	0	0	Other	ALT-low
378bdcc9e0464d2e50677646e7f8af31	DO51053	Prost-AdenoCA	PCAWG	Tumour	0.026423	0.026423	0	0	Other	ALT-low
379e051abdf580b477e996a0a9733bb4	DO46370	Ovary-AdenoCA	PCAWG	Tumour	0	0	0	0	Other	ALT-low
37c53dd8c5e77b5e8becc86fbed0d1d8	DO36111	CNS-PiloAstro	PCAWG	Tumour	0.0507948	0.0507948	0	0	Other	ALT-low
37c5b618a1248a063e8271d4426ada50	DO51109	Prost-AdenoCA	PCAWG	Tumour	0.0295156	0	0.0295156	0	Other	ALT-low
37d052815fae9572489fc36d67bef87d	DO46325	Ovary-AdenoCA	PCAWG	Tumour	0.0328543	0	0.0328543	0	Other	ALT-low
380bd32b703876e1f8cb46115d3bf860	DO33032	Panc-AdenoCA	PCAWG	Tumour	0.120282	0.0240565	0.096226	0	Other	ALT-low
381641d5f4678ea63b8f548ce36e46db	DO36039	CNS-PiloAstro	PCAWG	Tumour	0	0	0	0	Other	ALT-low
38b1b5e10b19c2d9ba3e2306d4b415f1	DO46795	Prost-AdenoCA	PCAWG	Tumour	0.0175941	0	0.0175941	0	Other	ALT-low
38ebccf7ed7de68465f4a523a3617d81	DO35126	Panc-AdenoCA	PCAWG	Tumour	0	0	0	0	Other	ALT-low
38ee0240debcdd0e2f5c8ec65f146af3	DO50382	Eso-AdenoCA	PCAWG	Tumour	0.0181445	0	0.0181445	0	Other	ALT-low
390a419235a83b1d332ef2f72de28793	DO51069	Prost-AdenoCA	PCAWG	Tumour	0.155403	0.0777016	0.0777016	0	Other	ALT-low
392dadae71b447bd51bfd692fe35724f	DO218428	Breast-AdenoCA	PCAWG	Tumour	0.0464879	0.0464879	0	0	Other	ALT-low
39480dfb9655b28e5b0cdfdb21814c30	DO7124	Lymph-CLL	PCAWG	Tumour	0.116464	0	0.116464	0	Other	ALT-low
39568c38b7848877cc7cd29f699320af	DO10839	Eso-AdenoCA	PCAWG	Tumour	0	0	0	0	Other	ALT-low
39596441f3e4c175fb0a727754a78d32	DO49184	Panc-AdenoCA	PCAWG	Tumour	0	0	0	0	Other	ALT-low
3973f1cd4a27a1629f218e0ad5961667	DO52590	Bone-Epith	PCAWG	Tumour	0.313854	0.0784634	0.23539	0	Other	ALT-high
397fed4711ede7c7ddbc11396b74174d	DO48741	Liver-HCC	PCAWG	Tumour	1.37421	0.400811	0.973398	0	Other	ALT-low
39a6cd29b3215c01ee73b9ae4b9f968f	DO218333	Breast-AdenoCA	PCAWG	Tumour	0.0365215	0	0.0365215	0	Other	ALT-low
39ee1f33dc731ea235afaed685ccf975	DO51089	Prost-AdenoCA	PCAWG	Tumour	0.031799	0	0.031799	0	Other	ALT-low
39f70222697419880edd0e4fcd09d62e	DO51108	Prost-AdenoCA	PCAWG	Tumour	0.0200687	0	0.0200687	0	Other	ALT-low
3a39c858ec4ca71bc3baafe5b3a9831d	DO51064	Prost-AdenoCA	PCAWG	Tumour	0.0672718	0	0.0672718	0	Other	ALT-low
3a5f883b50d8f2a4e7d64d3cc0ac1eb5	DO46929	Kidney-RCC	PCAWG	Tumour	0.0323809	0	0.0323809	0	Other	ALT-low
3a8a1e780d1191b42a617ce46ecaf5f0	DO51116	Prost-AdenoCA	PCAWG	Tumour	0.044661	0	0.044661	0	Other	ALT-low
3a9b565c2fddd33edab07e6aacef604f	DO51131	Prost-AdenoCA	PCAWG	Tumour	0.0161068	0	0.0161068	0	Other	ALT-low
3af809864aceb41b5fc027cc828d1b3e	DO52619	Bone-Osteosarc	PCAWG	Tumour	0.0266126	0	0.0266126	0	Other	ALT-low
3b01655134f5ce8442f70451895bac3d	DO35889	CNS-PiloAstro	PCAWG	Tumour	0.109329	0	0.109329	0	Other	ALT-low
3b961f90990bf1fd6cf1e0d9891edf91	DO51493	Panc-AdenoCA	PCAWG	Tumour	0.0286475	0	0.0286475	0	Other	ALT-low
3bb8c3901fdff2ea548d6d4c55d7a577	DO6695	Lymph-CLL	PCAWG	Tumour	0	0	0	0	Other	ALT-low
3bc20e4798027f1a1f90aa1526f66d95	DO27837	Lymph-BNHL	PCAWG	Tumour	0.144588	0	0.144588	0	Other	ALT-low
3bcb0039e46a4ca217d29b0c77a1ef7e	DO51133	Prost-AdenoCA	PCAWG	Tumour	0	0	0	0	Other	ALT-low
3c17cc820c10e38748d50dec11367cfb	DO51054	Prost-AdenoCA	PCAWG	Tumour	0.0274523	0	0.0274523	0	Other	ALT-low
3cd4806c03a5274a5a6f6427843064dc	DO27855	Lymph-BNHL	PCAWG	Tumour	0.162526	0.0975156	0.0650104	0	Other	ALT-low
3cd898848e6bccd676972d536ce4159e	DO52588	Bone-Osteoblast	PCAWG	Tumour	0.0313316	0	0.0313316	0	Other	ALT-low
3ceafb53355fbc0fd92748ca1fd2ca04	DO45227	Liver-HCC	PCAWG	Tumour	0	0	0	0	TERT_mod	ALT-low
3cfcc80fc8025fa374a528d51048d1e3	DO46836	Kidney-RCC	PCAWG	Tumour	0.0309834	0	0.0309834	0	Other	ALT-high
3d2cd1ad55544244f85a61533fc7f7d8	DO46988	Kidney-RCC	PCAWG	Tumour	0	0	0	0	Other	ALT-low
3d4c3eae49549fe6bb7fdfbeece39864	DO35539	CNS-Medullo	PCAWG	Tumour	0	0	0	0	Other	ALT-low
3d84dd90da383176123da2e537179c8c	DO36015	CNS-PiloAstro	PCAWG	Tumour	0	0	0	0	Other	ALT-low
3de82977aedac80869c232886e7f5a7b	DO50415	Prost-AdenoCA	PCAWG	Tumour	0.061403	0.0307015	0.0307015	0	Other	ALT-low
3df05f591f6c6003b8203f42a9ddfb7a	DO52721	Lymph-CLL	PCAWG	Tumour	0.0893551	0.0595701	0.029785	0	Other	Not avail.
3e208d5466847d11f043981815a70790	DO46792	Prost-AdenoCA	PCAWG	Tumour	0.0230038	0.0230038	0	0	Other	ALT-low
3e57b20892c06bed59abab5e21a279b6	DO49166	Panc-AdenoCA	PCAWG	Tumour	0.0343572	0	0.0343572	0	Other	ALT-low
3e7eae0d66e1b983bc73f49fce020232	DO48672	Liver-HCC	PCAWG	Tumour	0.374813	0.224888	0.149925	0	TERT_mod	ALT-low
3ea5c030558a9784106395d38767561c	DO220874	Skin-Melanoma	PCAWG	Tumour	0.0545173	0.0181724	0.0363449	0	TERT_mod	ALT-low
3eaa5ad57b778829907b36ac45baa681	DO45147	Liver-HCC	PCAWG	Tumour	0	0	0	0	Other	ALT-low
3ed744d5d0a0dfeb1113c930f0e40c86	DO46785	Panc-Endocrine	PCAWG	Tumour	0	0	0	0	Other	ALT-low
3ef095431d6e8a4223e30787db2759d5	DO51093	Prost-AdenoCA	PCAWG	Tumour	0.105374	0.0421495	0.0632242	0	Other	ALT-low
3f68917256d8464f1dfb44bbc6c2cb93	DO45163	Liver-HCC	PCAWG	Tumour	0.0268284	0.0268284	0	0	TERT_mod	ALT-low
3fa4d2bb139b6a397cd9bd81231ea971	DO49074	Panc-AdenoCA	PCAWG	Tumour	0.0508407	0.0169469	0.0338938	0	Other	ALT-low
403609c68f7f0f92c5dacb9381343590	DO48902	CNS-Medullo	PCAWG	Tumour	0.596937	0	0.596937	0	Other	ALT-low
407353a890ea996bc4b0a66ad1e6a102	DO220908	Skin-Melanoma	PCAWG	Tumour	0.274582	0.137291	0.137291	0	Other	ALT-low
412369e22fde97ac074816eb46989387	DO47116	Kidney-RCC	PCAWG	Tumour	0	0	0	0	Other	ALT-low
4150e50bc98d1aa7d91a205c9db6c5f7	DO27819	Lymph-BNHL	PCAWG	Tumour	0.325789	0.130316	0.195473	0	Other	ALT-low
41860ffbb117fc47f99bc7b3989285c5	DO220847	Skin-Melanoma	PCAWG	Tumour	5.41965	1.14962	4.27003	0	Other	ALT-high
41b049d90d766b4e4a7910bfc67515ab	DO221127	Lymph-BNHL	PCAWG	Tumour	0	0	0	0	Other	ALT-low
421ecb053c006e89df44183a9b775f1e	DO33392	Panc-AdenoCA	PCAWG	Tumour	0.0168111	0	0.0168111	0	Other	ALT-low
4269d7330fb30e0a8a831207d83eac1e	DO51529	Panc-AdenoCA	PCAWG	Tumour	0	0	0	0	Other	ALT-low
43494755a07062f7dcb1530f567fca79	DO35704	CNS-Medullo	PCAWG	Tumour	0.0784854	0.0523236	0.0261618	0	Other	ALT-low
436e2a8e549a4e3c6c3cb23e16519e55	DO35928	CNS-PiloAstro	PCAWG	Tumour	0	0	0	0	Other	ALT-low
437a74e3f351765522782e44777254c6	DO36099	CNS-PiloAstro	PCAWG	Tumour	0.10784	0.0539199	0.0539199	0	Other	ALT-low
43a790572e99bff499df4417405562e7	DO51047	Prost-AdenoCA	PCAWG	Tumour	0.0477659	0	0.0477659	0	Other	ALT-low
43c82bf35cb5d3a8d72dd8724538e795	DO45199	Liver-HCC	PCAWG	Tumour	0.16102	0.0966119	0.064408	0	Other	ALT-low
43f60e3287bf8915ed3881c49229ef01	DO50815	Liver-HCC	PCAWG	Tumour	0.490091	0.0653455	0.424746	0	TERT_mod	ALT-low
4412a8d7db7b88a0ebd77851010346cc	DO51514	Panc-AdenoCA	PCAWG	Tumour	0	0	0	0	Other	ALT-low
4436588167cabcb9412e98b35fc32d5c	DO51126	Prost-AdenoCA	PCAWG	Tumour	0.0271742	0.0271742	0	0	Other	ALT-low
444d1cf922841fb649a8dc74a1c2e992	DO217814	Stomach-AdenoCA	PCAWG	Tumour	0	0	0	0	Other	ALT-high
44bbca31861c07d1d59b5fcc714ee24f	DO27797	Lymph-BNHL	PCAWG	Tumour	0.0503718	0	0.0503718	0	Other	ALT-low
44fe7c7062d6b3337efc81c88e9defaa	DO218030	Stomach-AdenoCA	PCAWG	Tumour	0	0	0	0	Other	ALT-low
451549329670aa5c903f71488cbb029f	DO218121	Breast-AdenoCA	PCAWG	Tumour	0.216887	0	0.216887	0	Other	ALT-low
455dd33a27a061e9bfedd675230c8662	DO46542	Ovary-AdenoCA	PCAWG	Tumour	0.0720838	0	0.0720838	0	Other	ALT-low
45b78532d4e2d03c3618de4968b02b1c	DO35290	Panc-AdenoCA	PCAWG	Tumour	0.0630782	0	0.0630782	0	Other	ALT-low
45c66ba6c3d8e8ab672f57661c852141	DO7214	Lymph-CLL	PCAWG	Tumour	0.0749745	0	0.0749745	0	Other	ALT-low
45c865f30b9ebba2111a4d65a217f6f7	DO35620	CNS-Medullo	PCAWG	Tumour	0.0886664	0.0295555	0.0591109	0	Other	ALT-low
45eec16c65b4695d1680a18047f9b1ba	DO50829	Liver-HCC	PCAWG	Tumour	0.0796937	0.0796937	0	0	Other	ALT-low
4644c254d7b5b2836ffa4d3c49f81a7a	DO51177	Panc-Endocrine	PCAWG	Tumour	0.0253251	0.0253251	0	0	Other	ALT-low
465c41279f86cde6606765655f9845a0	DO217907	Breast-AdenoCA	PCAWG	Tumour	0.0680772	0.0680772	0	0	Other	ALT-low
467098050b808c4505fc48722bd29ac3	DO48943	CNS-Medullo	PCAWG	Tumour	0.0499659	0.024983	0.024983	0	Other	ALT-low
4694a3dd2c9a2daa40ccf3b8d9abbc21	DO50411	Eso-AdenoCA	PCAWG	Tumour	0.0375359	0.0187679	0.0187679	0	Other	ALT-low
469acf910d4582d87590b2c9b0428c8b	DO45207	Liver-HCC	PCAWG	Tumour	0.0299446	0	0.0299446	0	Other	ALT-low
4716e0df7d4e8128ca2f1f54f5db6a31	DO50789	Liver-HCC	PCAWG	Tumour	0.427474	0	0.427474	0	Other	ALT-high
47249f7b4d48cb7ebbf6e4d11244ab3a	DO218230	Stomach-AdenoCA	PCAWG	Tumour	0.0956895	0.0318965	0.063793	0	Other	ALT-low
474bc28f7c81572c872e5d188cde4b11	DO6690	Lymph-CLL	PCAWG	Tumour	0.031776	0	0.031776	0	Other	ALT-low
4779ccc4fd95fbf1dc3ba8f0a1944799	DO52505	Prost-AdenoCA	PCAWG	Tumour	0.0820531	0	0.0820531	0	Other	ALT-low
478c109b1b92d1540e0acb6e46927a9e	DO51508	Panc-AdenoCA	PCAWG	Tumour	0.0566713	0	0.0566713	0	Other	ALT-low
47bbd2941d2f5f50094d2419a94a4f2c	DO52538	Breast-AdenoCA	PCAWG	Tumour	0.293517	0.234813	0.0587033	0	Other	ALT-low
47c410af32ae57b1681ecf42dabb69fe	DO50316	Eso-AdenoCA	PCAWG	Tumour	0.028537	0	0.028537	0	Other	ALT-low
47dd06fd816c86594efa5e2f4278526b	DO23536	Liver-HCC	PCAWG	Tumour	0	0	0	0	TERT_mod	ALT-low
47e0c917aecce2affd8bf4c696a8eb5e	DO51080	Prost-AdenoCA	PCAWG	Tumour	0.0930115	0.0310038	0.0620076	0	Other	ALT-low
47fb91c726f5d03bfdf1b387ccce8aaf	DO1003	Breast-AdenoCA	PCAWG	Tumour	0.858269	0.306525	0.551744	0	Other	ALT-low
480df3b99fdd00ad4610a24ecea8f918	DO35564	CNS-Medullo	PCAWG	Tumour	0	0	0	0	Other	ALT-low
48191857950aaa50566e07d9b274681e	DO48924	CNS-Medullo	PCAWG	Tumour	0.626356	0.199295	0.427061	0	Other	ALT-low
483ca2992d7ca2c2e96337427fc2e128	DO220842	Skin-Melanoma	PCAWG	Tumour	0.0306809	0	0.0306809	0	TERT_mod	ALT-high
487af0f4f2fe1f1163f7e52192838086	DO48935	CNS-Medullo	PCAWG	Tumour	0.0675086	0	0.0675086	0	Other	ALT-low
488c5c7132a9e135b81092e7c0d63255	DO50430	Prost-AdenoCA	PCAWG	Tumour	0	0	0	0	Other	ALT-low
489afdb85a3a449d75c8c036fd26ca78	DO27779	Lymph-BNHL	PCAWG	Tumour	0.0364032	0	0.0364032	0	Other	ALT-low
48e0c92d30b7452af89f5c3ae048ce37	DO49113	Panc-AdenoCA	PCAWG	Tumour	0.0164463	0	0.0164463	0	Other	ALT-low
4900658957425dc83c491749010789a5	DO220895	Skin-Melanoma	PCAWG	Tumour	0.363225	0.121075	0.24215	0	TERT_mod	ALT-low
4902a72f18be4ca7f294e2adee4894f8	DO6504	Lymph-CLL	PCAWG	Tumour	0	0	0	0	Other	ALT-low
492dc4e1c8ccf81151d899af422a47fb	DO32972	Panc-AdenoCA	PCAWG	Tumour	0.02845	0.02845	0	0	Other	ALT-low
49466164d331f2fe53d8aceefa348ae1	DO222288	Stomach-AdenoCA	PCAWG	Tumour	0	0	0	0	Other	ALT-low
49a5f51897e72742aa52eaf1134205b0	DO220890	Skin-Melanoma	PCAWG	Tumour	0.0605031	0	0.0605031	0	TERT_mod	ALT-low
4a404f309554c04703579432985c3ecc	DO35925	CNS-PiloAstro	PCAWG	Tumour	0.324711	0.243533	0.0811778	0	Other	ALT-low
4a6de166582d57955ed1fcc177a93453	DO52716	Lymph-CLL	PCAWG	Tumour	0.0323949	0.0323949	0	0	Other	ALT-low
4a944e431c5f39d85164c63eb19dd0c2	DO27767	Lymph-BNHL	PCAWG	Tumour	0.218131	0.218131	0	0	Other	ALT-low
4a953fb72cd2994d70578b6dd9e7f666	DO23521	Liver-HCC	PCAWG	Tumour	8.61861	0.997945	7.43923	0.181445	Other	ALT-high
4ab27de1aaaa7729fa18b39a6b09ae60	DO44828	Liver-HCC	PCAWG	Tumour	0.0267334	0.0267334	0	0	Other	ALT-low
4ad77a16f1e57940eb4661b925e942ca	DO218828	Breast-AdenoCA	PCAWG	Tumour	0.0847553	0.0565036	0.0282518	0	Other	ALT-low
4af3505e2b1cfb18f30ba774711345fc	DO48959	CNS-Medullo	PCAWG	Tumour	0.0258917	0	0.0258917	0	Other	ALT-low
4b10addb14e2f1431a8b1ed4ec160c60	DO218488	Breast-LobularCA	PCAWG	Tumour	0.0846294	0.0846294	0	0	Other	ALT-low
4b76db53038f484c17e5f5183ece91ae	DO217865	Breast-AdenoCA	PCAWG	Tumour	0.156487	0.0938924	0.0625949	0	Other	ALT-low
4b77606b28ea1ad0f4e903fa48ab7edd	DO52722	Lymph-CLL	PCAWG	Tumour	0.0314736	0	0.0314736	0	Other	ALT-low
4bccb49512c88773b2d6a04587110d5d	DO52677	Lymph-BNHL	PCAWG	Tumour	0.0724349	0.0362174	0.0362174	0	Other	ALT-low
4c0739f1872894280d9b75347ea52c61	DO221544	Panc-AdenoCA	PCAWG	Tumour	0	0	0	0	Other	ALT-low
4c1c194379797b8e06aeb10216a876e2	DO36065	CNS-PiloAstro	PCAWG	Tumour	0.153388	0	0.153388	0	Other	ALT-low
4c7671ed4f81d6b25085db1be3fbacfa	DO51118	Prost-AdenoCA	PCAWG	Tumour	0.0863438	0.0287813	0.0575625	0	Other	ALT-low
4caad590a05dbd898db2a1a105f3a041	DO27829	Lymph-BNHL	PCAWG	Tumour	0.107478	0.0268695	0.0806084	0	Other	ALT-low
4cad92f8878dee625c0eb307974d3c8a	DO35907	CNS-PiloAstro	PCAWG	Tumour	0.219931	0	0.219931	0	Other	ALT-low
4cd98b75278d61b8908772fee5c692e3	DO35454	Panc-AdenoCA	PCAWG	Tumour	0	0	0	0	Other	ALT-low
4ce7043e6c3608bd1b21fdcd75956d33	DO220880	Skin-Melanoma	PCAWG	Tumour	0.0641649	0.0320825	0.0320825	0	TERT_mod	ALT-low
4cfd4d743416bd9bd144ff2435ea851c	DO52663	Lymph-BNHL	PCAWG	Tumour	0.0253613	0	0.0253613	0	Other	ALT-low
4d29b40b62eed66000992857b415d448	DO10811	Prost-AdenoCA	PCAWG	Tumour	0	0	0	0	Other	ALT-low
4d4764559b73b3ee5dd35a79b7bbdba7	DO52636	Bone-Osteosarc	PCAWG	Tumour	0.310326	0.186196	0.124131	0	Other	ALT-low
4e2a90096443c03100f9f26633636332	DO52642	Bone-Osteosarc	PCAWG	Tumour	0.9008	0.489005	0.411794	0	Other	ALT-high
4e477976c92568614918611b0919592c	DO218553	Breast-AdenoCA	PCAWG	Tumour	0.0781544	0.0260515	0.052103	0	Other	ALT-low
4e8a439a5d8c3ef77174684dfa3590bc	DO46420	Ovary-AdenoCA	PCAWG	Tumour	0.057241	0.057241	0	0	ATRX_DAXX_trunc	ALT-high
4e992deda9f713ed5a2c620b559c61b8	DO27785	Lymph-BNHL	PCAWG	Tumour	0.0750093	0.0375047	0.0375047	0	Other	ALT-low
4e9af1d97eeba2dfd5af459dcbb13d9e	DO51504	Panc-AdenoCA	PCAWG	Tumour	0	0	0	0	Other	ALT-low
4eb6bffc98aeb453499395b7b758c491	DO51121	Prost-AdenoCA	PCAWG	Tumour	0	0	0	0	Other	ALT-low
4eeba0a09027ccff5003cc4e22ee224e	DO218583	Breast-AdenoCA	PCAWG	Tumour	0.2769	0.0692251	0.207675	0	Other	ALT-low
4f00a44924e5cdfa34fe9d6c43b8c0d5	DO45251	Biliary-AdenoCA	PCAWG	Tumour	0.287422	0.143711	0.143711	0	Other	ALT-low
4f045f9f5596c4f6670c031b65559375	DO50418	Prost-AdenoCA	PCAWG	Tumour	0	0	0	0	Other	ALT-low
4f137e841ec28308b438e67844d0df65	DO35236	Panc-AdenoCA	PCAWG	Tumour	0	0	0	0	Other	ALT-low
4f2629679dc3ce4f27a5ad423de5f514	DO51480	Panc-AdenoCA	PCAWG	Tumour	0	0	0	0	Other	ALT-low
4f669416867d09bcccb0f6ad44e579b3	DO50403	Eso-AdenoCA	PCAWG	Tumour	0.162007	0	0.162007	0	Other	ALT-low
4fbd557376c78b1a0c881de9104c338f	DO51099	Prost-AdenoCA	PCAWG	Tumour	0.303279	0.18955	0.11373	0	Other	ALT-low
4fe81b7a28e220674b33cc01ec2ee3f2	DO46368	Ovary-AdenoCA	PCAWG	Tumour	0.086705	0.0578033	0.0289017	0	Other	ALT-low
506e611fccaf640073f491341632de1f	DO218306	Head-SCC	PCAWG	Tumour	0.115055	0.0767032	0.0383516	0	TERT_mod	ALT-low
50e24d9b24db912c4d7bb293754a234c	DO52711	Lymph-CLL	PCAWG	Tumour	0.061259	0.061259	0	0	Other	ALT-low
50e9a6dad94770c415c7eb544c34ad31	DO50834	Liver-HCC	PCAWG	Tumour	0.075021	0.025007	0.050014	0	Other	ALT-low
5144479cf56f153995bc1b4f4005d181	DO50393	Eso-AdenoCA	PCAWG	Tumour	0	0	0	0	Other	ALT-low
5182cc1f09a95ce949befeade56b826c	DO51102	Prost-AdenoCA	PCAWG	Tumour	0.0371558	0.0185779	0.0185779	0	Other	ALT-low
51959aa61c7fdec48ea0d360d47618cb	DO49422	Panc-AdenoCA	PCAWG	Tumour	0	0	0	0	Other	ALT-low
51bc50b50556f643bbb8aad9c2d5297c	DO36091	CNS-PiloAstro	PCAWG	Tumour	21.0822	8.93201	10.4426	1.70759	Other	Not avail.
51ee639aaf8b04b335f00e937a87463a	DO35955	CNS-PiloAstro	PCAWG	Tumour	0.0724547	0	0.0724547	0	Other	ALT-low
522283a0269e2982df2296d32234ff43	DO46771	Panc-Endocrine	PCAWG	Tumour	0.0293978	0.0293978	0	0	Other	ALT-low
5249149e763cf3ba4fa8dc1983ae8519	DO50811	Liver-HCC	PCAWG	Tumour	0.0257395	0.0257395	0	0	Other	ALT-low
5258ec3f782ebfb81daeae91bd93cc1e	DO45203	Liver-HCC	PCAWG	Tumour	0.232153	0	0.232153	0	Other	ALT-low
525968b1062dc369ca8f3466a28af453	DO45092	Liver-HCC	PCAWG	Tumour	0.0658651	0	0.0658651	0	Other	ALT-low
528ff42699c53a2fd2131fb4eb55344f	DO220900	Skin-Melanoma	PCAWG	Tumour	1.00081	0.236304	0.764511	0	ATRX_DAXX_trunc	ALT-high
52e9c65df5950efde5a03d89ecfbbe0a	DO50372	Eso-AdenoCA	PCAWG	Tumour	0.0833026	0.0208256	0.0624769	0	Other	ALT-low
5306093fe07ea27cd92c7d3e68b37ebc	DO6580	Lymph-CLL	PCAWG	Tumour	0.0311042	0	0.0311042	0	Other	ALT-low
53340befbabe92293db3bd6e3ec9c933	DO35305	Panc-AdenoCA	PCAWG	Tumour	0.103989	0.034663	0.069326	0	Other	ALT-low
53920d82ba35ac800f7c94ec28331017	DO45243	Biliary-AdenoCA	PCAWG	Tumour	0.0506544	0.0506544	0	0	Other	ALT-low
542b0f59086ee2907fa513c801c65f50	DO46362	Ovary-AdenoCA	PCAWG	Tumour	0.10793	0	0.10793	0	Other	ALT-low
54986a86cf793e3f14f51711bef37de3	DO45235	Liver-HCC	PCAWG	Tumour	0.251957	0.0629893	0.188968	0	Other	ALT-low
54e3bac37058447a7b4666d4ec4afd07	DO52542	Breast-AdenoCA	PCAWG	Tumour	0.235654	0.201989	0.0336648	0	Other	ALT-low
553a01291eee2f3edd3cca38f0644656	DO52135	Panc-Endocrine	PCAWG	Tumour	0.0818912	0	0.0818912	0	Other	ALT-high
55547b4b9b8dbee85c4117b43327a953	DO45117	Liver-HCC	PCAWG	Tumour	0.067942	0	0.067942	0	TERT_mod	ALT-low
55586420804beee4b8d6b3488aaa3b7c	DO10835	Prost-AdenoCA	PCAWG	Tumour	0.0622093	0.0311046	0.0311046	0	Other	ALT-low
55928e15f8fb7864bd7c54acff475dd9	DO52582	Bone-Osteosarc	PCAWG	Tumour	0.0589188	0	0.0589188	0	Other	ALT-low
55e8ba44e3c36e7f29aeacee07d2e693	DO48723	Liver-HCC	PCAWG	Tumour	0.219259	0.0939681	0.125291	0	Other	ALT-low
55e93fe6449abf2c789912e31256cd8a	DO48909	CNS-Medullo	PCAWG	Tumour	0.132698	0.132698	0	0	TERT_mod	ALT-low
561249f63b7b65807ce0aeec745572e2	DO52645	Bone-Osteosarc	PCAWG	Tumour	0.0352985	0	0.0352985	0	Other	ALT-low
5613381bffc6cb7ab0228710a0709b32	DO46877	Kidney-RCC	PCAWG	Tumour	0.02422	0	0.02422	0	Other	ALT-low
5627ce325a84fcf5109affd2e5d9a36c	DO51522	Panc-AdenoCA	PCAWG	Tumour	0.0384943	0.0192471	0.0192471	0	Other	ALT-low
5689c17daa9bd2e6200ac612fe0f488f	DO6665	Lymph-CLL	PCAWG	Tumour	0	0	0	0	Other	ALT-low
56e9ea4825d86f21a3fa9804bc198e86	DO52621	Bone-Cart	PCAWG	Tumour	0.0819807	0	0.0819807	0	Other	ALT-low
56ed39874647fedbe295f650fa6a79a9	DO52150	Panc-Endocrine	PCAWG	Tumour	0.264619	0.0203553	0.244264	0	ATRX_DAXX_trunc	ALT-low
56f19ea4eec9ce8567f7e844e79ed575	DO46767	Panc-Endocrine	PCAWG	Tumour	0.0319891	0.0159946	0.0159946	0	Other	ALT-low
56f763fcf08584ad43e9a5a5d0381628	DO51070	Prost-AdenoCA	PCAWG	Tumour	0.0711242	0.0237081	0.0474161	0	Other	ALT-low
5705a1c3d47986c3058a842f5fda4be2	DO23549	Liver-HCC	PCAWG	Tumour	0.0833057	0	0.0833057	0	Other	ALT-low
577479bf0c96b6fb0a2aabb0efddc36a	DO50772	Liver-HCC	PCAWG	Tumour	0.530822	0.151664	0.379159	0	Other	ALT-low
5778f94c7499dd42270fe70335824f85	DO51098	Prost-AdenoCA	PCAWG	Tumour	0.0926961	0.023174	0.0695221	0	Other	ALT-low
57a2b95a65fee2bae2d3efd4cc35b5bb	DO35496	Panc-AdenoCA	PCAWG	Tumour	0	0	0	0	Other	ALT-low
57c3bf61e7bcac81351bbb51a4fc8e3b	DO218443	Stomach-AdenoCA	PCAWG	Tumour	0.0800649	0	0.0800649	0	Other	ALT-low
57c7a4081af16bf55ff5bd82698fd075	DO27817	Lymph-BNHL	PCAWG	Tumour	0.203736	0.0679121	0.135824	0	Other	ALT-low
584ec14221076e11d076feb3b2a4ab5a	DO32831	Panc-AdenoCA	PCAWG	Tumour	0.349372	0.139749	0.209623	0	Other	ALT-low
588bdee617a5461aacb0c3374dfd1b04	DO49087	Panc-AdenoCA	PCAWG	Tumour	0.0702855	0.0234285	0.046857	0	Other	ALT-low
58aebb6d435937c9167d100e58545d80	DO51123	Prost-AdenoCA	PCAWG	Tumour	0.0199899	0	0.0199899	0	Other	ALT-low
58e99398186fa3e1de23fd086c2720e7	DO23517	Liver-HCC	PCAWG	Tumour	0.225615	0.15041	0.0752049	0	Other	ALT-low
5905d0738d920826f458608f4f65c57a	DO27807	Lymph-BNHL	PCAWG	Tumour	0.106207	0.0708048	0.0354024	0	Other	ALT-low
5945305b1832dfaffe03d0af3fd226fb	DO36006	CNS-PiloAstro	PCAWG	Tumour	0.0360246	0	0.0360246	0	Other	ALT-low
595be20fae42e395bfdb66da01f40cce	DO35543	CNS-Medullo	PCAWG	Tumour	0	0	0	0	Other	ALT-low
595ebd80a1029606695d8ff375f8ab16	DO50421	Prost-AdenoCA	PCAWG	Tumour	0.0432875	0.0216437	0.0216437	0	Other	ALT-low
59e8f1094d5a42383be300b1027ff74b	DO218180	Head-SCC	PCAWG	Tumour	0.126203	0.100962	0.0252405	0	TERT_mod	ALT-low
59eba01ec683eff717e62b7b11f931b3	DO49181	Panc-AdenoCA	PCAWG	Tumour	0	0	0	0	Other	ALT-low
59f0b912cb371e217ad1dc357f324ccb	DO52672	Lymph-BNHL	PCAWG	Tumour	0	0	0	0	Other	ALT-low
5a5a4d48f56d863a291e464b754dd794	DO52617	Bone-Osteosarc	PCAWG	Tumour	0.0388576	0.0388576	0	0	TERT_mod	ALT-high
5a6f7b5ed230cd6d0aa2b3bfea56cf7e	DO52539	Breast-AdenoCA	PCAWG	Tumour	0.166975	0.0417439	0.125232	0	Other	ALT-low
5acf9c773784487d962cdf94a7f14d9c	DO23513	Liver-HCC	PCAWG	Tumour	0.0809159	0	0.0809159	0	Other	ALT-low
5b0050b8444bb0596fcac0336513b79f	DO36095	CNS-PiloAstro	PCAWG	Tumour	0.0529456	0.0264728	0.0264728	0	Other	ALT-low
5b356a61f17f38a17908d3796c1678d0	DO45121	Liver-HCC	PCAWG	Tumour	0	0	0	0	Other	ALT-low
5b517c7b4f60338c9263514c10cd65ff	DO35258	Panc-AdenoCA	PCAWG	Tumour	0.238101	0.0595253	0.178576	0	Other	ALT-low
5b56217535b8ecf8a1f50b1f5250b0c1	DO46334	Ovary-AdenoCA	PCAWG	Tumour	0	0	0	0	Other	ALT-low
5b94fd618a2f11dd37e36c171701207c	DO51541	Panc-AdenoCA	PCAWG	Tumour	0	0	0	0	Other	ALT-low
5be8a9a6afb93acf90f99eefe95a0420	DO47056	Kidney-RCC	PCAWG	Tumour	0	0	0	0	Other	ALT-low
5bf4af94766a4eccee938ecfe433f40d	DO50346	Eso-AdenoCA	PCAWG	Tumour	0	0	0	0	Other	ALT-low
5ceac1a982999281aa521da71b7d1211	DO48760	Liver-HCC	PCAWG	Tumour	0	0	0	0	Other	ALT-low
5d003d442dbaf291b70d2d8a85db9670	DO50402	Eso-AdenoCA	PCAWG	Tumour	0	0	0	0	Other	ALT-low
5d2ebb6616cad80affcbf330347c1be2	DO45091	Liver-HCC	PCAWG	Tumour	0.167927	0.0335854	0.134342	0	Other	ALT-low
5d5950e0c7db4b86ceed08c9ed231488	DO52681	Lymph-BNHL	PCAWG	Tumour	0.0999068	0.0499534	0.0499534	0	Other	ALT-low
5d63785ec55a1d718634f478cd25b853	DO49090	Panc-AdenoCA	PCAWG	Tumour	0	0	0	0	Other	ALT-low
5da68fd734620bcd20fcc37088c4699d	DO46925	Kidney-RCC	PCAWG	Tumour	0	0	0	0	Other	ALT-low
5e02aa13d68952c589a22ef09b7f5422	DO220873	Skin-Melanoma	PCAWG	Tumour	0.0414742	0	0.0414742	0	TERT_mod	ALT-low
5e4664e038ae05c928ed65ff1728063e	DO45039	Liver-HCC	PCAWG	Tumour	0	0	0	0	Other	ALT-low
5e7b9e50f2d95de77d9c5e95f871feb1	DO46556	Ovary-AdenoCA	PCAWG	Tumour	0.0437887	0.0218944	0.0218944	0	Other	ALT-low
5eabab64d7504bfe4f7ae25413e60b60	DO52667	Lymph-BNHL	PCAWG	Tumour	0.0693169	0.0693169	0	0	Other	ALT-low
5f0fcc112b9b39ad0e26934a0b09fefd	DO46945	Kidney-RCC	PCAWG	Tumour	0	0	0	0	Other	ALT-low
5f13a28d8a3a0b24cfd3bcfcbbd03556	DO51527	Panc-AdenoCA	PCAWG	Tumour	0	0	0	0	Other	ALT-low
5f3cd12aafcc73b605a84e62bce7ac3a	DO220871	Skin-Melanoma	PCAWG	Tumour	0	0	0	0	Other	ALT-low
5f5c58598e8ad39f661cf42987fcdceb	DO51473	Panc-AdenoCA	PCAWG	Tumour	0.0293779	0	0.0293779	0	Other	ALT-low
5f5fc477fa057c04bc37dbb94ee820d3	DO52151	Panc-Endocrine	PCAWG	Tumour	0.930461	0.0422937	0.888167	0	Other	ALT-high
5f62bfbe66ac61cb10c71cf0282944c4	DO51045	Prost-AdenoCA	PCAWG	Tumour	0.190048	0.166292	0.023756	0	Other	ALT-low
5f7808358b324a9bc188e01a89dbc46a	DO35676	CNS-Medullo	PCAWG	Tumour	0	0	0	0	Other	ALT-low
5ff9159cd54ecd8c1d2d6f3a6096fcf8	DO48922	CNS-Medullo	PCAWG	Tumour	0	0	0	0	Other	ALT-low
601ac1f77b9ef56fb8f9fefed549fff3	DO218060	Breast-AdenoCA	PCAWG	Tumour	0	0	0	0	Other	ALT-low
602804fde7414c6d04aab8ce718141d6	DO35553	CNS-Medullo	PCAWG	Tumour	0.0251281	0.0251281	0	0	Other	ALT-low
604e82439c4011a5fd0fbfb745bdb136	DO221543	Panc-AdenoCA	PCAWG	Tumour	0.0912759	0	0.0912759	0	Other	ALT-low
60708faddc660f02b3f803ba3c28db57	DO35997	CNS-PiloAstro	PCAWG	Tumour	0.0350873	0	0.0350873	0	Other	ALT-low
608fababf81bd2eebbaaf89e835d112b	DO45049	Liver-HCC	PCAWG	Tumour	0	0	0	0	TERT_mod	ALT-low
60b38fa2d9ac9d8e614e82ea68f1d86d	DO51087	Prost-AdenoCA	PCAWG	Tumour	0.524931	0.293344	0.231587	0	Other	ALT-low
60c1b594f48a5e791f6a8e2d24f02b61	DO50774	Liver-HCC	PCAWG	Tumour	0.428467	0.107117	0.32135	0	TERT_mod	ALT-low
60c526256dda63debb43408050e3bca6	DO27851	Lymph-BNHL	PCAWG	Tumour	0.278489	0	0.278489	0	Other	ALT-low
60e959f859d6377dd770a83939569f35	DO48934	CNS-Medullo	PCAWG	Tumour	0.0237135	0	0	0.0237135	Other	ALT-low
60f6fb73f6509495d29350064a48924f	DO45201	Liver-HCC	PCAWG	Tumour	0.107025	0	0.107025	0	Other	ALT-low
612c4953245322da7edc7335cf53e658	DO45103	Liver-HCC	PCAWG	Tumour	0.252475	0.0631188	0.189356	0	Other	ALT-low
6173fef946b201a92a404c1285d887d4	DO48925	CNS-Medullo	PCAWG	Tumour	0	0	0	0	Other	ALT-low
61862b8e2c3ec1c6507d4cf9cffb8daa	DO49451	Panc-AdenoCA	PCAWG	Tumour	0.0794146	0	0.0794146	0	Other	ALT-low
61c5765c5f5fe6e8996e58819c817f1c	DO52127	Panc-Endocrine	PCAWG	Tumour	0.154056	0	0.154056	0	Other	ALT-high
61c5eeae092659949b20354fdaae07d8	DO50370	Eso-AdenoCA	PCAWG	Tumour	0	0	0	0	Other	ALT-low
61d3cfbc9682be8a8b771fc184b13bfc	DO34849	Panc-AdenoCA	PCAWG	Tumour	0.102933	0.102933	0	0	Other	ALT-low
61e3b0d2442f179687f1a6f00a6e2b9f	DO52719	Lymph-CLL	PCAWG	Tumour	0	0	0	0	TERT_mod	ALT-low
6211d2625d1f5617e7619e6b46b7fa2d	DO51088	Prost-AdenoCA	PCAWG	Tumour	0.149898	0.0299795	0.119918	0	Other	ALT-low
6268444b11992b2415cb8f84ec6068f4	DO35725	CNS-Medullo	PCAWG	Tumour	0.884154	0.294718	0.559964	0.0294718	Other	ALT-low
62f9b03085f759c6f5cc1ca084ca176c	DO51498	Panc-AdenoCA	PCAWG	Tumour	0.0148949	0	0.0148949	0	Other	ALT-low
631b9975333570d974c869406889eea8	DO48721	Liver-HCC	PCAWG	Tumour	0.0601308	0	0.0601308	0	Other	ALT-low
6351ca0ec89dd2177e670058941523ea	DO35967	CNS-PiloAstro	PCAWG	Tumour	0.0886238	0.0295413	0.0590825	0	Other	ALT-low
638d94b0e75c5b1322678701b690e5d5	DO34793	Panc-AdenoCA	PCAWG	Tumour	0.0304992	0	0.0304992	0	Other	ALT-low
639082418c0bb990109c1aad20cb9688	DO6549	Lymph-CLL	PCAWG	Tumour	0.0297394	0.0297394	0	0	Other	Not avail.
63a4fc3e658453a77d5404c03b96a7e9	DO32976	Panc-AdenoCA	PCAWG	Tumour	0.0460191	0	0.0460191	0	Other	ALT-low
63e504f8014c75c36be9bf162f5d001a	DO218831	Breast-AdenoCA	PCAWG	Tumour	0.0799315	0	0.0799315	0	Other	ALT-low
63edd1b2a4918b284c036d4d66d0b007	DO220888	Skin-Melanoma	PCAWG	Tumour	0.0657055	0.0328528	0.0328528	0	Other	ALT-low
643f897cc68d42e2620b485d48fc7747	DO6492	Lymph-CLL	PCAWG	Tumour	0	0	0	0	Other	ALT-low
644f152bf641bb5d2f09f31310273ead	DO32837	Panc-AdenoCA	PCAWG	Tumour	0.10989	0.021978	0.0879122	0	Other	ALT-low
647d175d6d9c2be44b02fd2359e9634c	DO47004	Kidney-RCC	PCAWG	Tumour	0.0246902	0	0.0246902	0	Other	ALT-low
64ddea05a2bee49e4a139db4f7ea226f	DO23545	Liver-HCC	PCAWG	Tumour	0.659821	0.247433	0.412388	0	Other	ALT-low
64e20a753514039c32c84de6fe7d39c6	DO48890	CNS-Medullo	PCAWG	Tumour	0	0	0	0	Other	ALT-low
64f9d6cf2602a5a363e59c6a86a0d77a	DO6430	Lymph-CLL	PCAWG	Tumour	0.0294855	0.0294855	0	0	Other	ALT-low
64ff15d627f153b3349f550a1120e147	DO52695	Lymph-BNHL	PCAWG	Tumour	0.0663762	0	0.0663762	0	Other	ALT-low
6519650db215b9f6da6cceb0318e074c	DO46358	Ovary-AdenoCA	PCAWG	Tumour	0.0764176	0.0254725	0.0509451	0	Other	ALT-low
6534b145d54f68dc8d9f587b0ad64883	DO52651	Lymph-BNHL	PCAWG	Tumour	0.119197	0.0297994	0.0893981	0	Other	ALT-low
6559869eca3fce04ad1da2315d71bbe4	DO45181	Liver-HCC	PCAWG	Tumour	0	0	0	0	TERT_mod	ALT-low
659057c3585708c2692f6900df2ce9db	DO46763	Panc-Endocrine	PCAWG	Tumour	0.282097	0.0134332	0.268664	0	ATRX_DAXX_trunc	ALT-high
65e0fbf144a18abce14fe6439046401b	DO35612	CNS-Medullo	PCAWG	Tumour	0	0	0	0	Other	ALT-low
662a45110d9a03ebb6a0f7c1a885aebc	DO46402	Ovary-AdenoCA	PCAWG	Tumour	0.0496305	0.0248152	0.0248152	0	Other	ALT-low
6681a3b45b0975d2599d48a85149ba3d	DO50443	Eso-AdenoCA	PCAWG	Tumour	0	0	0	0	Other	ALT-low
66ab39da02f559b827b197ae7599809d	DO52155	Panc-Endocrine	PCAWG	Tumour	0.0345636	0	0.0345636	0	Other	ALT-low
66ca43d44c0d21569c6d31eb163f0d0a	DO50802	Liver-HCC	PCAWG	Tumour	0.0314251	0	0.0314251	0	Other	ALT-low
67261dae9e65109bf2dad31bfd6ab893	DO48923	CNS-Medullo	PCAWG	Tumour	0.186459	0.149167	0.0372917	0	Other	ALT-low
6727944984136715e9d49cb9dbed34d6	DO48917	CNS-Medullo	PCAWG	Tumour	0.499653	0.349757	0.149896	0	TERT_mod	ALT-low
672f1a0b6f0e38b56abb4599af2fff23	DO218408	Breast-AdenoCA	PCAWG	Tumour	0.273789	0.171118	0.102671	0	Other	ALT-low
6743412cd0945ea5ba50a518341e5638	DO35964	CNS-PiloAstro	PCAWG	Tumour	0.240471	0.160314	0.0801571	0	Other	ALT-low
67733f4578d7f79c8ddf670591291874	DO46360	Ovary-AdenoCA	PCAWG	Tumour	0.124838	0	0.124838	0	Other	ALT-low
677ca42c340ba6e7b7de8bda3bf35294	DO48904	CNS-Medullo	PCAWG	Tumour	0	0	0	0	TERT_mod	ALT-low
68076d4ceba4b3d7cc8fe0dcf9b2d6c6	DO46844	Kidney-RCC	PCAWG	Tumour	0.0495296	0.0495296	0	0	Other	ALT-low
6817768c60d972a8cc3d864f70306979	DO35959	CNS-PiloAstro	PCAWG	Tumour	0.0308276	0	0.0308276	0	Other	ALT-low
6828fd112a0ac638734e60f65e787da3	DO51139	Prost-AdenoCA	PCAWG	Tumour	0.117237	0.0293093	0.0879279	0	Other	ALT-low
6855ab76532bc036b22d13f9bf026c2c	DO23524	Liver-HCC	PCAWG	Tumour	0.119051	0.0793674	0.0396837	0	Other	ALT-low
6879c3b27b4377f61326fb2683b75e2b	DO6450	Lymph-CLL	PCAWG	Tumour	0	0	0	0	Other	ALT-low
687ae3ee94e926f756b3d51d4ac74e8d	DO47243	Kidney-RCC	PCAWG	Tumour	0	0	0	0	Other	ALT-low
6891906bc4eb5c978519a9db82d637df	DO51157	Prost-AdenoCA	PCAWG	Tumour	0	0	0	0	Other	ALT-low
68fcfce3f452dfe01f8eb1c664da0917	DO218347	Breast-AdenoCA	PCAWG	Tumour	0.0353699	0	0.0353699	0	Other	ALT-low
6935fc901ee2d86f6dbc961a51150f2a	DO220863	Skin-Melanoma	PCAWG	Tumour	0	0	0	0	TERT_mod	ALT-low
697e4c9f4f5f38ce5396480a56b9dc6f	DO52686	Lymph-BNHL	PCAWG	Tumour	0	0	0	0	Other	ALT-low
69877d2815424646165b28ae71d264e6	DO51134	Prost-AdenoCA	PCAWG	Tumour	0.0133256	0	0.0133256	0	Other	ALT-low
69b692e259a274a4c5668d8a37e567d4	DO218205	Breast-AdenoCA	PCAWG	Tumour	0.126404	0.0632022	0.0632022	0	Other	ALT-low
69c040b5224c6f42ac5460fc5771db0d	DO48899	CNS-Medullo	PCAWG	Tumour	0.0302949	0	0.0302949	0	TERT_mod	ALT-low
6a5f44231782dcb8b20f92721ba21dd0	DO35581	CNS-Medullo	PCAWG	Tumour	0.0261088	0.0261088	0	0	Other	ALT-low
6a6141348896ac8d34f9f528b982a03a	DO48677	Liver-HCC	PCAWG	Tumour	0	0	0	0	TERT_mod	ALT-low
6abba3f621d5442ad1e893d1ea11e9c6	DO48701	Liver-HCC	PCAWG	Tumour	0	0	0	0	Other	ALT-low
6ac111863a7fc7a0ac5bb6555f7334e6	DO220868	Skin-Melanoma	PCAWG	Tumour	0.0395083	0	0.0395083	0	Other	ALT-high
6af68c89db6681389ea0b2193b53214b	DO51141	Prost-AdenoCA	PCAWG	Tumour	0	0	0	0	Other	ALT-low
6b503809e6ab4b8adab86871299aa8ff	DO52125	Panc-Endocrine	PCAWG	Tumour	0.0473757	0	0.0473757	0	Other	ALT-low
6bd0e573cda2fd36a174232f6e0b9052	DO46859	Kidney-RCC	PCAWG	Tumour	0	0	0	0	Other	ALT-low
6c348f36d25fd85868fc85ecd8a126ee	DO51476	Panc-AdenoCA	PCAWG	Tumour	0.0719378	0	0.0719378	0	Other	ALT-low
6c70c62e0ab62a7e5218bbb6bdb2847b	DO48969	CNS-Medullo	PCAWG	Tumour	0.057853	0	0.057853	0	Other	ALT-low
6cbeb5a34a30d729811228aed3e03f56	DO46893	Kidney-RCC	PCAWG	Tumour	0	0	0	0	Other	ALT-low
6cf5035940efed2215de21f6fe7b92d2	DO27827	Lymph-BNHL	PCAWG	Tumour	0.30669	0.0613379	0.245352	0	Other	ALT-low
6d0e749eb2696acb3be87035ad7ca643	DO48961	CNS-Medullo	PCAWG	Tumour	0.081912	0.081912	0	0	Other	ALT-low
6d3909e345e1610c198d877c3a214f29	DO50803	Liver-HCC	PCAWG	Tumour	0.0847178	0	0.0847178	0	Other	ALT-low
6d40dc59523c89c44b88035bd6a8f4eb	DO34608	Panc-AdenoCA	PCAWG	Tumour	0.0292758	0.0292758	0	0	Other	ALT-low
6d65231fac6a83aa80fd186108bb8273	DO220884	Skin-Melanoma	PCAWG	Tumour	0.177516	0.059172	0.118344	0	Other	ALT-low
6d8be7f24739ef2abc0adb53e4445400	DO52673	Lymph-BNHL	PCAWG	Tumour	0	0	0	0	Other	ALT-low
6db9eb9138d88ce7c7e9dac51a440ae0	DO27791	Lymph-BNHL	PCAWG	Tumour	0.268268	0.0838338	0.184434	0	Other	ALT-low
6dd1121463a31c3af37ec7c716f12f70	DO52698	Lymph-CLL	PCAWG	Tumour	0.0659006	0	0.0659006	0	Other	ALT-low
6ddb473d746e3282588c413a0354c77b	DO51500	Panc-AdenoCA	PCAWG	Tumour	0	0	0	0	Other	ALT-low
6e75f04c104516af8d5759d4dcac8f76	DO218404	Breast-AdenoCA	PCAWG	Tumour	0.087706	0.043853	0.043853	0	Other	ALT-low
6e790d872cb0ddbf25e9490ef1d86ba4	DO46571	Ovary-AdenoCA	PCAWG	Tumour	0	0	0	0	Other	ALT-low
6ed154531afa06f13728aae1d69468a9	DO52506	Prost-AdenoCA	PCAWG	Tumour	0.0997235	0	0.0997235	0	Other	ALT-low
6ee67c4d00305add775e6f28ff2523e2	DO35350	Panc-AdenoCA	PCAWG	Tumour	0.474387	0.199742	0.274645	0	Other	ALT-low
6f5a7899ca449d7fe0bf9466b9d4460e	DO49463	Panc-AdenoCA	PCAWG	Tumour	0.133956	0.0243556	0.1096	0	Other	ALT-low
6f7534a3ae42b8d16102065063e3e2fe	DO220853	Skin-Melanoma	PCAWG	Tumour	0.214775	0.143183	0.0715916	0	Other	ALT-low
6f75aff2a2201fdb01ad1200b8c16cc2	DO51485	Panc-AdenoCA	PCAWG	Tumour	0.101405	0.0507025	0.0507025	0	Other	ALT-low
6f9b91f9d6e2a9d83c751067d946fd2f	DO46977	Kidney-RCC	PCAWG	Tumour	0	0	0	0	Other	ALT-low
6fee29630118337e875b5975e84fedfe	DO35584	CNS-Medullo	PCAWG	Tumour	0	0	0	0	Other	ALT-low
6ff9e3385587d8c1c7d90c4fd1bce33b	DO217787	Breast-AdenoCA	PCAWG	Tumour	0.174308	0.130731	0.0435769	0	Other	ALT-low
709780614dcfa64f06bea39dabbd774c	DO51105	Prost-AdenoCA	PCAWG	Tumour	0.0282306	0.0282306	0	0	Other	ALT-low
70bbb07a6ac355a9860aef2168fd8ba0	DO35952	CNS-PiloAstro	PCAWG	Tumour	0.0682711	0	0.0682711	0	Other	ALT-low
70d95a5ca16909c0885bd36884c8f2ae	DO46364	Ovary-AdenoCA	PCAWG	Tumour	0.0814593	0.0814593	0	0	Other	ALT-low
715e2a206dac1b74e22255b5cc0bf271	DO45305	Biliary-AdenoCA	PCAWG	Tumour	0.063542	0	0.063542	0	Other	ALT-low
7167f0e3e4ae49d781d7204718e164e2	DO51073	Prost-AdenoCA	PCAWG	Tumour	0.213174	0.0581383	0.155035	0	Other	ALT-low
718db53891f8efef65f825d8c8756fff	DO52600	Bone-Osteosarc	PCAWG	Tumour	1.19198	0.595988	0.595988	0	ATRX_DAXX_trunc	ALT-high
71b0401ff14cd19cdb18deca7403d3bf	DO52653	Lymph-BNHL	PCAWG	Tumour	0.0890035	0	0.0890035	0	Other	ALT-low
7229248390a3f10e747b946e5ef580a8	DO33264	Panc-AdenoCA	PCAWG	Tumour	0.0239341	0.0239341	0	0	Other	ALT-low
725a52a351e9173a47bb31c79116831e	DO45169	Liver-HCC	PCAWG	Tumour	0.0687734	0	0.0687734	0	Other	ALT-high
72638a59b08172c749813ec8ca0dfafc	DO27775	Lymph-BNHL	PCAWG	Tumour	0.095172	0.047586	0.047586	0	Other	ALT-low
726c5346ccd8b30c02fc38d48c89f86b	DO52685	Lymph-BNHL	PCAWG	Tumour	0.0740774	0.0370387	0.0370387	0	Other	ALT-low
727185bb203cb1d0a2aa6059a6f00a65	DO220823	Breast-AdenoCA	PCAWG	Tumour	0.0718794	0.0359397	0.0359397	0	Other	ALT-low
72e31dc9b7e7833b23833b80400a4345	DO7018	Lymph-CLL	PCAWG	Tumour	0.15482	0.0221172	0.132703	0	Other	ALT-low
72f6b7109433e5a02c9a9c2113206858	DO50791	Liver-HCC	PCAWG	Tumour	0.0738621	0.0738621	0	0	Other	ALT-high
72fa6dda655cffe29e8ae26357ec3069	DO46827	Kidney-RCC	PCAWG	Tumour	0	0	0	0	Other	ALT-low
733a1b009dd4c588d8a7d7968a02d2d6	DO46356	Ovary-AdenoCA	PCAWG	Tumour	0.0942342	0.0565405	0.0376937	0	Other	ALT-low
7368df1c73a81daa872702eac4002f81	DO220883	Skin-Melanoma	PCAWG	Tumour	0.0791766	0.047506	0.0316706	0	TERT_mod	ALT-low
73c4a73954614dda9be097dfb8305bd8	DO218440	Biliary-AdenoCA	PCAWG	Tumour	0.148181	0	0.148181	0	Other	ALT-low
74445daafa8701b81ea1f4252cbcb37d	DO7112	Lymph-CLL	PCAWG	Tumour	0	0	0	0	Other	ALT-low
74475d452e5ca9eaee00671529f1d22a	DO50354	Eso-AdenoCA	PCAWG	Tumour	0	0	0	0	Other	ALT-low
74486dd920d0ea07275de6c026607685	DO52131	Panc-Endocrine	PCAWG	Tumour	0	0	0	0	Other	Not avail.
74603ffb17b69f001392d4eba39eea07	DO218227	Biliary-AdenoCA	PCAWG	Tumour	0.13184	0.0878934	0.0439467	0	Other	ALT-low
7462ef18c59f271853113e172893a782	DO35723	CNS-Medullo	PCAWG	Tumour	0.677166	0.369363	0.307803	0	Other	Not avail.
74a5c71078d87c1fb3272b24cb54977c	DO218684	Breast-AdenoCA	PCAWG	Tumour	0.165401	0	0.165401	0	Other	ALT-low
750a7089669a92c37bb8621156659f63	DO222299	Stomach-AdenoCA	PCAWG	Tumour	0.13957	0.0697851	0.0697851	0	Other	ALT-low
7525e7e38d39ec217664e35a1586c273	DO51085	Prost-AdenoCA	PCAWG	Tumour	0.108763	0.0271908	0.0815725	0	Other	ALT-low
75b6eb87614f1dd3a6e5cd651f5d109c	DO48738	Liver-HCC	PCAWG	Tumour	1.32017	0.27793	1.04224	0	Other	ALT-low
75c7070124ccaea60ff07acdf42a6ef0	DO51467	Panc-AdenoCA	PCAWG	Tumour	0	0	0	0	Other	ALT-high
75e5ab0697eec300150de8ff1f549336	DO218502	Breast-AdenoCA	PCAWG	Tumour	0.290697	0.232557	0.0581394	0	Other	ALT-low
75f0cbcf4eec003e851ac6fae6315471	DO33488	Panc-AdenoCA	PCAWG	Tumour	0.0233676	0	0.0233676	0	Other	ALT-low
7660661e026a556d89be87c9d558981e	DO48971	CNS-Medullo	PCAWG	Tumour	0.0954278	0.0636185	0.0318093	0	Other	ALT-low
76996b43202368059fb4192c4dc42ea5	DO35753	CNS-Medullo	PCAWG	Tumour	0.352731	0.0813994	0.271331	0	Other	ALT-low
7720b27d8aac5b2f083485037a35527f	DO51083	Prost-AdenoCA	PCAWG	Tumour	0.0306133	0	0.0306133	0	Other	ALT-low
7723a85b59ebce340fe43fc1df504b35	DO1012	Breast-AdenoCA	PCAWG	Tumour	0.158878	0.119158	0.0397195	0	Other	ALT-low
7763f046e5db1018c1406a1dac7b5b02	DO52504	Prost-AdenoCA	PCAWG	Tumour	0.0873942	0	0.0873942	0	Other	ALT-low
77695a33a7d56f66aee829113d1e8ef3	DO23546	Liver-HCC	PCAWG	Tumour	0.0648434	0.0648434	0	0	Other	ALT-low
77b817877bee951efa52cbeb18902545	DO218072	Breast-AdenoCA	PCAWG	Tumour	0.0429899	0	0.0429899	0	Other	ALT-low
77fe66c3e86954f6aa7fcd6591e8704b	DO10833	Prost-AdenoCA	PCAWG	Tumour	0.344173	0.206504	0.137669	0	Other	Not avail.
784fcaba065e338a9d53fad6154e9d61	DO52650	Lymph-BNHL	PCAWG	Tumour	0.14874	0.0594961	0.0892441	0	Other	ALT-low
7875b5196f6b8b52847f99bf370aada0	DO50311	Eso-AdenoCA	PCAWG	Tumour	0.0338927	0.0338927	0	0	Other	ALT-low
788abfc07cb72fc09a14ddce024b32b1	DO36024	CNS-PiloAstro	PCAWG	Tumour	0	0	0	0	Other	ALT-low
79015d43091b1f62872a43b23cc0de6b	DO48967	CNS-Medullo	PCAWG	Tumour	0.0714889	0.0476593	0.0238296	0	Other	ALT-low
790415945f17443095ca488d5ee57681	DO35330	Panc-AdenoCA	PCAWG	Tumour	0	0	0	0	Other	ALT-low
7922b9177abdcb76b73d824ed3428bac	DO7166	Lymph-CLL	PCAWG	Tumour	0	0	0	0	Other	ALT-low
792c403a59a3e3d07ee2ee54b60f14da	DO36033	CNS-PiloAstro	PCAWG	Tumour	0	0	0	0	Other	ALT-low
792cad237dc07283adb7920e1ffd874d	DO45259	Biliary-AdenoCA	PCAWG	Tumour	0.0498813	0	0.0498813	0	Other	ALT-low
792f1696c110e6b1d806951ee895de49	DO50424	Prost-AdenoCA	PCAWG	Tumour	0	0	0	0	Other	ALT-low
797af0f9bf8c4976ccf632071abe5a65	DO46448	Ovary-AdenoCA	PCAWG	Tumour	0.105656	0.0528278	0.0528278	0	Other	ALT-low
79db7a9d12c73bddf39c51e08dfe74d8	DO47100	Kidney-RCC	PCAWG	Tumour	0	0	0	0	Other	ALT-low
7a00c29f1c0d4b7c348d7f1913a2802f	DO45115	Liver-HCC	PCAWG	Tumour	0.140662	0	0.140662	0	Other	ALT-low
7a6688a301f0a01b774d4548b3971627	DO35985	CNS-PiloAstro	PCAWG	Tumour	0.21256	0.0607315	0.151829	0	Other	ALT-low
7a99bb623fbe3fb791ec8fac749087a5	DO7024	Lymph-CLL	PCAWG	Tumour	0	0	0	0	Other	ALT-low
7af33d02bd02caadd0706855a249b316	DO50417	Prost-AdenoCA	PCAWG	Tumour	0.0349862	0.0349862	0	0	Other	ALT-low
7b02e64dd1a5eaf29a70c5793703fbca	DO48953	CNS-Medullo	PCAWG	Tumour	0.212097	0.0530242	0.159073	0	Other	ALT-low
7b32ba8e4ee40a02572d78a63a105a56	DO51145	Prost-AdenoCA	PCAWG	Tumour	0.117651	0.0294128	0.0882385	0	Other	ALT-low
7b4a1a9b760e944f4dcfa8d5983793a2	DO52148	Panc-Endocrine	PCAWG	Tumour	0.0981839	0.0392736	0.0589103	0	Other	ALT-low
7b8d6eaf1c6ea8fa32c9c437b0554496	DO51512	Panc-AdenoCA	PCAWG	Tumour	0	0	0	0	Other	Not avail.
7bc9a7b77ee0dbd40310c486adae4b1a	DO45081	Liver-HCC	PCAWG	Tumour	0.0308883	0.0308883	0	0	Other	ALT-low
7c0080375414f18c4d39f0eaa7fa454f	DO220825	Breast-DCIS	PCAWG	Tumour	0.0828363	0.0828363	0	0	Other	ALT-low
7c2156017cc2c847013c4b87cfca8a8b	DO50321	Eso-AdenoCA	PCAWG	Tumour	0.0230891	0.0230891	0	0	Other	ALT-low
7c34fad6e499138521ef51c40ddb0787	DO51155	Prost-AdenoCA	PCAWG	Tumour	0	0	0	0	Other	ALT-low
7c3abba467e2e2377d0ee7aeb27bf39f	DO220867	Skin-Melanoma	PCAWG	Tumour	0	0	0	0	TERT_mod	ALT-low
7c7328d29d91e1ccf62affb7ae793cf2	DO218223	Stomach-AdenoCA	PCAWG	Tumour	0.0844948	0	0.0844948	0	Other	ALT-low
7c9fb87858988297f58543bcca257f80	DO220887	Skin-Melanoma	PCAWG	Tumour	0.0281663	0.0281663	0	0	TERT_mod	ALT-low
7cf3133c7550991cae566e60c099f0e5	DO50405	Eso-AdenoCA	PCAWG	Tumour	0.0146823	0	0.0146823	0	Other	ALT-low
7d14b175eec47da9c12e076290570b07	DO51051	Prost-AdenoCA	PCAWG	Tumour	0.0420302	0	0.0420302	0	Other	ALT-low
7d79f6a10be5ed10e38168f6f29ab9a9	DO51114	Prost-AdenoCA	PCAWG	Tumour	0.108596	0	0.108596	0	Other	ALT-low
7d8a0845df97379a4fefa152d789ebca	DO51515	Panc-AdenoCA	PCAWG	Tumour	0.017314	0	0.017314	0	Other	ALT-low
7dafb8b9bae56eb0f793625b3238dcca	DO47128	Kidney-RCC	PCAWG	Tumour	0	0	0	0	Other	ALT-low
7dc4c26ede5e21e7bf736db81aa95594	DO35654	CNS-Medullo	PCAWG	Tumour	0.109093	0.08182	0.0272733	0	Other	ALT-low
7df129a001cdcee7d0f00d554c8ad47f	DO45055	Liver-HCC	PCAWG	Tumour	0.16943	0.0484087	0.121022	0	Other	ALT-low
7e2b438acf73747af8141a4a45b5b75a	DO220902	Skin-Melanoma	PCAWG	Tumour	0.895176	0.311365	0.58381	0	Other	ALT-low
7e3d691dfa039d8c9a1e46cb33635ece	DO48898	CNS-Medullo	PCAWG	Tumour	0.0314283	0	0.0314283	0	TERT_mod	ALT-low
7e7ca620409672f46c11b7105bc56e9d	DO48915	CNS-Medullo	PCAWG	Tumour	0.288074	0.0640165	0.224058	0	TERT_mod	ALT-low
7e80c3544c8a6cc3e2551387fa5fa537	DO33152	Panc-AdenoCA	PCAWG	Tumour	0.0162082	0.0162082	0	0	Other	ALT-low
7ec36ddeb982bcca20b6168a98a0b3eb	DO50840	Liver-HCC	PCAWG	Tumour	0.0545521	0.0272761	0.0272761	0	TERT_mod	ALT-low
7ec671051c13c07911105396540c7223	DO50384	Eso-AdenoCA	PCAWG	Tumour	0.061443	0	0.061443	0	Other	ALT-low
7ed8e4385ff974d697a560159e719c57	DO49127	Panc-AdenoCA	PCAWG	Tumour	0.0467524	0	0.0467524	0	Other	ALT-low
7efe8d2adb1ce189181bb130a9fca79d	DO49419	Panc-AdenoCA	PCAWG	Tumour	0.163565	0.0408913	0.122674	0	Other	ALT-low
7f102bf17790d2fc3fb13eccfa3d319c	DO6742	Lymph-CLL	PCAWG	Tumour	0	0	0	0	Other	ALT-low
7f4c0b50e0871e86b276522e0a72f96e	DO27857	Lymph-BNHL	PCAWG	Tumour	0.176117	0.0293528	0.146764	0	Other	ALT-low
7fd88780cf59cfb445801dd869e84a40	DO51106	Prost-AdenoCA	PCAWG	Tumour	0	0	0	0	Other	ALT-low
7fdbaca59a0bb655576db326f34c7b64	DO45131	Liver-HCC	PCAWG	Tumour	0.038029	0.038029	0	0	Other	ALT-low
80595e5239006f076e105fb948f0414a	DO6438	Lymph-CLL	PCAWG	Tumour	0.0877082	0	0.0877082	0	Other	ALT-low
8061130645cdc049378454e9b3c1b3df	DO51060	Prost-AdenoCA	PCAWG	Tumour	0.198077	0.0792307	0.118846	0	Other	ALT-low
806db5073d623abfb8cf866664309404	DO45231	Biliary-AdenoCA	PCAWG	Tumour	0.300736	0.150368	0.150368	0	Other	ALT-low
80d5a0760c6e5757e46b1e9e403411d9	DO45139	Liver-HCC	PCAWG	Tumour	0.349253	0.13097	0.218283	0	Other	ALT-low
80e235be8e1d86e63ad701d193ea17cc	DO51171	Panc-Endocrine	PCAWG	Tumour	0.465057	0.0178868	0.44717	0	Other	ALT-high
814ac9511ce645edd03049a797872072	DO52661	Lymph-BNHL	PCAWG	Tumour	0.18205	0.0606832	0.121366	0	Other	ALT-low
814ff346a96781b8ec030ff63cf2e1d5	DO221542	Panc-AdenoCA	PCAWG	Tumour	0.0273234	0	0.0273234	0	Other	ALT-low
8170a9f5c9c507c7f9e38451fe1b48bb	DO46576	Ovary-AdenoCA	PCAWG	Tumour	0.0241762	0.0241762	0	0	Other	ALT-low
81af215c826fb52b482798151f8bef3e	DO46328	Ovary-AdenoCA	PCAWG	Tumour	0.0774913	0.0258304	0.0516609	0	Other	ALT-low
81b02f66883d5502793983c48a3ab79d	DO52572	Bone-Epith	PCAWG	Tumour	0.255096	0	0.255096	0	TERT_mod	ALT-low
81d1bbace3d0a134ed2f820c75503147	DO50452	Eso-AdenoCA	PCAWG	Tumour	0.0347088	0.0347088	0	0	Other	ALT-low
81eda0bc1fc8497401deb505b271a0e6	DO36009	CNS-PiloAstro	PCAWG	Tumour	0.0317328	0	0.0317328	0	Other	ALT-low
82b7986d332ba56bbd6f9ecdfd88c234	DO33512	Panc-AdenoCA	PCAWG	Tumour	0.0816939	0.0204235	0.0612704	0	Other	ALT-low
831cbf986a109e59bf76dfcb202222b1	DO51062	Prost-AdenoCA	PCAWG	Tumour	0.175113	0.0875567	0.0875567	0	Other	ALT-low
8337e3e50f0d38c6aa05506279123546	DO10815	Prost-AdenoCA	PCAWG	Tumour	0	0	0	0	Other	ALT-low
837464575e33b66f9c88ee2959fae839	DO49079	Panc-AdenoCA	PCAWG	Tumour	0	0	0	0	Other	ALT-high
837b7c1243de43ad6819915d1103e4f1	DO48945	CNS-Medullo	PCAWG	Tumour	0.0488728	0.0244364	0.0244364	0	Other	ALT-low
837f6c3f8d4c60a3193e39ffe069ea9f	DO10840	Eso-AdenoCA	PCAWG	Tumour	0.119792	0.0399306	0.0798612	0	Other	ALT-low
83ab7ac530b2ee0a6cb195df8d884492	DO52575	Bone-Epith	PCAWG	Tumour	0.183757	0.0459393	0.137818	0	Other	ALT-low
83c841c68bacd0172818d344f35112d1	DO27771	Lymph-BNHL	PCAWG	Tumour	0.533058	0.101535	0.431523	0	Other	ALT-high
83cbebb6565258efee389fedb013cdfb	DO45185	Liver-HCC	PCAWG	Tumour	0.0766097	0.0766097	0	0	Other	ALT-low
83d303323ab924037142e09017d1c2e4	DO23522	Liver-HCC	PCAWG	Tumour	0.979029	0.34266	0.636369	0	Other	ALT-low
83f765504ca65610220698f70dce73ad	DO217931	Breast-AdenoCA	PCAWG	Tumour	0.0467421	0.0233711	0.0233711	0	Other	ALT-low
8401d0418b67ad5809fa28ae010d7f5c	DO23515	Liver-HCC	PCAWG	Tumour	0.135106	0	0.135106	0	Other	ALT-low
84033a3aeb7447582f860e0a228c7fff	DO35877	CNS-PiloAstro	PCAWG	Tumour	0.0816006	0.0408003	0.0408003	0	Other	ALT-low
840d0a76742a7084e5d79b21ffda7926	DO45263	Liver-HCC	PCAWG	Tumour	0.116531	0.0582653	0.0582653	0	Other	ALT-low
8416f331a680366c1a0ddcb819d7c7cc	DO32980	Panc-AdenoCA	PCAWG	Tumour	0	0	0	0	Other	ALT-low
846440f2bfc4953b6f317d28be10e000	DO51503	Panc-AdenoCA	PCAWG	Tumour	0.0802297	0.0160459	0.0641837	0	Other	Not avail.
84ad18a95d5440205fad64415ecb36b7	DO218773	Head-SCC	PCAWG	Tumour	0.391536	0.195768	0.195768	0	TERT_mod	ALT-low
84d126f4a25de2b6aec740de1e2fd999	DO218697	Head-SCC	PCAWG	Tumour	0.131195	0	0.131195	0	Other	ALT-low
84e9d222d5b28a90b27643850e6eb513	DO220906	Skin-Melanoma	PCAWG	Tumour	0.010545	0.010545	0	0	Other	ALT-low
8505c33e4b44c5ad8d3171f275f24b9b	DO48751	Liver-HCC	PCAWG	Tumour	0.0295207	0	0.0295207	0	Other	ALT-low
85257fae835c4e8482c8f446498579c0	DO46382	Ovary-AdenoCA	PCAWG	Tumour	0.151968	0.0911807	0.0607871	0	TERT_mod	ALT-low
853e71663bcf0cd968d76b278f92c8fa	DO51489	Panc-AdenoCA	PCAWG	Tumour	0.0290041	0	0.0290041	0	Other	ALT-low
856656274fd59c9109bb40ed459aab93	DO52123	Panc-Endocrine	PCAWG	Tumour	0.663941	0.100597	0.563344	0	ATRX_DAXX_trunc	ALT-high
85b01a3f26054fbde17f8e0a5761c2e3	DO48728	Liver-HCC	PCAWG	Tumour	0.616488	0	0.616488	0	Other	ALT-low
85cbbbe20bab78a151379234b9cc6eb2	DO49418	Panc-AdenoCA	PCAWG	Tumour	0	0	0	0	Other	ALT-low
85f02af2793e68f932bc55896f195eed	DO50832	Liver-HCC	PCAWG	Tumour	0.0697133	0	0.0697133	0	Other	ALT-low
860ce9c48fbda4197bf98de54806cfce	DO222285	Stomach-AdenoCA	PCAWG	Tumour	0	0	0	0	Other	ALT-low
863b9f2555f431554bff277e50de46e5	DO46386	Ovary-AdenoCA	PCAWG	Tumour	0.0417098	0	0.0417098	0	Other	ALT-high
8685a0380f1e02b6d81165adbe57363e	DO218611	Breast-AdenoCA	PCAWG	Tumour	0.213646	0.0356077	0.178038	0	Other	ALT-low
868a8f7a46ea621ff343ed1c0c0c6cf3	DO218167	Breast-LobularCA	PCAWG	Tumour	0.108874	0.108874	0	0	Other	ALT-low
86ac1152048dce7af46818e7862d8063	DO51524	Panc-AdenoCA	PCAWG	Tumour	0	0	0	0	Other	ALT-low
86bbdea3f47a4a14ab23d12f68af587f	DO23541	Liver-HCC	PCAWG	Tumour	0.182762	0	0.182762	0	Other	ALT-low
86c391e3b435fb6e978f43ab5dd3b0ae	DO48891	CNS-Medullo	PCAWG	Tumour	0	0	0	0	TERT_mod	ALT-low
872e3e2037f5147fefbbad82cb946428	DO45145	Liver-HCC	PCAWG	Tumour	0.130659	0.0435529	0.0871057	0	TERT_mod	ALT-low
87af9eb8a2ab6a437d95caf9dd7257bf	DO218547	Stomach-AdenoCA	PCAWG	Tumour	0.0882746	0.0882746	0	0	Other	ALT-low
87cad06a4db5b45c3bf3415fd0708980	DO52124	Panc-Endocrine	PCAWG	Tumour	0.592361	0.0141038	0.578257	0	ATRX_DAXX_trunc	ALT-high
87f6a779075855b6afd7d54bb6185e1d	DO35668	CNS-Medullo	PCAWG	Tumour	0.136374	0.0818244	0.0545496	0	Other	ALT-high
8810b712d7bdf7a5c3a3f81d4d158da7	DO46744	Panc-Endocrine	PCAWG	Tumour	0.0419985	0.0139995	0.027999	0	Other	Not avail.
8850cd29bfa64ea6a624739e7c93a1b4	DO46503	Ovary-AdenoCA	PCAWG	Tumour	0.0942091	0.0471045	0.0471045	0	Other	ALT-low
889e90a0c9e995b24c79ea26aa389235	DO220899	Skin-Melanoma	PCAWG	Tumour	0.190604	0.11212	0.0784842	0	TERT_mod	ALT-low
88c7b6f759ea708f8e553a943db2da6e	DO35573	CNS-Medullo	PCAWG	Tumour	0.0294466	0	0.0294466	0	Other	ALT-low
88cd73a9260c89bf776f30874c16c51d	DO34312	Panc-AdenoCA	PCAWG	Tumour	0.0401588	0	0.0401588	0	Other	ALT-low
88f799b00c2b748593b176ecf4a71a81	DO48957	CNS-Medullo	PCAWG	Tumour	0.0493204	0.0246602	0.0246602	0	Other	ALT-low
894c2cc18500d1002cdc97d658606e0d	DO10817	Prost-AdenoCA	PCAWG	Tumour	0.0514564	0	0.0514564	0	Other	ALT-low
897bd9bbdbc9562b2cd29c87f7dbc782	DO221540	Panc-AdenoCA	PCAWG	Tumour	0.0225481	0.0225481	0	0	Other	ALT-low
897c8c9b5891e716b47f636025c50859	DO48679	Liver-HCC	PCAWG	Tumour	0.0622738	0	0.0622738	0	Other	ALT-low
89d1fe98b04e05c04016d929504beeb7	DO52137	Panc-Endocrine	PCAWG	Tumour	0	0	0	0	ATRX_DAXX_trunc	ALT-low
89d47d7ce35846c116236f18d638b20b	DO45083	Liver-HCC	PCAWG	Tumour	0.0384788	0	0.0384788	0	TERT_mod	ALT-low
8a10957537ddf975ffffdef6fbe805e2	DO218168	Breast-AdenoCA	PCAWG	Tumour	0.152088	0.0434536	0.108634	0	Other	ALT-low
8a4e304e7b2742d2214aad519ba2f00f	DO46856	Kidney-RCC	PCAWG	Tumour	0.164948	0.0549828	0.109966	0	Other	ALT-low
8a945a8df7e6a618162fba1c639f0098	DO50813	Liver-HCC	PCAWG	Tumour	0.0780573	0	0.0780573	0	Other	ALT-low
8a94e5c678ed9a0e131f0d2453495612	DO33168	Panc-AdenoCA	PCAWG	Tumour	0.06123	0	0.06123	0	Other	ALT-low
8ab3c3cfcd5183c3f8872dec9087af13	DO218478	Breast-DCIS	PCAWG	Tumour	0.0287094	0	0.0287094	0	Other	ALT-low
8aec0a44c77ff97b3b1b4d473d184eb3	DO220886	Skin-Melanoma	PCAWG	Tumour	0.307955	0.184773	0.123182	0	Other	ALT-low
8b293efbf5796f768e94d75a266027b8	DO45173	Liver-HCC	PCAWG	Tumour	0.15462	0.0618481	0.0927721	0	Other	ALT-low
8b32a49663b8d9e7f3b80eb20d7afdb8	DO221545	Panc-AdenoCA	PCAWG	Tumour	0	0	0	0	Other	ALT-low
8b7d25d765aa9121f99e06e33c11d302	DO218059	Breast-AdenoCA	PCAWG	Tumour	0.0335141	0	0.0335141	0	Other	ALT-low
8b817b8e85f5dff8f8de9270ffbc5584	DO46933	Kidney-RCC	PCAWG	Tumour	0	0	0	0	Other	ALT-low
8bac54e44f1979da071ef5ca9ceecea5	DO46984	Kidney-RCC	PCAWG	Tumour	0	0	0	0	Other	ALT-low
8bbaa9e9d12337e45f2e0ba131a47f8c	DO49445	Panc-AdenoCA	PCAWG	Tumour	0.0502325	0.0502325	0	0	Other	ALT-low
8bdcfa5d6d5e128820f440da1e70d6fd	DO49427	Panc-AdenoCA	PCAWG	Tumour	0.114499	0	0.114499	0	Other	ALT-low
8c07e92da897cf40d1773e9e12685182	DO217939	Breast-AdenoCA	PCAWG	Tumour	0.122253	0.0244506	0.0978023	0	Other	ALT-low
8c183090cafd11d82e820959477c3418	DO35116	Panc-AdenoCA	PCAWG	Tumour	0	0	0	0	Other	ALT-low
8c604cb4ed9e2fc7c133f751ad7e8dde	DO46937	Kidney-RCC	PCAWG	Tumour	0.0352643	0.0352643	0	0	Other	ALT-low
8c7f8f25dc4fd74123baa9a099742047	DO52584	Bone-Osteosarc	PCAWG	Tumour	0.127781	0.0511123	0.0766684	0	Other	ALT-low
8c89db3631ba6755522be50a5b8e5340	DO218417	Biliary-AdenoCA	PCAWG	Tumour	0.156271	0.0390678	0.117203	0	Other	ALT-low
8cd5dc3c4e08cd77e209a7421f072e2d	DO51483	Panc-AdenoCA	PCAWG	Tumour	0	0	0	0	Other	ALT-high
8cd7415c914294709969dd4b9fd21cbe	DO35554	CNS-Medullo	PCAWG	Tumour	0.264721	0.0882405	0.176481	0	Other	ALT-high
8ce8ef7a2b64bec9cc7741865d5e9c56	DO23518	Liver-HCC	PCAWG	Tumour	0.0280346	0	0.0280346	0	TERT_mod	ALT-low
8d48c2f05e391f06b0778c026baf9413	DO45241	Liver-HCC	PCAWG	Tumour	0.163372	0	0.163372	0	Other	ALT-low
8d8b3984e857630b439e75c4a67d9685	DO33368	Panc-AdenoCA	PCAWG	Tumour	0.0821979	0	0.0821979	0	Other	ALT-low
8d93f52fc0bbf290218c356f6b2e3093	DO50414	Prost-AdenoCA	PCAWG	Tumour	0.031082	0.031082	0	0	Other	ALT-low
8dc7de088b29d51a0e3c5708fd49b9be	DO45067	Liver-HCC	PCAWG	Tumour	0.0404599	0.0134866	0.0269733	0	TERT_mod	ALT-low
8def9fb05960331c82c5ce4dd24f0967	DO52499	Prost-AdenoCA	PCAWG	Tumour	0	0	0	0	Other	ALT-low
8e096926f011761acb3e384531566365	DO33160	Panc-AdenoCA	PCAWG	Tumour	0	0	0	0	Other	ALT-low
8e55753867a02048046f6b250021fe8b	DO50362	Eso-AdenoCA	PCAWG	Tumour	0	0	0	0	Other	ALT-low
8e70c20b48d7ebd1de53ea769429edec	DO6362	Lymph-CLL	PCAWG	Tumour	0	0	0	0	Other	ALT-low
8ea16ac550b2b3d510c1725df56780d7	DO46873	Kidney-RCC	PCAWG	Tumour	0.0241762	0	0.0241762	0	TERT_mod	ALT-low
8eadcd3ffc7774f80fd39dc5820d920c	DO52556	Breast-AdenoCA	PCAWG	Tumour	0.164881	0.0824405	0.0824405	0	Other	ALT-low
8f021d5e6e9783e23c096b9fcf070d6f	DO220821	Breast-AdenoCA	PCAWG	Tumour	0.390254	0.0557505	0.334503	0	Other	ALT-low
8f2e9e2d9d23910e0f1eb64ff2d2fa7b	DO32860	Panc-AdenoCA	PCAWG	Tumour	0.0476911	0.0238455	0.0238455	0	Other	ALT-low
8f310909eaf51636057f672899a95031	DO218351	Biliary-AdenoCA	PCAWG	Tumour	0.0824522	0.0206131	0.0618392	0	Other	ALT-low
8fa15ee32cf3bd6aa032b33726b06941	DO52576	Bone-Osteosarc	PCAWG	Tumour	0.21256	0.0607314	0.151828	0	Other	ALT-high
8fbbf3ee2cbebc470903cf9fa8120dbb	DO52520	Prost-AdenoCA	PCAWG	Tumour	0.0253969	0	0.0253969	0	Other	ALT-low
8fcbefb5d7d9f42b5e55447424db60d6	DO52593	Bone-Osteosarc	PCAWG	Tumour	0.404745	0.026983	0.377762	0	Other	ALT-high
902916bdf3467ba69b91a37fb2dd8653	DO52646	Bone-Osteosarc	PCAWG	Tumour	0.163284	0.0653137	0.0979705	0	Other	ALT-low
904342a8883a6c61874edc95a9a97cf5	DO50364	Eso-AdenoCA	PCAWG	Tumour	0.0205611	0	0.0205611	0	Other	ALT-low
904daae70c72674cf7bc5c1ad7c70220	DO52613	Bone-Osteosarc	PCAWG	Tumour	0.163633	0.0545443	0.109089	0	ATRX_DAXX_trunc	ALT-high
90d99626b73bd35673e41235374bd024	DO50342	Eso-AdenoCA	PCAWG	Tumour	0	0	0	0	Other	ALT-low
91a8d4ee70621554b27c419c64d92690	DO52687	Lymph-BNHL	PCAWG	Tumour	0.066127	0.0330635	0.0330635	0	Other	ALT-low
91cced0175d74f301f076b8dcce39577	DO51510	Panc-AdenoCA	PCAWG	Tumour	0.0191135	0	0.0191135	0	Other	ALT-low
91d08408f6ca92e5d79af5eedb7aa163	DO33016	Panc-AdenoCA	PCAWG	Tumour	0	0	0	0	Other	ALT-low
9225b15c135ca726c51de50e54bf21e6	DO46566	Ovary-AdenoCA	PCAWG	Tumour	0	0	0	0	Other	ALT-low
9226d18ca5ba89ecd08e6c882bafa9e0	DO51519	Panc-AdenoCA	PCAWG	Tumour	0	0	0	0	Other	ALT-low
92421549e29a08ff6b0e71ae01f0da86	DO51530	Panc-AdenoCA	PCAWG	Tumour	0.0274275	0	0.0274275	0	Other	ALT-low
9256eb2161226005016c03a106360cb1	DO46796	Prost-AdenoCA	PCAWG	Tumour	0.166924	0.0417311	0.125193	0	Other	ALT-low
92bb14b5859183fc773780169e2a204f	DO47068	Kidney-RCC	PCAWG	Tumour	0.0368563	0	0.0368563	0	Other	ALT-low
92cb9996b5fe8bf8ec9dedf134fb64a0	DO217950	Head-SCC	PCAWG	Tumour	0.230286	0	0.230286	0	Other	ALT-low
931205bde828ae2731cf37cb8444abb3	DO50331	Eso-AdenoCA	PCAWG	Tumour	0	0	0	0	Other	ALT-low
93308263afe329ba30dca49674db9876	DO48889	CNS-Medullo	PCAWG	Tumour	0	0	0	0	TERT_mod	ALT-low
93900dbc7d447f6b1492ba9606e319e7	DO6561	Lymph-CLL	PCAWG	Tumour	0	0	0	0	Other	ALT-low
9414e47956d1c58e07c0ac6c0faa7e1d	DO51091	Prost-AdenoCA	PCAWG	Tumour	0.0859545	0.0429772	0.0429772	0	Other	ALT-low
94299ec6f5dd88a0067105d0ff110dad	DO7172	Lymph-CLL	PCAWG	Tumour	0.0312417	0	0.0312417	0	Other	ALT-low
94aa81e41d275a9c05dcac38adce2809	DO45037	Liver-HCC	PCAWG	Tumour	0.0976251	0.0488125	0.0488125	0	TERT_mod	ALT-low
95335a4e18e8ff47dcf9a4277b901a47	DO51187	Panc-Endocrine	PCAWG	Tumour	0.509495	0.0509495	0.458546	0	ATRX_DAXX_trunc	ALT-high
9575f0efb0f91c13d1a357458e379e52	DO46392	Ovary-AdenoCA	PCAWG	Tumour	0.101136	0.0758517	0.0252839	0	Other	ALT-high
95a56dafa80f508aeac37e89d0095709	DO46957	Kidney-RCC	PCAWG	Tumour	0	0	0	0	Other	ALT-low
95e7b6eb4ba1a58377c697a2966ae3a5	DO46388	Ovary-AdenoCA	PCAWG	Tumour	0.052593	0.052593	0	0	Other	ALT-low
95ead95bc02ea0d162f61c7a5152bad0	DO48905	CNS-Medullo	PCAWG	Tumour	0.0287355	0.0287355	0	0	Other	ALT-low
95ef20e701769cce3ae329e54544c7c8	DO217826	Breast-AdenoCA	PCAWG	Tumour	0.158998	0	0.158998	0	Other	ALT-low
960ca65339d685ffc1f4b13cf543b3ab	DO48946	CNS-Medullo	PCAWG	Tumour	0.0694231	0.023141	0.046282	0	TERT_mod	ALT-low
96e69fe92e5137a9d073b242df5b5392	DO7328	Lymph-CLL	PCAWG	Tumour	0	0	0	0	Other	ALT-low
9702d264f1ca2ccd195c35a67e141fcc	DO46597	Ovary-AdenoCA	PCAWG	Tumour	0.020489	0	0.020489	0	Other	ALT-low
974006181fc72da58a373c814710b75b	DO45193	Liver-HCC	PCAWG	Tumour	0.129513	0	0.129513	0	Other	ALT-low
97ace2f7fb41b232024573f27e09f155	DO45111	Liver-HCC	PCAWG	Tumour	1.11109	0.277774	0.833321	0	Other	ALT-high
97b4207af9e0934df5e67aaa198904e2	DO46376	Ovary-AdenoCA	PCAWG	Tumour	0.11572	0.0385733	0.0771467	0	Other	Not avail.
97e6ae058406132d95f298fd9766478c	DO50446	Eso-AdenoCA	PCAWG	Tumour	0	0	0	0	Other	ALT-low
97ecece74ac1d2cfb04450f36b71959a	DO52643	Bone-Osteosarc	PCAWG	Tumour	2.79841	1.13269	1.66572	0	ATRX_DAXX_trunc	ALT-high
98bf3c66d7acdcbddac39602d93ce471	DO36135	CNS-PiloAstro	PCAWG	Tumour	0.0323801	0	0.0323801	0	Other	ALT-low
98bfb9e24bb999147c364268fb726b67	DO51532	Panc-AdenoCA	PCAWG	Tumour	0	0	0	0	Other	ALT-low
98e7af0dae858455e4e161956c41d954	DO52662	Lymph-BNHL	PCAWG	Tumour	0.0727768	0	0.0727768	0	Other	ALT-low
990e4ca041cdfdda943280fdaaf8db64	DO35892	CNS-PiloAstro	PCAWG	Tumour	0.13614	0.0340351	0.102105	0	Other	ALT-low
9911486ad8e4857f94be9931979e41cf	DO27843	Lymph-BNHL	PCAWG	Tumour	0.31374	0.117653	0.196088	0	Other	ALT-low
993817bf83faad4e4bad146e47a0899e	DO52668	Lymph-BNHL	PCAWG	Tumour	0.124908	0.031227	0.093681	0	Other	ALT-low
99643ccabf2b236a07bcfcb789e0bf5c	DO51172	Panc-Endocrine	PCAWG	Tumour	0	0	0	0	Other	ALT-low
99e6e1f613983547f21d44f3d321cc34	DO220858	Skin-Melanoma	PCAWG	Tumour	0.183407	0.0458518	0.137555	0	TERT_mod	ALT-low
9a5a53e214268ebe2d0b62cba0ebc16d	DO52583	Bone-Osteosarc	PCAWG	Tumour	0.0320862	0.0320862	0	0	Other	ALT-low
9a707571fb1613fba23386a854ce4f8e	DO218621	Breast-AdenoCA	PCAWG	Tumour	0.0293347	0.0293347	0	0	Other	ALT-low
9aa1b7cd730a0f7c59f93c03045c5dde	DO46588	Ovary-AdenoCA	PCAWG	Tumour	0.0267847	0	0.0267847	0	Other	ALT-low
9acfb08c765d442ab403eff4e7be5955	DO218150	Breast-AdenoCA	PCAWG	Tumour	0.197287	0	0.197287	0	Other	ALT-low
9aeba91791085198536ec317e18eecd9	DO51115	Prost-AdenoCA	PCAWG	Tumour	0.030578	0	0.030578	0	Other	ALT-low
9af8536b1a361673102e05f48dcc6bb0	DO35757	CNS-Medullo	PCAWG	Tumour	0.0966268	0	0.0966268	0	Other	ALT-low
9b1efa7c402209f5e3b6b8e13efcb18e	DO48686	Liver-HCC	PCAWG	Tumour	0.0618584	0	0.0618584	0	TERT_mod	ALT-low
9b71f2fdd0e7780015801142eda64178	DO35152	Panc-AdenoCA	PCAWG	Tumour	0.149692	0.0748462	0.0748462	0	Other	ALT-high
9be3fca358d0ef4fa7c5d7ca842cfd95	DO49204	Panc-AdenoCA	PCAWG	Tumour	0	0	0	0	Other	ALT-low
9c029ed9f80299f383f47af330c04e3d	DO35132	Panc-AdenoCA	PCAWG	Tumour	0.17557	0.0658386	0.109731	0	Other	ALT-low
9c3e9d3201de8a871a8044f5f6bcdec0	DO49421	Panc-AdenoCA	PCAWG	Tumour	0	0	0	0	Other	ALT-low
9cb1aba9600016d1aee30263eb78bd5a	DO35741	CNS-Medullo	PCAWG	Tumour	0.0584482	0.0292241	0.0292241	0	Other	ALT-low
9cc56b4d1a131063be91dc7f60e1fb26	DO46581	Ovary-AdenoCA	PCAWG	Tumour	0.025745	0	0.025745	0	Other	ALT-low
9cc69139362932c5c2bd2bb838ee3c15	DO36167	CNS-PiloAstro	PCAWG	Tumour	0.156923	0.062769	0.0941535	0	Other	ALT-low
9d4570a7e764261f072fe455fa59db29	DO52129	Panc-Endocrine	PCAWG	Tumour	0.996402	0.362328	0.634074	0	Other	ALT-high
9d6cce73231ede00ae6e03834cfcc7cc	DO48700	Liver-HCC	PCAWG	Tumour	0.0770093	0	0.0770093	0	Other	ALT-low
9d8572e851cbb590b92c621b96d17739	DO10813	Prost-AdenoCA	PCAWG	Tumour	0	0	0	0	Other	ALT-low
9d8deb089eff2facaf36bf6297b11de7	DO48940	CNS-Medullo	PCAWG	Tumour	0.125856	0.0251712	0.100685	0	Other	ALT-low
9d947cdef40c91b7bb2dca7b2197fc12	DO218770	Breast-AdenoCA	PCAWG	Tumour	0.0951879	0.0634586	0.0317293	0	Other	ALT-low
9dc82af243029312d10bf9923b1ea575	DO48689	Liver-HCC	PCAWG	Tumour	0.0414437	0	0.0414437	0	Other	ALT-low
9e1f7da61211bd121ac61b132c992adb	DO52699	Lymph-CLL	PCAWG	Tumour	0.0476001	0	0.0476001	0	Other	ALT-low
9e544c9e2c99249042b7a7d56c56142c	DO52647	Lymph-BNHL	PCAWG	Tumour	0.404767	0.0578239	0.346943	0	Other	ALT-low
9e6fb1638afca9377137c433b598809d	DO51068	Prost-AdenoCA	PCAWG	Tumour	0.294845	0.0842414	0.210604	0	Other	ALT-low
9e7db53ff79c246d565a01a48c516509	DO45073	Liver-HCC	PCAWG	Tumour	0.0180007	0	0.0180007	0	TERT_mod	ALT-low
9e88071efcc89015c07827595760a69a	DO222275	Stomach-AdenoCA	PCAWG	Tumour	0.0300207	0	0.0300207	0	Other	ALT-low
9ea02426c6bc5e7d5ff191bc5327736a	DO6402	Lymph-CLL	PCAWG	Tumour	0.0606764	0.0303382	0.0303382	0	Other	ALT-low
9ea7499817ed5338d74b8baff96d7ab0	DO6552	Lymph-CLL	PCAWG	Tumour	0	0	0	0	Other	ALT-low
9eac70f49bb3ee9138f28f84d5d30c01	DO52652	Lymph-BNHL	PCAWG	Tumour	0	0	0	0	Other	ALT-low
9ed8005c0958232f0cc5dc22cb770947	DO34640	Panc-AdenoCA	PCAWG	Tumour	0	0	0	0	Other	ALT-low
9ee76dddd4e8194f4ed004397c494766	DO6470	Lymph-CLL	PCAWG	Tumour	0	0	0	0	Other	ALT-low
9f02d8f6b6d83721a4c26c99b43ac338	DO50423	Prost-AdenoCA	PCAWG	Tumour	0.037441	0.037441	0	0	Other	ALT-low
9f8f6f03df6d100c90a761164800a42c	DO52604	Bone-Epith	PCAWG	Tumour	0.704712	0.140942	0.563769	0	Other	ALT-high
9f9361039a8e981aedfe4c73fabcc361	DO52565	Bone-Epith	PCAWG	Tumour	1.96583	0.873701	1.09213	0	Other	ALT-high
9fba34d61d3a5fe7730929c924f8532e	DO35585	CNS-Medullo	PCAWG	Tumour	0	0	0	0	Other	ALT-low
a03863e837cbd7e183cc08923d0d2a3d	DO23552	Liver-HCC	PCAWG	Tumour	0.412533	0.0343778	0.378156	0	ATRX_DAXX_trunc	ALT-high
a0b6801b27c429a096583edf5b4561a2	DO48761	Liver-HCC	PCAWG	Tumour	0.0376686	0	0.0376686	0	Other	ALT-low
a0c8c91708d6ac62a40eabbf30b477a1	DO46606	Ovary-AdenoCA	PCAWG	Tumour	0.0216108	0	0.0216108	0	Other	ALT-low
a0d8e8414df45fec2a2a8e62d41ea060	DO48964	CNS-Medullo	PCAWG	Tumour	0.0280897	0	0.0280897	0	Other	ALT-low
a114765d5090b9c1ab69687353867475	DO51122	Prost-AdenoCA	PCAWG	Tumour	0.068624	0.0228747	0.0457493	0	Other	ALT-low
a11f17af193bbcd78f3448df648fe245	DO27777	Lymph-BNHL	PCAWG	Tumour	0.279053	0.0930176	0.186035	0	Other	ALT-low
a186f48f629bf8acae5cfb5e9f69ccd4	DO34720	Panc-AdenoCA	PCAWG	Tumour	0.0161846	0	0.0161846	0	Other	ALT-low
a1aa06e86d44428b16ed0919c65e8c0f	DO35627	CNS-Medullo	PCAWG	Tumour	0.0824308	0.0549539	0.0274769	0	Other	ALT-low
a1ca08aa153a40f845f85cb7a82a3c33	DO46412	Ovary-AdenoCA	PCAWG	Tumour	0.0273525	0	0.0273525	0	Other	ALT-low
a1fed2cf122b6a18d74f7c90d8c5191d	DO33248	Panc-AdenoCA	PCAWG	Tumour	0.11099	0.0554951	0.0554951	0	Other	ALT-low
a203fe1b93948eab99f52dfea0dfe7d8	DO52656	Lymph-BNHL	PCAWG	Tumour	0.104322	0	0.104322	0	Other	ALT-low
a26bf251eb4af311f78dba6789588fb0	DO48716	Liver-HCC	PCAWG	Tumour	0.335883	0.149281	0.186602	0	Other	ALT-low
a273b73d6599a8eef8f90908e737420f	DO218388	Breast-AdenoCA	PCAWG	Tumour	0.0484598	0.0242299	0.0242299	0	Other	ALT-low
a275f6564a00ef628ff79cbd16bddd42	DO52641	Bone-Osteosarc	PCAWG	Tumour	0.0776232	0.0388116	0.0388116	0	ATRX_DAXX_trunc	ALT-high
a290e711c72ff5177a4a4cd3df5f85cc	DO50325	Eso-AdenoCA	PCAWG	Tumour	0.0486656	0.0486656	0	0	Other	ALT-low
a29d1db5dbb834a7ec72593065532ddb	DO49080	Panc-AdenoCA	PCAWG	Tumour	0.0474793	0	0.0474793	0	Other	ALT-low
a2f4cfbc8de2e9b57190be2e3939904f	DO50410	Eso-AdenoCA	PCAWG	Tumour	0	0	0	0	Other	ALT-low
a321bbb1de3748344876ac40cb4d06b2	DO35360	Panc-AdenoCA	PCAWG	Tumour	0.0170711	0	0.0170711	0	Other	ALT-low
a3df813b367ae10952749d17a5ead29e	DO35886	CNS-PiloAstro	PCAWG	Tumour	0.13285	0.066425	0.066425	0	Other	ALT-low
a4394eb2a69485ca99cc9eca862a1664	DO35940	CNS-PiloAstro	PCAWG	Tumour	0.121594	0	0.121594	0	Other	ALT-high
a4540ae18dad5360b667fcd7ee97a501	DO46331	Ovary-AdenoCA	PCAWG	Tumour	0	0	0	0	Other	ALT-low
a462e8250ecaae6486adf79596fa16c1	DO48941	CNS-Medullo	PCAWG	Tumour	0	0	0	0	Other	ALT-low
a482171b01d1d7917bec6ac1ecd4767a	DO52620	Bone-Osteosarc	PCAWG	Tumour	3.74588	1.23945	2.39626	0.110173	Other	ALT-high
a4aded12a7f17c166795fd5aaf1e3112	DO220861	Skin-Melanoma	PCAWG	Tumour	0.148297	0.0741484	0.0741484	0	Other	ALT-low
a4c607921d25148339ca1f7ccb7c0f33	DO34680	Panc-AdenoCA	PCAWG	Tumour	0.0510734	0	0.0510734	0	Other	ALT-low
a4c64bca0e197817b9d4da684e49d1eb	DO52718	Lymph-CLL	PCAWG	Tumour	0.058015	0	0.058015	0	Other	ALT-low
a504a0523f7315a7fb59dffc7c613748	DO23527	Liver-HCC	PCAWG	Tumour	0.0829933	0	0.0829933	0	Other	ALT-low
a51ad19bf9dcf4819371740c732bcba0	DO218695	Biliary-AdenoCA	PCAWG	Tumour	0.0746067	0.0373034	0.0373034	0	Other	ALT-low
a53824dd7b1e808f98c6a170fcdb8342	DO46905	Kidney-RCC	PCAWG	Tumour	0	0	0	0	Other	ALT-low
a562591d4321c9c483a922143c7f6c20	DO35946	CNS-PiloAstro	PCAWG	Tumour	0.1644	0.0821998	0.0821998	0	Other	ALT-low
a5625e0263936d2506d9c48fe98d2d56	DO45097	Liver-HCC	PCAWG	Tumour	0.0274347	0.0274347	0	0	TERT_mod	ALT-low
a5d4fc663719c23c7de882834a4b66db	DO46366	Ovary-AdenoCA	PCAWG	Tumour	0.0348542	0.0348542	0	0	Other	ALT-low
a5f6869b0be0cff02a716d6f3be0e70e	DO46881	Kidney-RCC	PCAWG	Tumour	0	0	0	0	Other	ALT-low
a626f758dc691cb785d9d8c4886ba1c9	DO49436	Panc-AdenoCA	PCAWG	Tumour	0.332825	0.118866	0.213959	0	Other	ALT-low
a66f168e0b3091298a4a187cff02a5d8	DO45265	Liver-HCC	PCAWG	Tumour	0.24052	0.048104	0.192416	0	Other	ALT-low
a67d1d64ffce4cf2202c20849a7af9eb	DO10819	Prost-AdenoCA	PCAWG	Tumour	0.04216	0.04216	0	0	Other	ALT-low
a68065b22c01d38a318e46d6146ac1e3	DO51158	Prost-AdenoCA	PCAWG	Tumour	0	0	0	0	Other	ALT-low
a6a5a722d6ed25bbce944e8bf7226141	DO35721	CNS-Medullo	PCAWG	Tumour	0.387402	0.149001	0.238401	0	Other	ALT-low
a6cd09c2289b82b7cb512b5f58035c2a	DO50341	Eso-AdenoCA	PCAWG	Tumour	0	0	0	0	Other	ALT-high
a7251f3b8b4f668c4ffa422f6ddae4fc	DO48948	CNS-Medullo	PCAWG	Tumour	0.145237	0.0290474	0.11619	0	Other	ALT-low
a76aa4632601f4929b2406aeda6434b9	DO48712	Liver-HCC	PCAWG	Tumour	0.44678	0.111695	0.335085	0	Other	ALT-low
a77a097d2177a5f8ade640a9a65b53fb	DO36048	CNS-PiloAstro	PCAWG	Tumour	0	0	0	0	Other	ALT-low
a7d35e3836633cc12ad6e415ad9a2f14	DO1014	Breast-LobularCA	PCAWG	Tumour	0.217566	0	0.217566	0	Other	ALT-low
a7eae8d9a0f4e415c3a0600bffaa6cd2	DO49078	Panc-AdenoCA	PCAWG	Tumour	0.116705	0.0778033	0.0389016	0	TERT_mod	ALT-low
a8062d2aa04dd13e5e75805e442895e1	DO27847	Lymph-BNHL	PCAWG	Tumour	0.143782	0.0359454	0.107836	0	Other	ALT-low
a846dcc3dde2b9090515c386dc4a477a	DO27787	Lymph-BNHL	PCAWG	Tumour	0.158075	0.0790375	0.0790375	0	Other	ALT-low
a857864ce81311f3dc34d913807ea319	DO35619	CNS-Medullo	PCAWG	Tumour	0.0876852	0.0584568	0.0292284	0	Other	ALT-low
a874ced6f1f0c47ca9509d82e9acef17	DO34616	Panc-AdenoCA	PCAWG	Tumour	0	0	0	0	Other	ALT-low
a887a50bccb0a7f205ee3eaa7ff33155	DO50816	Liver-HCC	PCAWG	Tumour	0.0345633	0	0.0345633	0	Other	ALT-low
a89399ef0212863cb5d724f971977ca6	DO50320	Eso-AdenoCA	PCAWG	Tumour	0.0851537	0.0283846	0.0567691	0	Other	ALT-low
a92f7958cf598c46d917884218274f63	DO45175	Liver-HCC	PCAWG	Tumour	0	0	0	0	Other	ALT-low
a961971d7183183270de63991366be94	DO45167	Liver-HCC	PCAWG	Tumour	0.238816	0.159211	0.0796053	0	Other	ALT-low
a97f9c57c0187b435165eefa0fb5ccf8	DO36127	CNS-PiloAstro	PCAWG	Tumour	0.0407576	0.0407576	0	0	Other	ALT-low
a9a185461a2af90dba56aa1a60decd7b	DO52544	Breast-AdenoCA	PCAWG	Tumour	0.0303529	0	0.0303529	0	Other	ALT-low
a9b66bc7ebd0da361b24db1225170e73	DO220841	Skin-Melanoma	PCAWG	Tumour	0.13507	0.0225117	0.112558	0	TERT_mod	ALT-high
a9bcba5c6010505dd0075656031d6236	DO46761	Panc-Endocrine	PCAWG	Tumour	1.03646	0.0493552	0.987103	0	ATRX_DAXX_trunc	ALT-high
a9be95260640088b284cc00eae588848	DO36147	CNS-PiloAstro	PCAWG	Tumour	0.165443	0.137869	0.0275738	0	Other	ALT-low
a9e072f9f291232ea8cc319241755ae9	DO52560	Breast-AdenoCA	PCAWG	Tumour	0.0373746	0	0.0373746	0	Other	ALT-low
aa175664e1e842f4f3f73cebbf28856e	DO48737	Liver-HCC	PCAWG	Tumour	0.084188	0.042094	0.042094	0	Other	ALT-low
aa27f44344429e09f6d67c6610d01eef	DO49439	Panc-AdenoCA	PCAWG	Tumour	0.405793	0.108211	0.297582	0	Other	ALT-low
aa56d7037e43c0d2d8afce533900ee1b	DO51137	Prost-AdenoCA	PCAWG	Tumour	0	0	0	0	Other	ALT-low
aab4b5cefe3163a05b19c3f203e1327a	DO220896	Skin-Melanoma	PCAWG	Tumour	0.0449699	0	0.0449699	0	TERT_mod	ALT-low
ab216d3cfda436463c4c3725cbf3c703	DO23509	Liver-HCC	PCAWG	Tumour	0.0472364	0.0236182	0.0236182	0	TERT_mod	ALT-low
ab4cd5b95392cd1c35b78659af1afaf4	DO50388	Eso-AdenoCA	PCAWG	Tumour	0.0185522	0	0.0185522	0	ATRX_DAXX_trunc	ALT-low
ab6cf88b4dfa607f5e88641a52b646db	DO220845	Skin-Melanoma	PCAWG	Tumour	0.0473305	0	0.0473305	0	Other	ALT-low
ab936828c426f8ff38cc4cbc10be2b98	DO48963	CNS-Medullo	PCAWG	Tumour	0.689575	0.221649	0.467926	0	Other	ALT-high
abcd758c64281b5747d74c51d0da9b0d	DO32916	Panc-AdenoCA	PCAWG	Tumour	0.0221863	0	0.0221863	0	Other	ALT-low
abd09865a9fa40065ad10f6b5fe7215c	DO50332	Eso-AdenoCA	PCAWG	Tumour	0.0414204	0	0.0414204	0	Other	ALT-low
ac0bdc5ff691174ece55ed298b07fa6b	DO35739	CNS-Medullo	PCAWG	Tumour	0.0476614	0	0.0476614	0	Other	ALT-low
ac135405085f44f6957fd783bca373a3	DO218065	Breast-AdenoCA	PCAWG	Tumour	0.0457211	0	0.0457211	0	Other	ALT-low
ac570307b3acc0cdc0a250cd1f13ada2	DO34288	Panc-AdenoCA	PCAWG	Tumour	0.0393168	0.0393168	0	0	Other	ALT-low
ac79da3504d76dc5853645741f280047	DO51967	Lymph-CLL	PCAWG	Tumour	0.0645641	0.0258257	0.0387385	0	Other	ALT-low
acca173f396be58da4f20fd869fbb2ad	DO36021	CNS-PiloAstro	PCAWG	Tumour	0.0437499	0.0437499	0	0	Other	ALT-low
ad0cc12ccd8edd8e837ed4851a434247	DO52671	Lymph-BNHL	PCAWG	Tumour	0.0318745	0.0318745	0	0	Other	ALT-low
ad14a6bad69a93b8e4ff487c6bbcb24c	DO48906	CNS-Medullo	PCAWG	Tumour	0	0	0	0	TERT_mod	ALT-low
ad9cda82cea03ea76406a80fe0149b73	DO48557	Panc-Endocrine	PCAWG	Tumour	0.0138129	0	0.0138129	0	Other	ALT-low
adb67999ca1fe33525afde4b1a7258a0	DO52587	Bone-Osteoblast	PCAWG	Tumour	0.128372	0	0.128372	0	Other	ALT-low
adb9f6439776ba8e363e771ffaf7264b	DO220860	Skin-Melanoma	PCAWG	Tumour	0.302822	0.0504703	0.252351	0	Other	ALT-low
adba1977900dcb084815173924ed762a	DO27801	Lymph-BNHL	PCAWG	Tumour	0.81871	0.573097	0.245613	0	Other	ALT-low
adba55e0b0db2191b265218959822468	DO35082	Panc-AdenoCA	PCAWG	Tumour	0	0	0	0	Other	ALT-low
adc592f591810e0cfc9dbc83d398c026	DO7196	Lymph-CLL	PCAWG	Tumour	0.141515	0.0566061	0.0849091	0	Other	ALT-low
ae20b67ce40a54bb37767171f1fb3677	DO35934	CNS-PiloAstro	PCAWG	Tumour	0.064508	0.032254	0.032254	0	Other	ALT-low
ae450432289ac116be18e4dd1f301cde	DO52156	Panc-Endocrine	PCAWG	Tumour	0.854241	0.257884	0.580239	0.0161178	ATRX_DAXX_trunc	ALT-high
ae4b28479dc6652ba00a73ec76c8be95	DO52605	Bone-Osteosarc	PCAWG	Tumour	0.110931	0.0831986	0.0277329	0	Other	ALT-low
ae911b3a1d09637daed2175647bb7574	DO48949	CNS-Medullo	PCAWG	Tumour	0.106346	0.0531729	0.0531729	0	Other	ALT-low
aeb7b5abec3b3f8f38a6ba0085c30c94	DO52720	Lymph-CLL	PCAWG	Tumour	0	0	0	0	Other	ALT-low
aed34a6b5e0a183c9d6b1327fa99445b	DO52654	Lymph-BNHL	PCAWG	Tumour	0.348954	0.0581591	0.290795	0	Other	ALT-low
aefd9917e58a2038ba457491438a5240	DO52162	Panc-Endocrine	PCAWG	Tumour	0.0425888	0	0.0425888	0	Other	ALT-low
af71d29022bc62b7a5afd6bb8352645e	DO50438	Eso-AdenoCA	PCAWG	Tumour	0.0678119	0	0.0678119	0	Other	ALT-low
aff87d81ad845907d46f5b7126c09cc9	DO218491	Biliary-AdenoCA	PCAWG	Tumour	0.149389	0.149389	0	0	TERT_mod	ALT-low
b02b9fc24633e471a80ab1d2e1434b10	DO52555	Breast-AdenoCA	PCAWG	Tumour	0.155449	0	0.155449	0	Other	ALT-low
b02eadf9e5eeb6ac780fe21541dd6e03	DO51049	Prost-AdenoCA	PCAWG	Tumour	0.0844401	0.0422201	0.0422201	0	Other	ALT-low
b05e4b36a4070c6eeae8c204642bddfe	DO35198	Panc-AdenoCA	PCAWG	Tumour	0	0	0	0	Other	ALT-low
b0926c6a562bd3f22f2ffbc69beedc16	DO218174	Breast-AdenoCA	PCAWG	Tumour	0.188991	0.0629971	0.125994	0	Other	ALT-low
b0c61bef533133effb7e9db38f774421	DO46783	Panc-Endocrine	PCAWG	Tumour	0	0	0	0	Other	ALT-low
b0c752b754546f71620b0701a6e054d2	DO52554	Breast-AdenoCA	PCAWG	Tumour	0.261866	0.1964	0.0654665	0	Other	ALT-low
b10676570e484ad737329345146b6906	DO50383	Eso-AdenoCA	PCAWG	Tumour	0	0	0	0	Other	ALT-low
b10e5204e1d750bb103a06135e4275d5	DO51072	Prost-AdenoCA	PCAWG	Tumour	0.0533549	0.0266775	0.0266775	0	Other	Not avail.
b148f23abc6b161e4da6f83278170e71	DO46586	Ovary-AdenoCA	PCAWG	Tumour	0.0192145	0.0192145	0	0	Other	ALT-low
b14cfdd8175dc91390e9b27e5c47e307	DO47096	Kidney-RCC	PCAWG	Tumour	0	0	0	0	Other	ALT-low
b1587bcc5fa9c37f5905289b7a7059d1	DO34504	Panc-AdenoCA	PCAWG	Tumour	0.0294339	0.0294339	0	0	Other	ALT-low
b163aaf25c2822a9282b318daa1dbc1f	DO52132	Panc-Endocrine	PCAWG	Tumour	0	0	0	0	Other	ALT-low
b16bde93e0750353e9d8c694b5b88d3c	DO23539	Liver-HCC	PCAWG	Tumour	0.257392	0.128696	0.128696	0	TERT_mod	ALT-high
b1769e7bd7f962c3c4945afca73f1054	DO27859	Lymph-BNHL	PCAWG	Tumour	0	0	0	0	Other	ALT-low
b190b67551026649a960db01437cf78e	DO221546	Panc-AdenoCA	PCAWG	Tumour	0.0411836	0	0.0411836	0	Other	ALT-low
b1c65c887254f24ebb10899787e41ab9	DO52676	Lymph-BNHL	PCAWG	Tumour	0.0839645	0	0.0839645	0	Other	ALT-low
b227a5220ac1ce103c6b66fa8ac1a5ec	DO50409	Eso-AdenoCA	PCAWG	Tumour	0	0	0	0	Other	ALT-low
b2a1561f2e9bbf93f232ddfa169ca09f	DO52161	Panc-Endocrine	PCAWG	Tumour	0	0	0	0	Other	ALT-low
b3bc2e9b689c6bd89029a1444e4c8251	DO46336	Ovary-AdenoCA	PCAWG	Tumour	0.105781	0.0264453	0.0793358	0	Other	ALT-low
b412b610d01a61d9ae90504bc1253b8b	DO52528	Prost-AdenoCA	PCAWG	Tumour	0	0	0	0	Other	ALT-low
b44d6b863cc95b9c7dba11c5b9985bb5	DO52142	Panc-Endocrine	PCAWG	Tumour	0.469238	0.0502755	0.418962	0	ATRX_DAXX_trunc	ALT-high
b45daaa3f09ccc023adda55ec74893aa	DO46327	Ovary-AdenoCA	PCAWG	Tumour	0.0715296	0	0.0715296	0	Other	ALT-low
b50d59c22701e98ed39d4c778b5fa12d	DO32960	Panc-AdenoCA	PCAWG	Tumour	0.0571182	0.0380788	0.0190394	0	Other	ALT-low
b53db4dfebec9b08c60bce745ef77d1a	DO50817	Liver-HCC	PCAWG	Tumour	0	0	0	0	Other	ALT-low
b591415426a314ef0a74ae9459313dc6	DO220882	Skin-Melanoma	PCAWG	Tumour	0.0214105	0	0.0214105	0	Other	ALT-low
b5c069f1a92f91f74f31f569f2487184	DO46493	Ovary-AdenoCA	PCAWG	Tumour	0.0983446	0.0327815	0.0327815	0.0327815	ATRX_DAXX_trunc	ALT-low
b5ec986e4985a14f321a96eaee90bb8f	DO46847	Kidney-RCC	PCAWG	Tumour	0.0270742	0.0270742	0	0	Other	ALT-low
b615c613959b77e4d9c5a310b8b66158	DO46759	Panc-Endocrine	PCAWG	Tumour	0.161327	0.0322655	0.129062	0	ATRX_DAXX_trunc	ALT-high
b63a97ecaf084c55d68d2095044ccc8b	DO50855	Liver-HCC	PCAWG	Tumour	0.23227	0.174203	0.0580676	0	Other	ALT-low
b63ddda459dc4e7e082c5847ddc0f6c2	DO218517	Stomach-AdenoCA	PCAWG	Tumour	0.158983	0.105989	0.0529944	0	Other	ALT-low
b6ee98f353017df7d1354ae22fc9e3dc	DO1005	Breast-AdenoCA	PCAWG	Tumour	0	0	0	0	Other	ALT-low
b7654a3588bc98f7302155eaae9345f3	DO48703	Liver-HCC	PCAWG	Tumour	0.11401	0.0380034	0.0760068	0	Other	ALT-low
b76a2522eaf924b30972ccb8087ddf73	DO50845	Liver-HCC	PCAWG	Tumour	0	0	0	0	Other	ALT-low
b78c9fe7bf1aa96b21bc94aa72ba0d04	DO52552	Breast-AdenoCA	PCAWG	Tumour	0.263647	0.150655	0.112992	0	Other	ALT-high
b7c31fe5023c284b835b3f49b21810c6	DO51178	Panc-Endocrine	PCAWG	Tumour	0.324812	0.0191066	0.305705	0	Other	ALT-high
b7dc37af10afb292adc4adfde5f8139d	DO6754	Lymph-CLL	PCAWG	Tumour	0.0734438	0.0367219	0.0367219	0	Other	ALT-low
b7e72d69d80e826c90a8c5fb971e9013	DO51044	Prost-AdenoCA	PCAWG	Tumour	0	0	0	0	Other	ALT-low
b81ee896228e57e6b9a977db485694b8	DO48578	Panc-Endocrine	PCAWG	Tumour	0.263272	0.0493635	0.213909	0	ATRX_DAXX_trunc	ALT-high
b839bb4614b5dbdb5f48aa0db48795bf	DO51135	Prost-AdenoCA	PCAWG	Tumour	0.0480195	0.0240097	0.0240097	0	Other	ALT-low
b881287cbf93ab70cd9ef78d6e0419cd	DO46378	Ovary-AdenoCA	PCAWG	Tumour	0	0	0	0	Other	ALT-low
b8aec69cb479c88eecbe3625ddcb4cbb	DO35098	Panc-AdenoCA	PCAWG	Tumour	0.356032	0.0356032	0.320429	0	Other	ALT-low
b994b6d8d33d10b4b9e28816cc975a0c	DO49433	Panc-AdenoCA	PCAWG	Tumour	0.173826	0.0695302	0.104295	0	Other	ALT-low
b9ec2b97e348669f3a021a024a9f187b	DO36003	CNS-PiloAstro	PCAWG	Tumour	0	0	0	0	Other	ALT-low
ba19fae7217da4b20aa40b6eac02c6de	DO51127	Prost-AdenoCA	PCAWG	Tumour	0.0277319	0	0.0277319	0	Other	ALT-low
ba29adc354d5d527fbcd5fd5d06fd356	DO50431	Prost-AdenoCA	PCAWG	Tumour	0.0368625	0.0184313	0.0184313	0	Other	ALT-low
ba9996e46430b22bf826a0cc4d472cd5	DO45085	Liver-HCC	PCAWG	Tumour	0.0543319	0	0.0543319	0	Other	ALT-low
bad29cf8bb8f39b548bb144ae34d0416	DO45127	Liver-HCC	PCAWG	Tumour	2.17392	0.305112	1.83067	0.038139	Other	ALT-low
bb110e302cb9e8a70e295951c4aadd63	DO52717	Lymph-CLL	PCAWG	Tumour	0.0278107	0	0.0278107	0	Other	ALT-high
bb8c287d58840a3ba28fd02948fd74f5	DO221547	Panc-AdenoCA	PCAWG	Tumour	0	0	0	0	Other	ALT-low
bb8f5d96b8465098b1aaf509fd0d9752	DO51538	Panc-AdenoCA	PCAWG	Tumour	0.0137992	0	0.0137992	0	Other	ALT-low
bbba59198fc5fe9035b9fb2e722554a6	DO217800	Breast-AdenoCA	PCAWG	Tumour	0.0762221	0.0254074	0.0508147	0	Other	ALT-low
bc2a0d7a36e0dff49e7ea95c34889e3c	DO27793	Lymph-BNHL	PCAWG	Tumour	0.674855	0.306752	0.368102	0	Other	ALT-low
bc33cc8c4b28276e673fc003f86e0a43	DO35847	CNS-Medullo	PCAWG	Tumour	0	0	0	0	Other	ALT-low
bc55220902a4d987f07cf2b925a308c9	DO32875	Panc-AdenoCA	PCAWG	Tumour	0.0273502	0	0.0273502	0	Other	ALT-low
bc6a9759fdc029cd9886522f3f5b9fad	DO45075	Liver-HCC	PCAWG	Tumour	0.0313108	0	0.0313108	0	TERT_mod	ALT-low
bca8d1ab23494662499d09e67a57e69b	DO51494	Panc-AdenoCA	PCAWG	Tumour	0.0298815	0	0.0298815	0	Other	ALT-low
bd200a91dcc49361a0e18c1083c43474	DO48914	CNS-Medullo	PCAWG	Tumour	0.265661	0.132831	0.132831	0	TERT_mod	ALT-low
bd6a7bf63950be40730f0dc5f1ba8977	DO36057	CNS-PiloAstro	PCAWG	Tumour	0	0	0	0	Other	ALT-low
bdb29502f2110989a59a385d62809b55	DO45267	Liver-HCC	PCAWG	Tumour	0	0	0	0	Other	ALT-low
be00837182c030c51feffb35d1e01a43	DO46838	Kidney-RCC	PCAWG	Tumour	0	0	0	0	TERT_mod	ALT-low
be47775e4c0dfe8614e15cd8248b0f30	DO220904	Skin-Melanoma	PCAWG	Tumour	0.555884	0.206471	0.349413	0	ATRX_DAXX_trunc	ALT-high
be5ae37f0556b20c666ffe068d488798	DO27763	Lymph-BNHL	PCAWG	Tumour	0.525552	0.278234	0.247319	0	Other	ALT-low
bead50a2add5ebada1ab78788d9b1523	DO27769	Lymph-BNHL	PCAWG	Tumour	0.164136	0.0937918	0.0703439	0	Other	ALT-low
bf01ecda1b068759e973dad0ebdea41a	DO52689	Lymph-BNHL	PCAWG	Tumour	0	0	0	0	Other	ALT-low
bf257295d462336f4e47c2e4f8eabee2	DO218411	Biliary-AdenoCA	PCAWG	Tumour	0.0248193	0	0.0248193	0	Other	ALT-low
bf44f8d17089b90dcdd621306c5128bb	DO52675	Lymph-BNHL	PCAWG	Tumour	0	0	0	0	Other	ALT-low
bf5b874240ec430239013f4292d4151c	DO46416	Ovary-AdenoCA	PCAWG	Tumour	0.0235197	0.0235197	0	0	TERT_mod	ALT-low
c007f362d965b32174ec030825262714	DO52598	Bone-Osteosarc	PCAWG	Tumour	0.532905	0.299759	0.233146	0	Other	ALT-high
c00fa790888bf9947996dd2d434f4ef4	DO50785	Liver-HCC	PCAWG	Tumour	0.155047	0	0.155047	0	Other	ALT-low
c01c07b0d204c9438bf0d75743a97b40	DO48725	Liver-HCC	PCAWG	Tumour	0.155779	0	0.155779	0	TERT_mod	ALT-low
c021b836aed15341afad476a614ef63e	DO48888	CNS-Medullo	PCAWG	Tumour	0	0	0	0	Other	ALT-low
c05d1671a6c34e68d33013b672dc7ff7	DO45239	Liver-HCC	PCAWG	Tumour	0.167357	0.0669426	0.100414	0	Other	ALT-low
c08c8fa7d4d8e17218fc3ed276d9df85	DO46352	Ovary-AdenoCA	PCAWG	Tumour	0.0262165	0	0.0262165	0	Other	ALT-low
c155a46c76d37ff712bd701467b061e4	DO49129	Panc-AdenoCA	PCAWG	Tumour	0.0408311	0	0.0408311	0	Other	ALT-low
c15e37a7f556c4c3bbf262d0255d27d7	DO52639	Bone-Osteosarc	PCAWG	Tumour	0.149724	0	0.149724	0	Other	ALT-high
c1638abbea2c0212e1d453b5ba664a09	DO51084	Prost-AdenoCA	PCAWG	Tumour	0.199359	0.0664529	0.132906	0	Other	ALT-low
c1733bf26267239c32c8b402fde0d7ea	DO52122	Panc-Endocrine	PCAWG	Tumour	0.182139	0	0.182139	0	ATRX_DAXX_trunc	ALT-high
c17e09ba770c24147a900fc60c2e26e8	DO51499	Panc-AdenoCA	PCAWG	Tumour	0	0	0	0	Other	ALT-low
c1bd1ed5ce03f1c18e152c419b65f657	DO46380	Ovary-AdenoCA	PCAWG	Tumour	0	0	0	0	Other	ALT-low
c1bda9230e13d53e537d0318d8397406	DO51490	Panc-AdenoCA	PCAWG	Tumour	0	0	0	0	Other	ALT-low
c22e9a9f76be4fd90d736b12256ee5d3	DO45219	Liver-HCC	PCAWG	Tumour	0.104638	0.0523192	0.0523192	0	Other	ALT-low
c237b11d9c3ec0779df600e41ffeba7d	DO10829	Prost-AdenoCA	PCAWG	Tumour	0.0550994	0.0550994	0	0	Other	ALT-low
c26d69b48e5781cd0e82b65f7fe0f8c6	DO46992	Kidney-RCC	PCAWG	Tumour	0.0330172	0	0.0330172	0	TERT_mod	ALT-low
c27b20f3e8f8d883d7f9ffc7e33caec6	DO46338	Ovary-AdenoCA	PCAWG	Tumour	0.0406468	0.0203234	0.0203234	0	Other	ALT-low
c2ea1e16a58e975c8d4d2ba49df888e0	DO33552	Panc-AdenoCA	PCAWG	Tumour	0	0	0	0	Other	ALT-low
c33a3a1af5fd2d6d08e3ff0eda7cdf9c	DO7280	Lymph-CLL	PCAWG	Tumour	0.198794	0.0993969	0.0993969	0	Other	ALT-low
c351e477d3466759639105da2783c98c	DO45229	Liver-HCC	PCAWG	Tumour	0.180611	0	0.180611	0	Other	ALT-low
c362a63c47e69774f4b3e25e90af8b80	DO221124	Lymph-BNHL	PCAWG	Tumour	0.321452	0.0803629	0.241089	0	Other	ALT-low
c36a3588f3a0c83cb8ded5107e9b9b90	DO27803	Lymph-BNHL	PCAWG	Tumour	0.650803	0.284726	0.366077	0	Other	ALT-low
c42f3ea3cc9197ebd26a3a6f6fd92fe2	DO52713	Lymph-CLL	PCAWG	Tumour	0.0485713	0.0242857	0.0242857	0	Other	ALT-low
c449e990dfe42a6106d718d39d8f6ace	DO32878	Panc-AdenoCA	PCAWG	Tumour	0.114473	0.0572365	0.0572365	0	Other	ALT-low
c460fc95ac7ecec9bd33fe19f15d80f7	DO52712	Lymph-CLL	PCAWG	Tumour	0.0553753	0	0.0553753	0	Other	ALT-low
c46dd226d9b4260e23ddb8d63781fd3c	DO45277	Liver-HCC	PCAWG	Tumour	0.051129	0.051129	0	0	Other	ALT-low
c49bec76b2708d9103efb1f5243bde80	DO33077	Panc-AdenoCA	PCAWG	Tumour	0.068438	0.0228127	0.0456254	0	Other	ALT-low
c4a77d523c76d2f0a568732ea0067c52	DO51111	Prost-AdenoCA	PCAWG	Tumour	0.0758608	0.0189652	0.0568956	0	Other	ALT-low
c4ab18038b97943f07eb2f7d8aa4416e	DO33042	Panc-AdenoCA	PCAWG	Tumour	0.327155	0.140209	0.186946	0	Other	ALT-low
c4b7390bc69022364c123c9f64b77048	DO33200	Panc-AdenoCA	PCAWG	Tumour	0.0227743	0	0.0227743	0	Other	ALT-low
c4c7510e733fc3bb8f45f576717c635c	DO222286	Stomach-AdenoCA	PCAWG	Tumour	0.0938741	0.0625828	0.0312914	0	Other	ALT-low
c4cdba3285f33d508f7f0897641e8ce2	DO27809	Lymph-BNHL	PCAWG	Tumour	0.0519383	0	0.0519383	0	Other	ALT-low
c54906b26a05a871474b6f57f834f0ae	DO47000	Kidney-RCC	PCAWG	Tumour	0.0985591	0	0.0985591	0	Other	ALT-low
c5ab1835d41716418e9b28278028dbbc	DO45189	Liver-HCC	PCAWG	Tumour	0.0319659	0	0.0319659	0	Other	ALT-low
c5c57a9dd6c7016d43a8e3fa9f4b2131	DO220885	Skin-Melanoma	PCAWG	Tumour	0.823531	0.390093	0.433437	0	Other	ALT-low
c5ea0f563998a38b7090777fba556807	DO48973	CNS-Medullo	PCAWG	Tumour	0	0	0	0	Other	ALT-low
c5eb2f08043ca117934dd2f21bda7fcc	DO36051	CNS-PiloAstro	PCAWG	Tumour	0	0	0	0	Other	ALT-low
c5f40b0464d5d5cf04629dee61c02662	DO217952	Breast-AdenoCA	PCAWG	Tumour	0.114574	0.0229148	0.0916593	0	Other	ALT-low
c610fe1c94e64add28eb6ac325f0509e	DO51497	Panc-AdenoCA	PCAWG	Tumour	0	0	0	0	Other	ALT-high
c614e7eeadb59ac88c51de2f91221148	DO50345	Eso-AdenoCA	PCAWG	Tumour	0	0	0	0	Other	ALT-low
c63c0880556f09e781c8b365e94dea3a	DO218176	Breast-AdenoCA	PCAWG	Tumour	0.15824	0	0.15824	0	Other	ALT-low
c67baaf2ea0af6ad82cb4f4d28f0e7e2	DO44832	Liver-HCC	PCAWG	Tumour	0.0305965	0	0.0305965	0	Other	ALT-low
c6b0dd73563bdac54c0be7bbb90ab803	DO218651	Breast-AdenoCA	PCAWG	Tumour	0.0343777	0	0.0343777	0	Other	ALT-low
c6ba18d6624f747c5da256debf458d52	DO50319	Eso-AdenoCA	PCAWG	Tumour	0.0301915	0.0301915	0	0	Other	ALT-high
c6bfb1c8e9f0e471cdfa50ed0162b3ad	DO46340	Ovary-AdenoCA	PCAWG	Tumour	0.0345293	0	0.0345293	0	Other	ALT-low
c6dfb73b5f77629e3c9f972a7fbf7453	DO35623	CNS-Medullo	PCAWG	Tumour	0.0590473	0.0295236	0.0295236	0	Other	ALT-low
c6f965a77d3c8db421326de6d47b93a0	DO51061	Prost-AdenoCA	PCAWG	Tumour	0.109323	0	0.109323	0	Other	ALT-low
c7166a654e889e144754b9d075ea56a5	DO46749	Panc-Endocrine	PCAWG	Tumour	0	0	0	0	Other	ALT-low
c76c166f133cfefbacb11e838f7eadd1	DO50401	Eso-AdenoCA	PCAWG	Tumour	0.0274503	0	0.0274503	0	Other	ALT-low
c778351fca20f94e49162488bab72458	DO46354	Ovary-AdenoCA	PCAWG	Tumour	0	0	0	0	Other	ALT-low
c7c949a73fa37d9a744959cbdcd6ba5c	DO52658	Lymph-BNHL	PCAWG	Tumour	0	0	0	0	Other	ALT-low
c8215a8cfb1b20863f6fdf1431d24766	DO51052	Prost-AdenoCA	PCAWG	Tumour	0	0	0	0	Other	ALT-low
c835411f331de9a9b505aab86bbc945a	DO51075	Prost-AdenoCA	PCAWG	Tumour	0.0352667	0.0352667	0	0	Other	Not avail.
c8a7f582724170ed758a80845e3833fc	DO52682	Lymph-BNHL	PCAWG	Tumour	0	0	0	0	Other	ALT-low
c8aa43b0b5950427706e966022e3ec00	DO52558	Breast-AdenoCA	PCAWG	Tumour	0.0422705	0	0.0422705	0	Other	ALT-low
c98a9682b9e2b3ac9edcb1f34ca92cdc	DO35874	CNS-PiloAstro	PCAWG	Tumour	0.195999	0.065333	0.130666	0	Other	ALT-low
c9dbc0842a21ad221c9ab5133702aa92	DO49168	Panc-AdenoCA	PCAWG	Tumour	0	0	0	0	Other	ALT-low
c9de539bb3c6809fba7d4f4fff71cad3	DO52152	Panc-Endocrine	PCAWG	Tumour	0.10498	0.0349933	0.0699865	0	Other	ALT-low
c9eac57c275d00cb6b3b19bb6a6c33c2	DO52696	Lymph-BNHL	PCAWG	Tumour	0	0	0	0	Other	ALT-low
c9f32a03411101c5a9a380d95dec5b43	DO222276	Stomach-AdenoCA	PCAWG	Tumour	0.0283197	0	0.0283197	0	Other	ALT-low
c9f7f32995e170a3266ecb85778bb70b	DO220893	Skin-Melanoma	PCAWG	Tumour	0.120189	0	0.120189	0	Other	ALT-low
ca099bb4c7d4bf35ffa9532c76007f6b	DO51525	Panc-AdenoCA	PCAWG	Tumour	0	0	0	0	Other	ALT-low
ca3b3edaef8df7eb4e955d9a91ddfb4d	DO45187	Liver-HCC	PCAWG	Tumour	0	0	0	0	Other	ALT-low
ca7c67691c436029141e2ed6e4f92720	DO50831	Liver-HCC	PCAWG	Tumour	0.293389	0.117356	0.176034	0	TERT_mod	ALT-low
cae75e168fdab75b63353fd276c62492	DO224498	Stomach-AdenoCA	PCAWG	Tumour	0.030763	0	0.030763	0	Other	ALT-low
caf27dd11b8974b1757742984c52190c	DO1016	Breast-AdenoCA	PCAWG	Tumour	0.334735	0.191277	0.143458	0	Other	ALT-low
cb07f7195409403cba42b2276cb2ee27	DO52559	Breast-AdenoCA	PCAWG	Tumour	0.0642837	0.0642837	0	0	Other	ALT-low
cb32ab778eb9565d20ebc07a1fe1e0be	DO217786	Breast-AdenoCA	PCAWG	Tumour	0.0365793	0	0.0365793	0	Other	ALT-low
cb6c9b1c1187dc32be48387b3c28ab28	DO45041	Liver-HCC	PCAWG	Tumour	0.0329997	0.0164998	0.0164998	0	TERT_mod	ALT-low
cb8fab81ee08eef670381cab3220c6c8	DO48958	CNS-Medullo	PCAWG	Tumour	0.0499916	0	0.0499916	0	Other	ALT-low
cb90e861e06a071050cab917d390484e	DO51113	Prost-AdenoCA	PCAWG	Tumour	0.0271903	0.0271903	0	0	Other	ALT-low
cbaae991e1761c66f195b8c41dcfb08b	DO46755	Panc-Endocrine	PCAWG	Tumour	0.0436474	0.0145491	0.0290983	0	Other	ALT-low
cbb16e8930e3b6790bf260c54acfaffe	DO6428	Lymph-CLL	PCAWG	Tumour	0	0	0	0	Other	ALT-low
cbbba74222441fa3ca729518f0aa851d	DO50374	Eso-AdenoCA	PCAWG	Tumour	0.0213875	0.0213875	0	0	Other	ALT-low
cc307c301f9eb535e08b6a5d4d8050db	DO48938	CNS-Medullo	PCAWG	Tumour	0.160682	0.0964092	0.0642728	0	Other	ALT-low
ccb9cd3f673674a5959ed66a9eabb02f	DO52139	Panc-Endocrine	PCAWG	Tumour	0.0340546	0.0170273	0.0170273	0	Other	ALT-low
ccd3b76afff94a26333b2740b960a1e5	DO52615	Bone-Osteosarc	PCAWG	Tumour	0.0812522	0.0270841	0.0541682	0	Other	ALT-high
cda293c1296529cb5d1e7eb5c865311b	DO46973	Kidney-RCC	PCAWG	Tumour	0	0	0	0	Other	ALT-low
cdd62293bbcdfa30a0890d944317de79	DO45069	Liver-HCC	PCAWG	Tumour	0.0870344	0.0174069	0.0696275	0	TERT_mod	ALT-low
ce0c73828af22b540f7f567b31ee184f	DO51492	Panc-AdenoCA	PCAWG	Tumour	0.102748	0	0.102748	0	Other	ALT-low
ce402d087c21e4be2c166824d418f450	DO46757	Panc-Endocrine	PCAWG	Tumour	0.478967	0.139699	0.339269	0	Other	ALT-high
ce4afaafd87c53846d56bf3148d730c1	DO52574	Bone-Osteosarc	PCAWG	Tumour	0.659486	0.279013	0.380473	0	Other	ALT-high
ce4fddf6ae935cdd9873e06d8198bfee	DO7084	Lymph-CLL	PCAWG	Tumour	0.0286712	0.0286712	0	0	Other	ALT-low
ce6315b55c2c525ab3ee462d9e3f6083	DO6436	Lymph-CLL	PCAWG	Tumour	0.0294894	0.0294894	0	0	Other	ALT-low
cf0a644894003fee54e8070d6d5967a3	DO217818	Stomach-AdenoCA	PCAWG	Tumour	0.0375132	0	0.0375132	0	Other	ALT-low
cfa1822adeee4278a9420cd8d9f2a19a	DO6354	Lymph-CLL	PCAWG	Tumour	0	0	0	0	Other	ALT-low
cffe671b18220455a81b791d96d22cbf	DO51104	Prost-AdenoCA	PCAWG	Tumour	0	0	0	0	Other	ALT-low
d06479519d4b72279b79f9d9c33a24c7	DO52516	Prost-AdenoCA	PCAWG	Tumour	0	0	0	0	Other	ALT-low
d06bcafec0fb3dd959d1dec70de95967	DO35128	Panc-AdenoCA	PCAWG	Tumour	0.0746564	0	0.0746564	0	Other	ALT-low
d07214bcbe0f79594daa2bdc4abeef82	DO35622	CNS-Medullo	PCAWG	Tumour	0.0482236	0.0241118	0.0241118	0	Other	ALT-low
d08efb697fafdfc5dfbb5006db5d067e	DO36103	CNS-PiloAstro	PCAWG	Tumour	0.0439461	0.0439461	0	0	Other	ALT-low
d10048049548b0a6b385962ec966155b	DO27823	Lymph-BNHL	PCAWG	Tumour	0.032056	0	0.032056	0	Other	ALT-low
d10ba53cc33f2a2a9b14fea890bf13ae	DO51487	Panc-AdenoCA	PCAWG	Tumour	0	0	0	0	Other	ALT-low
d17f8182260946fe0afcf92801f3b584	DO47088	Kidney-RCC	PCAWG	Tumour	0	0	0	0	Other	ALT-low
d1dc0e2c2afe463f2cbf21ff03dbe746	DO51056	Prost-AdenoCA	PCAWG	Tumour	0	0	0	0	Other	ALT-high
d1ebcf86e0f15e7f04c8a3c287902aac	DO50796	Liver-HCC	PCAWG	Tumour	0.0569737	0.0569737	0	0	Other	ALT-low
d215684148402a9d5134a12e536b5473	DO51992	Lymph-CLL	PCAWG	Tumour	0.0924057	0.0616038	0.0308019	0	Other	ALT-low
d22cac613223c878fc1544ac3cee4938	DO47174	Kidney-RCC	PCAWG	Tumour	0	0	0	0	Other	ALT-low
d23a1b5a37b03339366c316c35738d47	DO48694	Liver-HCC	PCAWG	Tumour	0.119007	0.0595037	0.0595037	0	Other	ALT-low
d2626bc074fb43ff3d6c7e8c133db72a	DO51170	Panc-Endocrine	PCAWG	Tumour	0.340693	0.0425867	0.298107	0	Other	ALT-low
d2d1ded233add388e4a13c9bd892f98b	DO35424	Panc-AdenoCA	PCAWG	Tumour	0.388065	0.0646775	0.323388	0	Other	ALT-low
d355d3945471acc8f2e93f8ce8352e84	DO47159	Kidney-RCC	PCAWG	Tumour	0	0	0	0	Other	ALT-low
d37bec433e50561658c5552ec6143fee	DO51097	Prost-AdenoCA	PCAWG	Tumour	0.0492285	0	0.0492285	0	Other	ALT-low
d39d0c82793ec5922eac752c232b1b31	DO51153	Prost-AdenoCA	PCAWG	Tumour	0.018508	0	0.018508	0	Other	ALT-low
d3d5d25cd8e28963ae303c207f448aac	DO52701	Lymph-CLL	PCAWG	Tumour	0.0524539	0.0262269	0.0262269	0	Other	ALT-low
d42c5f83c74276a84f9ba4f2e991e563	DO10844	Eso-AdenoCA	PCAWG	Tumour	0.0222123	0.0222123	0	0	Other	ALT-low
d4310a5653b87d993f99f8edb2b1ead2	DO51120	Prost-AdenoCA	PCAWG	Tumour	0	0	0	0	Other	ALT-low
d47cff9b8b8bc11a96fa2c5c7cfb5305	DO49193	Panc-AdenoCA	PCAWG	Tumour	0.0484579	0	0.0484579	0	Other	ALT-low
d48b32d39c9127e339b6192671f4276a	DO36151	CNS-PiloAstro	PCAWG	Tumour	0.0464206	0	0.0464206	0	Other	ALT-low
d49530e603ffa85a902fa3a0a6086a0b	DO52585	Bone-Epith	PCAWG	Tumour	1.51349	0.496227	0.967643	0.0496227	Other	ALT-high
d4a70abc08c4557f8ff92b2cb48932f5	DO33008	Panc-AdenoCA	PCAWG	Tumour	0.0680938	0.0340469	0.0340469	0	Other	ALT-low
d4af425ac037a3282bea02e4d84a561d	DO221539	Panc-AdenoCA	PCAWG	Tumour	0	0	0	0	Other	ALT-high
d520c29be6ddee9016d91ab87c5561b8	DO27799	Lymph-BNHL	PCAWG	Tumour	0.608272	0.14037	0.467902	0	Other	ALT-low
d576337680594cd3408f1668318f2075	DO45225	Liver-HCC	PCAWG	Tumour	0.0837337	0	0.0837337	0	Other	ALT-low
d5837b860acba17bc0927cc5b2a2d801	DO49430	Panc-AdenoCA	PCAWG	Tumour	0.0915029	0.0152505	0.0762525	0	Other	ALT-high
d5d31b088b9e8b657f5991d2cf065ad7	DO46917	Kidney-RCC	PCAWG	Tumour	0.0443138	0.0443138	0	0	Other	ALT-low
d65eee66ecfacf55670339827f870add	DO49178	Panc-AdenoCA	PCAWG	Tumour	0	0	0	0	Other	ALT-high
d69544a962843a0010099bc068ab1bcb	DO217953	Breast-AdenoCA	PCAWG	Tumour	0.027269	0	0.027269	0	Other	ALT-low
d6ead30748645077747d1e06f2451224	DO45295	Biliary-AdenoCA	PCAWG	Tumour	0.0440864	0	0.0440864	0	Other	ALT-low
d71f32b81cdc2b244002beedfe8af310	DO1002	Breast-AdenoCA	PCAWG	Tumour	0.0241943	0	0.0241943	0	Other	ALT-low
d781f7bfd927ace8ca1a83efd8e233b9	DO27805	Lymph-BNHL	PCAWG	Tumour	0.178083	0	0.178083	0	Other	ALT-low
d78c70643f79c1def4ce567664de8bb3	DO35904	CNS-PiloAstro	PCAWG	Tumour	0.213323	0.0355538	0.177769	0	Other	ALT-low
d7bba194e5989da0d06cf761c1aa0214	DO52666	Lymph-BNHL	PCAWG	Tumour	0.0851947	0.0425974	0.0425974	0	Other	ALT-low
d7d97570326c60eb552d0ae78fba2049	DO48920	CNS-Medullo	PCAWG	Tumour	0.103063	0	0.103063	0	Other	ALT-low
d7f0d01e30c08ad5a53b08ad3f9891c6	DO50357	Eso-AdenoCA	PCAWG	Tumour	0.0372305	0	0.0372305	0	Other	ALT-low
d81c21b115e5380151c42b193d64d93f	DO49172	Panc-AdenoCA	PCAWG	Tumour	0	0	0	0	Other	ALT-low
d844dde2261fa9718763bad6f14a08bb	DO218489	Breast-AdenoCA	PCAWG	Tumour	0	0	0	0	Other	ALT-low
d85d950111c04ef170317bd35234cf84	DO44806	Liver-HCC	PCAWG	Tumour	0	0	0	0	Other	ALT-low
d87b71a040df901a4ebcfb51c3006388	DO33400	Panc-AdenoCA	PCAWG	Tumour	0.0324749	0	0.0324749	0	Other	ALT-low
d8afd631894ec9b698227e5cff1040d5	DO46560	Ovary-AdenoCA	PCAWG	Tumour	0.0247559	0	0.0247559	0	Other	ALT-low
d8ec11d2f06f5016e6d2332416fa80f7	DO220870	Skin-Melanoma	PCAWG	Tumour	0	0	0	0	TERT_mod	ALT-low
d8faa1b0d77cab4bbb62e4d8f4bf7874	DO10843	Eso-AdenoCA	PCAWG	Tumour	0.1012	0.0506002	0.0506002	0	Other	ALT-low
d947c33cb797fc132debd681345a5591	DO36107	CNS-PiloAstro	PCAWG	Tumour	0	0	0	0	Other	ALT-low
d958bd12ab1b32ecf359d78a5726b969	DO32984	Panc-AdenoCA	PCAWG	Tumour	0.0851192	0	0.0851192	0	Other	ALT-low
d9a3b837a5fd642cd56ab68d26488163	DO35559	CNS-Medullo	PCAWG	Tumour	0	0	0	0	Other	ALT-low
d9a855516cc8c2ea8870bb36b8872bbd	DO50416	Prost-AdenoCA	PCAWG	Tumour	0	0	0	0	Other	ALT-low
da48e0b99dce4f7fdbc57e0f96245aa2	DO35406	Panc-AdenoCA	PCAWG	Tumour	0.624965	0.164464	0.4605	0	Other	ALT-low
da76765bef9601a4c55601a11f5a430b	DO51542	Panc-AdenoCA	PCAWG	Tumour	0.0143733	0	0.0143733	0	Other	ALT-low
da8d0f05e0e4345513b24db7b0dc0242	DO51100	Prost-AdenoCA	PCAWG	Tumour	0	0	0	0	Other	ALT-low
da9f03d1a1b3e2bd9499287a3e57f66e	DO48972	CNS-Medullo	PCAWG	Tumour	0.0599079	0.0299539	0.0299539	0	Other	ALT-low
daeaabe3ad65b6b6b494caf2e280a79e	DO217850	Biliary-AdenoCA	PCAWG	Tumour	0.0761574	0	0.0761574	0	Other	ALT-low
dafe1ba5cc8c9d0b59ba4d24eafe142a	DO217908	Breast-AdenoCA	PCAWG	Tumour	0.0485109	0	0.0485109	0	Other	ALT-low
dbceff1bb7fe3091fd117b21b545c3e7	DO50827	Liver-HCC	PCAWG	Tumour	0.417138	0.113765	0.303373	0	Other	ALT-low
dbdd8d1ab8075ed6218c0e74fe3c808e	DO218442	Stomach-AdenoCA	PCAWG	Tumour	0.0393246	0	0.0393246	0	Other	ALT-low
dc188caa7a25cdba3726e010ca43298b	DO46769	Panc-Endocrine	PCAWG	Tumour	0.0265027	0.0132513	0.0132513	0	Other	ALT-low
dc36cb274e112fe31f5f445526d1f70b	DO47162	Kidney-RCC	PCAWG	Tumour	0.0355498	0.0355498	0	0	Other	ALT-low
dc3981ddbefcd49d31b3b0070cd178d6	DO51495	Panc-AdenoCA	PCAWG	Tumour	0.128965	0.0429885	0.085977	0	Other	ALT-low
dc464f623c76b67714752419ba4f9007	DO27849	Lymph-BNHL	PCAWG	Tumour	0.119498	0	0.119498	0	Other	ALT-low
dc586ba727711659c589d5c0e245f40e	DO218377	Breast-LobularCA	PCAWG	Tumour	0.187241	0.0468103	0.140431	0	Other	ALT-low
dc97ce3af2bdad1106972b7304b50d5a	DO46593	Ovary-AdenoCA	PCAWG	Tumour	0.0705435	0.0235145	0.047029	0	Other	ALT-low
dcf73b8addad545be5964e005ca02525	DO52725	Lymph-CLL	PCAWG	Tumour	0.063027	0	0.063027	0	Other	ALT-low
dd50c81fc88d9c3f1b36b76ef0dddcc3	DO35949	CNS-PiloAstro	PCAWG	Tumour	0.0601606	0	0.0601606	0	Other	ALT-low
ddca1ab20c3b617570b7d6fe90e53e2e	DO46745	Panc-Endocrine	PCAWG	Tumour	0	0	0	0	Other	ALT-low
ddd43551423371e07df552bec3120dc9	DO47080	Kidney-RCC	PCAWG	Tumour	0.0711067	0.0355534	0.0355534	0	Other	ALT-low
de3ec1f1e4d5795a38fd4c70dbb56379	DO52704	Lymph-CLL	PCAWG	Tumour	0.0276948	0.0276948	0	0	Other	ALT-low
de4ae3aafa611d067df91b07bdd432a6	DO27795	Lymph-BNHL	PCAWG	Tumour	1.18774	0.712644	0.475096	0	Other	ALT-low
de823387c9c28237b14472a6979865da	DO51173	Panc-Endocrine	PCAWG	Tumour	0.0158572	0	0.0158572	0	Other	ALT-low
df251763cd8276f7b379425ebb55d8c7	DO218698	Breast-AdenoCA	PCAWG	Tumour	0.115465	0.0288663	0.0865989	0	Other	ALT-low
df4b26ce8210b8ad42f9ed2accc880a0	DO50440	Eso-AdenoCA	PCAWG	Tumour	0.0887509	0.0665632	0.0221877	0	Other	ALT-low
df4f6f947f56c9361a3fa9a6886dba94	DO46390	Ovary-AdenoCA	PCAWG	Tumour	0.0226666	0	0.0226666	0	Other	ALT-low
df750ba268f998ebb9c9412a421f00b7	DO47016	Kidney-RCC	PCAWG	Tumour	0.0562755	0.0281377	0.0281377	0	Other	ALT-low
dfc38bcdf70ab1ac56f0f785bcbba506	DO45045	Liver-HCC	PCAWG	Tumour	0.139919	0.139919	0	0	Other	ALT-low
e04c5c23920c1aedb60c17524fb2e66a	DO50825	Liver-HCC	PCAWG	Tumour	0.0585424	0.0292712	0.0292712	0	Other	ALT-low
e07938169b268a04b5a160f3abb932ab	DO48896	CNS-Medullo	PCAWG	Tumour	0	0	0	0	TERT_mod	ALT-low
e09371938f55c349edbc3f060bf914a4	DO35841	CNS-Medullo	PCAWG	Tumour	0.0799889	0	0.0799889	0	Other	ALT-low
e0c6e2409149501f4b1c03a3e97d8ed2	DO45291	Biliary-AdenoCA	PCAWG	Tumour	0.076269	0.0381345	0.0381345	0	Other	ALT-low
e0d82d01a0550f72ecffd4fb5579116f	DO6378	Lymph-CLL	PCAWG	Tumour	0	0	0	0	Other	ALT-low
e0daa95d9782909fd4805f519c4164c4	DO218457	Breast-AdenoCA	PCAWG	Tumour	0.0445752	0	0.0445752	0	Other	ALT-low
e12d90c6cc68ba64c50df2da7eef4605	DO10825	Prost-AdenoCA	PCAWG	Tumour	0	0	0	0	Other	ALT-low
e143968f5b1c0f8f232bb027e315a206	DO35538	CNS-Medullo	PCAWG	Tumour	0	0	0	0	Other	ALT-low
e19dfdc8b9cad32036dba2678c4d6916	DO48952	CNS-Medullo	PCAWG	Tumour	0.0761114	0.050741	0.0253705	0	Other	ALT-low
e1b01ce88a1d130e553c7fc84f501ae3	DO48894	CNS-Medullo	PCAWG	Tumour	0	0	0	0	Other	ALT-low
e1f2890d0826d129d10732902c7d7354	DO27783	Lymph-BNHL	PCAWG	Tumour	0.0601473	0	0.0601473	0	Other	ALT-low
e22b415d67370a2a3a6359314695aa15	DO52692	Lymph-BNHL	PCAWG	Tumour	0	0	0	0	Other	ALT-low
e259aa7ec22b74e3b4559e2de8c81ea3	DO33376	Panc-AdenoCA	PCAWG	Tumour	0.030393	0.030393	0	0	Other	ALT-low
e25a121804fbe800c7e64de63214d9b2	DO46834	Kidney-RCC	PCAWG	Tumour	0.105118	0.0525592	0.0525592	0	Other	ALT-low
e25f0ad03c0aacc136c40a826a4dfb26	DO220866	Skin-Melanoma	PCAWG	Tumour	0	0	0	0	TERT_mod	ALT-low
e27832164b1e2b7a9bb7d287c02f93ae	DO50807	Liver-HCC	PCAWG	Tumour	0.027347	0.027347	0	0	TERT_mod	ALT-low
e29bee49be2a361d0414b3d226f3e30f	DO35148	Panc-AdenoCA	PCAWG	Tumour	0.0284513	0.0284513	0	0	Other	ALT-high
e2d5527b18c34c9d4a3d011d7bc547c4	DO46953	Kidney-RCC	PCAWG	Tumour	0	0	0	0	Other	ALT-low
e2d8c91de4566db465c92c8c960b4153	DO50330	Eso-AdenoCA	PCAWG	Tumour	0	0	0	0	Other	ALT-low
e32d5503bcea94d98c0421f80abcfb80	DO45191	Liver-HCC	PCAWG	Tumour	0.391456	0.177935	0.213522	0	Other	ALT-low
e347618abe48a38da78f56dd358d1ec9	DO52545	Breast-AdenoCA	PCAWG	Tumour	0.35367	0	0.35367	0	Other	ALT-low
e35d5a6114a237537687b5b2fb1418a9	DO52683	Lymph-BNHL	PCAWG	Tumour	0.0566359	0.0566359	0	0	Other	ALT-low
e35ffbe685865cb5f4825aebad9dfb1f	DO51107	Prost-AdenoCA	PCAWG	Tumour	0.129467	0	0.129467	0	Other	ALT-low
e3d914098afcc8a9eea37e71dfe83f81	DO32863	Panc-AdenoCA	PCAWG	Tumour	0.0419247	0	0.0419247	0	Other	ALT-low
e3e040980251cd350b4056d6d8234a93	DO50804	Liver-HCC	PCAWG	Tumour	0	0	0	0	Other	ALT-low
e3feb4a67c6a75f3b8acb9af61ddefcc	DO52595	Bone-Osteosarc	PCAWG	Tumour	0.397383	0.298037	0.0993458	0	Other	ALT-high
e48c1961303ff6d0c11a84c0f1fefc67	DO35575	CNS-Medullo	PCAWG	Tumour	0	0	0	0	Other	ALT-low
e49691f7eecd59f2e055c2d7400232b3	DO47072	Kidney-RCC	PCAWG	Tumour	0	0	0	0	Other	ALT-low
e4adf0d42db04c1e92b4f351b5ef414c	DO50323	Eso-AdenoCA	PCAWG	Tumour	0.0597451	0.0298725	0.0298725	0	Other	ALT-low
e5109ca33e942753ce13ae39d4e164db	DO52657	Lymph-BNHL	PCAWG	Tumour	0.318754	0.0579553	0.260799	0	Other	ALT-high
e5128f75536aedece012397e1b0a299f	DO218384	Breast-AdenoCA	PCAWG	Tumour	0.0700881	0.0467254	0.0233627	0	Other	ALT-low
e51a014424eafec8161982ecd988737a	DO23528	Liver-HCC	PCAWG	Tumour	0.0349443	0	0.0349443	0	Other	ALT-low
e57fe3ddadf4d492e70d72bffdb29c07	DO47165	Kidney-RCC	PCAWG	Tumour	0	0	0	0	Other	ALT-low
e5831d43ef17ecd0273a8ba5d3647ebc	DO51117	Prost-AdenoCA	PCAWG	Tumour	0.0397444	0.0198722	0.0198722	0	Other	ALT-low
e592f2782356d9cc45374f0082deec42	DO49484	Panc-AdenoCA	PCAWG	Tumour	0.0359227	0	0.0359227	0	Other	ALT-low
e59fb932d2f370305f80527ae98a41d9	DO46424	Ovary-AdenoCA	PCAWG	Tumour	0	0	0	0	ATRX_DAXX_trunc	ALT-low
e5da03ef8601857652af9676ccc580a7	DO51502	Panc-AdenoCA	PCAWG	Tumour	0.0397267	0.0397267	0	0	Other	ALT-low
e60a9577598af1bf384937795421bb6b	DO218673	Stomach-AdenoCA	PCAWG	Tumour	0.154681	0.0515605	0.103121	0	Other	ALT-low
e6123ebaedfd35dfd04e8eee7e394503	DO48918	CNS-Medullo	PCAWG	Tumour	0.05141	0.025705	0.025705	0	Other	ALT-low
e650e41221715002801f0f6667849cf4	DO48965	CNS-Medullo	PCAWG	Tumour	0.0843618	0	0.0843618	0	Other	ALT-low
e65736a84d00e752ab300c3c081b398d	DO51478	Panc-AdenoCA	PCAWG	Tumour	0	0	0	0	Other	ALT-low
e6707ae5b0ffe54b07144b87dd37c42e	DO35613	CNS-Medullo	PCAWG	Tumour	0.15294	0.0305881	0.122352	0	Other	ALT-low
e6cf7695979d10c6c78a34e47a89687a	DO49076	Panc-AdenoCA	PCAWG	Tumour	0.0486498	0.0243249	0.0243249	0	Other	ALT-low
e70707cb0870ab8b80403f29fea7f543	DO220855	Skin-Melanoma	PCAWG	Tumour	0.103592	0.0345305	0.0690611	0	TERT_mod	ALT-low
e74441c55453f44eb69cf1540e7dc4ad	DO45057	Liver-HCC	PCAWG	Tumour	0.0267554	0	0.0267554	0	TERT_mod	ALT-low
e78993c3a33d0ffa0962406a92c3b33b	DO217987	Breast-AdenoCA	PCAWG	Tumour	0.0599544	0	0.0599544	0	Other	ALT-low
e79235f88fd01f1bec356b46f6a33277	DO52693	Lymph-BNHL	PCAWG	Tumour	0.0359943	0.0359943	0	0	Other	ALT-low
e7960156d3799d1ce046ad3a7fb70df0	DO50851	Liver-HCC	PCAWG	Tumour	0	0	0	0	Other	ALT-low
e7b29013c21f5172f093d7d25f3ea7ad	DO218212	Breast-AdenoCA	PCAWG	Tumour	0.167648	0.111765	0.0558825	0	Other	ALT-low
e7c4d1e0da07ceddc34215fd998cb9b0	DO50306	Eso-AdenoCA	PCAWG	Tumour	0	0	0	0	Other	ALT-low
e7cf3d7837e1be92a4be335629152069	DO52700	Lymph-CLL	PCAWG	Tumour	0.0328909	0.0328909	0	0	Other	ALT-low
e7d0e885f7a064e9d0e4fa5009f19252	DO50822	Liver-HCC	PCAWG	Tumour	0	0	0	0	TERT_mod	ALT-low
e80db04bb945bb1dfa715ea1fbb306d5	DO46961	Kidney-RCC	PCAWG	Tumour	0	0	0	0	Other	ALT-low
e826dfbd6080835afd1077a3a8f5ab71	DO52553	Breast-AdenoCA	PCAWG	Tumour	0.133061	0	0.133061	0	Other	ALT-low
e8753f791ee079e5c2defd6047969365	DO48545	Panc-Endocrine	PCAWG	Tumour	0.0182959	0	0.0182959	0	Other	ALT-low
e8f5a62796e979e3aad4db28f34120f7	DO51175	Panc-Endocrine	PCAWG	Tumour	0.0177742	0	0.0177742	0	Other	ALT-low
e94f2447ceecb2fdc85a2a68df6c497b	DO6418	Lymph-CLL	PCAWG	Tumour	0	0	0	0	Other	ALT-low
e9b2cbc302dbb6ff2c7f1383b84df9f5	DO52611	Bone-Osteosarc	PCAWG	Tumour	2.16384	0.480852	1.65293	0.0300533	Other	ALT-high
e9b948776f05bb1e5affc2d713511abe	DO50336	Eso-AdenoCA	PCAWG	Tumour	0.0970532	0.0194106	0.0776426	0	Other	ALT-low
e9d0e544e67ed9069dc6e89c0fab2ecb	DO52128	Panc-Endocrine	PCAWG	Tumour	0.184526	0.105443	0.0790826	0	Other	ALT-low
ea987d0a4a1b7047f9af63430d49e1c0	DO52501	Prost-AdenoCA	PCAWG	Tumour	0.480069	0.288042	0.192028	0	Other	ALT-low
eab2a77a417ba427fd6ff4c09fa6e470	DO49183	Panc-AdenoCA	PCAWG	Tumour	0.0232623	0	0.0232623	0	Other	ALT-high
eac18bf79e9ba00e13cf1b2f17db12db	DO52690	Lymph-BNHL	PCAWG	Tumour	0.0390643	0	0.0390643	0	Other	ALT-low
eade9695efd6d545a3322d2a9b5f975e	DO51154	Prost-AdenoCA	PCAWG	Tumour	0	0	0	0	Other	ALT-low
eb42af5de51d04eef60cc178b108a7c5	DO46781	Panc-Endocrine	PCAWG	Tumour	0.140167	0.0200239	0.120143	0	Other	ALT-high
eb5f6eee937da5537ce407964e3af9f5	DO52562	Breast-AdenoCA	PCAWG	Tumour	0.151749	0.050583	0.101166	0	Other	ALT-low
eb633138157a29a01e1c2577b3263a0d	DO52594	Bone-Osteosarc	PCAWG	Tumour	0.0235454	0	0.0235454	0	Other	ALT-low
eb7677e8c9834d03c70bca5f1437fec9	DO218282	Stomach-AdenoCA	PCAWG	Tumour	0.0431554	0	0.0431554	0	Other	ALT-low
ec10efb51a51e38c3fabe486988d5e67	DO47156	Kidney-RCC	PCAWG	Tumour	0	0	0	0	Other	ALT-low
ec2286801a5ce3b53ca9083f07cd1038	DO35556	CNS-Medullo	PCAWG	Tumour	0.121871	0.0870507	0.0348203	0	Other	ALT-low
ecfebea2f0997a8c06d63d2eace639a6	DO46398	Ovary-AdenoCA	PCAWG	Tumour	0	0	0	0	Other	ALT-low
ed015897fbf14ce176f38f27fd8e1875	DO51537	Panc-AdenoCA	PCAWG	Tumour	0.0355936	0.0118645	0.0237291	0	Other	ALT-low
ed0a4d0840cd48f19242feb5590142b6	DO52498	Prost-AdenoCA	PCAWG	Tumour	0.049339	0.049339	0	0	Other	ALT-low
ed35f24c42a93207582a6bba2f02aba6	DO48720	Liver-HCC	PCAWG	Tumour	0.384665	0	0.384665	0	Other	ALT-low
ed803330021389a88ded0e0ea8936de1	DO52659	Lymph-BNHL	PCAWG	Tumour	0.0220471	0.0220471	0	0	Other	ALT-low
eda0b72b35c12b0674f587f80dcffbaa	DO45087	Liver-HCC	PCAWG	Tumour	0.107652	0.0645913	0.0430608	0	TERT_mod	ALT-low
eda656b4269dc73db140453c0fa350dc	DO51520	Panc-AdenoCA	PCAWG	Tumour	0.0199664	0	0.0199664	0	Other	ALT-low
edd715fdbcb0778b9895a816517bcaaf	DO52665	Lymph-BNHL	PCAWG	Tumour	0.164032	0.109355	0.0546774	0	Other	ALT-low
ee0232cb4432e23a7d765327350f33ac	DO48937	CNS-Medullo	PCAWG	Tumour	0.0545005	0	0.0545005	0	Other	ALT-low
ee791f89bf9acb8e38dc0da7ce094bbe	DO50428	Prost-AdenoCA	PCAWG	Tumour	0	0	0	0	Other	ALT-low
ee84c967997be3a2d88581deec6b928b	DO50326	Eso-AdenoCA	PCAWG	Tumour	0.155796	0.051932	0.103864	0	Other	ALT-low
eeda8425d22197a9916768fc5708d8b9	DO7304	Lymph-CLL	PCAWG	Tumour	0.0695016	0	0.0695016	0	Other	ALT-low
eee27f93f6b12eb91d45ff2b20bfab8f	DO217836	Head-SCC	PCAWG	Tumour	0.047626	0	0.047626	0	TERT_mod	ALT-low
ef3344347e59a94378b7f67dd7d398dc	DO52601	Bone-Osteosarc	PCAWG	Tumour	0.273691	0.109476	0.164214	0	Other	ALT-low
efaa63df12212ce97c6f0a3f721d1681	DO23544	Liver-HCC	PCAWG	Tumour	0.0611981	0.030599	0.030599	0	TERT_mod	ALT-low
f01f09f649267fa23f7b5e29e59a008f	DO47153	Kidney-RCC	PCAWG	Tumour	0.0394924	0	0.0394924	0	Other	ALT-low
f0742e94d0405d8301ab33633d08ffaa	DO47076	Kidney-RCC	PCAWG	Tumour	0	0	0	0	Other	ALT-low
f08f54e7c9c2463b7be0caa99349dd20	DO51484	Panc-AdenoCA	PCAWG	Tumour	0.0301142	0.0150571	0.0150571	0	Other	ALT-low
f0a849b16b819add3b892c10fac371d5	DO48541	Panc-Endocrine	PCAWG	Tumour	0.310661	0.0163506	0.29431	0	ATRX_DAXX_trunc	ALT-high
f11def95cf99822cda60ed259dabf435	DO220848	Skin-Melanoma	PCAWG	Tumour	0.0871544	0.0290515	0.0581029	0	TERT_mod	ALT-high
f1308d278b8d934815d22c0b5d9f5621	DO48955	CNS-Medullo	PCAWG	Tumour	0.590647	0.393764	0.196882	0	Other	ALT-low
f15af9b756a6af3eebc0c2bff3115ac4	DO35755	CNS-Medullo	PCAWG	Tumour	0.121318	0.0606588	0.0606588	0	Other	ALT-low
f1c61be3f2beb330e3aa731d8c325ecb	DO51159	Prost-AdenoCA	PCAWG	Tumour	0	0	0	0	Other	ALT-low
f1ee58112806f98531adaace21224beb	DO45195	Biliary-AdenoCA	PCAWG	Tumour	0.140602	0	0.140602	0	Other	ALT-low
f232258c055891d47d68ab180e90a05c	DO51150	Prost-AdenoCA	PCAWG	Tumour	0.0200049	0.0200049	0	0	Other	ALT-low
f24ab63f613645a02fc4b022e96285b9	DO218827	Breast-AdenoCA	PCAWG	Tumour	0.173961	0.115974	0.057987	0	Other	ALT-low
f257bcb537d7b4166d1f67601e298e3f	DO51184	Panc-Endocrine	PCAWG	Tumour	0.15441	0.030882	0.123528	0	Other	ALT-high
f26562c8deacc964af5565f6ec4549e8	DO50805	Liver-HCC	PCAWG	Tumour	0	0	0	0	TERT_mod	ALT-low
f2a5cd5662826f0776a231d85c5d7907	DO220912	Skin-Melanoma	PCAWG	Tumour	0.0365345	0.0182672	0.0182672	0	Other	ALT-low
f3268fe904e6f64325214b50fbc3c523	DO52141	Panc-Endocrine	PCAWG	Tumour	0.0172566	0	0.0172566	0	Other	ALT-low
f3667c8ae76e5a4cb0d125247e2c3308	DO46850	Kidney-RCC	PCAWG	Tumour	0	0	0	0	Other	ALT-low
f37a338db7184f1013cdfdc5909d604d	DO34736	Panc-AdenoCA	PCAWG	Tumour	0	0	0	0	Other	ALT-low
f3d4a6ea10930a1618cab6dc2703ac11	DO34264	Panc-AdenoCA	PCAWG	Tumour	0.0267156	0.0267156	0	0	Other	ALT-high
f412d78b3c87819f4eec5d8bbdf1a997	DO220850	Skin-Melanoma	PCAWG	Tumour	0	0	0	0	TERT_mod	ALT-low
f4302dd1f8bc7a028414ab256b8bbdb7	DO46853	Kidney-RCC	PCAWG	Tumour	0.0238993	0.0238993	0	0	Other	ALT-low
f457e34b80332a0f5b628596be857327	DO46498	Ovary-AdenoCA	PCAWG	Tumour	0	0	0	0	Other	ALT-low
f48a360e68225dbaadd53e8065d11893	DO45143	Liver-HCC	PCAWG	Tumour	0.109942	0	0.109942	0	TERT_mod	ALT-low
f492db438c9f3fcc96c324cc13377062	DO6610	Lymph-CLL	PCAWG	Tumour	0	0	0	0	Other	ALT-low
f4948bfccd48611848ccc511958572d0	DO220843	Skin-Melanoma	PCAWG	Tumour	0	0	0	0	TERT_mod	ALT-low
f5136eb84f0dd7a9d366c9ae49e29b8f	DO33028	Panc-AdenoCA	PCAWG	Tumour	0.149749	0.149749	0	0	Other	ALT-low
f545aa1d53b0f4bb458651dcdcb712a3	DO50800	Liver-HCC	PCAWG	Tumour	0.0472278	0.0472278	0	0	TERT_mod	ALT-low
f54c65f80be90ea080e10d91f325cfe1	DO35222	Panc-AdenoCA	PCAWG	Tumour	0	0	0	0	Other	ALT-high
f54e5ff8eadd04483ee881a81d75d84f	DO46329	Ovary-AdenoCA	PCAWG	Tumour	0	0	0	0	Other	ALT-low
f5b67e480c4571f1466f3155adabd352	DO45079	Liver-HCC	PCAWG	Tumour	0.0290431	0	0.0290431	0	TERT_mod	ALT-low
f5cb08d2954f3113aa86bc3771137a5e	DO52532	Prost-AdenoCA	PCAWG	Tumour	0.190312	0	0.190312	0	Other	ALT-low
f5e5f82c3ff8bf33baaae6d80473fb8f	DO27815	Lymph-BNHL	PCAWG	Tumour	0.0913907	0.0228477	0.068543	0	Other	ALT-low
f5f6e24283b685309c1f14d5d7a08952	DO35845	CNS-Medullo	PCAWG	Tumour	0.0623391	0.0311695	0.0311695	0	Other	ALT-low
f6140af682e752c22d0c8727e366b55d	DO23540	Liver-HCC	PCAWG	Tumour	0.529972	0.165616	0.364356	0	TERT_mod	ALT-high
f6557da161605329b17683a630dcd6f8	DO36083	CNS-PiloAstro	PCAWG	Tumour	0.190415	0.0761659	0.114249	0	Other	ALT-low
f665fc5c67b645d3038770c49c02fb02	DO52623	Bone-Cart	PCAWG	Tumour	0.272853	0.109141	0.163712	0	Other	ALT-low
f6b949e571b3c648ca9ce1ff9d06f544	DO220852	Skin-Melanoma	PCAWG	Tumour	0.0509914	0	0.0509914	0	Other	ALT-low
f6f1f10aea1f0bcf66c8c4e4722cba1d	DO34696	Panc-AdenoCA	PCAWG	Tumour	0.0247003	0.0247003	0	0	Other	ALT-low
f7188455bc53572135f273929e1f5321	DO35628	CNS-Medullo	PCAWG	Tumour	0.0521552	0	0.0521552	0	Other	ALT-low
f71ad7f9141d02dffb79accc8d0ea77a	DO36062	CNS-PiloAstro	PCAWG	Tumour	0.121908	0.0609542	0.0609542	0	Other	ALT-low
f7403f9725e84443ddcfe51581090780	DO51079	Prost-AdenoCA	PCAWG	Tumour	0	0	0	0	Other	ALT-low
f757ffc66c3d313d5168ac515d788100	DO51513	Panc-AdenoCA	PCAWG	Tumour	0.0613703	0.0204568	0.0409135	0	Other	ALT-low
f76f9828369bfc5dc5a0a2c33bd91179	DO220911	Skin-Melanoma	PCAWG	Tumour	0.257878	0.0736794	0.184199	0	Other	ALT-high
f7fa29dcd90d0e7c7c9b30964108c5f7	DO45215	Liver-HCC	PCAWG	Tumour	0.125934	0.0629668	0.0629668	0	Other	ALT-low
f7fb9b13f724ce8f10e52b0240d1ebf2	DO218728	Stomach-AdenoCA	PCAWG	Tumour	0.0877653	0	0.0877653	0	Other	ALT-low
f864bb019b628b14b123cb15f8ef69ec	DO51509	Panc-AdenoCA	PCAWG	Tumour	0	0	0	0	Other	ALT-low
f8b3adbc03e721c471ff5f6453a95bfb	DO45071	Liver-HCC	PCAWG	Tumour	8.11102	1.69246	6.09924	0.319332	ATRX_DAXX_trunc	ALT-high
f9159fc20ad37fa9419a5481fe510a00	DO35611	CNS-Medullo	PCAWG	Tumour	0	0	0	0	Other	ALT-low
f9275d76fc21f16ed115ad009b87a942	DO35976	CNS-PiloAstro	PCAWG	Tumour	0.295731	0.211237	0.0844947	0	Other	ALT-low
f93d8f01bfaf845704a376c11df0f54f	DO35228	Panc-AdenoCA	PCAWG	Tumour	0.285286	0.0611328	0.224154	0	Other	ALT-high
f942c24e43418beb7aedf9d3400f439e	DO220820	Breast-LobularCA	PCAWG	Tumour	0.0557492	0	0.0557492	0	Other	ALT-low
f98f78b6946b6acbfe982adbeee3b775	DO46602	Ovary-AdenoCA	PCAWG	Tumour	0.0725429	0.024181	0.0483619	0	Other	ALT-low
f9c3fa192d95324870f3c1cc795a42ee	DO35991	CNS-PiloAstro	PCAWG	Tumour	0.220489	0.0440977	0.176391	0	Other	ALT-low
f9f0f66d03f8461fd7031db6c9fdf956	DO52684	Lymph-BNHL	PCAWG	Tumour	0.113801	0.0379338	0.0758676	0	Other	ALT-low
faa51d1d1602ceaa36031433c8a70f74	DO33288	Panc-AdenoCA	PCAWG	Tumour	0.101782	0.0339275	0.0678549	0	Other	ALT-low
faae4e45e2c82c7fa7be90ee0f04b95b	DO52674	Lymph-BNHL	PCAWG	Tumour	0	0	0	0	Other	ALT-low
fb2367d6d848668d6f36d80e7262e724	DO220913	Skin-Melanoma	PCAWG	Tumour	0.163552	0.0817761	0.0817761	0	TERT_mod	ALT-low
fb68d0249f7140441a4d39790577d0ad	DO36123	CNS-PiloAstro	PCAWG	Tumour	0.308571	0.115714	0.192857	0	Other	ALT-low
fbab150594cf8a4afc059c8dc17935af	DO23510	Liver-HCC	PCAWG	Tumour	0	0	0	0	Other	ALT-low
fbcb9894d233030bfcbb66532c009f61	DO218019	Stomach-AdenoCA	PCAWG	Tumour	0.12826	0	0.12826	0	Other	ALT-low
fc1bb603af6e2f7cf13f5d19dbf3364a	DO47150	Kidney-RCC	PCAWG	Tumour	0	0	0	0	TERT_mod	ALT-low
fc518e1cb352c61d83643c916d8e7dd6	DO51179	Panc-Endocrine	PCAWG	Tumour	0.0183407	0	0.0183407	0	Other	ALT-low
fc7b2a0a560740da898be7801e8a4909	DO35544	CNS-Medullo	PCAWG	Tumour	0.0608037	0	0.0608037	0	Other	ALT-low
fc95ae03eede585af8f396ccc96fa719	DO48900	CNS-Medullo	PCAWG	Tumour	0.0539353	0.0269677	0.0269677	0	TERT_mod	ALT-low
fcb5bae7946772411533ff13f1d66df9	DO35551	CNS-Medullo	PCAWG	Tumour	0	0	0	0	Other	ALT-low
fcbae17d1786bf8af21b7135dc8e3799	DO36077	CNS-PiloAstro	PCAWG	Tumour	0.195718	0.130479	0.0652394	0	Other	ALT-low
fce7740f18ec072f4e9381e0c5cada4a	DO220879	Skin-Melanoma	PCAWG	Tumour	0.172439	0.0783814	0.0940577	0	Other	ALT-low
fd14e36d21cb526d1376bc114d59b10f	DO220901	Skin-Melanoma	PCAWG	Tumour	0.0619458	0.0206486	0.0412972	0	Other	ALT-low
fdadbda39a455f9b9e1685c39d84660d	DO218560	Breast-AdenoCA	PCAWG	Tumour	0	0	0	0	Other	ALT-low
fdbfb9f1116fbba610f9a3918beab3cf	DO220910	Skin-Melanoma	PCAWG	Tumour	0.309504	0.163855	0.145649	0	TERT_mod	ALT-low
fde0dc373e0ea3fadb755cf5d0c275d9	DO50799	Liver-HCC	PCAWG	Tumour	0.13408	0.0670402	0.0670402	0	Other	ALT-low
fdec7ac66f21e0127348adc913910e14	DO50337	Eso-AdenoCA	PCAWG	Tumour	0.0191243	0	0.0191243	0	Other	ALT-high
fdf8475123206d1f4d9bebef522b3e60	DO45133	Liver-HCC	PCAWG	Tumour	0.0292448	0	0.0292448	0	TERT_mod	ALT-low
fe1242d46c2604c34b0d68e215e9ac4f	DO35376	Panc-AdenoCA	PCAWG	Tumour	0.0175705	0.0175705	0	0	Other	ALT-low
fe2d3a95275124711d5f185d87e2b6d3	DO23532	Liver-HCC	PCAWG	Tumour	0.0766931	0	0.0766931	0	Other	ALT-low
fe3227b1a765e834361ea5722bbd3cfb	DO50318	Eso-AdenoCA	PCAWG	Tumour	0.111838	0.0372794	0.0745588	0	Other	ALT-low
fe70b57ad4defed39ce5dee55586549d	DO220859	Skin-Melanoma	PCAWG	Tumour	0.101409	0.0760568	0.0253523	0	TERT_mod	ALT-low
fe93035abb6d92c5aa4b5dec85dceed8	DO35230	Panc-AdenoCA	PCAWG	Tumour	0.03445	0	0.03445	0	Other	ALT-low
fee8422013f0fcaed92612dd9be52c6a	DO10858	Eso-AdenoCA	PCAWG	Tumour	0	0	0	0	Other	ALT-low
feee94a5108afc8026b6647294bd60ce	DO52508	Prost-AdenoCA	PCAWG	Tumour	0.152705	0.101803	0.0509017	0	Other	ALT-low
ff2fe875ac8867d27b8f2b06fa4c394b	DO51549	Panc-AdenoCA	PCAWG	Tumour	0	0	0	0	Other	ALT-low
ff6e89e8995ca36f5309f5d4be0a63c7	DO51081	Prost-AdenoCA	PCAWG	Tumour	0	0	0	0	Other	ALT-low
PCAWG.00e7f3bd-5c87-40c2-aeb6-4e4ca4a8e720	DO29850	Ovary-AdenoCA	PCAWG	Tumour	0.0926602	0.0617735	0.0308867	0	ATRX_DAXX_trunc	ALT-low
PCAWG.0124c228-3b8b-4240-a9a3-1e601015e2c1	DO2096	Breast-AdenoCA	PCAWG	Tumour	0.0341721	0.0170861	0.0170861	0	Other	ALT-low
PCAWG.01497a54-775c-479f-a540-d69dd6aa5d8e	DO36335	Prost-AdenoCA	PCAWG	Tumour	0.0192674	0	0.0192674	0	Other	ALT-low
PCAWG.01550f60-b5e2-4964-8fda-db5a3554562a	DO220349	Kidney-ChRCC	PCAWG	Tumour	0.0661134	0.0165283	0.049585	0	Other	ALT-high
PCAWG.022b1379-c033-4e17-9365-a7e366e1a6b6	DO4695	Breast-AdenoCA	PCAWG	Tumour	0.0314652	0.0314652	0	0	Other	ALT-low
PCAWG.026f8ace-2d08-4eea-a05e-7a49355bd116	DO219952	SoftTissue-Liposarc	PCAWG	Tumour	0.371319	0.257067	0.114252	0	TERT_mod	ALT-high
PCAWG.02bdc978-abd0-41a0-8c0d-9b57790430ba	DO3188	Breast-AdenoCA	PCAWG	Tumour	0.0270968	0.0270968	0	0	Other	ALT-low
PCAWG.02bf0d26-f948-4658-b871-748f6c488948	DO37138	ColoRect-AdenoCA	PCAWG	Tumour	0.173381	0.0693526	0.104029	0	Other	ALT-low
PCAWG.02d8aa9d-cdf3-4bef-995d-632b37c8d518	DO43162	Uterus-AdenoCA	PCAWG	Tumour	0	0	0	0	TERT_mod	ALT-low
PCAWG.02de548c-fe3e-4932-8166-0536904f3e74	DO44888	Liver-HCC	PCAWG	Tumour	0.0569959	0.0284979	0.0284979	0	Other	ALT-low
PCAWG.034812a8-f493-4647-bfb4-bdbbec4d65cd	DO26427	Lung-SCC	PCAWG	Tumour	0	0	0	0	Other	ALT-low
PCAWG.03745bb8-c311-4de3-abf5-92b122578588	DO27636	Lung-SCC	PCAWG	Tumour	0.0208965	0	0.0208965	0	Other	ALT-low
PCAWG.03a77f9e-fcdb-4795-8c2f-141fbfeda1bb	DO14566	Head-SCC	PCAWG	Tumour	0.0373854	0	0.0373854	0	Other	ALT-low
PCAWG.03b78b3d-3921-4a70-ab82-2bd797a2491c	DO22932	Liver-HCC	PCAWG	Tumour	0	0	0	0	TERT_mod	ALT-low
PCAWG.04d09fee-cfda-4d8a-80fe-9ad96d8fefb2	DO1954	Breast-AdenoCA	PCAWG	Tumour	0	0	0	0	Other	ALT-low
PCAWG.04d406a3-60c0-4ed4-a2b5-4b7a697049bd	DO13132	CNS-GBM	PCAWG	Tumour	0	0	0	0	TERT_mod	ALT-low
PCAWG.05186ac6-8313-4f6f-9874-c2fbdb986b96	DO48159	Thy-AdenoCA	PCAWG	Tumour	0	0	0	0	Other	ALT-low
PCAWG.066b5025-1a70-4db4-bd98-964b8c9939c3	DO479	Bladder-TCC	PCAWG	Tumour	0	0	0	0	TERT_mod	ALT-low
PCAWG.069c8040-0824-4455-b4c5-d8bdda0aaaa5	DO219954	SoftTissue-Liposarc	PCAWG	Tumour	0.686124	0.137225	0.503157	0.0457416	ATRX_DAXX_trunc	ALT-high
PCAWG.06f297f6-830b-4a56-a9e0-57d9ced0242d	DO220359	Kidney-ChRCC	PCAWG	Tumour	0.0333667	0	0.0333667	0	Other	ALT-low
PCAWG.0747c4ce-4bfd-4c88-9f96-d5589157dfcf	DO26563	Lung-SCC	PCAWG	Tumour	0	0	0	0	Other	ALT-low
PCAWG.07a6281c-4f1c-4121-938b-c93f436408de	DO22490	CNS-Oligo	PCAWG	Tumour	1.35454	0.541815	0.812722	0	ATRX_DAXX_trunc	ALT-high
PCAWG.07a937e2-44cb-4c60-8975-a03006f9639a	DO3500	Breast-LobularCA	PCAWG	Tumour	0.149535	0.0897209	0.0598139	0	Other	ALT-low
PCAWG.08182412-3255-4dc5-b767-03161d9fc148	DO1249	Breast-AdenoCA	PCAWG	Tumour	0.0216757	0	0.0216757	0	Other	ALT-low
PCAWG.08193903-19f8-4a0e-9ebf-6bb9c84d5691	DO220577	Kidney-ChRCC	PCAWG	Tumour	0.14944	0.0597759	0.0896638	0	Other	ALT-low
PCAWG.0828717d-9def-476c-983f-04654e68d9ab	DO24497	Lung-AdenoCA	PCAWG	Tumour	0.0491754	0.0491754	0	0	TERT_mod	ALT-low
PCAWG.088ee7cc-a012-4af8-bc93-9a4032f152ee	DO26354	Lung-AdenoCA	PCAWG	Tumour	0.129284	0.0646422	0.0646422	0	Other	ALT-low
PCAWG.092f9a5d-33ab-4c55-a1d8-4ecc87dcedf1	DO18701	Kidney-RCC	PCAWG	Tumour	0.0896625	0.0896625	0	0	Other	ALT-low
PCAWG.095603a6-4192-4c70-8c13-9ad46934f9ee	DO14238	Head-SCC	PCAWG	Tumour	0.186507	0.0310846	0.155423	0	Other	ALT-low
PCAWG.099521d0-0e78-4814-b890-7d4c0641e52a	DO13971	CNS-GBM	PCAWG	Tumour	0.127283	0.0181833	0.1091	0	ATRX_DAXX_trunc	ALT-high
PCAWG.09d6a229-e2b4-4c78-b6ba-b20dcb078dd4	DO47997	Stomach-AdenoCA	PCAWG	Tumour	0.0265804	0.0265804	0	0	Other	ALT-low
PCAWG.0a07e8cd-3c52-44f1-8593-5bd9b04c741e	DO38547	Stomach-AdenoCA	PCAWG	Tumour	0	0	0	0	Other	ALT-low
PCAWG.0a1fe8b4-3496-4319-b239-b8104cab499f	DO3804	Breast-AdenoCA	PCAWG	Tumour	0.0356336	0.0356336	0	0	Other	ALT-low
PCAWG.0b2484f8-2bc8-474b-830a-42c68c78c881	DO48977	Cervix-SCC	PCAWG	Tumour	0.0299529	0.0299529	0	0	Other	ALT-low
PCAWG.0b2c96c3-aa31-43b9-831c-0220ccbb2332	DO20780	Kidney-RCC	PCAWG	Tumour	0.0199502	0	0.0199502	0	Other	ALT-low
PCAWG.0bc05048-9e45-4a8b-aa79-25b7d5b0c17e	DO3662	Breast-AdenoCA	PCAWG	Tumour	0.307101	0.0921304	0.214971	0	Other	ALT-low
PCAWG.0d3d331c-a865-4ed2-8703-075e0a61501c	DO522	Bladder-TCC	PCAWG	Tumour	0	0	0	0	TERT_mod	ALT-low
PCAWG.0d4003a1-9e56-40c9-bb47-a00d81d60926	DO219964	SoftTissue-Liposarc	PCAWG	Tumour	0.020197	0.020197	0	0	Other	ALT-low
PCAWG.0d5b5b1d-5338-4e96-a0d7-f1521fa95cdc	DO1281	Breast-LobularCA	PCAWG	Tumour	0.150539	0.0752697	0.0752697	0	Other	ALT-low
PCAWG.0d7c0540-7f9e-47dd-bb3c-2f9d2ec6b92e	DO47841	Stomach-AdenoCA	PCAWG	Tumour	0.060997	0.060997	0	0	Other	ALT-low
PCAWG.0d9f2c17-dfac-41d9-a258-003c1e480518	DO3158	Breast-AdenoCA	PCAWG	Tumour	0.0462565	0	0.0462565	0	Other	ALT-low
PCAWG.0f48a944-e4bf-42ab-ad1e-fd9fecafec08	DO38775	Stomach-AdenoCA	PCAWG	Tumour	0.0273942	0	0.0273942	0	Other	ALT-low
PCAWG.0f4babf6-ea25-42a6-97d2-fe448ac30007	DO37427	Skin-Melanoma	PCAWG	Tumour	0	0	0	0	TERT_mod	ALT-low
PCAWG.0fac518a-9ea4-4881-a68e-23698cf98f57	DO12370	CNS-GBM	PCAWG	Tumour	0.0237268	0.0237268	0	0	TERT_mod	ALT-low
PCAWG.0feceeff-9e4f-4e19-82b0-a3a05ff9463f	DO12034	CNS-GBM	PCAWG	Tumour	0	0	0	0	TERT_mod	ALT-low
PCAWG.10b682c0-73bd-4207-a7ad-87a2867f02da	DO220138	SoftTissue-Leiomyo	PCAWG	Tumour	0.181004	0.108602	0.0724017	0	Other	ALT-high
PCAWG.10e88fc1-ad11-4612-a050-3ea1f12f5f74	DO14343	Head-SCC	PCAWG	Tumour	0.0283651	0	0.0283651	0	Other	ALT-low
PCAWG.113b2808-cffa-4253-bd8d-1c3287e16c9e	DO22978	Liver-HCC	PCAWG	Tumour	0	0	0	0	Other	ALT-low
PCAWG.113e3b01-b8d5-4255-bdfa-3bc40f6fc6f1	DO44465	Kidney-RCC	PCAWG	Tumour	0.0184663	0.0184663	0	0	Other	ALT-low
PCAWG.1140c365-43fb-4285-9543-37aa5220c971	DO220510	Kidney-ChRCC	PCAWG	Tumour	0.0351086	0	0.0351086	0	Other	ALT-low
PCAWG.118043ba-ba5c-4da3-a80a-cd81b6bebec6	DO26957	Lung-SCC	PCAWG	Tumour	0.0531352	0	0.0531352	0	Other	ALT-low
PCAWG.119eafbf-d166-4212-862b-7d1dbeca4019	DO40930	Uterus-AdenoCA	PCAWG	Tumour	0.0468029	0.0234014	0.0234014	0	Other	ALT-low
PCAWG.11bb9c86-a63a-453e-bf0b-17659c601a0d	DO38899	Thy-AdenoCA	PCAWG	Tumour	0	0	0	0	TERT_mod	ALT-low
PCAWG.11d167fc-2ff3-42e0-b064-b11ad64d456f	DO22117	CNS-Oligo	PCAWG	Tumour	0	0	0	0	TERT_mod	ALT-low
PCAWG.125ada35-5bfa-4f7e-acb9-9dea174cd55b	DO13474	CNS-GBM	PCAWG	Tumour	0	0	0	0	TERT_mod	ALT-low
PCAWG.12800bfa-a034-4042-8e59-03f7dbd1b478	DO669	Bladder-TCC	PCAWG	Tumour	0	0	0	0	Other	ALT-low
PCAWG.12863f2c-7aa2-4371-bad7-b0976ba3cc18	DO7990	ColoRect-AdenoCA	PCAWG	Tumour	0	0	0	0	ATRX_DAXX_trunc	ALT-low
PCAWG.12a5ba81-91e2-40a4-8fa6-b7f601010463	DO26653	Lung-SCC	PCAWG	Tumour	0.0592076	0	0.0592076	0	Other	ALT-low
PCAWG.12dc65bd-b969-4915-825e-ed15bc90bdee	DO25847	Lung-AdenoCA	PCAWG	Tumour	0.0737877	0.0368938	0.0368938	0	Other	ALT-low
PCAWG.13cf7527-6a58-4f25-a2d6-ac8ed97fcbe1	DO222306	Lymph-BNHL	PCAWG	Tumour	0.0160968	0.0160968	0	0	Other	ALT-low
PCAWG.144dada2-1d8d-47fc-8307-31e64a25bd31	DO3352	Breast-AdenoCA	PCAWG	Tumour	0.0398992	0	0.0398992	0	Other	ALT-low
PCAWG.14b228c0-72c5-4c25-aaa5-da8e5b13eef7	DO44087	ColoRect-AdenoCA	PCAWG	Tumour	0	0	0	0	Other	ALT-low
PCAWG.15c6fc97-de2a-472c-9f20-3bca01462f66	DO3482	Breast-AdenoCA	PCAWG	Tumour	0	0	0	0	Other	ALT-low
PCAWG.165716fb-87f9-47d8-a214-7ad75db6a5e7	DO49956	Cervix-SCC	PCAWG	Tumour	0.0723862	0.0482575	0.0241287	0	Other	ALT-low
PCAWG.1712010d-3b10-49d0-afb8-91629f01894c	DO17054	Kidney-RCC	PCAWG	Tumour	0.0399932	0	0.0399932	0	Other	ALT-low
PCAWG.17441329-0f3e-40a4-a041-c6262fb3678a	DO48518	Liver-HCC	PCAWG	Tumour	0.0275678	0	0.0275678	0	Other	ALT-low
PCAWG.1771bdd3-702b-41cc-946b-598c2bc32ec9	DO17751	Kidney-RCC	PCAWG	Tumour	0	0	0	0	TERT_mod	ALT-low
PCAWG.17998f3c-4cb0-4266-b65f-1d5a643c6578	DO219972	SoftTissue-Liposarc	PCAWG	Tumour	0.587266	0.17618	0.411086	0	ATRX_DAXX_trunc	ALT-high
PCAWG.17fec9ba-8a61-4cd2-8f6f-664de8fef5f3	DO48991	Cervix-SCC	PCAWG	Tumour	0	0	0	0	Other	ALT-low
PCAWG.18699922-070a-4f7a-b170-6fa000c2efba	DO38238	Stomach-AdenoCA	PCAWG	Tumour	0	0	0	0	Other	ALT-low
PCAWG.18c017d0-134d-4531-9940-4d0c9dac38f5	DO14942	Head-SCC	PCAWG	Tumour	0.136381	0.0454604	0.0909209	0	Other	ALT-low
PCAWG.18c051b8-6b95-4548-9962-900610fc8190	DO31729	Ovary-AdenoCA	PCAWG	Tumour	0.0442197	0.0294798	0.0147399	0	Other	ALT-low
PCAWG.1989963d-b3ab-4e2f-aa3f-5a419769ca59	DO14250	Head-SCC	PCAWG	Tumour	0.0631	0	0.0631	0	Other	ALT-low
PCAWG.19bf351c-39da-4667-8e9b-05502e66b2ce	DO37861	Skin-Melanoma	PCAWG	Tumour	0.041307	0	0.041307	0	Other	ALT-low
PCAWG.1a132730-a3f3-4ac7-9cf4-054e95918236	DO219960	SoftTissue-Liposarc	PCAWG	Tumour	0.0989808	0	0.0989808	0	Other	ALT-low
PCAWG.1b629b59-17c5-4ef3-8fa8-a082bde80a78	DO30750	Ovary-AdenoCA	PCAWG	Tumour	0.0908105	0.0151351	0.0756754	0	Other	ALT-low
PCAWG.1b935ef4-5c36-45c6-a64e-6fbe5e9141b5	DO49728	Kidney-RCC	PCAWG	Tumour	0.0195256	0	0.0195256	0	Other	ALT-low
PCAWG.1bf802b8-24c6-4052-a6af-aa9f98f8ee24	DO13510	CNS-GBM	PCAWG	Tumour	0.0445274	0.0222637	0.0222637	0	TERT_mod	ALT-low
PCAWG.1ced6738-aeeb-49e9-885c-c4eec0dad990	DO220341	Kidney-ChRCC	PCAWG	Tumour	0.0909058	0	0.0909058	0	Other	ALT-low
PCAWG.1cfaec8e-9f51-42c0-8543-f055e6492c12	DO42937	Uterus-AdenoCA	PCAWG	Tumour	0.0380312	0	0.0380312	0	Other	ALT-low
PCAWG.1d0c0cd1-a9a7-4e5a-88a0-941693564265	DO30220	Ovary-AdenoCA	PCAWG	Tumour	0.0353046	0.0353046	0	0	Other	ALT-low
PCAWG.1d59e80f-99ff-4a25-8fb8-21e2692a6d3e	DO43811	Uterus-AdenoCA	PCAWG	Tumour	0.025328	0	0.025328	0	Other	ALT-low
PCAWG.1d77eb0d-c0a9-4681-9227-b3738cbf265c	DO12352	CNS-GBM	PCAWG	Tumour	0.580698	0.152815	0.427883	0	ATRX_DAXX_trunc	ALT-high
PCAWG.1da81920-f025-4304-ab5d-1a7d17988f95	DO28024	Ovary-AdenoCA	PCAWG	Tumour	0.0462124	0.0308083	0.0154041	0	Other	ALT-low
PCAWG.1e2e6e08-3e09-46b1-8096-d58da91142ac	DO219951	SoftTissue-Liposarc	PCAWG	Tumour	1.36646	0.266627	1.09984	0	Other	ALT-high
PCAWG.1e55204b-2f2b-4902-aae6-9ee4cf3475be	DO31420	Ovary-AdenoCA	PCAWG	Tumour	0	0	0	0	Other	ALT-low
PCAWG.1feb9cd2-988c-4747-9964-59164946f9dd	DO220474	Kidney-ChRCC	PCAWG	Tumour	5.90857	2.28719	3.45461	0.166774	Other	ALT-low
PCAWG.20024d0a-1646-43de-b1ab-d84f00578c18	DO40664	Thy-AdenoCA	PCAWG	Tumour	0.0260739	0	0.0260739	0	Other	ALT-low
PCAWG.20b85de1-8cc4-4a57-baa8-656cdde95fa9	DO32237	Ovary-AdenoCA	PCAWG	Tumour	0.0399467	0	0.0399467	0	Other	ALT-low
PCAWG.20e33f07-681e-4a7a-8764-fd17bf0fbf43	DO639	Bladder-TCC	PCAWG	Tumour	0.0327942	0	0.0327942	0	TERT_mod	ALT-low
PCAWG.211364b8-eec2-40fe-8a27-b133e581085b	DO16248	Kidney-RCC	PCAWG	Tumour	0.0503397	0	0.0503397	0	Other	ALT-low
PCAWG.212f7231-a862-4804-a787-3ea41fdc8369	DO38966	Thy-AdenoCA	PCAWG	Tumour	0.0376128	0	0.0376128	0	Other	ALT-low
PCAWG.230303e8-f1ef-4589-9c46-d11e4b83e75c	DO37474	Skin-Melanoma	PCAWG	Tumour	0	0	0	0	Other	ALT-low
PCAWG.2342ca7f-0a28-4bca-9980-47680a885c01	DO17791	Kidney-RCC	PCAWG	Tumour	0.132455	0.0883032	0.0441516	0	Other	ALT-low
PCAWG.23a4dc82-3e87-474c-9893-3bf2727effdc	DO10908	CNS-GBM	PCAWG	Tumour	0	0	0	0	TERT_mod	ALT-low
PCAWG.23c18105-3eaf-4de5-81f2-90593277fb81	DO1559	Breast-AdenoCA	PCAWG	Tumour	0	0	0	0	Other	ALT-low
PCAWG.23cf9b85-1450-43f0-be88-ba45ff42c9a8	DO23702	Lung-AdenoCA	PCAWG	Tumour	0	0	0	0	Other	ALT-low
PCAWG.23d655b7-668f-4272-a8d4-9fe0bdd54d4f	DO36459	ColoRect-AdenoCA	PCAWG	Tumour	0	0	0	0	Other	ALT-low
PCAWG.2421a1d5-2c10-4abd-9911-f42a680d8100	DO44093	ColoRect-AdenoCA	PCAWG	Tumour	0.0148049	0	0.0148049	0	Other	ALT-low
PCAWG.251466ea-c72f-4004-900f-e6b2d667f7ea	DO17373	Kidney-RCC	PCAWG	Tumour	0.0356633	0.0178316	0.0178316	0	Other	ALT-low
PCAWG.251916ec-f78e-4eae-99fe-ff802e3ce2fe	DO15110	Head-SCC	PCAWG	Tumour	0.12515	0.07509	0.05006	0	TERT_mod	ALT-low
PCAWG.264d7a6d-a5a6-4aaf-9702-ecc6f594b409	DO220335	Kidney-ChRCC	PCAWG	Tumour	0.0598069	0.0448551	0.0149517	0	Other	ALT-low
PCAWG.266ed66b-9a33-42ed-9750-011f487345eb	DO44496	Kidney-RCC	PCAWG	Tumour	0	0	0	0	Other	ALT-low
PCAWG.267f1705-12bb-485e-9e72-bb616b24f059	DO2593	Breast-AdenoCA	PCAWG	Tumour	0	0	0	0	ATRX_DAXX_trunc	ALT-high
PCAWG.272a4b37-b767-4436-85f5-ef8442e7e995	DO28952	Ovary-AdenoCA	PCAWG	Tumour	0.0141486	0.0141486	0	0	Other	ALT-low
PCAWG.2765b1db-598c-4dc8-a188-3134dd9a281b	DO22293	CNS-Oligo	PCAWG	Tumour	0.230602	0.115301	0.115301	0	TERT_mod	ALT-low
PCAWG.27a255b4-0479-4aff-95ae-9d23c6975739	DO220116	SoftTissue-Liposarc	PCAWG	Tumour	0	0	0	0	Other	ALT-high
PCAWG.27b10b77-44ee-46dc-bb22-f27afb3a285a	DO41911	Uterus-AdenoCA	PCAWG	Tumour	0	0	0	0	Other	ALT-low
PCAWG.27c2031a-39f1-473c-88a6-9e7a03cedf04	DO23735	Lung-AdenoCA	PCAWG	Tumour	0.0493592	0.0493592	0	0	Other	ALT-low
PCAWG.28821945-931e-4151-893d-f955882a6e70	DO498	Bladder-TCC	PCAWG	Tumour	0.0210051	0	0.0210051	0	Other	ALT-low
PCAWG.28d4f123-58e9-49a4-bccb-8d8b9edefdda	DO219585	Thy-AdenoCA	PCAWG	Tumour	0	0	0	0	TERT_mod	ALT-low
PCAWG.29555bb4-dc7e-4fd7-8c5f-ef28f0f3a539	DO44103	Breast-AdenoCA	PCAWG	Tumour	0.0331138	0.0331138	0	0	Other	ALT-low
PCAWG.29d28f0c-1c26-407a-92f9-b27c0c0601b3	DO2694	Breast-AdenoCA	PCAWG	Tumour	0.0693518	0	0.0693518	0	ATRX_DAXX_trunc	ALT-low
PCAWG.29f4b3fa-680d-4516-b8fa-6de81c01f564	DO42304	Uterus-AdenoCA	PCAWG	Tumour	0.0317325	0.0317325	0	0	Other	ALT-low
PCAWG.2a117a0b-6388-46d1-8eeb-a055097fcacf	DO39910	Thy-AdenoCA	PCAWG	Tumour	0.0142228	0	0.0142228	0	Other	ALT-low
PCAWG.2aae8471-bb09-406e-aa77-2f6e3ddf2308	DO575	Bladder-TCC	PCAWG	Tumour	0	0	0	0	Other	ALT-low
PCAWG.2aafaa5c-f5c6-493c-b51a-9707d739b8ba	DO828	Bladder-TCC	PCAWG	Tumour	0	0	0	0	TERT_mod	ALT-low
PCAWG.2ba861be-44cf-4d68-80f1-186b34c48cda	DO2503	Breast-AdenoCA	PCAWG	Tumour	0	0	0	0	Other	ALT-low
PCAWG.2c26276b-dde6-4a42-b032-60949611d595	DO8898	ColoRect-AdenoCA	PCAWG	Tumour	0.0205558	0	0.0205558	0	Other	ALT-low
PCAWG.2c762701-c48b-466a-85f2-9bf4c4ea4dca	DO22994	Liver-HCC	PCAWG	Tumour	0	0	0	0	Other	ALT-low
PCAWG.2cfe323e-a7c1-4d7c-8b49-dbb4df3ce0ed	DO1392	Breast-AdenoCA	PCAWG	Tumour	0.0598874	0.0299437	0.0299437	0	Other	ALT-low
PCAWG.2dde803b-eb4c-4219-a756-3fe25fad0a8a	DO4719	Breast-AdenoCA	PCAWG	Tumour	0	0	0	0	Other	ALT-low
PCAWG.2e3b873e-3eaa-455f-a730-9c9ae086e095	DO28289	Ovary-AdenoCA	PCAWG	Tumour	0.0592447	0.0296224	0.0296224	0	Other	ALT-low
PCAWG.2f500a2b-aad6-40d1-8827-ba4d8d1454e4	DO44986	Liver-HCC	PCAWG	Tumour	0	0	0	0	Other	ALT-low
PCAWG.30ec872d-a8ca-4e9b-816b-d7b4f6e55e67	DO14236	Head-SCC	PCAWG	Tumour	0	0	0	0	Other	ALT-low
PCAWG.31032bd7-9c4d-4836-b958-e003ca32eed9	DO13318	CNS-GBM	PCAWG	Tumour	0.0375591	0	0.0375591	0	Other	ALT-low
PCAWG.328a4e87-5e44-40b1-aaba-dc1791a4cdea	DO42256	Uterus-AdenoCA	PCAWG	Tumour	0	0	0	0	Other	ALT-low
PCAWG.329eabdc-8294-4522-bbea-ef0e5975f45c	DO27208	Lung-SCC	PCAWG	Tumour	0.0215248	0.0215248	0	0	Other	ALT-low
PCAWG.3396f259-c3a7-4306-bd71-aa3dd9be1d1c	DO37599	Skin-Melanoma	PCAWG	Tumour	0.0164621	0.0164621	0	0	Other	ALT-low
PCAWG.339d2a1a-eb8d-4731-a31e-397cd81a4bb4	DO26461	Lung-SCC	PCAWG	Tumour	0	0	0	0	Other	ALT-low
PCAWG.339f255c-553d-45af-87d7-dc160fd390e2	DO2719	Breast-AdenoCA	PCAWG	Tumour	0	0	0	0	Other	ALT-low
PCAWG.33d25262-e461-485b-87a1-7e69c954018c	DO43514	Uterus-AdenoCA	PCAWG	Tumour	0	0	0	0	Other	ALT-low
PCAWG.33d50dda-8f49-4975-ba7c-430b2a07f52c	DO37896	Skin-Melanoma	PCAWG	Tumour	0	0	0	0	TERT_mod	ALT-low
PCAWG.34b7a166-dc41-494c-b1d0-a911d80b1367	DO28119	Ovary-AdenoCA	PCAWG	Tumour	0.174485	0.0387744	0.13571	0	Other	ALT-low
PCAWG.34ff759b-e62e-45ec-8c27-3f0e531f77c8	DO18651	Kidney-RCC	PCAWG	Tumour	0.164932	0.0549772	0.109954	0	Other	ALT-low
PCAWG.353a27de-f667-4bf7-9d49-32b4f75bd452	DO1537	Breast-LobularCA	PCAWG	Tumour	0.0667301	0	0.0667301	0	Other	ALT-low
PCAWG.35b97fc7-79ee-43ab-939f-c83e5a87d68e	DO3614	Breast-AdenoCA	PCAWG	Tumour	0.0323727	0.0323727	0	0	Other	Not avail.
PCAWG.35f718dc-e082-4ebd-8981-fb3cc14a0122	DO38226	Stomach-AdenoCA	PCAWG	Tumour	0	0	0	0	Other	ALT-low
PCAWG.36533ff6-f221-4c6a-a8e2-5665391e38fb	DO31769	Ovary-AdenoCA	PCAWG	Tumour	0.0401836	0.0200918	0.0200918	0	Other	ALT-low
PCAWG.368769aa-f94f-4b1a-a910-f054006dc651	DO44978	Liver-HCC	PCAWG	Tumour	0	0	0	0	TERT_mod	ALT-low
PCAWG.376a4b9b-94b9-4fd7-b3f0-96712f54428a	DO44088	ColoRect-AdenoCA	PCAWG	Tumour	0.0483738	0	0.0483738	0	TERT_mod	ALT-low
PCAWG.37de47f3-99f1-47fe-8750-f9a5f6604243	DO28962	Ovary-AdenoCA	PCAWG	Tumour	0	0	0	0	Other	ALT-low
PCAWG.38060a44-e00e-43fb-9f5b-e188f9d593e4	DO25068	Lung-AdenoCA	PCAWG	Tumour	0	0	0	0	Other	ALT-low
PCAWG.38ae67ab-159a-43f8-b86e-1e23b5ab8968	DO31551	Ovary-AdenoCA	PCAWG	Tumour	0.0178431	0	0.0178431	0	Other	ALT-low
PCAWG.39191fee-e58e-4c66-87c7-7de3fff1d4dc	DO3140	Breast-AdenoCA	PCAWG	Tumour	0	0	0	0	Other	ALT-low
PCAWG.394065e3-67f6-4d82-8ea6-ffc36fddb336	DO26971	Lung-SCC	PCAWG	Tumour	0.0345706	0	0.0345706	0	Other	ALT-low
PCAWG.3972cca7-91dc-4a27-9608-17c35cc4eb48	DO856	Bladder-TCC	PCAWG	Tumour	0	0	0	0	TERT_mod	ALT-high
PCAWG.39ad557b-b9ca-4dc6-a3c7-eea8798e56e3	DO2629	Breast-AdenoCA	PCAWG	Tumour	0	0	0	0	Other	ALT-low
PCAWG.39f7b71c-b455-44f4-89e6-0d61742b3a06	DO8047	ColoRect-AdenoCA	PCAWG	Tumour	0	0	0	0	Other	ALT-low
PCAWG.3a0d44b3-5f33-470e-a486-93a98be1b67a	DO14296	Head-SCC	PCAWG	Tumour	0.0500562	0	0.0500562	0	Other	ALT-low
PCAWG.3a171f98-25de-4210-8c43-08b76ad3d692	DO2341	Breast-AdenoCA	PCAWG	Tumour	0.209576	0.209576	0	0	Other	ALT-high
PCAWG.3a2c66a3-d81d-434e-8168-8680f16af09a	DO220140	SoftTissue-Leiomyo	PCAWG	Tumour	3.54575	1.0443	2.4286	0.0728579	Other	ALT-high
PCAWG.3a2f274b-9594-4290-849e-2021741648fe	DO15815	Head-SCC	PCAWG	Tumour	0.0523189	0.0261594	0.0261594	0	Other	ALT-low
PCAWG.3a6932c3-b10c-4bcc-bcef-6c515182db9a	DO51251	Skin-Melanoma	PCAWG	Tumour	19.7378	6.79856	12.2813	0.657925	Other	ALT-low
PCAWG.3b7892b8-a4a9-4906-a48f-9ffc61070146	DO47863	Stomach-AdenoCA	PCAWG	Tumour	0	0	0	0	Other	ALT-low
PCAWG.3b85b93f-b9f3-46da-8faa-63bae9903889	DO4080	Breast-AdenoCA	PCAWG	Tumour	0	0	0	0	Other	ALT-low
PCAWG.3b8eb3f9-0ebb-4da8-bb18-7d1bf75ce527	DO36356	Prost-AdenoCA	PCAWG	Tumour	0	0	0	0	Other	ALT-low
PCAWG.3b988ee7-3d31-4580-9f74-db43187d43b6	DO20770	Kidney-RCC	PCAWG	Tumour	0.0385913	0.0192957	0.0192957	0	Other	ALT-low
PCAWG.3c4704d5-20dd-45db-a8ca-04c363d976db	DO38603	Stomach-AdenoCA	PCAWG	Tumour	0	0	0	0	Other	ALT-low
PCAWG.3c77724b-772e-489b-a410-25f896d8620c	DO9106	ColoRect-AdenoCA	PCAWG	Tumour	0.0284052	0	0.0284052	0	Other	ALT-low
PCAWG.3c9eed3d-d06d-4a42-9d16-f709126a210d	DO36801	ColoRect-AdenoCA	PCAWG	Tumour	0.037225	0.037225	0	0	Other	ALT-low
PCAWG.3ca402f0-1e2b-4e5d-b12a-cbd5638ffdd6	DO26769	Lung-SCC	PCAWG	Tumour	0.0373127	0.0186564	0.0186564	0	Other	ALT-low
PCAWG.3d19fb14-bd8d-4a89-be98-984f69eeedaf	DO25985	Lung-AdenoCA	PCAWG	Tumour	0	0	0	0	TERT_mod	ALT-low
PCAWG.3d60f92e-5d4d-439e-aad8-f80cdeaae8e7	DO7831	ColoRect-AdenoCA	PCAWG	Tumour	0	0	0	0	Other	ALT-low
PCAWG.3d86775b-9149-41a5-91a2-4dbcc82eb3f6	DO16110	Kidney-RCC	PCAWG	Tumour	0.0591646	0.0591646	0	0	Other	ALT-low
PCAWG.3e9fe7eb-69ad-465e-8f91-282642b672d4	DO44966	Liver-HCC	PCAWG	Tumour	0.177006	0.0160914	0.160914	0	Other	ALT-high
PCAWG.3f21fb45-7133-486d-9e66-05d5ec5fdd45	DO36556	ColoRect-AdenoCA	PCAWG	Tumour	0.0348531	0	0.0348531	0	Other	ALT-low
PCAWG.3f75b1c7-a5d8-4aab-a179-7493d2cc8e07	DO47255	Skin-Melanoma	PCAWG	Tumour	0.0291079	0.0291079	0	0	TERT_mod	ALT-low
PCAWG.3f77f546-687a-4432-ba01-02e670be2ed5	DO9788	ColoRect-AdenoCA	PCAWG	Tumour	0	0	0	0	Other	ALT-low
PCAWG.400c1b65-094b-42d4-a3b2-f01386eb7164	DO44885	Liver-HCC	PCAWG	Tumour	0	0	0	0	TERT_mod	ALT-low
PCAWG.40438d7d-4170-4e6c-8af5-6d88e0f6d549	DO43658	Uterus-AdenoCA	PCAWG	Tumour	0.0742387	0.0371194	0.0371194	0	Other	ALT-low
PCAWG.40526b6a-a013-442c-af36-db3bd509a520	DO220362	Kidney-ChRCC	PCAWG	Tumour	0.674181	0.224727	0.401298	0.0481558	Other	ALT-high
PCAWG.40d87215-c864-49b3-8148-d5304a1a7f89	DO38779	Stomach-AdenoCA	PCAWG	Tumour	0.0275011	0.0275011	0	0	Other	ALT-low
PCAWG.40f2dc70-331c-470b-aa3a-abc503cb0a3e	DO25887	Lung-AdenoCA	PCAWG	Tumour	0.0225349	0.0225349	0	0	Other	ALT-low
PCAWG.41503afe-d76d-4865-8b1f-ace456ea6668	DO32391	Ovary-AdenoCA	PCAWG	Tumour	0	0	0	0	Other	ALT-low
PCAWG.4282dbca-91dc-4dc9-8146-298be73d8bb1	DO14678	Head-SCC	PCAWG	Tumour	0.0993833	0	0.0993833	0	TERT_mod	ALT-low
PCAWG.42f0f99e-2f06-40c6-8fd1-d622e5645425	DO25010	Lung-AdenoCA	PCAWG	Tumour	0	0	0	0	Other	ALT-low
PCAWG.43715dc6-f216-4cbc-bb2c-44eb03252489	DO22929	Liver-HCC	PCAWG	Tumour	0.0195246	0	0.0195246	0	Other	ALT-low
PCAWG.43fabc8a-85f6-424b-95ae-a622ef6c1c15	DO4766	Breast-AdenoCA	PCAWG	Tumour	0.164369	0.0704439	0.0939253	0	Other	ALT-low
PCAWG.4566ae9e-28f3-41f3-9a9a-4e02989b3631	DO38380	Stomach-AdenoCA	PCAWG	Tumour	0.0331479	0	0.0331479	0	Other	ALT-low
PCAWG.45834f43-f8da-4289-ac3a-08ff808144b4	DO20863	Kidney-RCC	PCAWG	Tumour	0.0759506	0	0.0759506	0	Other	ALT-low
PCAWG.462aeda7-5e8d-4e58-90f2-717d071584a1	DO6255	Cervix-SCC	PCAWG	Tumour	0.0545136	0	0.0545136	0	Other	ALT-low
PCAWG.469e0a0c-a771-4a1f-8e40-16696f377fda	DO28823	Ovary-AdenoCA	PCAWG	Tumour	0.0640514	0.0160129	0.0480386	0	Other	ALT-low
PCAWG.4716a71d-624f-4588-8005-589c226410e0	DO720	Bladder-TCC	PCAWG	Tumour	0	0	0	0	TERT_mod	ALT-low
PCAWG.47ec48d1-bb40-4404-9fb3-a563b969b51d	DO31869	Ovary-AdenoCA	PCAWG	Tumour	0.0295594	0.0295594	0	0	Other	ALT-low
PCAWG.48b779ea-7651-4346-b6c7-414689670081	DO38847	Stomach-AdenoCA	PCAWG	Tumour	0.0250148	0	0.0250148	0	Other	ALT-low
PCAWG.48bfac90-474b-4058-9915-104e65935532	DO47331	Skin-Melanoma	PCAWG	Tumour	0.0299006	0	0.0299006	0	TERT_mod	ALT-low
PCAWG.491ab2fd-aaf7-4e7e-a418-bedb29c6299d	DO42400	Uterus-AdenoCA	PCAWG	Tumour	0	0	0	0	Other	ALT-low
PCAWG.4922e366-8b3a-44bb-8fdc-f2fb1ada1d84	DO39956	Thy-AdenoCA	PCAWG	Tumour	0.0225248	0.0225248	0	0	Other	ALT-low
PCAWG.4939d0e5-81fb-4c65-84f2-e0a1e60705b3	DO25797	Lung-AdenoCA	PCAWG	Tumour	0.045901	0	0.045901	0	Other	ALT-low
PCAWG.49830c3d-9a8c-4d97-b4da-9e6bb807a60c	DO39216	Thy-AdenoCA	PCAWG	Tumour	0.0223188	0	0.0223188	0	Other	ALT-low
PCAWG.49d80430-1b6b-47b0-82a6-06e36848323f	DO14582	Head-SCC	PCAWG	Tumour	0.0986348	0	0.0986348	0	Other	ALT-low
PCAWG.4a04b3df-1e9c-4ff8-8397-a8562ca9cf41	DO30550	Ovary-AdenoCA	PCAWG	Tumour	0.0895582	0	0.0895582	0	Other	ALT-low
PCAWG.4a700b2d-4286-4894-b160-5889aae46b89	DO42881	Uterus-AdenoCA	PCAWG	Tumour	0	0	0	0	Other	ALT-low
PCAWG.4afe0dad-2080-4d17-844f-0c86be031952	DO695	Bladder-TCC	PCAWG	Tumour	0.0382643	0.0382643	0	0	TERT_mod	ALT-low
PCAWG.4b56411a-02d3-4431-b7a4-37e279dd7282	DO25104	Lung-AdenoCA	PCAWG	Tumour	0	0	0	0	Other	ALT-low
PCAWG.4b5eb5f4-5eb5-4f3c-bec4-e934d9069d6a	DO220549	Kidney-ChRCC	PCAWG	Tumour	0.280084	0.0311204	0.248963	0	Other	ALT-low
PCAWG.4be4a01c-1760-4a76-b75d-a4631707389f	DO28412	Ovary-AdenoCA	PCAWG	Tumour	0.0474763	0.0316509	0.0158254	0	Other	ALT-low
PCAWG.4c8b8e4b-6687-4577-9c3b-d18aa21103c9	DO22839	Liver-HCC	PCAWG	Tumour	0.0193034	0	0.0193034	0	Other	ALT-low
PCAWG.4d2df6dd-ac02-41a3-a00d-8d0f3873d212	DO822	Bladder-TCC	PCAWG	Tumour	0.0287267	0	0.0287267	0	Other	ALT-low
PCAWG.4d5a508a-2f4f-4ff3-ac98-034622bb3990	DO24729	Lung-AdenoCA	PCAWG	Tumour	0	0	0	0	Other	ALT-low
PCAWG.4d8f5e7c-d7fc-4469-839f-3ea547bf871c	DO1290	Breast-AdenoCA	PCAWG	Tumour	0.104585	0.0348618	0.0697236	0	Other	ALT-low
PCAWG.4df34d54-6036-45a8-96b6-fc5e53f0cb97	DO220360	Kidney-ChRCC	PCAWG	Tumour	0.0480318	0.0160106	0.0320212	0	TERT_mod	ALT-low
PCAWG.4e4fd519-4e5b-41f0-be68-f9ecc833e4bd	DO1287	Breast-AdenoCA	PCAWG	Tumour	0.0210204	0.0210204	0	0	Other	ALT-low
PCAWG.4e6493cb-919e-4406-a6aa-b71b0bda9f88	DO22836	Liver-HCC	PCAWG	Tumour	0.065376	0	0.065376	0	Other	ALT-high
PCAWG.4e9aae2e-ea49-4fba-bfaf-6b05a93fd3da	DO15911	Head-SCC	PCAWG	Tumour	0	0	0	0	Other	ALT-low
PCAWG.4edbaf2a-86b9-4cfb-8f40-c458c2291c40	DO39306	Thy-AdenoCA	PCAWG	Tumour	0	0	0	0	TERT_mod	ALT-low
PCAWG.4ee0fc53-8037-4579-9162-569235973a70	DO220339	Kidney-ChRCC	PCAWG	Tumour	2.57069	1.01666	1.45237	0.101666	Other	ALT-low
PCAWG.4f6f5ddc-2a7d-4450-9f27-92e408183671	DO44462	Kidney-RCC	PCAWG	Tumour	0.0364023	0.0364023	0	0	ATRX_DAXX_trunc	ALT-low
PCAWG.4fc25bde-394a-4e35-9e2d-1a5c77ba7a7b	DO15046	Head-SCC	PCAWG	Tumour	0.145499	0.145499	0	0	Other	ALT-low
PCAWG.4febf556-e763-423b-9ac0-5aed4dc862d7	DO44890	Liver-HCC	PCAWG	Tumour	0	0	0	0	TERT_mod	ALT-low
PCAWG.504c97d7-5751-4b08-ad3f-98fab84979dc	DO38831	Stomach-AdenoCA	PCAWG	Tumour	0	0	0	0	Other	ALT-low
PCAWG.5086ccd7-d8f9-4a60-8c47-38c5c3ba1621	DO38388	Stomach-AdenoCA	PCAWG	Tumour	0.0388657	0.0388657	0	0	Other	ALT-low
PCAWG.50a5e434-881a-4377-9210-0f614ca8dfbb	DO49880	Cervix-SCC	PCAWG	Tumour	0.0354563	0	0.0354563	0	TERT_mod	ALT-low
PCAWG.5105cd71-8923-4605-9b0c-cb96808f5277	DO23610	Lung-AdenoCA	PCAWG	Tumour	0	0	0	0	Other	ALT-low
PCAWG.51265f7f-31de-4c0d-a28a-2e44c21b0f25	DO49954	Cervix-AdenoCA	PCAWG	Tumour	0.0357774	0	0.0357774	0	Other	ALT-low
PCAWG.514b2496-360f-4f88-a581-f25ab0064d19	DO37587	Skin-Melanoma	PCAWG	Tumour	0	0	0	0	Other	ALT-low
PCAWG.51bd82dd-309f-489d-b8fd-a85701de3736	DO22324	CNS-Oligo	PCAWG	Tumour	0	0	0	0	TERT_mod	ALT-low
PCAWG.520321ee-7b98-4820-96fe-1710f5c2d263	DO40867	Uterus-AdenoCA	PCAWG	Tumour	0.0349157	0.0349157	0	0	Other	ALT-low
PCAWG.52861726-be7e-4e72-a9a9-931362609ed2	DO220333	Kidney-ChRCC	PCAWG	Tumour	0	0	0	0	Other	ALT-low
PCAWG.53182085-109e-486c-9017-591fdf1801db	DO23584	Lung-AdenoCA	PCAWG	Tumour	0	0	0	0	Other	ALT-low
PCAWG.53d73a93-31ca-480e-ab1b-36742dcde99d	DO220172	SoftTissue-Leiomyo	PCAWG	Tumour	4.98221	0.883941	4.01791	0.0803583	ATRX_DAXX_trunc	ALT-high
PCAWG.5403e92f-caf8-43d4-b22a-3850e8f16847	DO220479	Kidney-ChRCC	PCAWG	Tumour	0	0	0	0	Other	ALT-low
PCAWG.542afa3c-0a47-42ae-a47c-cc09db098043	DO22736	CNS-Oligo	PCAWG	Tumour	0.0278094	0.0278094	0	0	TERT_mod	ALT-low
PCAWG.543cc985-d2ff-48b5-8d0f-56edb5a6aa6e	DO26692	Lung-SCC	PCAWG	Tumour	0.0315351	0.0315351	0	0	Other	ALT-low
PCAWG.54518d13-27e8-4c55-bc66-e0825f2da28f	DO26553	Lung-SCC	PCAWG	Tumour	0.072024	0.0288096	0.0432144	0	Other	ALT-low
PCAWG.5511ff03-895e-4800-a230-44ce0aaf71e6	DO1384	Breast-AdenoCA	PCAWG	Tumour	0	0	0	0	Other	ALT-low
PCAWG.55ac4df1-cebb-4eac-b868-000ef020acc6	DO11860	CNS-GBM	PCAWG	Tumour	0.0484961	0.0484961	0	0	TERT_mod	ALT-low
PCAWG.56128d3f-dd55-4905-8950-ac30454411c2	DO27120	Lung-SCC	PCAWG	Tumour	0.0252144	0.0252144	0	0	Other	ALT-low
PCAWG.5623ebea-0556-465b-bcc0-70978eba10b3	DO14750	Head-SCC	PCAWG	Tumour	0.0156527	0	0.0156527	0	Other	ALT-low
PCAWG.568cd4c8-c91d-483d-ba55-62b76677871f	DO40484	Thy-AdenoCA	PCAWG	Tumour	0.027306	0	0.027306	0	Other	ALT-low
PCAWG.56b35675-497a-4e88-b6da-ef3b6ded2154	DO2323	Breast-AdenoCA	PCAWG	Tumour	0	0	0	0	Other	ALT-low
PCAWG.56f5f78b-e049-4d3f-bfae-705357ad26d6	DO49001	Cervix-SCC	PCAWG	Tumour	0.0629405	0	0.0629405	0	Other	ALT-low
PCAWG.572f6319-e2f6-4917-86a5-fc210fe9ff24	DO25320	Lung-AdenoCA	PCAWG	Tumour	0	0	0	0	Other	ALT-low
PCAWG.57ae00a5-bd20-4975-be9d-165557b9369d	DO548	Bladder-TCC	PCAWG	Tumour	0.0175248	0.0175248	0	0	TERT_mod	ALT-low
PCAWG.57e6a5b2-55fb-4bd7-83f7-c8527e4b852c	DO41056	Uterus-AdenoCA	PCAWG	Tumour	0.0948132	0	0.0948132	0	Other	ALT-low
PCAWG.58356468-ebba-432d-be45-78c5eba7d1a5	DO41217	Uterus-AdenoCA	PCAWG	Tumour	0.0238907	0.0238907	0	0	Other	ALT-low
PCAWG.58828324-2c5a-4bff-9238-8e05ebf8332c	DO16269	Kidney-RCC	PCAWG	Tumour	0.0650004	0	0.0650004	0	Other	ALT-low
PCAWG.5884ec32-c289-4a5f-9ce0-b0bb21f6934d	DO48040	Stomach-AdenoCA	PCAWG	Tumour	0.0453557	0.0453557	0	0	Other	ALT-low
PCAWG.5886c13a-f8a3-496b-8224-004eda8c5e0a	DO37531	Skin-Melanoma	PCAWG	Tumour	0.043004	0	0.043004	0	TERT_mod	ALT-low
PCAWG.58b5d864-f885-48cb-88b7-031637a468c4	DO4359	Breast-AdenoCA	PCAWG	Tumour	0	0	0	0	ATRX_DAXX_trunc	ALT-low
PCAWG.58ce7cc4-e64c-43f5-b4f9-c12677f4f106	DO6231	Breast-AdenoCA	PCAWG	Tumour	0.0412	0	0.0412	0	Other	ALT-low
PCAWG.598e15ee-ecf2-4ca3-95e8-a11fd94ea091	DO14264	Head-SCC	PCAWG	Tumour	0	0	0	0	Other	ALT-low
PCAWG.598eb33b-843a-4e15-b984-7afee6b1af9a	DO38655	Stomach-AdenoCA	PCAWG	Tumour	0.0445011	0	0.0445011	0	Other	ALT-low
PCAWG.5a038122-9b9b-4acb-98fc-920973813fb1	DO44982	Liver-HCC	PCAWG	Tumour	0	0	0	0	TERT_mod	ALT-low
PCAWG.5a1b4d6e-750a-425e-a639-4e2a1112ad84	DO39127	Thy-AdenoCA	PCAWG	Tumour	0.0347281	0	0.0347281	0	Other	ALT-low
PCAWG.5a1ebe5d-5436-4b3e-aa2e-51f5ce84193f	DO496	Bladder-TCC	PCAWG	Tumour	0	0	0	0	TERT_mod	ALT-low
PCAWG.5a67ad74-aefd-4882-bff3-0dd30582781c	DO15527	Head-SCC	PCAWG	Tumour	0.0349448	0	0.0349448	0	Other	ALT-low
PCAWG.5ad77998-53d6-482b-91e3-a6c78a0ad8e9	DO23023	Liver-HCC	PCAWG	Tumour	0	0	0	0	ATRX_DAXX_trunc	ALT-low
PCAWG.5bc4b7ec-f632-422b-ba14-6a1aaa9cf929	DO44091	ColoRect-AdenoCA	PCAWG	Tumour	0.0261	0	0.0261	0	Other	ALT-low
PCAWG.5c55c1cb-c455-4139-9dcc-7ea209fa4729	DO12454	CNS-GBM	PCAWG	Tumour	0	0	0	0	TERT_mod	ALT-low
PCAWG.5ccb910d-7b0b-4b2d-9471-4ec5a5582b53	DO222307	Lymph-BNHL	PCAWG	Tumour	0.0331433	0.0165716	0.0165716	0	Other	ALT-low
PCAWG.5d08b82d-e5fb-42f4-be3d-09b9600c9b5e	DO29398	Ovary-AdenoCA	PCAWG	Tumour	0.0863983	0.0345593	0.051839	0	Other	ALT-low
PCAWG.5e438c69-00e0-4d09-bee1-1752be2231ae	DO48516	Kidney-RCC	PCAWG	Tumour	0.0218148	0.0218148	0	0	Other	ALT-low
PCAWG.5ea233c9-c1a6-4f1b-ad14-df5d3c22e142	DO39534	Thy-AdenoCA	PCAWG	Tumour	0.0417046	0.0417046	0	0	Other	ALT-low
PCAWG.5f366d27-1457-4935-bad3-167243f4d9bb	DO39481	Thy-AdenoCA	PCAWG	Tumour	0.0134762	0	0.0134762	0	TERT_mod	ALT-low
PCAWG.5f506c75-5657-4a22-9dbf-e6f6d75c18b9	DO2842	Breast-AdenoCA	PCAWG	Tumour	0.0486144	0	0.0486144	0	Other	ALT-low
PCAWG.5f531366-d06f-43bb-9211-ea9b1470ee5b	DO19380	Kidney-RCC	PCAWG	Tumour	0.0226014	0.0226014	0	0	Other	ALT-low
PCAWG.5f5460e6-84e1-40a1-b96a-d8b8f378d280	DO2078	Breast-AdenoCA	PCAWG	Tumour	0.0299017	0	0.0299017	0	Other	ALT-low
PCAWG.5f58b6fd-fceb-4d5a-a701-43fcd811d106	DO222303	Lymph-BNHL	PCAWG	Tumour	0.0852608	0.0213152	0.0639456	0	Other	ALT-low
PCAWG.5f65df7b-5031-40c5-9478-8d2d8dba540a	DO220535	Kidney-ChRCC	PCAWG	Tumour	0	0	0	0	Other	ALT-low
PCAWG.5fa47801-0699-4abe-8d5c-8afaf3b78901	DO219949	SoftTissue-Liposarc	PCAWG	Tumour	0.939102	0.469551	0.469551	0	ATRX_DAXX_trunc	ALT-high
PCAWG.60512b58-f0d6-45ce-9b98-d83457481d61	DO36572	ColoRect-AdenoCA	PCAWG	Tumour	0.0781657	0.0781657	0	0	Other	ALT-low
PCAWG.60ce5677-523a-49a1-bc0a-7bf1392e5dc7	DO32596	Ovary-AdenoCA	PCAWG	Tumour	0.0195563	0.0195563	0	0	Other	ALT-low
PCAWG.60f264f2-c652-4726-839c-47ac3b90ffb2	DO8360	ColoRect-AdenoCA	PCAWG	Tumour	0.0242883	0	0.0242883	0	Other	ALT-low
PCAWG.624eead9-ec42-4b16-ac5a-bad326184d40	DO22382	CNS-Oligo	PCAWG	Tumour	1.53694	0.416255	1.12069	0	ATRX_DAXX_trunc	ALT-high
PCAWG.62ad0026-3177-4be3-9cc0-5da2624d3866	DO51592	Cervix-SCC	PCAWG	Tumour	0.019963	0.019963	0	0	Other	ALT-low
PCAWG.62ca2bac-6ba5-44d9-af53-27eb8403fb30	DO47542	Skin-Melanoma	PCAWG	Tumour	0	0	0	0	TERT_mod	ALT-low
PCAWG.63984cb2-7ec1-41c4-8822-bc985f12c124	DO29940	Ovary-AdenoCA	PCAWG	Tumour	0.037137	0.0185685	0.0185685	0	Other	ALT-low
PCAWG.639a1093-ae19-41d7-962b-775e523c07b8	DO39070	Thy-AdenoCA	PCAWG	Tumour	0	0	0	0	Other	ALT-low
PCAWG.63d51992-2365-4b5a-826d-b8be0f4c0aa4	DO43378	Uterus-AdenoCA	PCAWG	Tumour	0	0	0	0	Other	ALT-low
PCAWG.63fb5928-dec2-4c4d-b84d-58cef7889cee	DO37426	Skin-Melanoma	PCAWG	Tumour	0	0	0	0	Other	ALT-low
PCAWG.643a4e79-bf31-489f-8b95-e030a3afa378	DO28093	Ovary-AdenoCA	PCAWG	Tumour	0.019189	0.019189	0	0	Other	ALT-low
PCAWG.645dd2ec-fddf-4804-86db-18d5531f00f9	DO47747	Stomach-AdenoCA	PCAWG	Tumour	0	0	0	0	Other	ALT-low
PCAWG.649b0c20-3f4a-4b99-8b23-be10249c47b7	DO24467	Lung-AdenoCA	PCAWG	Tumour	0.269277	0.134639	0.134639	0	Other	ALT-low
PCAWG.64b4514f-c553-4bdc-beb5-8e10ada3ad3a	DO18392	Kidney-RCC	PCAWG	Tumour	0	0	0	0	TERT_mod	ALT-low
PCAWG.64b83db8-23f5-47bf-87eb-db43a296da9c	DO22720	CNS-Oligo	PCAWG	Tumour	3.75424	1.33651	2.22251	0.195221	ATRX_DAXX_trunc	ALT-high
PCAWG.64e31ea6-b895-470b-b5da-82c37f7ca5c3	DO26540	Lung-SCC	PCAWG	Tumour	0.0865253	0.0288418	0.0576835	0	Other	ALT-low
PCAWG.656245ea-58d6-4f10-871a-e23cb03845fe	DO44872	Liver-HCC	PCAWG	Tumour	0	0	0	0	TERT_mod	ALT-low
PCAWG.65ae66f5-4f01-4132-8378-619fd4c10ce3	DO27128	Lung-SCC	PCAWG	Tumour	0.0865565	0.0288522	0.0577044	0	TERT_mod	ALT-low
PCAWG.65fe4ba3-3041-4b2d-b51a-da0bd3c4e496	DO30090	Ovary-AdenoCA	PCAWG	Tumour	0	0	0	0	Other	ALT-low
PCAWG.662b5257-33d4-4af7-8a95-fe19e3802103	DO18572	Kidney-RCC	PCAWG	Tumour	0.052943	0	0.052943	0	Other	ALT-low
PCAWG.66ae8aa3-0f01-44b2-9cae-5fde3a5bf31f	DO483	Bladder-TCC	PCAWG	Tumour	0.0760385	0	0.0760385	0	Other	ALT-low
PCAWG.66b44383-6d59-4b0e-818d-d20080aaa44b	DO220351	Kidney-ChRCC	PCAWG	Tumour	0.0205346	0	0.0205346	0	Other	ALT-low
PCAWG.67a06ced-999a-4412-a3f8-9cc24f12ea28	DO11202	CNS-GBM	PCAWG	Tumour	0.0316347	0	0.0316347	0	TERT_mod	ALT-low
PCAWG.68a6d3a9-da03-4f1b-8234-e573c9946e34	DO44994	Liver-HCC	PCAWG	Tumour	0.0311371	0	0.0311371	0	TERT_mod	ALT-low
PCAWG.691cdac4-3120-4377-9655-25391398d92e	DO2114	Breast-AdenoCA	PCAWG	Tumour	0	0	0	0	Other	ALT-low
PCAWG.69d619ae-86fe-4e03-8088-6b743fc2e383	DO42464	Uterus-AdenoCA	PCAWG	Tumour	0.0188767	0	0.0188767	0	Other	ALT-low
PCAWG.6a9a2b79-2687-40bf-bc6d-9da364f8dd2c	DO22884	Liver-HCC	PCAWG	Tumour	0.0197115	0	0.0197115	0	Other	ALT-low
PCAWG.6aab14fc-46db-4c39-8c41-c63a5454cb38	DO26476	Lung-SCC	PCAWG	Tumour	0.140031	0.0280063	0.112025	0	Other	ALT-low
PCAWG.6afb13e8-6d2e-4b0a-af61-bc7d66e14f9d	DO14718	Head-SCC	PCAWG	Tumour	0.0945496	0.0378199	0.0567298	0	TERT_mod	ALT-low
PCAWG.6bc668cc-8e40-4708-9220-df135fc108d9	DO4233	Breast-AdenoCA	PCAWG	Tumour	0	0	0	0	Other	ALT-low
PCAWG.6be2ba5d-e4cc-4792-bc19-a5b76d3e238f	DO47911	Stomach-AdenoCA	PCAWG	Tumour	0.0694778	0	0.0694778	0	Other	ALT-low
PCAWG.6c5b6b24-27d5-4051-8b5a-06f2292fc576	DO36265	Prost-AdenoCA	PCAWG	Tumour	0	0	0	0	Other	ALT-low
PCAWG.6c7c954f-ed03-4053-91ae-9832111c6922	DO5661	Breast-AdenoCA	PCAWG	Tumour	0.0455068	0	0.0455068	0	Other	ALT-low
PCAWG.6dfbd313-b122-47eb-b367-30178ff594de	DO13348	CNS-GBM	PCAWG	Tumour	0.0647406	0.0323703	0.0323703	0	TERT_mod	ALT-low
PCAWG.6e415f09-6f39-485d-92a8-c2ec583e6102	DO219961	SoftTissue-Liposarc	PCAWG	Tumour	0.0616991	0.0411327	0.0205664	0	Other	ALT-low
PCAWG.6e51117c-0705-4967-b674-e4aed6038f8b	DO220174	SoftTissue-Leiomyo	PCAWG	Tumour	0.0580317	0	0.0580317	0	Other	ALT-high
PCAWG.6e7a9f18-773c-4067-b543-cf589d4b3ad1	DO11854	CNS-GBM	PCAWG	Tumour	0.0166405	0.0166405	0	0	Other	ALT-low
PCAWG.6e8e1ba0-9b63-412b-b76c-327a95789e9d	DO27588	Lung-SCC	PCAWG	Tumour	0.0482235	0.0241117	0.0241117	0	Other	ALT-low
PCAWG.6e9368bc-cbc5-4b6a-b98d-2575dd311570	DO6252	Cervix-SCC	PCAWG	Tumour	0	0	0	0	Other	ALT-low
PCAWG.6ea4a0b3-134c-4b48-bd4d-13d6276786d2	DO40274	Thy-AdenoCA	PCAWG	Tumour	0.100238	0.0334126	0.0668251	0	Other	ALT-low
PCAWG.6f28a92d-fd9e-4f06-8bdf-cba2add672ba	DO16136	Kidney-RCC	PCAWG	Tumour	0.182775	0	0.182775	0	Other	ALT-low
PCAWG.6f325ae2-9902-43c3-a0e5-3ec11568f154	DO42432	Uterus-AdenoCA	PCAWG	Tumour	0	0	0	0	Other	ALT-low
PCAWG.6f3db01b-40f3-4f3a-b9b4-c902b16c402a	DO26572	Lung-SCC	PCAWG	Tumour	0.0183602	0.0183602	0	0	Other	ALT-low
PCAWG.6f58eb6b-9f49-41ad-ab11-0eda3b4100ba	DO44883	Liver-HCC	PCAWG	Tumour	0.0346388	0	0.0346388	0	TERT_mod	ALT-low
PCAWG.6f5ac8e1-96f0-4baf-b7ab-77802f444485	DO44273	Breast-AdenoCA	PCAWG	Tumour	0	0	0	0	Other	ALT-low
PCAWG.6f7d23f9-ae54-4e1f-8a84-6f6679aff09b	DO4449	Breast-AdenoCA	PCAWG	Tumour	0	0	0	0	Other	ALT-low
PCAWG.6fbb5912-6936-4b68-b3da-425bf756da78	DO47737	Stomach-AdenoCA	PCAWG	Tumour	0.0548815	0.0274408	0.0274408	0	Other	ALT-low
PCAWG.70ead34e-2b1e-4a28-986e-8862c4611e87	DO14420	Head-SCC	PCAWG	Tumour	0	0	0	0	Other	ALT-low
PCAWG.7192144e-39dd-439e-9e8e-a52b2827cada	DO43859	Uterus-AdenoCA	PCAWG	Tumour	0.0255461	0	0.0255461	0	Other	ALT-low
PCAWG.727542c8-7cbd-4af9-a011-9b61cb8eceb4	DO39072	Thy-AdenoCA	PCAWG	Tumour	0.0215194	0	0.0215194	0	Other	ALT-low
PCAWG.734f4d36-312a-4dca-b627-f96cff88c09f	DO5012	Breast-AdenoCA	PCAWG	Tumour	0	0	0	0	Other	ALT-low
PCAWG.73a47901-7044-4b7a-a620-a843be4c06f7	DO220157	SoftTissue-Leiomyo	PCAWG	Tumour	0.178577	0.0396838	0.138893	0	Other	ALT-high
PCAWG.73c81eb4-9cd4-4d4c-9109-1cbfeb41c73c	DO220352	Kidney-ChRCC	PCAWG	Tumour	0.020729	0	0.020729	0	Other	ALT-low
PCAWG.7461abae-0a22-4a0d-9d08-7ad95e0a04e7	DO20416	Kidney-RCC	PCAWG	Tumour	0.0347431	0.0347431	0	0	TERT_mod	ALT-low
PCAWG.74923ba6-d428-49e4-997b-5d1b646baaa2	DO14502	Head-SCC	PCAWG	Tumour	0.141719	0.101228	0.0404913	0	Other	ALT-low
PCAWG.758a7eb7-eb38-48b7-8896-d1502c76f4a0	DO5808	Breast-AdenoCA	PCAWG	Tumour	0	0	0	0	Other	ALT-low
PCAWG.761b7816-f95a-4734-a1de-964efa1d39ef	DO44094	ColoRect-AdenoCA	PCAWG	Tumour	0	0	0	0	Other	ALT-high
PCAWG.7622635e-10f4-4cff-a44e-3d63af2034a2	DO4796	Breast-AdenoCA	PCAWG	Tumour	0	0	0	0	Other	ALT-low
PCAWG.76966014-9acd-4643-9d5a-b55836f5b4e9	DO2539	Breast-AdenoCA	PCAWG	Tumour	0.0848127	0.0141354	0.0706772	0	Other	ALT-low
PCAWG.76f84868-1e60-4868-988b-0a20783f7e14	DO9732	ColoRect-AdenoCA	PCAWG	Tumour	0.0717372	0.0358686	0.0358686	0	Other	ALT-low
PCAWG.7725cfb4-22c7-496d-9fac-219cb6162d9f	DO13144	CNS-GBM	PCAWG	Tumour	0.0319013	0	0.0319013	0	TERT_mod	ALT-low
PCAWG.77550304-67b4-4933-aa87-f1b604badfd5	DO220126	SoftTissue-Leiomyo	PCAWG	Tumour	2.58961	0.763842	1.76988	0.0558909	ATRX_DAXX_trunc	ALT-high
PCAWG.776bec2b-b626-4b14-acec-9c2ee303e94f	DO8858	ColoRect-AdenoCA	PCAWG	Tumour	0.0493817	0.0493817	0	0	Other	ALT-low
PCAWG.779c1e2d-d4c1-4806-bd88-4ce0106e5d40	DO22524	CNS-Oligo	PCAWG	Tumour	0.0565659	0.0282829	0.0282829	0	TERT_mod	ALT-low
PCAWG.77be39e3-d271-4089-ae1d-c6000c6ff38e	DO18056	Kidney-RCC	PCAWG	Tumour	0.0814361	0.0814361	0	0	Other	ALT-low
PCAWG.77d95ff9-4f58-4820-9de5-ed6a8d3e7263	DO23018	Liver-HCC	PCAWG	Tumour	0	0	0	0	TERT_mod	ALT-low
PCAWG.77ec5481-d398-4ce5-87da-7b1c1c6735d1	DO16881	Kidney-RCC	PCAWG	Tumour	0.0400317	0	0.0400317	0	Other	ALT-low
PCAWG.77f19647-b92e-4557-8f9c-9468dbd9838a	DO26934	Lung-SCC	PCAWG	Tumour	0.0326646	0.0326646	0	0	Other	ALT-low
PCAWG.7884d6fc-8f67-4f87-a796-564d727331b9	DO22959	Liver-HCC	PCAWG	Tumour	0.0725688	0	0.0725688	0	TERT_mod	ALT-low
PCAWG.78cefa65-901e-40ff-beb8-83001b91683b	DO17323	Kidney-RCC	PCAWG	Tumour	0	0	0	0	Other	ALT-low
PCAWG.78dce513-ee74-4d0b-b809-195d961f7f56	DO220468	Kidney-ChRCC	PCAWG	Tumour	4.06583	1.50215	2.36339	0.200287	Other	ALT-low
PCAWG.796dceb2-369e-4cb1-a53c-75f53c904ece	DO22896	Liver-HCC	PCAWG	Tumour	0	0	0	0	TERT_mod	ALT-low
PCAWG.79d878cc-29f5-463a-935f-131a4ed4f766	DO20849	Kidney-RCC	PCAWG	Tumour	0.0207317	0.0207317	0	0	Other	ALT-low
PCAWG.7acb6581-4702-43cb-8c5c-1d252d477c0a	DO30340	Ovary-AdenoCA	PCAWG	Tumour	0	0	0	0	Other	ALT-low
PCAWG.7b0aa7ff-87cc-4432-8872-2e41254f4438	DO39210	Thy-AdenoCA	PCAWG	Tumour	0.034741	0.0173705	0.0173705	0	Other	ALT-low
PCAWG.7b82801b-407a-4df5-ab8c-908c88c5cd75	DO42536	Uterus-AdenoCA	PCAWG	Tumour	0	0	0	0	Other	ALT-low
PCAWG.7b876c3a-ba1b-4f5f-9cfb-2e9bc63d973b	DO22356	CNS-Oligo	PCAWG	Tumour	0	0	0	0	TERT_mod	ALT-low
PCAWG.7bfc7560-8586-4c73-8105-d492c78a2776	DO47859	Stomach-AdenoCA	PCAWG	Tumour	0	0	0	0	Other	ALT-low
PCAWG.7c2cac3b-0744-417d-a2e4-b0ac8901fb14	DO47929	Stomach-AdenoCA	PCAWG	Tumour	0.0543314	0.0271657	0.0271657	0	Other	ALT-low
PCAWG.7ca34534-e8ae-4ae1-b20b-80aab7003027	DO22854	Liver-HCC	PCAWG	Tumour	0.0152774	0	0.0152774	0	TERT_mod	ALT-low
PCAWG.7ca5fe5f-2d9e-4251-9cb3-a7d1b1b26ff9	DO16233	Kidney-RCC	PCAWG	Tumour	0.135889	0.0339723	0.101917	0	Other	ALT-low
PCAWG.7cc4fdc8-3807-48f9-a52c-cc5043b73767	DO36253	Prost-AdenoCA	PCAWG	Tumour	0	0	0	0	Other	ALT-low
PCAWG.7d51032f-2716-459f-ab0a-9793b10fcac6	DO37440	Skin-Melanoma	PCAWG	Tumour	0.01635	0.01635	0	0	TERT_mod	ALT-low
PCAWG.7deb6875-292d-4cba-85cc-1f93de939987	DO15398	Head-SCC	PCAWG	Tumour	0.0533925	0	0.0533925	0	Other	ALT-high
PCAWG.7edc6c47-3ef7-4212-805f-ea067d9ced87	DO41398	Uterus-AdenoCA	PCAWG	Tumour	0.234854	0.0782845	0.156569	0	Other	ALT-low
PCAWG.7f564586-d149-4e87-8687-55fcd2286d31	DO27453	Lung-SCC	PCAWG	Tumour	0.0219814	0.0219814	0	0	Other	ALT-low
PCAWG.7f8dd6a3-2382-45cb-8cbc-c26752d36923	DO41343	Uterus-AdenoCA	PCAWG	Tumour	0	0	0	0	Other	ALT-low
PCAWG.7fbd85ae-e7b7-45b8-8359-43bff2fe42cb	DO28763	Ovary-AdenoCA	PCAWG	Tumour	0.0371911	0	0.0371911	0	Other	ALT-low
PCAWG.802e4a21-d717-40aa-8d6f-b82d78a8077a	DO36345	Prost-AdenoCA	PCAWG	Tumour	0.0324869	0.0324869	0	0	Other	ALT-low
PCAWG.80f0a03e-dfea-4450-a3d9-630cc17ca8d4	DO22887	Liver-HCC	PCAWG	Tumour	0	0	0	0	Other	ALT-low
PCAWG.81503ba7-fd40-45ea-9e77-9bd0275efad7	DO3412	Breast-AdenoCA	PCAWG	Tumour	0.0192195	0.0192195	0	0	Other	ALT-low
PCAWG.82240a20-6558-471e-9ed7-4ff8f34cd771	DO219968	SoftTissue-Liposarc	PCAWG	Tumour	1.04279	0.216428	0.787009	0.0393505	ATRX_DAXX_trunc	ALT-high
PCAWG.8244953d-ebe8-4a88-a547-00185b4cb18a	DO4185	Breast-AdenoCA	PCAWG	Tumour	0	0	0	0	ATRX_DAXX_trunc	ALT-low
PCAWG.825c836b-ef6b-4060-b34d-65776dad324e	DO17848	Kidney-RCC	PCAWG	Tumour	0.0382707	0	0.0382707	0	Other	ALT-low
PCAWG.8283c5e9-1aa1-463d-9e57-d50fde0dea81	DO44520	Kidney-RCC	PCAWG	Tumour	0.0413424	0	0.0413424	0	Other	ALT-low
PCAWG.82c0ae33-0ad4-405a-9a92-254b34d461f4	DO26463	Lung-SCC	PCAWG	Tumour	0.0440705	0.0220352	0.0220352	0	Other	ALT-low
PCAWG.82f49bdb-3cb9-40aa-ba76-4a6c614e6c5a	DO220490	Kidney-ChRCC	PCAWG	Tumour	3.8827	1.23391	2.36911	0.279686	Other	ALT-low
PCAWG.83d78ed4-6ed3-4d03-ad2e-53c7ad306447	DO12484	CNS-GBM	PCAWG	Tumour	0.0345685	0.0345685	0	0	TERT_mod	ALT-low
PCAWG.84f95e67-9a3e-47f2-b8b7-d0f88682fd35	DO10975	CNS-GBM	PCAWG	Tumour	0.036146	0	0.036146	0	TERT_mod	ALT-low
PCAWG.85249aad-7e95-469a-bbe1-24b665040441	DO2455	Breast-AdenoCA	PCAWG	Tumour	0	0	0	0	ATRX_DAXX_trunc	ALT-low
PCAWG.8524cdf9-fabc-4eb9-8561-670f7f5c2928	DO472	Bladder-TCC	PCAWG	Tumour	0.0402559	0.0402559	0	0	TERT_mod	ALT-low
PCAWG.85345a12-9e68-4d41-99c3-43ff9ddcc386	DO220163	SoftTissue-Leiomyo	PCAWG	Tumour	0.442472	0.0780833	0.364389	0	Other	ALT-high
PCAWG.85a52795-2116-4a71-bae1-dc4018e93551	DO220361	Kidney-ChRCC	PCAWG	Tumour	11.7974	4.52846	6.93472	0.334203	Other	ALT-high
PCAWG.86778b7c-298d-491b-9296-34ad2973f53d	DO4018	Breast-LobularCA	PCAWG	Tumour	0	0	0	0	Other	ALT-low
PCAWG.86eab221-333a-4666-8436-8b640f9004a0	DO220176	SoftTissue-Leiomyo	PCAWG	Tumour	0.068505	0.068505	0	0	Other	ALT-low
PCAWG.8794c9bb-227e-4b3d-a069-d4893b2b35fa	DO27067	Lung-SCC	PCAWG	Tumour	0.0243538	0	0.0243538	0	Other	ALT-low
PCAWG.87bb6d6e-faa5-4643-9936-5699c3c603f6	DO40759	Thy-AdenoCA	PCAWG	Tumour	0.0758794	0.0252931	0.0505863	0	Other	ALT-low
PCAWG.87c7f3ee-6c00-41b7-a2f0-91d97364405d	DO44478	Kidney-RCC	PCAWG	Tumour	0.0526258	0.0526258	0	0	Other	ALT-low
PCAWG.87d1f78c-1242-4e79-9073-f89eef3eb6c5	DO44515	Kidney-RCC	PCAWG	Tumour	0.0403483	0.0403483	0	0	Other	ALT-low
PCAWG.881a50ed-e277-425d-b203-427515e441c4	DO37607	Skin-Melanoma	PCAWG	Tumour	0	0	0	0	TERT_mod	ALT-high
PCAWG.8847d6ad-b99c-43f4-aa82-80a5e4b63c2f	DO219944	SoftTissue-Liposarc	PCAWG	Tumour	0.138993	0.0347482	0.104245	0	TERT_mod	ALT-low
PCAWG.8865cec5-ae2e-495f-af40-bec60d0a0d83	DO22914	Liver-HCC	PCAWG	Tumour	0.0185198	0	0.0185198	0	TERT_mod	ALT-low
PCAWG.88ad783d-e3fe-43cf-a165-2a4fa983a2f6	DO26710	Lung-SCC	PCAWG	Tumour	0.147832	0.0985548	0.0492774	0	Other	ALT-low
PCAWG.88e9b48c-1325-4ecf-89ef-e1ad4ea1061d	DO219975	SoftTissue-Leiomyo	PCAWG	Tumour	0.0443119	0	0.0443119	0	TERT_mod	ALT-low
PCAWG.895738a5-6870-4851-a53a-e538efbe2d5d	DO36226	Prost-AdenoCA	PCAWG	Tumour	0	0	0	0	Other	ALT-low
PCAWG.898002e6-3ff8-49ce-910e-fad7bb95c130	DO24675	Lung-AdenoCA	PCAWG	Tumour	0.0385727	0	0.0385727	0	Other	ALT-low
PCAWG.89b9fc71-bc34-4a55-8a2b-23ab3c6d690d	DO49695	Liver-HCC	PCAWG	Tumour	0.0312513	0.0312513	0	0	TERT_mod	ALT-low
PCAWG.89d56f3d-30b1-40de-a789-33c92a8bfc16	DO49768	Kidney-RCC	PCAWG	Tumour	0.0192068	0	0.0192068	0	Other	ALT-low
PCAWG.89eaae39-e648-4e4e-b170-717609baa18e	DO2706	Breast-AdenoCA	PCAWG	Tumour	0.124174	0.0993391	0.0248348	0	Other	ALT-low
PCAWG.89fe67e5-8993-4d26-bb79-f7edcd4d512f	DO17722	Kidney-RCC	PCAWG	Tumour	0.138341	0.0461136	0.0922272	0	Other	ALT-low
PCAWG.8a0b525b-ca5e-454b-9fa9-30088c29a103	DO22548	CNS-Oligo	PCAWG	Tumour	0.0236877	0	0.0236877	0	TERT_mod	ALT-low
PCAWG.8a6e91ec-ef16-4f50-972a-23990c098a2f	DO39022	Thy-AdenoCA	PCAWG	Tumour	0	0	0	0	Other	ALT-low
PCAWG.8aae02db-d7ce-4cd1-9922-2d354f3518ec	DO2509	Breast-AdenoCA	PCAWG	Tumour	0.0444384	0	0.0444384	0	Other	ALT-low
PCAWG.8b279d12-923e-4fd2-9286-433d9ffd0415	DO5200	Breast-AdenoCA	PCAWG	Tumour	0.02549	0	0.02549	0	ATRX_DAXX_trunc	ALT-low
PCAWG.8b88caf6-9485-40e3-80c5-8bc7267fe47e	DO29980	Ovary-AdenoCA	PCAWG	Tumour	0	0	0	0	Other	ALT-low
PCAWG.8b9d3676-a6e1-44ff-8070-23bd6b445eae	DO43210	Uterus-AdenoCA	PCAWG	Tumour	0.038007	0.038007	0	0	Other	ALT-low
PCAWG.8c3b7471-7755-44b9-9c57-d762dcf9fad6	DO41446	Uterus-AdenoCA	PCAWG	Tumour	0.0352512	0.0176256	0.0176256	0	Other	ALT-low
PCAWG.8ceaaa56-416f-411e-a59b-2048f646a458	DO28004	Ovary-AdenoCA	PCAWG	Tumour	0	0	0	0	Other	ALT-low
PCAWG.8d082ed4-4804-497b-9833-ed922686808d	DO17085	Kidney-RCC	PCAWG	Tumour	0.0392936	0.0392936	0	0	Other	ALT-low
PCAWG.8e2b8a7f-3579-445b-9a89-1d0de7b2504a	DO39020	Thy-AdenoCA	PCAWG	Tumour	0.0122459	0	0.0122459	0	Other	ALT-low
PCAWG.8e45c93a-098a-49c3-82a4-57f2e1e421cd	DO32420	Ovary-AdenoCA	PCAWG	Tumour	0.0195229	0	0.0195229	0	Other	ALT-low
PCAWG.8ec54705-ccc8-4f98-8a3d-fd2d25ede321	DO219974	SoftTissue-Leiomyo	PCAWG	Tumour	0.392428	0.227195	0.165233	0	Other	ALT-high
PCAWG.8ede9261-be6a-4d84-b746-3bdaae14cc3d	DO27326	Lung-SCC	PCAWG	Tumour	0	0	0	0	Other	ALT-low
PCAWG.8f370446-69c9-4b46-af3a-5bf924e57c34	DO9700	ColoRect-AdenoCA	PCAWG	Tumour	0	0	0	0	Other	ALT-low
PCAWG.8f43da7a-8fc7-4e9f-aea6-84127457238e	DO14204	Head-SCC	PCAWG	Tumour	0.0905268	0.0724214	0.0181054	0	Other	ALT-low
PCAWG.90697135-943c-4533-a1a9-48b1ff25601b	DO14862	Head-SCC	PCAWG	Tumour	0.0268657	0	0.0268657	0	TERT_mod	ALT-low
PCAWG.912289ca-9b8c-4b62-8bc6-b280f47a5513	DO5312	Breast-AdenoCA	PCAWG	Tumour	0.111901	0	0.111901	0	Other	ALT-low
PCAWG.927a31f9-3090-4f76-bbef-a06c7b079f95	DO12742	CNS-GBM	PCAWG	Tumour	0.0817073	0.0272358	0.0544715	0	TERT_mod	ALT-low
PCAWG.933d47bf-3fc1-40da-80b7-31de4c9435e4	DO37439	Skin-Melanoma	PCAWG	Tumour	0.217222	0.130333	0.0868887	0	TERT_mod	ALT-high
PCAWG.93760b0d-0e2f-4f55-bd67-9e4a9c956dbd	DO3037	Breast-AdenoCA	PCAWG	Tumour	0.0250744	0	0.0250744	0	Other	ALT-low
PCAWG.94218898-4124-4887-b083-35a105f2d2c7	DO40948	Uterus-AdenoCA	PCAWG	Tumour	0	0	0	0	Other	ALT-low
PCAWG.9428f3db-6c71-41cc-83a0-1bc0d4a105cc	DO15870	Head-SCC	PCAWG	Tumour	0	0	0	0	Other	ALT-low
PCAWG.94935f6d-7c10-40cf-b017-13f973ef12cb	DO22195	CNS-Oligo	PCAWG	Tumour	0.0246974	0.0246974	0	0	TERT_mod	ALT-low
PCAWG.94ddd24a-20e3-4a0f-908f-6d0424100a21	DO220423	Kidney-ChRCC	PCAWG	Tumour	24.9809	9.11283	14.7045	1.16366	Other	ALT-low
PCAWG.950d1cde-85b3-4125-aa61-2e92563f3c83	DO43610	Uterus-AdenoCA	PCAWG	Tumour	0.0416618	0	0.0416618	0	Other	ALT-low
PCAWG.9521a714-8b3e-47bb-b3da-d739a0134c03	DO43314	Uterus-AdenoCA	PCAWG	Tumour	0.0457016	0.0457016	0	0	Other	ALT-low
PCAWG.9543af12-4537-4f07-9cfd-ddea5c93c95a	DO29146	Ovary-AdenoCA	PCAWG	Tumour	0	0	0	0	Other	ALT-low
PCAWG.959280eb-f0df-48d2-b93a-2ad7319d69d0	DO220439	Kidney-ChRCC	PCAWG	Tumour	0.162308	0.0324617	0.129847	0	Other	ALT-high
PCAWG.95f31dd1-0014-4f11-b866-f6bf5cb152c8	DO220331	Kidney-ChRCC	PCAWG	Tumour	0.119868	0.0513721	0.0684962	0	TERT_mod	ALT-low
PCAWG.95f4764f-dff6-49aa-80dc-6d7b2b1c020a	DO2252	Breast-AdenoCA	PCAWG	Tumour	0.0219061	0	0.0219061	0	Other	ALT-low
PCAWG.95fde0b0-601e-4181-95a6-b3034014b1ac	DO1291	Breast-AdenoCA	PCAWG	Tumour	0.0434822	0	0.0434822	0	Other	ALT-low
PCAWG.9627201d-6cd4-41c9-8249-36f69a7005ed	DO4036	Breast-AdenoCA	PCAWG	Tumour	0	0	0	0	Other	ALT-low
PCAWG.963004f2-6200-4d73-8b08-dec4720219f4	DO44095	ColoRect-AdenoCA	PCAWG	Tumour	0.017832	0.017832	0	0	Other	ALT-low
PCAWG.964eb3a2-8c65-46b1-9087-14b3b5ade6ad	DO18988	Kidney-RCC	PCAWG	Tumour	0.66999	0.191426	0.478564	0	Other	ALT-low
PCAWG.9655e82b-a364-45d2-b2b4-0672714989d3	DO22860	Liver-HCC	PCAWG	Tumour	0	0	0	0	Other	ALT-low
PCAWG.9699fc0b-9873-43ae-9bc0-516c7b04e85d	DO220449	Kidney-ChRCC	PCAWG	Tumour	1.07134	0.378119	0.630198	0.0630198	Other	ALT-high
PCAWG.9700bf2c-e700-4a7a-ae0d-154fce501550	DO4635	Breast-AdenoCA	PCAWG	Tumour	0	0	0	0	Other	ALT-low
PCAWG.974c74c9-3f98-4186-b940-f685da21fe10	DO52029	Head-SCC	PCAWG	Tumour	0.062539	0.062539	0	0	Other	ALT-low
PCAWG.97c4edeb-05f8-45f2-a2b4-f4ff29471227	DO5347	Breast-AdenoCA	PCAWG	Tumour	0.0227564	0	0.0227564	0	Other	ALT-low
PCAWG.97d7e71a-9787-4c26-b23a-a38b2a64518d	DO12070	CNS-GBM	PCAWG	Tumour	0.0445692	0.0445692	0	0	TERT_mod	ALT-low
PCAWG.9851e8f5-b032-41d0-82a2-35ca8deda38b	DO7801	ColoRect-AdenoCA	PCAWG	Tumour	0	0	0	0	Other	ALT-low
PCAWG.98ef32cc-55ab-487a-8abe-418250efaec3	DO49948	Cervix-SCC	PCAWG	Tumour	0	0	0	0	Other	ALT-low
PCAWG.9913b24a-846f-4019-98fc-ef2d3d1f4965	DO40831	Uterus-AdenoCA	PCAWG	Tumour	0.0473016	0	0.0473016	0	Other	ALT-low
PCAWG.99955741-e034-44f0-8dde-f66dd7f339a9	DO15430	Head-SCC	PCAWG	Tumour	0.320122	0.128049	0.192073	0	Other	ALT-low
PCAWG.99d133fd-4587-4115-8b90-97ebe484c420	DO38635	Stomach-AdenoCA	PCAWG	Tumour	0.0248865	0	0.0248865	0	Other	ALT-high
PCAWG.9a19031d-cbf0-4862-a4af-aaeba9ae3570	DO13869	CNS-GBM	PCAWG	Tumour	0	0	0	0	TERT_mod	ALT-low
PCAWG.9a55dfa3-19d8-42b1-a2db-1d35b8699a20	DO27318	Lung-SCC	PCAWG	Tumour	0.0906357	0.0302119	0.0604238	0	Other	ALT-low
PCAWG.9af76d5a-a297-4387-a238-6885372cdb13	DO220478	Kidney-ChRCC	PCAWG	Tumour	3.47114	1.08898	2.2914	0.0907486	Other	ALT-high
PCAWG.9bc2601a-df86-42e3-a270-ba0fecad0d19	DO14049	CNS-GBM	PCAWG	Tumour	0.0852161	0.0284054	0.0568107	0	TERT_mod	ALT-low
PCAWG.9be0695b-3b7f-40f2-805b-84f9a1cf3801	DO25622	Lung-AdenoCA	PCAWG	Tumour	0.0520081	0	0.0520081	0	Other	ALT-low
PCAWG.9c43a613-b504-4e78-865c-06aae59b504d	DO8658	ColoRect-AdenoCA	PCAWG	Tumour	0	0	0	0	Other	ALT-low
PCAWG.9c707b88-3a0a-4ecf-a34e-1529c2998e2c	DO16999	Kidney-RCC	PCAWG	Tumour	0.107572	0	0.107572	0	Other	ALT-low
PCAWG.9d614cec-d41d-4d5b-b6b2-bd2d61db3f50	DO6314	Cervix-SCC	PCAWG	Tumour	0.0241962	0.0241962	0	0	Other	ALT-low
PCAWG.9d74037c-99c0-45ac-a234-b770af4e15e4	DO22935	Liver-HCC	PCAWG	Tumour	0.0294242	0	0.0294242	0	Other	ALT-low
PCAWG.9d7e3794-10cb-4762-84d1-f377bc9d7d3d	DO38978	Thy-AdenoCA	PCAWG	Tumour	0.0251708	0.0125854	0.0125854	0	Other	ALT-low
PCAWG.9da01648-1c38-4f3c-84a7-7b8166390e22	DO44086	ColoRect-AdenoCA	PCAWG	Tumour	0	0	0	0	Other	ALT-low
PCAWG.9deb6702-09fa-4e93-820d-6fd1b4ce428f	DO43074	Uterus-AdenoCA	PCAWG	Tumour	0.0394755	0	0.0394755	0	Other	ALT-low
PCAWG.9e8b3eac-0641-4e47-be61-0a57e1451f6d	DO28521	Ovary-AdenoCA	PCAWG	Tumour	0.0446831	0.0297888	0.0148944	0	Other	ALT-low
PCAWG.9fdaaf43-a5b1-4b57-b3da-a5d5d00c4d55	DO1274	Breast-AdenoCA	PCAWG	Tumour	0.0450564	0.0225282	0.0225282	0	Other	ALT-low
PCAWG.a0194549-6c93-4c7b-af3d-2c97f8c0879a	DO3182	Breast-AdenoCA	PCAWG	Tumour	0	0	0	0	Other	ALT-low
PCAWG.a0218c53-0b70-4940-8e14-cdc7dde9e5a7	DO19048	Kidney-RCC	PCAWG	Tumour	0.122686	0.0306715	0.0920146	0	Other	ALT-low
PCAWG.a02d54b8-7d70-4692-a01b-e6682236ff90	DO37424	Skin-Melanoma	PCAWG	Tumour	0.0463058	0.0463058	0	0	TERT_mod	ALT-low
PCAWG.a095dc08-4817-49ba-ac2e-242427a723b8	DO220525	Kidney-ChRCC	PCAWG	Tumour	0.0620332	0	0.0620332	0	Other	ALT-low
PCAWG.a0e7e71e-257c-4adc-96ea-d0155471b27e	DO219965	SoftTissue-Liposarc	PCAWG	Tumour	0.0886278	0	0.0886278	0	TERT_mod	ALT-high
PCAWG.a0f51274-f8a8-4762-a796-f2d596626483	DO37425	Skin-Melanoma	PCAWG	Tumour	0.0498817	0	0.0498817	0	TERT_mod	ALT-low
PCAWG.a101c33f-b98d-45ff-9105-0a72ca31b7dd	DO219945	SoftTissue-Liposarc	PCAWG	Tumour	0.0501582	0	0.0501582	0	TERT_mod	ALT-low
PCAWG.a129f834-74c7-4faf-b81e-b3fe00433851	DO44889	Liver-HCC	PCAWG	Tumour	0.0135767	0	0.0135767	0	TERT_mod	ALT-low
PCAWG.a1ca9bb7-aef1-4a3c-869e-e1a199e5fbe1	DO220556	Kidney-ChRCC	PCAWG	Tumour	7.41386	2.62221	4.37663	0.415025	Other	ALT-low
PCAWG.a1ea4a9a-90ac-4b7a-9422-929d8faf5fac	DO26993	Lung-SCC	PCAWG	Tumour	0.0304515	0	0.0304515	0	Other	ALT-low
PCAWG.a1f1bcef-0bc0-4a97-8617-1f4b6f493498	DO8264	ColoRect-AdenoCA	PCAWG	Tumour	0	0	0	0	Other	ALT-low
PCAWG.a21fdc10-7a5e-4a25-95fc-4a9591591938	DO41716	Uterus-AdenoCA	PCAWG	Tumour	0.0721563	0	0.0721563	0	Other	ALT-low
PCAWG.a273af75-f08f-4aeb-a36b-7eaf9bec7710	DO47451	Skin-Melanoma	PCAWG	Tumour	0	0	0	0	Other	ALT-low
PCAWG.a3173d77-4d11-447a-b952-56b474b2582a	DO219580	Liver-HCC	PCAWG	Tumour	0.0700646	0.0233549	0.0467098	0	Other	ALT-low
PCAWG.a32260e7-25f0-4d4c-8ad8-253486487a53	DO23744	Lung-AdenoCA	PCAWG	Tumour	0.276982	0.166189	0.110793	0	Other	ALT-low
PCAWG.a3efd151-d3c6-49da-9692-f0436e849d87	DO2783	Breast-AdenoCA	PCAWG	Tumour	0.122932	0.0245865	0.0983459	0	Other	ALT-low
PCAWG.a46cafee-ec45-4109-bc31-b9b98fcbff28	DO44974	Liver-HCC	PCAWG	Tumour	0	0	0	0	Other	ALT-low
PCAWG.a559a3c7-c87d-4f7b-a285-694c681f18ba	DO18016	Kidney-RCC	PCAWG	Tumour	0.0181374	0.0181374	0	0	Other	ALT-low
PCAWG.a56e1470-fb7d-4962-bfd8-84688409fb9c	DO11148	CNS-GBM	PCAWG	Tumour	0.0415109	0	0.0415109	0	TERT_mod	ALT-low
PCAWG.a589e544-78fc-48f5-9faa-bf32e2377e7a	DO48993	Cervix-SCC	PCAWG	Tumour	0.0346556	0.0346556	0	0	Other	ALT-low
PCAWG.a5bb0916-d7f4-4840-94eb-205dd369972e	DO1328	Breast-AdenoCA	PCAWG	Tumour	0.0535376	0.0356917	0.0178459	0	Other	ALT-low
PCAWG.a621efd4-c70a-4cb7-a314-31b2a7e84dd4	DO39798	Thy-AdenoCA	PCAWG	Tumour	0.0375259	0.0375259	0	0	Other	ALT-low
PCAWG.a69da2d5-e8ae-499e-a67c-0d171799c133	DO36283	Prost-AdenoCA	PCAWG	Tumour	0	0	0	0	Other	ALT-low
PCAWG.a785a8f7-c849-44c0-b03f-cc300dae9461	DO220519	Kidney-ChRCC	PCAWG	Tumour	30.0631	11.3325	17.5446	1.18596	Other	ALT-low
PCAWG.a7c24abd-d070-4e1a-8ab5-0a9eb8e2260d	DO220122	SoftTissue-Leiomyo	PCAWG	Tumour	0.147813	0.0633482	0.0844643	0	Other	ALT-high
PCAWG.a7dcafae-1edd-4af5-9b72-5dffcb692c12	DO28273	Ovary-AdenoCA	PCAWG	Tumour	0.0442939	0.0442939	0	0	Other	ALT-low
PCAWG.a833602e-7ee7-442b-9bf9-f6489cd64ba2	DO804	Bladder-TCC	PCAWG	Tumour	0	0	0	0	TERT_mod	ALT-low
PCAWG.a8b0ef82-b285-4ffc-8d27-bd0e848ef133	DO16015	Head-SCC	PCAWG	Tumour	0.092534	0.0555204	0.0370136	0	Other	ALT-low
PCAWG.a90a82d9-ff51-4dd7-aa20-c27a45882349	DO36431	ColoRect-AdenoCA	PCAWG	Tumour	0	0	0	0	Other	ALT-low
PCAWG.a9c8377e-fbf6-49fe-9cac-41202c1fb14e	DO37627	Skin-Melanoma	PCAWG	Tumour	0.0541441	0.0541441	0	0	Other	ALT-low
PCAWG.aa2aec24-b8bc-4127-b0f8-66c5fc8a0068	DO222309	Lymph-BNHL	PCAWG	Tumour	0.0546114	0.0273057	0.0273057	0	Other	ALT-low
PCAWG.abd8a814-8c7d-4b4a-b4a7-38394a36ac30	DO44285	Cervix-SCC	PCAWG	Tumour	0.09073	0.054438	0.036292	0	Other	ALT-low
PCAWG.ac03cf90-fc31-401b-b99f-2bbc98b0ec06	DO39635	Thy-AdenoCA	PCAWG	Tumour	0.0185522	0.0185522	0	0	TERT_mod	ALT-low
PCAWG.ac5ccfff-bb07-4379-b025-9b0b09e97528	DO27484	Lung-SCC	PCAWG	Tumour	0.435539	0.16592	0.269619	0	Other	ALT-low
PCAWG.ad3a4d21-6acb-4fa1-828a-9ad9b151da6f	DO219967	SoftTissue-Liposarc	PCAWG	Tumour	0.0866257	0.0433129	0.0433129	0	Other	ALT-low
PCAWG.ad74aa4d-61b1-4063-86bc-ca34234af9fa	DO22970	Liver-HCC	PCAWG	Tumour	0.0321953	0	0.0321953	0	Other	ALT-low
PCAWG.adcec9cf-9354-4432-b734-b4de2e366294	DO561	Bladder-TCC	PCAWG	Tumour	0.0281128	0	0.0281128	0	Other	ALT-low
PCAWG.ae2cc4ec-c3f4-4d4d-b4d8-12a1e35911d9	DO9034	ColoRect-AdenoCA	PCAWG	Tumour	0	0	0	0	Other	ALT-low
PCAWG.ae60e1ce-e737-48c6-b124-deed0964361d	DO37659	Skin-Melanoma	PCAWG	Tumour	0.0254939	0	0.0254939	0	TERT_mod	ALT-high
PCAWG.ae9c4829-2c74-4ca6-9dd8-4bc0ca5bf77e	DO27025	Lung-SCC	PCAWG	Tumour	0.0711358	0.0355679	0.0355679	0	Other	ALT-low
PCAWG.aebf9849-0f03-4446-9fc8-df89a22aa0a8	DO222305	Lymph-BNHL	PCAWG	Tumour	0.0460363	0	0.0460363	0	Other	ALT-low
PCAWG.aef0dfc7-37f8-435a-acf7-3fc588f27c67	DO16769	Kidney-RCC	PCAWG	Tumour	0	0	0	0	Other	ALT-low
PCAWG.af830047-822a-4dcc-88bc-68f7440a208d	DO555	Bladder-TCC	PCAWG	Tumour	0.114177	0.0761178	0.0380589	0	TERT_mod	ALT-low
PCAWG.af8674a0-521e-4f28-b13f-5559909e60c8	DO44469	Kidney-RCC	PCAWG	Tumour	0.0497989	0	0.0497989	0	Other	ALT-low
PCAWG.b05b42e7-cc40-4132-b44e-f7b8986feeca	DO37719	Skin-Melanoma	PCAWG	Tumour	0.0497693	0	0.0497693	0	TERT_mod	ALT-low
PCAWG.b090883d-0e39-4edc-aa74-7285366c304b	DO11501	CNS-GBM	PCAWG	Tumour	0.0268752	0.0268752	0	0	TERT_mod	ALT-low
PCAWG.b13de1b0-deff-445f-9f20-e068d51607d7	DO14192	Head-SCC	PCAWG	Tumour	0	0	0	0	Other	ALT-low
PCAWG.b149fd19-6964-481e-ab99-af1410a0261b	DO219966	SoftTissue-Liposarc	PCAWG	Tumour	0.126098	0.0315245	0.0945734	0	TERT_mod	ALT-low
PCAWG.b2935573-77e9-4c29-9192-16d0099a7bcc	DO37946	Skin-Melanoma	PCAWG	Tumour	0	0	0	0	TERT_mod	ALT-low
PCAWG.b2dded26-d31c-4274-9d74-57317f2b183e	DO4138	Breast-AdenoCA	PCAWG	Tumour	0.0193907	0.0193907	0	0	Other	ALT-low
PCAWG.b2f57308-2c3c-41a0-b866-c3cb60a82b1e	DO10631	ColoRect-AdenoCA	PCAWG	Tumour	0.0327316	0	0.0327316	0	Other	ALT-low
PCAWG.b36eb753-28e9-4f61-88a0-20f076b2736f	DO9042	ColoRect-AdenoCA	PCAWG	Tumour	0.0588048	0	0.0588048	0	Other	ALT-low
PCAWG.b445f98f-05d4-458b-9141-4dee44774660	DO52307	Liver-HCC	PCAWG	Tumour	0	0	0	0	Other	ALT-low
PCAWG.b5902242-b4ff-4544-955b-00272d6d448c	DO26987	Lung-SCC	PCAWG	Tumour	0	0	0	0	Other	ALT-low
PCAWG.b5bf0921-7fc5-4139-aace-7b653b4dddf6	DO20905	Kidney-RCC	PCAWG	Tumour	0.044189	0	0.044189	0	Other	ALT-low
PCAWG.b687ab8e-8210-469c-a914-2299c00443ef	DO10486	ColoRect-AdenoCA	PCAWG	Tumour	0.0898841	0	0.0898841	0	Other	ALT-low
PCAWG.b6a0c275-7b2f-4114-8d37-86316a77e000	DO28053	Ovary-AdenoCA	PCAWG	Tumour	0	0	0	0	Other	ALT-low
PCAWG.b6c859ea-87f2-4276-9343-2d5365373f7b	DO2551	Breast-AdenoCA	PCAWG	Tumour	0	0	0	0	Other	ALT-low
PCAWG.b6e478c5-4b53-465f-96e3-cf518d5b6385	DO20928	Kidney-RCC	PCAWG	Tumour	0.0280098	0	0.0280098	0	Other	ALT-low
PCAWG.b75e14f5-11dd-4a0c-a072-304f9ea40885	DO49659	Liver-HCC	PCAWG	Tumour	0.0250229	0	0.0250229	0	Other	ALT-low
PCAWG.b8332dd7-3e7b-494f-8f7e-79dbb96da4d2	DO37703	Skin-Melanoma	PCAWG	Tumour	0.762842	0.245199	0.463154	0.0544887	Other	ALT-high
PCAWG.b8d16018-7fd2-4d8a-af89-fc88cfe3d597	DO14614	Head-SCC	PCAWG	Tumour	0.0656589	0	0.0656589	0	Other	ALT-low
PCAWG.b95b4067-92ec-4456-8c85-de966b2a6f37	DO41157	Uterus-AdenoCA	PCAWG	Tumour	0	0	0	0	Other	ALT-low
PCAWG.b9a2d1dd-1241-4a4e-b692-8b20d1a1e29c	DO14242	Head-SCC	PCAWG	Tumour	0.0267519	0.0267519	0	0	TERT_mod	ALT-low
PCAWG.ba07365e-1c12-41a5-852f-b4039998ae04	DO26719	Lung-SCC	PCAWG	Tumour	0	0	0	0	Other	ALT-low
PCAWG.ba1d09ad-c4af-44e5-b635-86a63641dd42	DO220334	Kidney-ChRCC	PCAWG	Tumour	0.0299836	0	0.0299836	0	Other	ALT-low
PCAWG.ba4739c3-3940-494d-a386-626031e4d63b	DO27334	Lung-SCC	PCAWG	Tumour	0	0	0	0	Other	ALT-low
PCAWG.baf57d47-3f1c-4600-a785-6d958e60766a	DO20768	Kidney-RCC	PCAWG	Tumour	0.0219994	0.0219994	0	0	Other	ALT-low
PCAWG.bb5987f3-b5db-4b4f-ad33-fc64a79beaa0	DO219106	ColoRect-AdenoCA	PCAWG	Tumour	0.0415909	0.0415909	0	0	Other	ALT-low
PCAWG.bba80551-be18-420e-987d-5a11dbd3e6a1	DO39046	Thy-AdenoCA	PCAWG	Tumour	0.0637492	0	0.0637492	0	Other	ALT-low
PCAWG.bc1e807d-63a0-4156-b55c-3e4bd20b0b6b	DO49009	Cervix-SCC	PCAWG	Tumour	0.0449907	0	0.0449907	0	Other	ALT-low
PCAWG.bc29a8d7-54b5-4012-b6fc-4ba09c637628	DO6144	Breast-LobularCA	PCAWG	Tumour	0.0244378	0.0244378	0	0	Other	ALT-low
PCAWG.bcab6588-d508-4b56-ba83-2d1cb6c902ae	DO37432	Skin-Melanoma	PCAWG	Tumour	0.0962091	0.0481045	0.0481045	0	Other	ALT-high
PCAWG.bcaded8b-e416-42be-978f-b2eae85194fc	DO2712	Breast-AdenoCA	PCAWG	Tumour	0	0	0	0	Other	ALT-low
PCAWG.bce80a38-3810-4e76-9946-ae20a8baa9a9	DO13192	CNS-GBM	PCAWG	Tumour	0	0	0	0	Other	ALT-low
PCAWG.bd595e18-dd12-432c-b72a-0bb9788a0817	DO3110	Breast-AdenoCA	PCAWG	Tumour	0	0	0	0	Other	ALT-low
PCAWG.bd5f029c-4e08-4c03-b082-5caaa7d1b664	DO44525	Kidney-RCC	PCAWG	Tumour	0	0	0	0	Other	ALT-low
PCAWG.bd9f7681-6ed4-4f60-8db9-eb7ab0d4a7e7	DO689	Bladder-TCC	PCAWG	Tumour	0	0	0	0	Other	ALT-low
PCAWG.bdb8cbf8-a622-41cd-ace2-c7dfceb6ea0e	DO51551	Kidney-RCC	PCAWG	Tumour	0	0	0	0	Other	ALT-low
PCAWG.bdd67234-0b9f-4257-930f-0402db38eb97	DO15591	Head-SCC	PCAWG	Tumour	0	0	0	0	Other	ALT-low
PCAWG.be067f80-0365-4c40-96a3-5a8f9d016982	DO220554	Kidney-ChRCC	PCAWG	Tumour	1.13696	0.480405	0.640539	0.0160135	Other	ALT-low
PCAWG.bed5adbb-c675-4dfb-91f6-623bd0459ab8	DO30970	Ovary-AdenoCA	PCAWG	Tumour	0.058452	0.019484	0.038968	0	Other	ALT-low
PCAWG.bf057243-6550-4e80-9b23-53bd147cb7ee	DO37758	Skin-Melanoma	PCAWG	Tumour	0.0407374	0.0407374	0	0	TERT_mod	ALT-low
PCAWG.bf0b577b-9362-47f5-a2d9-c177f4f63faf	DO4473	Breast-AdenoCA	PCAWG	Tumour	0	0	0	0	Other	ALT-low
PCAWG.bf651cb3-f4cb-41da-8940-f2fad3ef8fe5	DO27104	Lung-SCC	PCAWG	Tumour	0.106399	0.0354663	0.0709326	0	Other	ALT-low
PCAWG.bf9e4936-6222-42eb-aecd-2f15c6811b1a	DO5745	Breast-AdenoCA	PCAWG	Tumour	0.0307878	0.0307878	0	0	Other	ALT-low
PCAWG.bfb1f8cc-39fa-49c5-a71f-323ac3a2a00e	DO44528	Kidney-RCC	PCAWG	Tumour	0	0	0	0	Other	ALT-low
PCAWG.bfb50740-29f7-46be-9fb9-c00bf12b8582	DO12952	CNS-GBM	PCAWG	Tumour	0	0	0	0	TERT_mod	ALT-low
PCAWG.c0069c6c-0538-40fb-9725-357aab61dde6	DO219973	SoftTissue-Liposarc	PCAWG	Tumour	0.0500942	0.0500942	0	0	Other	ALT-low
PCAWG.c065719a-770e-4f87-b592-6c2035cd056a	DO5626	Breast-AdenoCA	PCAWG	Tumour	0	0	0	0	Other	ALT-low
PCAWG.c07201a4-d092-4959-86bc-d0c3f25c11c7	DO27978	Ovary-AdenoCA	PCAWG	Tumour	0.0463904	0.0154635	0.0309269	0	Other	ALT-low
PCAWG.c0c1c679-2c21-4f7d-8b9c-f7c7ef26680e	DO26230	Lung-AdenoCA	PCAWG	Tumour	0.107524	0	0.107524	0	Other	ALT-low
PCAWG.c13c2a30-2594-4c85-8e4a-f91a0dba4073	DO13575	CNS-GBM	PCAWG	Tumour	0.233358	0.0518574	0.181501	0	ATRX_DAXX_trunc	ALT-high
PCAWG.c152ad42-cf73-4fbd-a06c-b8b8a2f386ed	DO30060	Ovary-AdenoCA	PCAWG	Tumour	0.0192881	0.0192881	0	0	Other	ALT-low
PCAWG.c182aea6-d8b6-458f-bb92-caa4097b0002	DO47817	Stomach-AdenoCA	PCAWG	Tumour	0.0727148	0	0.0727148	0	Other	ALT-low
PCAWG.c249ec48-e4a6-4c1a-b4bd-46539ffb2175	DO27279	Lung-SCC	PCAWG	Tumour	0.0627075	0.041805	0.0209025	0	Other	ALT-low
PCAWG.c251b1da-9e40-488d-9558-21204e7665ae	DO37259	ColoRect-AdenoCA	PCAWG	Tumour	0	0	0	0	Other	ALT-low
PCAWG.c346d953-7cae-471f-aa4d-018c86be6988	DO17977	Kidney-RCC	PCAWG	Tumour	0.0374741	0	0.0374741	0	Other	ALT-low
PCAWG.c381402b-1d98-4f62-8d51-8f787512f162	DO40806	Uterus-AdenoCA	PCAWG	Tumour	0	0	0	0	Other	ALT-low
PCAWG.c425d7c7-e5e1-4297-9916-5c986784e17d	DO220354	Kidney-ChRCC	PCAWG	Tumour	0.0490377	0.0163459	0.0163459	0.0163459	TERT_mod	ALT-low
PCAWG.c47d6ff5-d5d1-4838-be9b-06f3ad968376	DO11794	CNS-GBM	PCAWG	Tumour	0.0529729	0.0176576	0.0353152	0	TERT_mod	ALT-low
PCAWG.c4c060a7-3b4c-4665-944f-e3ab9fcf9c48	DO1301	Breast-AdenoCA	PCAWG	Tumour	0.116829	0.0584145	0.0584145	0	Other	ALT-low
PCAWG.c4d2dc64-8298-4968-9b2a-e1ddbba2e1f9	DO38807	Stomach-AdenoCA	PCAWG	Tumour	0.0769849	0.0192462	0.0577387	0	Other	ALT-low
PCAWG.c4e5003b-069b-4f19-afa7-1d9161c2564a	DO48482	Kidney-RCC	PCAWG	Tumour	0	0	0	0	Other	ALT-low
PCAWG.c520a682-aa22-4ed1-b1d5-8ed1f919b2d6	DO38731	Stomach-AdenoCA	PCAWG	Tumour	0	0	0	0	Other	ALT-low
PCAWG.c586fef8-ece5-40b4-9613-b85f2b3d3efd	DO42169	Uterus-AdenoCA	PCAWG	Tumour	0.0185902	0	0.0185902	0	Other	ALT-low
PCAWG.c6433fce-cd74-4b12-a4ff-65633b881596	DO22417	CNS-Oligo	PCAWG	Tumour	0	0	0	0	TERT_mod	ALT-low
PCAWG.c64f354a-28c8-4e92-b5e3-62e1bfaabe25	DO49014	Cervix-AdenoCA	PCAWG	Tumour	0	0	0	0	Other	ALT-low
PCAWG.c67b59a1-53df-4e40-906c-c8c601536b20	DO15791	Head-SCC	PCAWG	Tumour	0.0190877	0.0190877	0	0	Other	ALT-low
PCAWG.c7045ddc-305d-4764-9f0a-3c2a0f5cdb46	DO37527	Skin-Melanoma	PCAWG	Tumour	0.0912619	0.0912619	0	0	TERT_mod	ALT-low
PCAWG.c755f36f-593a-4beb-8ac4-bd1861135a48	DO220355	Kidney-ChRCC	PCAWG	Tumour	0.0998348	0.0599009	0.0399339	0	TERT_mod	ALT-low
PCAWG.c870b8b2-c0aa-457f-bafb-5784bd647549	DO29760	Ovary-AdenoCA	PCAWG	Tumour	0.0731873	0.0439124	0.0292749	0	Other	ALT-low
PCAWG.c87aa49d-34a4-4021-bd1d-0187a8e7756c	DO22956	Liver-HCC	PCAWG	Tumour	0	0	0	0	Other	ALT-low
PCAWG.c8e7bbdb-6d87-445f-bf43-dbf88805b1ed	DO44111	Breast-AdenoCA	PCAWG	Tumour	0.0227587	0	0.0227587	0	Other	ALT-low
PCAWG.c90960b3-ca67-451f-b922-08c63da33e79	DO12814	CNS-GBM	PCAWG	Tumour	0	0	0	0	TERT_mod	ALT-low
PCAWG.c9a6304a-fff6-4313-a7c3-8e47c909f909	DO31150	Ovary-AdenoCA	PCAWG	Tumour	0.043657	0	0.043657	0	Other	ALT-low
PCAWG.c9d5f460-3f05-470c-99b7-c289f2919f03	DO12382	CNS-GBM	PCAWG	Tumour	1.99618	0.347161	1.51883	0.130185	TERT_mod	ALT-low
PCAWG.cace742e-5c92-44ad-b9e6-7c1153ca6f05	DO22953	Liver-HCC	PCAWG	Tumour	0	0	0	0	Other	ALT-low
PCAWG.cb423b19-f378-4723-bad4-ba901ad9c194	DO26459	Lung-SCC	PCAWG	Tumour	0.134824	0.0539297	0.0808946	0	Other	ALT-low
PCAWG.cb60f42e-7393-4e56-8779-a6aeba0d1cc5	DO29308	Ovary-AdenoCA	PCAWG	Tumour	0.022	0	0.022	0	Other	ALT-low
PCAWG.cb694f72-81b9-4ca7-8dc1-73f0dd77a03b	DO25444	Lung-AdenoCA	PCAWG	Tumour	0.0348298	0.0348298	0	0	Other	ALT-low
PCAWG.cba19f6f-b7c8-495a-a81b-05147565f032	DO37074	ColoRect-AdenoCA	PCAWG	Tumour	0.0537433	0	0.0537433	0	Other	ALT-low
PCAWG.cc886627-18a3-477e-abe6-86c1cd339d5b	DO42424	Uterus-AdenoCA	PCAWG	Tumour	0.0568217	0	0.0568217	0	Other	ALT-low
PCAWG.ccad54ca-89fb-4818-8122-cfe86373449c	DO52171	Liver-HCC	PCAWG	Tumour	0	0	0	0	TERT_mod	ALT-low
PCAWG.ce5a53ec-40be-4b3a-9fd2-9f9d5f225cb5	DO24307	Lung-AdenoCA	PCAWG	Tumour	0.120928	0.0604638	0.0604638	0	Other	ALT-low
PCAWG.ceacf4df-ccd6-4af6-b31f-b6fca17ec30d	DO26469	Lung-SCC	PCAWG	Tumour	0	0	0	0	Other	ALT-low
PCAWG.cebba3c0-3dbf-46c1-ad6f-190fad4bc451	DO1663	Breast-AdenoCA	PCAWG	Tumour	0	0	0	0	Other	ALT-low
PCAWG.cee6c740-a965-42d3-a009-60fd09ccbd5d	DO477	Bladder-TCC	PCAWG	Tumour	0	0	0	0	TERT_mod	ALT-low
PCAWG.cf583bf4-a5aa-4c7a-9962-1d20ffc42a98	DO24646	Lung-AdenoCA	PCAWG	Tumour	0.0822017	0.0411008	0.0411008	0	Other	ALT-low
PCAWG.cfae821b-f6aa-478c-825f-0eb08d3df03d	DO220168	SoftTissue-Leiomyo	PCAWG	Tumour	0.112755	0.0451021	0.0676531	0	Other	ALT-high
PCAWG.cff273a0-2c77-43c2-b0e8-9ec7d3878d83	DO220221	SoftTissue-Leiomyo	PCAWG	Tumour	0.0194789	0.0194789	0	0	Other	ALT-low
PCAWG.d02feabc-b1c0-4d09-850c-58033333014c	DO37827	Skin-Melanoma	PCAWG	Tumour	0	0	0	0	TERT_mod	ALT-low
PCAWG.d03a26d6-b3e4-4301-95e6-df28f01634f9	DO675	Bladder-TCC	PCAWG	Tumour	0	0	0	0	TERT_mod	ALT-low
PCAWG.d070a23b-0254-4514-9c52-06563e6a75e0	DO47785	Stomach-AdenoCA	PCAWG	Tumour	0.0876358	0.0438179	0.0438179	0	Other	ALT-low
PCAWG.d0c4a3b5-1714-428d-a8f0-f72f1ae747fc	DO219969	SoftTissue-Liposarc	PCAWG	Tumour	3.18344	0.470596	2.68517	0.0276821	ATRX_DAXX_trunc	ALT-high
PCAWG.d1d777d0-49ca-4ee8-bbb4-8b575a0e032d	DO20604	Kidney-RCC	PCAWG	Tumour	0.0192337	0	0.0192337	0	Other	ALT-low
PCAWG.d1e29fad-5ab0-4a4a-9535-7f0c42620d3c	DO26062	Lung-AdenoCA	PCAWG	Tumour	0	0	0	0	TERT_mod	ALT-high
PCAWG.d2cc26b2-996a-4311-8dc4-129c08dbb22b	DO45009	Liver-HCC	PCAWG	Tumour	0.0171437	0	0.0171437	0	Other	ALT-low
PCAWG.d2f1678c-6ebd-4f32-914c-497fc7ab6ae5	DO15022	Head-SCC	PCAWG	Tumour	0	0	0	0	Other	ALT-low
PCAWG.d377e9ad-6da5-4d73-8b1c-f1bd02a3862f	DO222304	Lymph-BNHL	PCAWG	Tumour	0.0144459	0	0.0144459	0	Other	ALT-low
PCAWG.d39aaa98-628b-4fe7-963e-308f63379aec	DO36248	Prost-AdenoCA	PCAWG	Tumour	0	0	0	0	Other	ALT-low
PCAWG.d5115b50-b8bd-4ac4-9c94-4e344963f9b1	DO4155	Breast-AdenoCA	PCAWG	Tumour	0.0751296	0.0250432	0.0500864	0	Other	ALT-low
PCAWG.d52f0097-331e-4b2b-b4e3-e5b5b8ae2c5e	DO9876	ColoRect-AdenoCA	PCAWG	Tumour	0	0	0	0	Other	ALT-low
PCAWG.d56495db-b8e8-42d6-9713-c755ab0f33f3	DO43739	Uterus-AdenoCA	PCAWG	Tumour	0.0203502	0	0.0203502	0	Other	ALT-low
PCAWG.d58b1763-f9aa-4dcf-9aca-ac6f7bc3c928	DO16113	Kidney-RCC	PCAWG	Tumour	0.215572	0.061592	0.15398	0	Other	ALT-low
PCAWG.d5d78a4d-778c-4c05-a731-620327e3f699	DO36386	ColoRect-AdenoCA	PCAWG	Tumour	0.0374677	0	0.0374677	0	Other	ALT-low
PCAWG.d64013c7-d80d-4ee3-80d8-ee80250c40b5	DO23942	Lung-AdenoCA	PCAWG	Tumour	0	0	0	0	Other	ALT-low
PCAWG.d65844eb-2373-4a58-80b7-2081b0698f5c	DO37750	Skin-Melanoma	PCAWG	Tumour	0.0239546	0	0.0239546	0	TERT_mod	ALT-low
PCAWG.d6c1f317-22e1-4a61-933f-0cf30ee14ea7	DO40193	Thy-AdenoCA	PCAWG	Tumour	0.053316	0	0.053316	0	Other	ALT-low
PCAWG.d75ab915-4372-4f05-9b61-2bf5b373a7d5	DO220357	Kidney-ChRCC	PCAWG	Tumour	2.07738	0.965542	0.980171	0.131665	Other	ALT-low
PCAWG.d761f04e-23a3-4264-aa27-62a2916921cf	DO23608	Lung-AdenoCA	PCAWG	Tumour	0.0768746	0.0768746	0	0	Other	ALT-low
PCAWG.d7f566b9-ce94-412b-9f64-ee261cefbefa	DO42544	Uterus-AdenoCA	PCAWG	Tumour	0	0	0	0	Other	ALT-low
PCAWG.d857a214-e446-4335-a73a-3ec0aacfe711	DO2647	Breast-LobularCA	PCAWG	Tumour	0.128378	0.128378	0	0	Other	ALT-low
PCAWG.d8ec4d2a-d78b-4710-9112-ffced6d4f3e9	DO44092	ColoRect-AdenoCA	PCAWG	Tumour	0.0971976	0.0323992	0.0647984	0	Other	ALT-low
PCAWG.d9ca4870-8cf2-45a3-aaf1-952ac9463646	DO14686	Head-SCC	PCAWG	Tumour	0.0460155	0	0.0460155	0	Other	ALT-low
PCAWG.db139481-7c6c-4166-94f7-95f8578b9416	DO38901	Thy-AdenoCA	PCAWG	Tumour	0.0257779	0	0.0257779	0	Other	ALT-low
PCAWG.db1c7fe4-8a15-4671-ae20-987d5aa593d8	DO15503	Head-SCC	PCAWG	Tumour	0	0	0	0	Other	ALT-low
PCAWG.dc310a34-1cc4-41bd-8279-3e1997f7864b	DO5249	Breast-AdenoCA	PCAWG	Tumour	0	0	0	0	Other	ALT-low
PCAWG.dc9dd886-5c1b-4564-ba84-fa2a70cc4ffe	DO51600	Cervix-SCC	PCAWG	Tumour	0.0272053	0	0.0272053	0	Other	ALT-low
PCAWG.dd0cd71d-72dd-4b1c-a723-841cc97592db	DO22986	Liver-HCC	PCAWG	Tumour	0.0160348	0	0.0160348	0	Other	ALT-low
PCAWG.de019d15-47ea-40b4-8055-885a16610d6e	DO18839	Kidney-RCC	PCAWG	Tumour	0.769708	0.236833	0.532875	0	Other	ALT-low
PCAWG.de6a197f-58c7-46f7-9f41-cafe488a2222	DO15943	Head-SCC	PCAWG	Tumour	0	0	0	0	Other	ALT-low
PCAWG.de8d4d16-a911-43eb-9e49-2ac317360287	DO36822	ColoRect-AdenoCA	PCAWG	Tumour	0	0	0	0	Other	ALT-low
PCAWG.df3ff07d-ee61-41e4-8ca4-4deab9487d24	DO37515	Skin-Melanoma	PCAWG	Tumour	0	0	0	0	Other	ALT-low
PCAWG.df4683af-8b1d-4e0a-a8e7-5189c32bffea	DO14814	Head-SCC	PCAWG	Tumour	0.126284	0.0420947	0.0841894	0	Other	ALT-low
PCAWG.dfa63f7d-b956-4dff-8978-b3fa6aa27646	DO22838	Liver-HCC	PCAWG	Tumour	0	0	0	0	TERT_mod	ALT-low
PCAWG.e00706d7-5e70-4c98-a5f9-fe4e8954f33a	DO26445	Lung-SCC	PCAWG	Tumour	0.0684208	0.0456139	0.0228069	0	Other	ALT-low
PCAWG.e0281249-419e-477b-b1e4-aa7d3be8a656	DO22536	CNS-Oligo	PCAWG	Tumour	0	0	0	0	TERT_mod	ALT-low
PCAWG.e1f10725-9ed6-4482-b1fe-b442d4c017f6	DO23838	Lung-AdenoCA	PCAWG	Tumour	0.0268418	0.0268418	0	0	Other	ALT-low
PCAWG.e20d89d1-5b56-45cb-a45a-d215ac511523	DO37409	Skin-Melanoma	PCAWG	Tumour	0	0	0	0	TERT_mod	ALT-low
PCAWG.e22e63de-c436-43c0-a595-022622c1fe06	DO36239	Prost-AdenoCA	PCAWG	Tumour	0	0	0	0	Other	ALT-low
PCAWG.e2e89fac-8b4d-4fdf-83b8-7f5c21a79869	DO43338	Uterus-AdenoCA	PCAWG	Tumour	0.0424705	0.0212352	0.0212352	0	Other	ALT-low
PCAWG.e3104193-2021-4fd3-8120-e61ef1e6298f	DO37723	Skin-Melanoma	PCAWG	Tumour	0.0286393	0.0286393	0	0	Other	ALT-low
PCAWG.e3234c72-ea90-4dc3-b6fd-683817ccc82a	DO38404	Stomach-AdenoCA	PCAWG	Tumour	0	0	0	0	Other	ALT-low
PCAWG.e37853e0-6fb2-4d2c-9912-8b440e399be9	DO25189	Lung-AdenoCA	PCAWG	Tumour	0.967529	0.569134	0.398394	0	ATRX_DAXX_trunc	ALT-high
PCAWG.e3dd7708-f1da-4c9a-be8a-4ce9018eaf3d	DO26976	Lung-SCC	PCAWG	Tumour	0.0224425	0.0224425	0	0	Other	ALT-low
PCAWG.e46e9b2f-1eb0-49c6-84fd-ebb4db64c4d8	DO5696	Breast-AdenoCA	PCAWG	Tumour	0.0891466	0	0.0891466	0	Other	ALT-low
PCAWG.e47134bf-add4-4ad3-ba66-093ca9dc6b0d	DO39016	Thy-AdenoCA	PCAWG	Tumour	0.0680743	0.0680743	0	0	Other	ALT-low
PCAWG.e47b1945-04be-4773-a88c-001fa4131523	DO51594	Cervix-SCC	PCAWG	Tumour	0.0541224	0.0270612	0.0270612	0	Other	ALT-low
PCAWG.e4c57024-7622-4621-8bc1-26a1fc9c8ed6	DO15414	Head-SCC	PCAWG	Tumour	0.0334418	0.0334418	0	0	TERT_mod	ALT-low
PCAWG.e4ccbda6-c7b3-4bf4-be67-ffe4bf4b1b60	DO1257	Breast-AdenoCA	PCAWG	Tumour	0	0	0	0	Other	ALT-low
PCAWG.e5ed8877-e214-4eee-a7be-f8987f4dda91	DO11046	CNS-GBM	PCAWG	Tumour	1.20682	0.0670457	1.13978	0	ATRX_DAXX_trunc	ALT-high
PCAWG.e68888a6-8b80-4279-a457-bed2b539b971	DO14282	Head-SCC	PCAWG	Tumour	0	0	0	0	Other	ALT-low
PCAWG.e72c727c-557e-424d-b045-3562a5a0f9c6	DO8730	ColoRect-AdenoCA	PCAWG	Tumour	0	0	0	0	Other	ALT-low
PCAWG.e8779d0f-382d-49f4-84ff-c408db543c9e	DO6332	Cervix-SCC	PCAWG	Tumour	0	0	0	0	Other	ALT-low
[truncated: 72 more rows]
